# Supplementary material for: Mechanism of pore opening in the calcium-activated chloride channel TMEM16A
Source: Nat Commun. 2021 Feb 4;12:786. doi: 10.1038/s41467-020-20788-8 (PMC7862263; doi:10.1038/s41467-020-20788-8)
Supplement: Supplementary file 4 — Source Data [file 41467_2020_20788_MOESM4_ESM.zip]

Archive with 12 entries (11 files):
- manuscript2_source_data/
- manuscript2_source_data/fig1.xlsx
- manuscript2_source_data/fig2.xlsx
- manuscript2_source_data/fig3.xlsx
- manuscript2_source_data/fig4.xlsx
- manuscript2_source_data/fig5.xlsx
- manuscript2_source_data/fig6.xlsx
- manuscript2_source_data/figS1.xlsx
- manuscript2_source_data/figS3.xlsx
- manuscript2_source_data/figS4.xlsx
- manuscript2_source_data/figS5.xlsx
- manuscript2_source_data/figS6.xlsx
