# Supplementary material for: Mechanism of pore opening in the calcium-activated chloride channel TMEM16A
Source: Nat Commun. 2021 Feb 4;12:786. doi: 10.1038/s41467-020-20788-8 (PMC7862263; doi:10.1038/s41467-020-20788-8)
Supplement: Supplementary file 4 — Source Data [file 41467_2020_20788_MOESM4_ESM.zip › manuscript2_source_data/fig1.xlsx]

## Sheet: fig1a
time (ms)	80nM	200nM	400nM	800nM	2uM	4uM
0	0.0599943	0.242879	0.50293	0.706781	0.80395	0.822153
0.199951	0.0603338	0.243833	0.502308	0.705467	0.804903	0.822091
0.400024	0.0603051	0.244886	0.501684	0.704983	0.806208	0.82182
0.599976	0.0599135	0.24537	0.501497	0.705149	0.807116	0.820941
0.800049	0.0593663	0.245287	0.50185	0.70548	0.807105	0.819762
1	0.0589511	0.245277	0.502447	0.705749	0.806282	0.818902
1.19995	0.0588406	0.245675	0.502793	0.705972	0.805324	0.81877
1.40002	0.0589641	0.245975	0.502594	0.706011	0.80497	0.81946
1.59998	0.0591511	0.245487	0.502018	0.705558	0.805446	0.820607
1.80005	0.0593483	0.244257	0.501567	0.704613	0.806322	0.821318
2	0.0595723	0.242971	0.501606	0.70376	0.806964	0.820826
2.19995	0.0597325	0.242136	0.501981	0.703749	0.807096	0.819365
2.40002	0.0596572	0.241693	0.502236	0.704796	0.806845	0.817973
2.59998	0.0593053	0.241395	0.502206	0.706353	0.806278	0.817297
2.80005	0.0588343	0.241277	0.502181	0.707607	0.805211	0.816993
3	0.0584602	0.241555	0.502416	0.708129	0.803714	0.816584
3.19995	0.0583934	0.242181	0.502723	0.70797	0.802496	0.816446
3.40002	0.0588267	0.242802	0.502674	0.707382	0.802381	0.817379
3.59998	0.0597018	0.243225	0.50208	0.706669	0.803444	0.819443
3.80005	0.0605698	0.243594	0.501215	0.706182	0.804937	0.821732
4	0.0609866	0.244015	0.500598	0.706177	0.806048	0.823181
4.19995	0.0609669	0.244287	0.500576	0.706525	0.806524	0.823357
4.40002	0.0608376	0.244097	0.501056	0.70666	0.80656	0.822566
4.59998	0.06079	0.243357	0.501649	0.706062	0.806331	0.821333
4.80005	0.0607564	0.242394	0.50207	0.704834	0.805803	0.819942
5	0.0605943	0.241841	0.502364	0.70361	0.804957	0.818498
5.19995	0.0602391	0.242094	0.502747	0.702914	0.804039	0.817216
5.40002	0.0597294	0.242843	0.503276	0.702841	0.803482	0.816497
5.59998	0.0591649	0.2434	0.503719	0.703316	0.803519	0.816792
5.80005	0.0586515	0.243486	0.503757	0.704284	0.803937	0.818273
6	0.0582695	0.243469	0.503341	0.705495	0.804283	0.820422
6.19995	0.0580836	0.243879	0.502864	0.706393	0.804278	0.82214
6.40002	0.0581709	0.24481	0.50287	0.706513	0.803961	0.822586
6.59998	0.0585819	0.245797	0.503506	0.705922	0.803491	0.821904
6.80005	0.059208	0.246247	0.504307	0.705137	0.802979	0.820964
7	0.0597443	0.246027	0.504591	0.70469	0.802534	0.820396
7.19995	0.0599207	0.24547	0.504029	0.704805	0.802291	0.820076
7.40002	0.0597543	0.24483	0.502842	0.7054	0.802353	0.819639
7.59998	0.0594567	0.244089	0.501545	0.706262	0.80283	0.819176
7.80005	0.0591621	0.243349	0.500606	0.707114	0.803858	0.819091
8	0.0589173	0.242953	0.500347	0.707638	0.805293	0.819489
8.19995	0.0588163	0.243047	0.500912	0.707722	0.806507	0.820155
8.40002	0.0588963	0.243366	0.502097	0.707606	0.806991	0.821055
8.59998	0.0589888	0.24359	0.503311	0.707492	0.807084	0.822309
8.80005	0.0588927	0.243738	0.503929	0.707211	0.807507	0.823608
9	0.058659	0.244134	0.503749	0.70665	0.808242	0.824305
9.19995	0.0585538	0.24502	0.503077	0.706164	0.808507	0.824334
9.40002	0.0586806	0.246167	0.502436	0.706117	0.807821	0.824383
9.59998	0.0587314	0.246958	0.502195	0.706318	0.806559	0.824883
9.80005	0.0583196	0.247023	0.502468	0.706392	0.805512	0.825324
10	0.0575334	0.24666	0.503194	0.70643	0.805191	0.824864
10.2	0.0568673	0.246444	0.504023	0.706811	0.805412	0.823351
10.4	0.0566171	0.246544	0.504216	0.707537	0.805494	0.821483
10.6	0.0566291	0.246629	0.503215	0.708187	0.805151	0.820027
10.8	0.0566278	0.246345	0.501527	0.70845	0.80504	0.819139
11	0.0566074	0.245647	0.500513	0.708331	0.805876	0.818541
11.2	0.0568825	0.244732	0.500984	0.707856	0.807198	0.818123
11.4	0.0577057	0.243898	0.502343	0.706938	0.807773	0.818067
11.6	0.0588037	0.243441	0.503383	0.705593	0.807249	0.818407
11.8	0.0595141	0.243472	0.503577	0.704195	0.806601	0.818788
12	0.0594886	0.243824	0.503329	0.703378	0.806718	0.818826
12.2	0.0590175	0.244222	0.503249	0.703536	0.807221	0.818553
12.4	0.0586046	0.244473	0.503525	0.704465	0.807162	0.818315
12.6	0.0585098	0.244467	0.503957	0.705635	0.806398	0.81835
12.8	0.0587142	0.244139	0.504364	0.706726	0.805607	0.818612
13	0.059012	0.243586	0.504732	0.707663	0.805204	0.818958
13.2	0.0591204	0.243148	0.504972	0.708251	0.805035	0.819412
13.4	0.0589271	0.243174	0.504786	0.708237	0.80504	0.820208
13.6	0.0585874	0.243601	0.503937	0.707783	0.805426	0.821388
13.8	0.0582724	0.243965	0.502578	0.707476	0.805986	0.822413
14	0.058002	0.243898	0.501322	0.707666	0.805928	0.82261
14.2	0.0578463	0.243486	0.500945	0.708128	0.804847	0.82201
14.4	0.0580247	0.243096	0.501791	0.708438	0.803498	0.821254
14.6	0.0585643	0.24301	0.503307	0.708326	0.803008	0.820813
14.8	0.0590539	0.243216	0.504427	0.707704	0.803488	0.8207
15	0.0590491	0.24347	0.504517	0.706753	0.803985	0.820667
15.2	0.0586452	0.243568	0.503808	0.705943	0.8038	0.82048
15.4	0.0583903	0.243551	0.502979	0.705704	0.80331	0.820329
15.6	0.0586595	0.243613	0.502493	0.706074	0.803353	0.820868
15.8	0.059339	0.243892	0.502266	0.7067	0.804192	0.822386
16	0.0601134	0.244368	0.501872	0.707129	0.805266	0.824237
16.2	0.060787	0.244837	0.501134	0.707121	0.805829	0.8255
16.4	0.0612154	0.244974	0.500416	0.706744	0.805661	0.825874
16.6	0.0612028	0.244548	0.500134	0.70613	0.805117	0.825549
16.8	0.0606958	0.243653	0.500204	0.705235	0.804674	0.824683
17	0.0599224	0.242669	0.500262	0.704063	0.804635	0.823505
17.2	0.0591774	0.242023	0.500241	0.703088	0.805056	0.822572
17.4	0.0586194	0.242028	0.500398	0.703054	0.805637	0.822377
17.6	0.0583713	0.242791	0.500847	0.704178	0.805754	0.822755
17.8	0.0585637	0.244055	0.50139	0.705842	0.804947	0.823016
18	0.0591076	0.245272	0.501799	0.707165	0.803547	0.822692
18.2	0.059655	0.246077	0.502067	0.707642	0.802625	0.821938
18.4	0.0599521	0.246592	0.502344	0.707244	0.803062	0.8212
18.6	0.0600682	0.247073	0.502705	0.706293	0.804643	0.820745
18.8	0.060239	0.247425	0.502985	0.705337	0.806196	0.820625
19	0.0606214	0.247345	0.502875	0.704917	0.806617	0.820857
19.2	0.061126	0.246825	0.502189	0.705295	0.805709	0.821411
19.4	0.0614062	0.246259	0.501108	0.706313	0.804167	0.822035
19.6	0.0611419	0.246023	0.500174	0.707462	0.802995	0.822373
19.8	0.0603563	0.246117	0.499876	0.708197	0.802947	0.822367
20	0.0594038	0.246243	0.50013	0.70827	0.80411	0.82236
20.2	0.0587486	0.246079	0.500372	0.707735	0.805738	0.822526
20.4	0.0587247	0.245412	0.500344	0.706816	0.80678	0.822438
20.6	0.0592727	0.244162	0.500466	0.705868	0.806866	0.821666
20.8	0.059887	0.242504	0.501164	0.705235	0.806505	0.820677
21	0.0600218	0.240906	0.502134	0.704975	0.806169	0.820468
21.2	0.0595901	0.23988	0.50264	0.704916	0.805742	0.821246
21.4	0.0589791	0.239678	0.502408	0.704972	0.805132	0.822065
21.6	0.0586438	0.240243	0.501987	0.705213	0.804815	0.82201
21.8	0.0587599	0.241353	0.502143	0.705674	0.805274	0.82129
22	0.0591685	0.242654	0.503014	0.706332	0.806149	0.820855
22.2	0.0595649	0.243701	0.503983	0.70715	0.806409	0.821157
22.4	0.0597895	0.244173	0.504372	0.707922	0.805502	0.821663
22.6	0.0599814	0.244134	0.50406	0.708262	0.80407	0.821591
22.8	0.060419	0.243987	0.503376	0.70808	0.803227	0.820819
23	0.0611561	0.244096	0.502633	0.70787	0.803351	0.819974
23.2	0.0618357	0.244432	0.501939	0.708087	0.803927	0.819707
23.4	0.0619622	0.244598	0.50139	0.708423	0.804251	0.81994
23.6	0.0613873	0.244215	0.501177	0.708235	0.803889	0.820041
23.8	0.0604761	0.243381	0.501367	0.707558	0.802749	0.819834
24	0.05981	0.242711	0.501775	0.707058	0.801148	0.819967
24.2	0.0597362	0.242751	0.502253	0.707002	0.79971	0.820964
24.4	0.0601364	0.243365	0.502924	0.706932	0.799052	0.822566
24.6	0.0606126	0.243898	0.503888	0.706474	0.799534	0.82431
24.8	0.0608812	0.243869	0.504818	0.705908	0.801069	0.825991
25	0.0609262	0.243271	0.505124	0.705686	0.802934	0.8272
25.2	0.060874	0.242331	0.50457	0.705753	0.804119	0.827228
25.4	0.0609067	0.241339	0.503506	0.705637	0.804191	0.825928
25.6	0.061175	0.240725	0.502427	0.705036	0.803628	0.824097
25.8	0.061592	0.240985	0.501596	0.704147	0.803134	0.822585
26	0.0618429	0.242201	0.501218	0.703481	0.802908	0.821498
26.2	0.0617455	0.243622	0.50158	0.703418	0.802753	0.820575
26.4	0.0614409	0.244154	0.502661	0.703868	0.802442	0.819856
26.6	0.0611436	0.2435	0.503811	0.704338	0.801828	0.819662
26.8	0.0608863	0.242535	0.504182	0.704442	0.80103	0.820147
27	0.0606058	0.242315	0.503527	0.70426	0.800615	0.821057
27.2	0.0603609	0.243031	0.502413	0.704119	0.801154	0.821886
27.4	0.0603387	0.244178	0.501584	0.704194	0.80248	0.822319
27.6	0.0606287	0.24536	0.501267	0.704439	0.803662	0.822495
27.8	0.0610606	0.24644	0.50127	0.704658	0.803871	0.822769
28	0.0613391	0.247099	0.501517	0.704569	0.803213	0.823345
28.2	0.0613096	0.246846	0.502052	0.70415	0.80266	0.824134
28.4	0.0610023	0.245639	0.502626	0.70393	0.803067	0.824804
28.6	0.0604837	0.24413	0.502854	0.704517	0.804269	0.825013
28.8	0.0598779	0.243016	0.502791	0.705797	0.805341	0.824684
29	0.0594842	0.242401	0.502932	0.706963	0.805741	0.824078
29.2	0.0595445	0.24205	0.503566	0.70735	0.805802	0.823619
29.4	0.0599091	0.24194	0.504364	0.706981	0.806046	0.823515
29.6	0.0602486	0.242199	0.504658	0.706298	0.806474	0.823516
29.8	0.060493	0.242705	0.504088	0.705517	0.806819	0.823277
30	0.0607188	0.243088	0.502999	0.704434	0.806989	0.822994
30.2	0.0608081	0.243061	0.502137	0.70304	0.806878	0.823315
30.4	0.060615	0.242576	0.501927	0.702044	0.806276	0.824534
30.6	0.060289	0.241823	0.502203	0.702254	0.805353	0.826146
30.8	0.0600818	0.241205	0.502639	0.703543	0.804694	0.827232
31	0.0599956	0.241114	0.503154	0.704989	0.804564	0.827158
31.2	0.0599149	0.241532	0.503724	0.705964	0.804671	0.825919
31.4	0.0599144	0.241974	0.50404	0.706564	0.804739	0.824064
31.6	0.060118	0.24198	0.503697	0.707107	0.804843	0.822384
31.8	0.0603747	0.241588	0.502688	0.707697	0.80513	0.821511
32	0.0604045	0.24126	0.501509	0.708231	0.805489	0.821622
32.2	0.0601658	0.241374	0.500781	0.708531	0.805555	0.822474
32.4	0.0597815	0.241898	0.500747	0.708408	0.805061	0.8237
32.6	0.0592974	0.242539	0.501105	0.707747	0.804206	0.825022
32.8	0.0588397	0.24306	0.501401	0.706594	0.803557	0.826247
33	0.0587278	0.243404	0.501579	0.705201	0.80353	0.827103
33.2	0.0590446	0.243663	0.502003	0.703955	0.804046	0.827174
33.4	0.0593882	0.243981	0.502947	0.703163	0.804681	0.82614
33.6	0.0594167	0.244338	0.504221	0.702813	0.80498	0.824171
33.8	0.0593654	0.244421	0.505282	0.702629	0.804631	0.822015
34	0.0596863	0.243952	0.50568	0.70244	0.803685	0.820616
34.2	0.0603646	0.243207	0.505461	0.702386	0.802775	0.820441
34.4	0.0608608	0.242919	0.505036	0.702633	0.802722	0.821027
34.6	0.0606782	0.243474	0.504644	0.703048	0.803664	0.821381
34.8	0.0598452	0.244425	0.504212	0.703331	0.804823	0.820955
35	0.0588391	0.244984	0.503786	0.703355	0.805384	0.820051
35.2	0.0581512	0.244837	0.503642	0.703377	0.805358	0.819322
35.4	0.05798	0.24428	0.50383	0.703933	0.805315	0.819191
35.6	0.0582165	0.243715	0.504094	0.705276	0.805502	0.819674
35.8	0.0585895	0.243298	0.50433	0.706788	0.805672	0.820472
36	0.0588389	0.243048	0.504656	0.707428	0.805751	0.821254
36.2	0.0588469	0.242961	0.504927	0.706995	0.806058	0.822
36.4	0.0587139	0.242924	0.504686	0.706361	0.806686	0.822864
36.6	0.058752	0.242758	0.503756	0.706171	0.807162	0.823668
36.8	0.0592699	0.242487	0.502507	0.706047	0.807047	0.82393
37	0.0601991	0.242412	0.501485	0.705473	0.806499	0.823633
37.2	0.0609894	0.242773	0.501066	0.704701	0.806003	0.823495
37.4	0.0610587	0.243408	0.501436	0.704251	0.80579	0.824102
37.6	0.0603654	0.243832	0.502456	0.704067	0.805756	0.825157
37.8	0.0594188	0.243615	0.50351	0.703713	0.805807	0.825936
38	0.0587309	0.242783	0.503822	0.703084	0.806037	0.826136
38.2	0.0583715	0.24192	0.503119	0.70253	0.80647	0.825924
38.4	0.0581022	0.24168	0.501966	0.702442	0.806799	0.825376
38.6	0.0578208	0.242131	0.501301	0.702884	0.806636	0.824259
38.8	0.0576664	0.242712	0.5015	0.70349	0.805946	0.822529
39	0.0577046	0.242833	0.502016	0.70362	0.804984	0.820847
39.2	0.0577747	0.242454	0.502149	0.702832	0.8039	0.820267
39.4	0.0577478	0.242128	0.501885	0.701427	0.802782	0.821246
39.6	0.0577591	0.242533	0.501651	0.700503	0.801987	0.823083
39.8	0.0580597	0.243803	0.501497	0.701049	0.801938	0.824499
40	0.0586871	0.245297	0.501112	0.702878	0.802498	0.824812
40.2	0.059376	0.246168	0.500578	0.704755	0.803026	0.82447
40.4	0.0598294	0.246113	0.500495	0.705675	0.803331	0.824332
40.6	0.0599883	0.245398	0.501103	0.705745	0.804138	0.824635
40.8	0.0599697	0.244389	0.501769	0.705784	0.806136	0.824888
41	0.0599079	0.24333	0.501649	0.706345	0.808815	0.824651
41.2	0.0599914	0.242448	0.500603	0.707247	0.810781	0.823995
41.4	0.0604237	0.241941	0.499227	0.707865	0.811235	0.823155
41.6	0.0611059	0.24182	0.498219	0.707706	0.810679	0.822129
41.8	0.0615368	0.241926	0.497998	0.706745	0.810037	0.820895
42	0.0612725	0.242128	0.498698	0.705392	0.80948	0.8198
42.2	0.060379	0.24236	0.500114	0.704242	0.808514	0.819459
42.4	0.0593196	0.242548	0.501654	0.703769	0.807016	0.820163
42.6	0.0585796	0.242653	0.502675	0.70403	0.805554	0.821446
42.8	0.058465	0.242704	0.502953	0.70461	0.804539	0.822447
43	0.0589801	0.242672	0.502783	0.704956	0.803721	0.822813
43.2	0.0597331	0.24247	0.502653	0.704795	0.802912	0.822959
43.4	0.0601521	0.242173	0.502828	0.704204	0.80267	0.823281
43.6	0.0599689	0.242024	0.503138	0.703388	0.80361	0.823563
43.8	0.0594347	0.242178	0.503161	0.702557	0.805314	0.823415
44	0.0590012	0.242524	0.502665	0.701969	0.806597	0.822826
44.2	0.0588858	0.242778	0.501798	0.70191	0.806834	0.822103
44.4	0.0590426	0.242726	0.500847	0.702438	0.806527	0.821655
44.6	0.0594237	0.242503	0.500058	0.703224	0.806481	0.821879
44.8	0.0600076	0.242534	0.499685	0.703801	0.806866	0.822909
45	0.0605626	0.243001	0.499901	0.703983	0.807304	0.82441
45.2	0.0606847	0.243488	0.500589	0.703942	0.807425	0.825785
45.4	0.0602229	0.243437	0.50141	0.704043	0.807125	0.826549
45.6	0.0594452	0.242831	0.502101	0.704701	0.806599	0.826497
45.8	0.0586973	0.24212	0.502568	0.706075	0.806209	0.825725
46	0.0581429	0.241632	0.502801	0.707638	0.806056	0.824582
46.2	0.0578639	0.241431	0.502821	0.708297	0.805804	0.823438
46.4	0.0579082	0.241604	0.502634	0.707287	0.805163	0.822413
46.6	0.0581996	0.242228	0.502201	0.704971	0.804416	0.821375
46.8	0.0585914	0.243057	0.501583	0.702605	0.804278	0.820212
47	0.05895	0.243606	0.501123	0.701328	0.805193	0.819079
47.2	0.059098	0.243604	0.5013	0.701426	0.806774	0.818465
47.4	0.0588521	0.243184	0.502264	0.702436	0.807993	0.818923
47.6	0.058242	0.242687	0.503494	0.703717	0.808119	0.820491
47.8	0.057593	0.242402	0.504114	0.704847	0.807437	0.822401
48	0.0572949	0.242389	0.503702	0.705643	0.806871	0.823649
48.2	0.0574997	0.242491	0.502685	0.706102	0.807058	0.82398
48.3999	0.0580513	0.242562	0.50183	0.706342	0.807977	0.824097
48.6001	0.0586334	0.242689	0.501514	0.706424	0.809211	0.824707
48.8	0.0589346	0.243019	0.501589	0.706282	0.810253	0.825724
49	0.0587824	0.243407	0.501796	0.705922	0.810712	0.82655
49.2	0.0582747	0.243452	0.502026	0.705488	0.810488	0.826648
49.3999	0.0577585	0.242966	0.502196	0.705066	0.809771	0.8257
49.6001	0.05756	0.242219	0.502136	0.704622	0.80885	0.823863
49.8	0.0577481	0.241636	0.501746	0.704185	0.807972	0.822037
50	0.0582058	0.24138	0.501205	0.703911	0.807294	0.821205
50.2	0.0588301	0.241326	0.500977	0.703978	0.806835	0.821367
50.3999	0.0595763	0.241291	0.501502	0.704482	0.806551	0.821721
50.6001	0.0603877	0.241214	0.502735	0.705346	0.806469	0.821896
50.8	0.0611406	0.24121	0.504044	0.706287	0.806624	0.822258
51	0.0616272	0.241483	0.504724	0.707013	0.806959	0.822921
51.2	0.0616168	0.242081	0.504622	0.707401	0.807401	0.82326
51.3999	0.061044	0.242783	0.504111	0.707473	0.807876	0.822766
51.6001	0.0601736	0.24331	0.503573	0.707328	0.808231	0.821824
51.8	0.0594568	0.243501	0.503126	0.707094	0.808347	0.821188
52	0.0591212	0.243317	0.502775	0.706831	0.808242	0.821052
52.2	0.0589992	0.242963	0.502546	0.706539	0.807937	0.821067
52.3999	0.0588188	0.242932	0.502378	0.706265	0.807512	0.8211
52.6001	0.058508	0.243567	0.502099	0.706106	0.807329	0.82148
52.8	0.0581453	0.244503	0.501731	0.706059	0.807773	0.822438
53	0.0578081	0.244911	0.501699	0.705989	0.808649	0.823529
53.2	0.0576277	0.244387	0.502357	0.705837	0.809205	0.823801
53.3999	0.0578099	0.24334	0.503368	0.705724	0.808968	0.822651
53.6001	0.0583501	0.242416	0.503965	0.70577	0.80833	0.820529
53.8	0.058863	0.241803	0.503781	0.705997	0.80798	0.818685
54	0.0589672	0.241266	0.503088	0.706504	0.807875	0.818137
54.2	0.0586966	0.24071	0.502397	0.70742	0.807328	0.818871
54.3999	0.0583157	0.240426	0.502151	0.708421	0.806223	0.820085
54.6001	0.0579416	0.240703	0.502624	0.708665	0.805474	0.821075
54.8	0.0575677	0.241392	0.503638	0.707667	0.80583	0.821709
55	0.0572724	0.242003	0.504488	0.706071	0.806814	0.822211
55.2	0.057166	0.242163	0.50453	0.705171	0.807343	0.822821
55.3999	0.057188	0.241874	0.503851	0.705628	0.807029	0.823605
55.6001	0.0571213	0.241359	0.503102	0.706868	0.806453	0.824378
55.8	0.056831	0.240816	0.502745	0.707756	0.806385	0.824781
56	0.0564199	0.240343	0.50269	0.707726	0.806937	0.82452
56.2	0.0561325	0.240017	0.502601	0.707206	0.807446	0.823637
56.3999	0.0561413	0.239947	0.5024	0.70697	0.807212	0.822525
56.6001	0.0564492	0.240184	0.502377	0.707243	0.806275	0.821655
56.8	0.0569602	0.240628	0.502754	0.707573	0.805272	0.821298
57	0.0575213	0.241095	0.503264	0.70749	0.804746	0.821386
57.2	0.0578693	0.241435	0.503402	0.707044	0.804822	0.821506
57.3999	0.0577695	0.241487	0.503046	0.706627	0.805293	0.821177
57.6001	0.0573576	0.241079	0.502622	0.706505	0.805697	0.820288
57.8	0.0571217	0.240291	0.502606	0.706673	0.805524	0.819115
58	0.0573859	0.239566	0.503012	0.707042	0.80473	0.818077
58.2	0.0579925	0.239322	0.503489	0.707543	0.803942	0.817788
58.3999	0.0585436	0.239609	0.503819	0.708018	0.803786	0.818959
58.6001	0.0587377	0.240225	0.504131	0.708241	0.804158	0.821546
58.8	0.0584708	0.240888	0.504542	0.708192	0.804573	0.824212
59	0.0578451	0.24134	0.504762	0.708132	0.804922	0.82533
59.2	0.0571457	0.241538	0.504334	0.708226	0.805354	0.824548
59.3999	0.0566969	0.241655	0.503221	0.708308	0.805761	0.82295
59.6001	0.0566665	0.241732	0.50196	0.708125	0.80594	0.821787
59.8	0.0569721	0.241562	0.501234	0.707633	0.805989	0.821509
60	0.0573517	0.241087	0.501368	0.707019	0.806182	0.821946
60.2	0.0575579	0.240631	0.502129	0.7066	0.806606	0.82288
60.3999	0.0575287	0.240555	0.50294	0.706643	0.806966	0.824122
60.6001	0.057364	0.240811	0.503352	0.707064	0.806736	0.825282
60.8	0.0571571	0.240985	0.503339	0.707425	0.805799	0.825866
61	0.056933	0.24077	0.503165	0.707351	0.804893	0.825659
61.2	0.0567727	0.240279	0.50306	0.706912	0.804856	0.824912
61.3999	0.0569029	0.239884	0.503073	0.706503	0.805438	0.824186
61.6001	0.0575245	0.239838	0.503138	0.706445	0.805612	0.823967
61.8	0.0584787	0.240099	0.503168	0.706697	0.805008	0.824301
62	0.0591912	0.240448	0.50311	0.706826	0.804245	0.824907
62.2	0.0591602	0.240702	0.502987	0.706386	0.803888	0.825616
62.3999	0.0584799	0.240844	0.502891	0.705533	0.803904	0.826266
62.6001	0.0576559	0.240985	0.502952	0.705047	0.80414	0.826338
62.8	0.0569905	0.241171	0.5033	0.705459	0.804618	0.825466
63	0.0564255	0.241231	0.503983	0.706431	0.805256	0.824217
63.2	0.0558548	0.240936	0.504844	0.707309	0.805722	0.823578
63.3999	0.0553191	0.240321	0.505559	0.707923	0.805729	0.823709
63.6001	0.0550088	0.23974	0.505871	0.70845	0.805355	0.823833
63.8	0.0551483	0.239583	0.505787	0.708832	0.805034	0.823264
64	0.0556871	0.240008	0.505477	0.708761	0.805141	0.822073
64.2	0.0561807	0.240869	0.505039	0.708161	0.805568	0.820956
64.3999	0.056232	0.241747	0.504453	0.707401	0.805828	0.820836
64.6001	0.0559629	0.242169	0.503704	0.707028	0.805598	0.822193
64.8	0.055802	0.241971	0.502827	0.707296	0.805038	0.824345
65	0.0558462	0.241414	0.501928	0.70786	0.804542	0.825782
65.2	0.0556989	0.24091	0.501264	0.707979	0.804266	0.825679
65.3999	0.05507	0.240717	0.501143	0.707088	0.803968	0.824693
65.6001	0.0542981	0.240868	0.501599	0.705284	0.803331	0.823922
65.8	0.0539813	0.241184	0.502273	0.703339	0.802326	0.823597
66	0.0542478	0.241386	0.502728	0.702173	0.801242	0.823167
66.2	0.0547298	0.241326	0.502834	0.702168	0.800492	0.82227
66.3999	0.055134	0.241027	0.502778	0.702954	0.800446	0.821164
66.6001	0.0554872	0.240486	0.502789	0.703877	0.801107	0.820348
66.8	0.0558396	0.239674	0.502991	0.704641	0.801852	0.820111
67	0.0560183	0.238841	0.503462	0.705422	0.801916	0.820402
67.2	0.0558476	0.23854	0.504129	0.706467	0.801384	0.820856
67.3999	0.055511	0.239132	0.504632	0.707661	0.801206	0.821036
67.6001	0.0554328	0.240375	0.504571	0.708576	0.802015	0.820876
67.8	0.0557614	0.241658	0.503883	0.708937	0.803451	0.820779
68	0.0561855	0.242505	0.50284	0.708831	0.804898	0.821103
68.2	0.0562972	0.242747	0.501824	0.70836	0.806184	0.821803
68.3999	0.0559576	0.242488	0.501175	0.707514	0.807247	0.822719
68.6001	0.0553286	0.242084	0.501043	0.706476	0.807743	0.823759
68.8	0.0547268	0.241892	0.501241	0.70554	0.807452	0.82459
69	0.0544309	0.241878	0.501377	0.704689	0.80667	0.824635
69.2	0.0545226	0.241789	0.501242	0.703728	0.805861	0.82372
69.3999	0.0549116	0.241744	0.500993	0.702687	0.805227	0.822462
69.6001	0.055506	0.242222	0.500857	0.701786	0.804885	0.821746
69.8	0.0562758	0.243331	0.500784	0.701301	0.805033	0.821866
70	0.0571164	0.244409	0.500586	0.701648	0.805603	0.822339
70.2	0.0577278	0.244574	0.500326	0.703097	0.806158	0.822543
70.3999	0.0577832	0.243534	0.500241	0.705238	0.806428	0.822312
70.6001	0.0572659	0.241766	0.500374	0.707135	0.806544	0.821886
70.8	0.0565232	0.240089	0.500645	0.708153	0.80653	0.821605
71	0.0559632	0.239164	0.501173	0.7083	0.806158	0.821728
71.2	0.0557802	0.239159	0.502125	0.707842	0.805582	0.822301
71.3999	0.0559146	0.239651	0.503174	0.707107	0.805473	0.82307
71.6001	0.0561681	0.240039	0.503601	0.70665	0.806099	0.823679
71.8	0.0563645	0.240212	0.503149	0.706981	0.806807	0.824022
72	0.0564222	0.240581	0.502413	0.707908	0.806795	0.824361
72.2	0.0563144	0.241369	0.502083	0.708548	0.805974	0.824987
72.3999	0.0560956	0.24222	0.502127	0.708187	0.804894	0.825774
72.6001	0.0559784	0.242657	0.50204	0.707022	0.804221	0.826192
72.8	0.056176	0.242628	0.501665	0.706016	0.804284	0.825838
73	0.0565576	0.242394	0.501435	0.705977	0.804802	0.824811
73.2	0.0566304	0.242108	0.501823	0.706733	0.805119	0.823381
73.3999	0.0560428	0.241691	0.502755	0.707352	0.804892	0.821588
73.6001	0.0550397	0.24106	0.503612	0.707215	0.804458	0.819503
73.8	0.0542856	0.24035	0.503816	0.70663	0.804423	0.817723
74	0.0542939	0.239825	0.503394	0.70626	0.804864	0.817137
74.2	0.0550807	0.239544	0.502904	0.706252	0.805082	0.818065
74.3999	0.0561894	0.239292	0.502793	0.70627	0.804416	0.819946
74.6001	0.0569487	0.238973	0.502977	0.706217	0.803256	0.822015
74.8	0.0569396	0.238863	0.503098	0.706417	0.802781	0.823898
75	0.0563723	0.239283	0.502971	0.707044	0.803658	0.825261
75.2	0.055873	0.240138	0.502665	0.707698	0.805465	0.825581
75.3999	0.0558275	0.240981	0.502257	0.707657	0.807356	0.824885
75.6001	0.0560594	0.241503	0.501748	0.706644	0.808744	0.824176
75.8	0.0561913	0.241825	0.501242	0.70541	0.809301	0.824351
76	0.0561104	0.242237	0.501011	0.705188	0.808873	0.824918
76.2	0.0559375	0.242746	0.501244	0.706316	0.807686	0.824449
76.3999	0.0557637	0.243051	0.501891	0.707782	0.806438	0.822309
76.6001	0.0556507	0.242959	0.502746	0.708355	0.805851	0.819512
76.8	0.0557244	0.242663	0.503484	0.707792	0.80606	0.817872
77	0.0560433	0.242539	0.503687	0.706816	0.806515	0.818545
77.2	0.0564517	0.242735	0.503188	0.706238	0.806481	0.821124
77.3999	0.0567095	0.242962	0.502377	0.706248	0.805687	0.823898
77.6001	0.056732	0.242764	0.501859	0.706431	0.804532	0.825319
77.8	0.0566031	0.242054	0.501779	0.706276	0.803541	0.825342
78	0.0564201	0.241248	0.501693	0.705589	0.802803	0.824956
78.2	0.0562834	0.240821	0.501234	0.704589	0.802231	0.824763
78.3999	0.0563737	0.240904	0.500722	0.703785	0.802033	0.824696
78.6001	0.0567987	0.241263	0.500818	0.703614	0.802409	0.824654
78.8	0.0573458	0.241503	0.501639	0.703991	0.803081	0.824555
79	0.0575893	0.241361	0.502649	0.704405	0.803639	0.824138
79.2	0.0573041	0.240955	0.503414	0.704579	0.804078	0.823394
79.3999	0.0566567	0.240695	0.503937	0.704781	0.804629	0.822916
79.6001	0.0559678	0.240912	0.504205	0.705364	0.805232	0.823324
79.8	0.0554064	0.241606	0.503945	0.70622	0.8055	0.82455
80	0.0549417	0.24249	0.503042	0.706873	0.805246	0.825925
80.2	0.0544846	0.243203	0.501944	0.707004	0.804817	0.826745
80.3999	0.0540276	0.24348	0.501364	0.706683	0.804667	0.826522
80.6001	0.0536814	0.243227	0.501549	0.706111	0.804743	0.824987
80.8	0.0536075	0.242606	0.502052	0.705473	0.804603	0.822333
81	0.0539186	0.241949	0.502407	0.705098	0.804075	0.819567
81.2	0.0545773	0.241429	0.502668	0.705351	0.803499	0.81819
81.3999	0.0553498	0.240925	0.502971	0.706131	0.803353	0.819032
81.6001	0.0559462	0.240377	0.503009	0.706845	0.80382	0.821391
81.8	0.0562635	0.240064	0.502407	0.707084	0.804754	0.823574
82	0.0564151	0.240346	0.501363	0.707071	0.805909	0.824378
82.2	0.0565071	0.241185	0.500535	0.707171	0.80702	0.823963
82.3999	0.0564986	0.24202	0.500399	0.707204	0.807649	0.823345
82.6001	0.0563447	0.242195	0.500938	0.706603	0.807309	0.823203
82.8	0.0561649	0.241536	0.501906	0.705269	0.806024	0.823261
83	0.0561448	0.240506	0.503095	0.703892	0.804623	0.822815
83.2	0.0563243	0.239742	0.504214	0.703267	0.804103	0.821684
83.3999	0.056622	0.239475	0.50478	0.703653	0.804588	0.820464
83.6001	0.0570347	0.2395	0.504472	0.704857	0.805228	0.819871
83.8	0.0575903	0.239592	0.503509	0.706427	0.805269	0.820145
84	0.0580661	0.23977	0.502421	0.707589	0.804991	0.821136
84.2	0.0580319	0.240194	0.501519	0.707518	0.805359	0.822674
84.3999	0.0573174	0.240938	0.500776	0.706105	0.806758	0.824571
84.6001	0.0562676	0.241771	0.500111	0.704241	0.808256	0.826326
84.8	0.0554847	0.242181	0.499632	0.702987	0.808568	0.827137
85	0.0554146	0.241866	0.499577	0.702557	0.807732	0.826503
85.2	0.0560558	0.241205	0.499974	0.702511	0.807023	0.824802
85.3999	0.0568861	0.240931	0.500466	0.702695	0.807121	0.823089
85.6001	0.0572218	0.241319	0.500692	0.703357	0.807353	0.82219
85.8	0.0568461	0.241982	0.500791	0.704418	0.806993	0.822025
86	0.0562025	0.242458	0.50122	0.705311	0.806298	0.821876
86.2	0.0558815	0.242697	0.502032	0.705688	0.805856	0.821221
86.3999	0.0560431	0.242922	0.502658	0.705799	0.805671	0.820156
86.6001	0.0564	0.243231	0.502508	0.705979	0.805426	0.819186
86.8	0.0566069	0.24347	0.501614	0.706189	0.805252	0.818904
87	0.0565474	0.243415	0.50064	0.706275	0.805673	0.819661
87.2	0.0563184	0.243061	0.500409	0.706276	0.806863	0.82123
87.3999	0.0560681	0.242721	0.501312	0.706242	0.808267	0.822958
87.6001	0.0559534	0.242715	0.502947	0.706099	0.809107	0.824303
87.8	0.0561858	0.242952	0.504354	0.705933	0.809104	0.824994
88	0.0568598	0.243039	0.504721	0.706005	0.808647	0.824814
88.2	0.0576417	0.242845	0.503946	0.706321	0.808296	0.823703
88.3999	0.0578657	0.242634	0.5026	0.706498	0.808206	0.822064
88.6001	0.0571433	0.242579	0.501465	0.70618	0.80807	0.820593
88.8	0.0558537	0.242492	0.501065	0.705426	0.807568	0.819763
89	0.0549058	0.242212	0.501494	0.704669	0.806688	0.819611
89.2	0.0549418	0.241948	0.502468	0.704353	0.805545	0.819888
89.3999	0.0558167	0.242008	0.503421	0.704522	0.804244	0.820182
89.6001	0.0568829	0.242373	0.503779	0.704793	0.80309	0.820126
89.8	0.0576363	0.242763	0.503298	0.704809	0.802683	0.81982
90	0.0579853	0.242931	0.502148	0.704576	0.803434	0.819809
90.2	0.0580617	0.24274	0.500776	0.704214	0.804951	0.820304
90.3999	0.0580062	0.242124	0.499774	0.70371	0.806209	0.820769
90.6001	0.0579159	0.241251	0.499653	0.703254	0.80656	0.820665
90.8	0.0578251	0.240578	0.500428	0.703426	0.80629	0.82038
91	0.0577031	0.240461	0.501463	0.704542	0.805996	0.820841
91.2	0.0575376	0.240777	0.501969	0.705991	0.805869	0.822202
91.3999	0.0574002	0.241142	0.501732	0.706654	0.805922	0.823372
91.6001	0.0574099	0.241414	0.501204	0.705969	0.806353	0.823118
91.8	0.0576496	0.241797	0.500878	0.704469	0.807214	0.821352
92	0.0580741	0.24255	0.500827	0.70339	0.808036	0.819116
92.2	0.0584871	0.243656	0.500928	0.703691	0.808295	0.817573
92.3999	0.058683	0.244735	0.501147	0.70521	0.808116	0.817271
92.6001	0.0586366	0.245294	0.501382	0.706814	0.808043	0.818075
92.8	0.0585184	0.245174	0.501436	0.707426	0.808122	0.819411
93	0.0585098	0.244631	0.501428	0.706873	0.807817	0.820613
93.2	0.0586003	0.243993	0.50185	0.705884	0.806887	0.821284
93.3999	0.0585883	0.243431	0.502834	0.705294	0.805776	0.821465
93.6001	0.0583554	0.243037	0.503728	0.705126	0.805009	0.821521
93.8	0.0581018	0.242888	0.503836	0.70467	0.804666	0.821784
94	0.0581282	0.243005	0.50326	0.703632	0.804585	0.822276
94.2	0.0583897	0.243324	0.502639	0.702753	0.804679	0.822785
94.3999	0.0585113	0.243656	0.502366	0.702925	0.804817	0.823144
94.6001	0.0582588	0.243712	0.502433	0.704028	0.804686	0.823301
94.8	0.0577523	0.243342	0.502771	0.705074	0.804076	0.823274
95	0.0572272	0.242822	0.503302	0.705405	0.803207	0.823298
95.2	0.0568487	0.242677	0.503733	0.705271	0.802629	0.82378
95.3999	0.0567744	0.243074	0.503659	0.705135	0.802793	0.824669
95.6001	0.0571137	0.24351	0.50297	0.704972	0.803637	0.825226
95.8	0.057732	0.243279	0.502046	0.70457	0.804563	0.82498
96	0.0583006	0.242252	0.50151	0.704181	0.805042	0.824538
96.2	0.0586271	0.241082	0.501751	0.704301	0.80524	0.824744
96.3999	0.0588126	0.240572	0.502564	0.704821	0.805779	0.825442
96.6001	0.0590418	0.240946	0.503285	0.704972	0.806852	0.825749
96.8	0.0592717	0.24179	0.503394	0.704449	0.807867	0.825202
97	0.059197	0.242531	0.502923	0.704016	0.808082	0.824069
97.2	0.0585886	0.242864	0.502238	0.7045	0.807507	0.822792
97.3999	0.0576184	0.242899	0.501626	0.705576	0.806977	0.821616
97.6001	0.0567608	0.242957	0.501244	0.706084	0.80721	0.820612
97.8	0.0563786	0.243146	0.501274	0.705328	0.807997	0.819711
98	0.0563929	0.243182	0.501835	0.703759	0.808513	0.818806
98.2	0.0563686	0.242741	0.502758	0.702489	0.808247	0.818157
98.3999	0.0560125	0.241941	0.503598	0.702281	0.807415	0.818535
98.6001	0.0555254	0.241349	0.503954	0.702986	0.806642	0.820426
98.8	0.0553454	0.241408	0.503738	0.703915	0.80642	0.823138
99	0.0556917	0.241883	0.50316	0.704551	0.806769	0.825249
99.2	0.0564506	0.242024	0.502575	0.704657	0.807274	0.826003
99.3999	0.0572522	0.241374	0.502295	0.704069	0.807435	0.825821
99.6001	0.0576075	0.240313	0.502394	0.702937	0.807005	0.825493
99.8	0.0573161	0.239668	0.502743	0.701946	0.806126	0.825358
100	0.0567996	0.239865	0.503259	0.701711	0.805201	0.825269
100.2	0.0567066	0.240607	0.503912	0.702173	0.804546	0.82487
100.4	0.0571287	0.241332	0.504436	0.702918	0.804176	0.823896
100.6	0.0574826	0.241706	0.504359	0.703712	0.803913	0.822539
100.8	0.0572268	0.241704	0.5035	0.704346	0.803511	0.821364
101	0.0564293	0.241497	0.502237	0.704361	0.802758	0.820646
101.2	0.0555481	0.241377	0.501172	0.703491	0.801764	0.82015
101.4	0.0549755	0.241605	0.500675	0.702299	0.801028	0.819733
101.6	0.0549508	0.242199	0.500774	0.701907	0.800912	0.819756
101.8	0.0555609	0.242804	0.501293	0.702811	0.80122	0.820605
102	0.0565493	0.242794	0.501917	0.70416	0.801519	0.822015
102.2	0.0573706	0.241791	0.502193	0.704638	0.801641	0.823129
102.4	0.0576679	0.240259	0.50173	0.704009	0.801667	0.823243
102.6	0.0575633	0.239307	0.500596	0.703303	0.801595	0.822507
102.8	0.0574075	0.239632	0.499397	0.703496	0.801368	0.821878
103	0.0574328	0.240802	0.498784	0.704466	0.801203	0.82223
103.2	0.0576951	0.241761	0.498922	0.705324	0.801542	0.823503
103.4	0.0581584	0.241925	0.499493	0.705459	0.802524	0.824821
103.6	0.0587049	0.241564	0.500059	0.705117	0.803691	0.82534
103.8	0.0590923	0.24124	0.500355	0.704979	0.804398	0.824796
104	0.0590204	0.241226	0.500399	0.705281	0.804508	0.823464
104.2	0.0583984	0.241473	0.50041	0.705658	0.8045	0.822022
104.4	0.0575745	0.241802	0.500587	0.705775	0.804824	0.82135
104.6	0.0571002	0.242026	0.500885	0.705696	0.805406	0.821875
104.8	0.0571624	0.241995	0.500973	0.705605	0.805874	0.822994
105	0.0574156	0.241641	0.500468	0.705557	0.80592	0.823511
105.2	0.0574406	0.241023	0.49938	0.705563	0.805322	0.822736
105.4	0.0571668	0.240393	0.498331	0.705598	0.804118	0.821055
105.6	0.0567989	0.240211	0.498073	0.705508	0.802927	0.819571
105.8	0.0565403	0.240905	0.498676	0.705128	0.802493	0.819113
106	0.0564981	0.242346	0.499364	0.704509	0.802709	0.819518
106.2	0.0567697	0.24363	0.499276	0.703869	0.802809	0.820096
106.4	0.0574605	0.243831	0.49837	0.703342	0.802661	0.820613
106.6	0.0584767	0.242996	0.497489	0.702877	0.803031	0.821317
106.8	0.0593754	0.241977	0.49753	0.702521	0.804267	0.822293
107	0.0596493	0.241358	0.498606	0.702631	0.805557	0.823271
107.2	0.0591914	0.24108	0.500033	0.703452	0.805994	0.8239
107.4	0.0583256	0.240997	0.501028	0.704575	0.805793	0.823955
107.6	0.0574192	0.24121	0.501319	0.705345	0.80588	0.823422
107.8	0.0566518	0.24182	0.501171	0.705772	0.806539	0.822466
108	0.0561211	0.242742	0.500983	0.706385	0.806998	0.821264
108.2	0.0559718	0.243752	0.500957	0.707158	0.806343	0.81987
108.4	0.0563694	0.244499	0.501111	0.707332	0.804591	0.818283
108.6	0.057355	0.244613	0.501459	0.706495	0.802834	0.816726
108.8	0.0586625	0.244085	0.50204	0.705182	0.80236	0.815822
109	0.0597109	0.243472	0.502785	0.704179	0.803567	0.816239
109.2	0.0599538	0.243437	0.503444	0.703714	0.805557	0.818003
109.4	0.059343	0.243973	0.503714	0.70359	0.806762	0.820275
109.6	0.0583885	0.244372	0.503468	0.703707	0.806178	0.822001
109.8	0.0577045	0.244097	0.502786	0.704166	0.804292	0.822791
110	0.0575478	0.243347	0.501772	0.704942	0.802696	0.822987
110.2	0.057811	0.242677	0.500601	0.705683	0.802509	0.822937
110.4	0.058283	0.242372	0.499749	0.706007	0.803363	0.822609
110.6	0.0587383	0.24228	0.499785	0.705921	0.804066	0.822026
110.8	0.0589288	0.242069	0.500672	0.705758	0.803867	0.821577
111	0.0587763	0.241562	0.501571	0.705737	0.802947	0.821593
111.2	0.0585201	0.240839	0.501657	0.705865	0.802044	0.821962
111.4	0.0584566	0.240064	0.501003	0.706163	0.801791	0.822333
111.6	0.0585996	0.239361	0.500388	0.7066	0.802274	0.82237
111.8	0.0587538	0.238868	0.500379	0.706853	0.803135	0.821823
112	0.0588233	0.23873	0.500905	0.706637	0.803923	0.82074
112.2	0.0588921	0.23897	0.501667	0.706252	0.804316	0.819666
112.4	0.0590483	0.239471	0.502584	0.706256	0.80425	0.819287
112.6	0.0592378	0.24007	0.503651	0.70663	0.803949	0.819702
112.8	0.0593399	0.240641	0.504559	0.706832	0.803661	0.820218
113	0.0593462	0.241124	0.504799	0.706615	0.803334	0.820121
113.2	0.0593299	0.241545	0.504197	0.706188	0.802735	0.819516
113.4	0.0592632	0.241947	0.503176	0.705631	0.801927	0.819012
113.6	0.0590918	0.242248	0.502328	0.7048	0.801403	0.818812
113.8	0.0589157	0.242174	0.501785	0.703899	0.801512	0.818627
114	0.0588031	0.241488	0.501153	0.703647	0.801882	0.818386
114.2	0.0585687	0.240371	0.500115	0.704485	0.801923	0.818548
114.4	0.058091	0.239489	0.498989	0.705825	0.801918	0.819744
114.6	0.0576901	0.239416	0.498508	0.706564	0.802923	0.822094
114.8	0.0577802	0.240014	0.499058	0.706363	0.805332	0.824695
115	0.0582069	0.240673	0.500281	0.705847	0.808156	0.826032
115.2	0.058317	0.241112	0.501419	0.705493	0.810065	0.825259
115.4	0.0577699	0.241541	0.501941	0.705064	0.810573	0.82297
115.6	0.0570174	0.242025	0.501854	0.70445	0.809968	0.820708
115.8	0.0568281	0.242193	0.501575	0.704281	0.808724	0.819818
116	0.0574878	0.241811	0.501518	0.705132	0.8073	0.820515
116.2	0.0586055	0.24126	0.501778	0.706524	0.80606	0.821818
116.4	0.0595406	0.241149	0.50218	0.707238	0.805169	0.822544
116.6	0.0598492	0.241704	0.502562	0.706547	0.804656	0.82244
116.8	0.0595048	0.242683	0.502823	0.704959	0.804451	0.822117
117	0.0589099	0.243638	0.502753	0.703739	0.804307	0.822007
117.2	0.058551	0.24416	0.502136	0.703665	0.803992	0.821858
117.4	0.0584759	0.244089	0.501146	0.704252	0.803729	0.821307
117.6	0.0582763	0.24355	0.50045	0.704306	0.804143	0.820565
117.8	0.0577017	0.242819	0.500618	0.70323	0.805552	0.820319
118	0.0570481	0.242263	0.501464	0.701658	0.807528	0.821049
118.2	0.0567735	0.242313	0.502217	0.700842	0.809269	0.822518
118.4	0.056967	0.243125	0.502426	0.701498	0.810242	0.823939
118.6	0.0574016	0.244122	0.502392	0.703266	0.810431	0.824674
118.8	0.0578946	0.244294	0.502583	0.705212	0.810138	0.824732
119	0.0583589	0.243252	0.502958	0.706627	0.809559	0.824563
119.2	0.0586401	0.241669	0.503118	0.707341	0.808622	0.824361
119.4	0.0585731	0.240492	0.502895	0.707571	0.807278	0.823728
119.6	0.0581702	0.24009	0.502529	0.707618	0.805853	0.82226
119.8	0.0576192	0.240293	0.502363	0.70763	0.804922	0.820351
120	0.0571488	0.240823	0.50252	0.707679	0.804841	0.819025
120.2	0.0569474	0.24143	0.502855	0.707951	0.805448	0.818911
120.4	0.0571122	0.241834	0.503196	0.708502	0.806214	0.819876
120.6	0.0576395	0.241889	0.503512	0.708879	0.80668	0.821632
120.8	0.0584868	0.241819	0.503746	0.708454	0.806837	0.823975
121	0.0595484	0.242022	0.503702	0.707149	0.807056	0.826195
121.2	0.0605579	0.242537	0.50334	0.705496	0.807531	0.82704
121.4	0.0611886	0.242944	0.502955	0.704115	0.807896	0.825862
121.6	0.0612756	0.242848	0.502733	0.703423	0.807706	0.82346
121.8	0.0608352	0.242213	0.502348	0.703582	0.807236	0.821385
122	0.0599659	0.241266	0.501472	0.704354	0.807306	0.820568
122.2	0.0588748	0.24041	0.500559	0.705129	0.808179	0.82092
122.4	0.057887	0.240149	0.500575	0.705346	0.809002	0.821935
122.6	0.0572705	0.240711	0.501794	0.704869	0.808666	0.823161
122.8	0.0570457	0.241721	0.503381	0.703983	0.807138	0.824183
123	0.056989	0.242528	0.504341	0.703195	0.805559	0.824702
123.2	0.0568095	0.242823	0.504508	0.702974	0.804949	0.824786
123.4	0.0563568	0.242724	0.504418	0.703406	0.80521	0.824744
123.6	0.0557247	0.242365	0.504578	0.704044	0.805629	0.824608
123.8	0.0552027	0.241794	0.505061	0.704249	0.805852	0.823993
124	0.0551424	0.24129	0.505561	0.703791	0.805975	0.822668
124.2	0.0557894	0.241332	0.505639	0.703033	0.806124	0.821107
124.4	0.0570505	0.242044	0.505085	0.702523	0.806457	0.820185
124.6	0.058357	0.242959	0.504209	0.702461	0.807186	0.820268
124.8	0.0589551	0.243574	0.50367	0.702626	0.808137	0.820806
125	0.058515	0.243849	0.503811	0.702708	0.808574	0.820867
125.2	0.0574386	0.243958	0.504233	0.702686	0.808002	0.819991
125.4	0.0565531	0.24394	0.504253	0.702909	0.806934	0.818523
125.6	0.0564899	0.243896	0.503674	0.703756	0.806347	0.817257
125.8	0.0572352	0.244098	0.502818	0.705118	0.806523	0.816689
126	0.0582281	0.2445	0.501997	0.706285	0.806892	0.816561
126.2	0.0589426	0.244545	0.501362	0.706476	0.806906	0.816317
126.4	0.0592862	0.243798	0.501112	0.705559	0.806619	0.816018
126.6	0.0594019	0.242513	0.501397	0.704273	0.80646	0.816307
126.8	0.0593792	0.241368	0.502051	0.703653	0.80671	0.8173
127	0.0592997	0.240812	0.502635	0.704181	0.807252	0.818254
127.2	0.0592455	0.240825	0.502751	0.705561	0.807797	0.818707
127.4	0.0591423	0.241202	0.502331	0.707169	0.808217	0.819231
127.6	0.0588848	0.241772	0.501685	0.708464	0.808492	0.820477
127.8	0.0586262	0.242318	0.501256	0.709151	0.808452	0.822067
128	0.0586366	0.242612	0.501222	0.709329	0.80792	0.823042
128.2	0.058898	0.242615	0.50134	0.709337	0.807075	0.822967
128.4	0.0591325	0.242461	0.501204	0.709247	0.806302	0.822106
128.6	0.0592367	0.242264	0.500679	0.708827	0.805745	0.820943
128.8	0.0594213	0.242087	0.500104	0.708089	0.805273	0.819919
129	0.0598237	0.241974	0.500006	0.707419	0.804752	0.819236
129.2	0.0602129	0.241937	0.500557	0.707041	0.804195	0.818727
129.4	0.0602575	0.24195	0.501343	0.706821	0.803751	0.818239
129.6	0.0599268	0.241976	0.501709	0.706637	0.803636	0.818002
129.8	0.0594707	0.241971	0.501367	0.706451	0.80392	0.818272
130	0.0591497	0.241924	0.500713	0.706072	0.804243	0.818979
130.2	0.0590909	0.241902	0.500508	0.70542	0.803957	0.820069
130.4	0.059224	0.24196	0.501172	0.704872	0.802874	0.821668
130.6	0.059291	0.242097	0.502427	0.704756	0.801715	0.82354
130.8	0.0591374	0.242299	0.503603	0.704759	0.801443	0.824825
131	0.0589948	0.242495	0.504184	0.70446	0.80232	0.824698
131.2	0.0591844	0.242561	0.504058	0.704237	0.803766	0.823258
131.4	0.0595568	0.242535	0.503434	0.70495	0.80487	0.821658
131.6	0.0595814	0.242643	0.502694	0.706721	0.805031	0.82125
131.8	0.0590339	0.242916	0.502206	0.708634	0.804477	0.8225
132	0.058284	0.24293	0.502118	0.709785	0.804032	0.824689
132.2	0.0578294	0.242133	0.502323	0.710117	0.80418	0.82658
132.4	0.0577914	0.240464	0.502646	0.710058	0.804698	0.827297
132.6	0.0579656	0.238585	0.502979	0.709852	0.805267	0.826737
132.8	0.0581642	0.237482	0.503233	0.709497	0.805829	0.825449
133	0.0583359	0.237769	0.503329	0.708929	0.806223	0.824198
133.2	0.0584748	0.23921	0.50326	0.708135	0.806077	0.823467
133.4	0.0586201	0.240886	0.50307	0.707321	0.805316	0.823291
133.6	0.0588853	0.241951	0.502825	0.706919	0.804389	0.823483
133.8	0.0592964	0.242274	0.502668	0.707078	0.803777	0.823778
134	0.0596129	0.242358	0.502792	0.7073	0.803585	0.823818
134.2	0.059493	0.242777	0.503214	0.706876	0.803796	0.823334
134.4	0.058945	0.243665	0.503655	0.705681	0.804512	0.822448
134.6	0.0584951	0.244621	0.503817	0.704369	0.805532	0.821582
134.8	0.0586534	0.245053	0.503717	0.703777	0.806045	0.821041
135	0.0592275	0.244731	0.503598	0.704113	0.805271	0.820814
135.2	0.059511	0.244034	0.503532	0.704803	0.803417	0.820763
135.4	0.059184	0.243561	0.503307	0.70523	0.801619	0.820807
135.6	0.0586212	0.243381	0.502786	0.7055	0.80076	0.820831
135.8	0.0582867	0.242867	0.502181	0.706168	0.800684	0.820736
136	0.0582945	0.241551	0.501835	0.707311	0.800727	0.820668
136.2	0.0585993	0.239962	0.50184	0.708284	0.800681	0.820816
136.4	0.0591355	0.239197	0.50203	0.708555	0.80088	0.820981
136.6	0.0596524	0.239752	0.502244	0.708401	0.801532	0.820839
136.8	0.0597547	0.241177	0.502428	0.708477	0.802411	0.820582
137	0.0592643	0.242738	0.502515	0.708902	0.803336	0.820737
137.2	0.0584643	0.243963	0.502404	0.709113	0.804467	0.821374
137.4	0.0579355	0.244578	0.502133	0.708546	0.805737	0.822009
137.6	0.0580801	0.244457	0.501957	0.707265	0.806408	0.822278
137.8	0.0587274	0.243825	0.502116	0.705932	0.805794	0.822238
138	0.0592658	0.243292	0.502524	0.705241	0.804247	0.821978
138.2	0.0592109	0.243459	0.502778	0.705294	0.802939	0.821408
138.4	0.0585837	0.244412	0.502501	0.70555	0.802665	0.820647
138.6	0.0577974	0.245535	0.501708	0.705484	0.803247	0.820231
138.8	0.0573281	0.245974	0.500867	0.705138	0.804176	0.820521
139	0.0574472	0.245476	0.500561	0.704905	0.805332	0.821101
139.2	0.0581095	0.244635	0.500983	0.705053	0.806723	0.821261
139.4	0.0590523	0.244152	0.501788	0.70561	0.807854	0.82096
139.6	0.0600088	0.244102	0.502491	0.706421	0.807981	0.820712
139.8	0.0608031	0.244131	0.502928	0.707079	0.807018	0.820683
140	0.0612537	0.244079	0.503278	0.707136	0.805705	0.82058
140.2	0.0611185	0.244045	0.503741	0.706651	0.804761	0.820326
140.4	0.0603162	0.24403	0.504307	0.706272	0.80436	0.820155
140.6	0.0591978	0.243883	0.50487	0.706422	0.80443	0.820061
140.8	0.05839	0.243606	0.505455	0.706744	0.804842	0.819751
141	0.0582951	0.243395	0.506043	0.706675	0.805244	0.819228
141.2	0.0588609	0.243375	0.506184	0.706217	0.805308	0.818843
141.4	0.0597704	0.243475	0.505312	0.705827	0.805153	0.818688
141.6	0.0606246	0.243561	0.503615	0.705822	0.805032	0.818523
141.8	0.0610077	0.24356	0.502121	0.706151	0.804801	0.818446
142	0.0607153	0.243442	0.501705	0.706521	0.80424	0.819045
142.2	0.06001	0.243176	0.502319	0.70653	0.80367	0.820534
142.4	0.0594432	0.242843	0.503206	0.705896	0.803701	0.822199
142.6	0.0593364	0.242701	0.503591	0.704876	0.804458	0.823131
142.8	0.0595421	0.242996	0.503198	0.704284	0.805473	0.823193
143	0.0597335	0.243751	0.502379	0.704645	0.806291	0.82286
143.2	0.0597888	0.244809	0.501785	0.705449	0.80686	0.822455
143.4	0.0598165	0.245894	0.501751	0.705777	0.807379	0.821924
143.6	0.0599293	0.246546	0.50203	0.70555	0.80801	0.821117
143.8	0.0601428	0.246356	0.502236	0.705517	0.808669	0.82
144	0.0604269	0.245437	0.502436	0.706004	0.808974	0.818719
144.2	0.0606983	0.244374	0.503034	0.706427	0.808475	0.817696
144.4	0.0608352	0.243544	0.504026	0.706187	0.8071	0.81754
144.6	0.0608409	0.242834	0.504709	0.705447	0.805377	0.818487
144.8	0.0608664	0.242122	0.504405	0.704945	0.804113	0.819889
145	0.0609424	0.241619	0.503283	0.705407	0.80375	0.820635
145.2	0.0608829	0.241541	0.502213	0.706985	0.804087	0.820159
145.4	0.0605511	0.241821	0.501932	0.708942	0.804721	0.818834
145.6	0.0600323	0.242289	0.502469	0.710099	0.805528	0.81752
145.8	0.0595126	0.242901	0.503273	0.709861	0.806523	0.817054
146	0.0591224	0.243677	0.503753	0.708632	0.807519	0.817823
146.2	0.0588897	0.244535	0.503751	0.707145	0.808257	0.819426
146.4	0.058785	0.24521	0.503555	0.705828	0.808678	0.821047
146.6	0.0588094	0.245366	0.503529	0.704967	0.808855	0.82239
146.8	0.0589622	0.244871	0.503831	0.704905	0.80889	0.823739
147	0.0590841	0.243925	0.504446	0.705667	0.80883	0.82505
147.2	0.0588803	0.242854	0.505238	0.7067	0.808435	0.825732
147.4	0.0582755	0.241849	0.50594	0.707307	0.807363	0.825547
147.6	0.0576807	0.241006	0.506241	0.707268	0.805814	0.825005
147.8	0.0576895	0.240552	0.505987	0.706944	0.804432	0.824572
148	0.0584716	0.240821	0.505325	0.706827	0.803366	0.82407
148.2	0.0595993	0.241891	0.504597	0.707125	0.802069	0.823116
148.4	0.0604775	0.243331	0.503991	0.707786	0.800285	0.821704
148.6	0.0608178	0.244431	0.503375	0.708683	0.798779	0.82021
148.8	0.060658	0.244737	0.502679	0.70954	0.798773	0.81907
149	0.060078	0.244395	0.50217	0.709817	0.800647	0.818561
149.2	0.0591583	0.243912	0.502062	0.709161	0.803303	0.818791
149.4	0.0582632	0.243624	0.502189	0.707952	0.805032	0.819699
149.6	0.0579971	0.2435	0.502385	0.706993	0.805009	0.820894
149.8	0.0585536	0.243409	0.502767	0.70668	0.80372	0.82172
150	0.0593165	0.243324	0.503337	0.706774	0.802113	0.82181
150.2	0.0595048	0.243256	0.503738	0.706914	0.800856	0.821516
150.4	0.0591298	0.243155	0.503694	0.707012	0.800398	0.821501
150.6	0.0589221	0.242968	0.503387	0.707191	0.801036	0.822018
150.8	0.0593343	0.242802	0.503172	0.707547	0.802555	0.822736
151	0.0600161	0.242896	0.503104	0.708031	0.804126	0.82308
151.2	0.0603449	0.243317	0.502929	0.708421	0.804988	0.822667
151.4	0.0601608	0.243792	0.502475	0.708355	0.805155	0.821603
151.6	0.0598392	0.243969	0.501918	0.707602	0.805225	0.820455
151.8	0.0597624	0.243762	0.501644	0.706528	0.805481	0.819864
152	0.0598258	0.243306	0.501807	0.705963	0.805444	0.820146
152.2	0.0595622	0.242684	0.502034	0.706269	0.804455	0.821143
152.4	0.0587953	0.241975	0.501717	0.706843	0.80264	0.82235
152.6	0.0579804	0.241487	0.500748	0.706966	0.8011	0.823253
152.8	0.0577158	0.241587	0.499838	0.706784	0.800978	0.823655
153	0.0580864	0.242239	0.499918	0.706925	0.80232	0.823638
153.2	0.0586778	0.24297	0.501119	0.707438	0.803978	0.823304
153.4	0.0590832	0.243394	0.50245	0.707745	0.804703	0.822763
153.6	0.0592031	0.243584	0.5027	0.707573	0.804304	0.822305
153.8	0.0591348	0.243851	0.50164	0.707266	0.803741	0.822293
154	0.0589562	0.244318	0.500131	0.707187	0.804012	0.822799
154.2	0.0586882	0.244829	0.499156	0.707379	0.805025	0.823515
154.4	0.0583805	0.245139	0.499084	0.707879	0.80584	0.824076
154.6	0.0581163	0.245027	0.499724	0.708777	0.805932	0.824323
154.8	0.057951	0.244383	0.500619	0.709854	0.805635	0.824264
155	0.0579036	0.243369	0.50126	0.710575	0.805392	0.824029
155.2	0.0579446	0.242367	0.501388	0.710633	0.805351	0.823877
155.4	0.057981	0.241692	0.501235	0.710296	0.805661	0.824005
155.6	0.0579504	0.241503	0.501261	0.710102	0.806366	0.824262
155.8	0.0579181	0.241906	0.501665	0.7103	0.806987	0.824223
156	0.0579896	0.242787	0.502255	0.710634	0.806857	0.823688
156.2	0.058159	0.243639	0.502726	0.71065	0.805891	0.823045
156.4	0.0583207	0.243984	0.502935	0.710154	0.804612	0.822935
156.6	0.058404	0.243862	0.502954	0.709349	0.803579	0.823478
156.8	0.0584395	0.243533	0.502946	0.708587	0.803034	0.824016
157	0.0584973	0.242966	0.503047	0.708041	0.802886	0.823774
157.2	0.0585988	0.242098	0.503288	0.707676	0.802868	0.822734
157.4	0.0587247	0.241308	0.503533	0.707399	0.802878	0.821677
157.6	0.0588726	0.241123	0.503436	0.707038	0.803148	0.821258
157.8	0.0590561	0.241577	0.502669	0.706274	0.803893	0.821208
158	0.0592746	0.242239	0.501373	0.7049	0.804943	0.820785
158.2	0.0594959	0.242764	0.50036	0.703259	0.805914	0.819964
158.4	0.059649	0.243117	0.500526	0.702217	0.806519	0.819699
158.6	0.0596905	0.243371	0.501862	0.702418	0.806572	0.820769
158.8	0.0596679	0.243595	0.5033	0.703537	0.806112	0.822686
159	0.0595736	0.243831	0.503829	0.704555	0.8057	0.824146
159.2	0.059184	0.243988	0.503584	0.704996	0.806109	0.824383
159.4	0.0582928	0.24383	0.503491	0.705517	0.807484	0.823725
159.6	0.0571488	0.243177	0.504016	0.706802	0.809115	0.82286
159.8	0.0564284	0.242174	0.504739	0.708186	0.810062	0.821935
160	0.0566002	0.241335	0.505126	0.708306	0.809743	0.82073
160.2	0.0574208	0.241128	0.505196	0.707024	0.808101	0.819571
160.4	0.058245	0.241389	0.505294	0.705705	0.805597	0.819432
160.6	0.0587352	0.241496	0.505544	0.705464	0.802978	0.820672
160.8	0.0590041	0.241262	0.505691	0.706074	0.800831	0.82217
161	0.0591534	0.24118	0.505365	0.706698	0.799427	0.822458
161.2	0.0590431	0.241606	0.504491	0.706838	0.798999	0.821441
161.4	0.0585786	0.242266	0.503462	0.706444	0.799798	0.820295
161.6	0.0579389	0.242817	0.502785	0.705729	0.801592	0.819886
161.8	0.0573778	0.243309	0.502552	0.705055	0.803429	0.820112
162	0.0569676	0.243836	0.502448	0.704759	0.804363	0.820672
162.2	0.0566919	0.24425	0.502287	0.705003	0.804362	0.82164
162.4	0.0566606	0.244462	0.502246	0.705703	0.80418	0.823035
162.6	0.0569783	0.244593	0.502474	0.706525	0.804513	0.824353
162.8	0.0574426	0.244741	0.502843	0.70706	0.805487	0.824955
163	0.057686	0.244918	0.503196	0.707156	0.806719	0.82474
163.2	0.0576264	0.245158	0.503529	0.706955	0.807592	0.824161
163.4	0.0574807	0.245447	0.503801	0.706588	0.80765	0.823773
163.6	0.0573794	0.245634	0.503852	0.706075	0.806982	0.82396
163.8	0.0572758	0.245563	0.503592	0.70558	0.806204	0.824727
164	0.0571478	0.245183	0.503143	0.705516	0.805877	0.825457
164.2	0.0569741	0.244553	0.502804	0.706234	0.80588	0.825263
164.4	0.0565909	0.243809	0.502845	0.707589	0.805523	0.823919
164.6	0.0558718	0.243067	0.503202	0.708901	0.804441	0.822191
164.8	0.055034	0.242407	0.503495	0.709456	0.803275	0.821048
165	0.054572	0.241927	0.503483	0.709039	0.803185	0.820803
165.2	0.0548729	0.241664	0.503318	0.708018	0.804655	0.821057
165.4	0.0559052	0.241451	0.503186	0.707049	0.806957	0.821247
165.6	0.0571933	0.24115	0.502997	0.706659	0.808771	0.821237
165.8	0.058111	0.241004	0.502621	0.706876	0.809253	0.821474
166	0.0583082	0.241401	0.502161	0.707164	0.80861	0.822469
166.2	0.0579117	0.242217	0.501816	0.706969	0.807802	0.824084
166.4	0.0573452	0.242789	0.501672	0.706395	0.807592	0.825616
166.6	0.0569546	0.242702	0.501741	0.706044	0.807836	0.826641
166.8	0.0567942	0.242287	0.502002	0.706181	0.807848	0.827362
167	0.0567533	0.242129	0.502302	0.706494	0.807352	0.827956
167.2	0.0567412	0.242423	0.502372	0.706696	0.806706	0.828068
167.4	0.0566355	0.243033	0.502128	0.706851	0.80621	0.827239
167.6	0.0562669	0.243795	0.50184	0.7071	0.805618	0.82552
167.8	0.0556971	0.244455	0.501859	0.70747	0.804554	0.823509
168	0.0553195	0.244597	0.502272	0.707951	0.803232	0.82191
168.2	0.0554194	0.244016	0.502937	0.708465	0.802522	0.821105
168.4	0.0558011	0.243036	0.503734	0.708787	0.803242	0.82108
168.6	0.0560941	0.242226	0.504581	0.70874	0.805404	0.821549
168.8	0.0562558	0.241908	0.505293	0.708513	0.808054	0.821988
169	0.0565118	0.242053	0.50562	0.708607	0.809864	0.821868
169.2	0.0569238	0.242471	0.505515	0.709268	0.810078	0.821192
169.4	0.0572665	0.24296	0.505247	0.710025	0.808983	0.820589
169.6	0.0573015	0.243345	0.505141	0.709963	0.807455	0.820536
169.8	0.057047	0.243507	0.50517	0.708564	0.80619	0.82075
170	0.0567697	0.243467	0.504939	0.706338	0.805467	0.820671
170.2	0.056707	0.243418	0.504154	0.704523	0.805371	0.82026
170.4	0.0567713	0.243564	0.503015	0.703989	0.805878	0.819923
170.6	0.056612	0.243903	0.502007	0.704403	0.806775	0.81988
170.8	0.0560597	0.244231	0.501432	0.704679	0.807754	0.820031
171	0.055414	0.244335	0.501336	0.704265	0.808546	0.820323
171.2	0.0551271	0.244165	0.501696	0.703674	0.808895	0.820905
171.4	0.0552667	0.243874	0.502392	0.703707	0.80863	0.821922
171.6	0.0554845	0.243721	0.50312	0.704551	0.807873	0.823289
171.8	0.0554607	0.243888	0.503566	0.705819	0.806969	0.824529
172	0.0551766	0.244327	0.503626	0.707086	0.806241	0.82489
172.2	0.0548167	0.244771	0.50341	0.707996	0.805942	0.823982
172.4	0.0546256	0.244882	0.503209	0.708	0.80617	0.822356
172.6	0.0548069	0.244469	0.503423	0.706711	0.806583	0.820999
172.8	0.0553413	0.243648	0.504203	0.704726	0.806549	0.82025
173	0.0559433	0.242807	0.505112	0.703464	0.805894	0.819639
173.2	0.0563511	0.242333	0.505395	0.703815	0.805214	0.818815
173.4	0.0565567	0.242288	0.504787	0.70535	0.805133	0.818072
173.6	0.0566448	0.242403	0.503891	0.706939	0.805553	0.817836
173.8	0.0565829	0.242398	0.503599	0.707736	0.805998	0.818151
174	0.056323	0.24227	0.504145	0.707533	0.806223	0.818897
174.2	0.0560012	0.242219	0.504941	0.706626	0.806142	0.820141
174.4	0.0558869	0.242357	0.505316	0.70558	0.805716	0.821872
174.6	0.0560947	0.242568	0.505132	0.704916	0.805273	0.823524
174.8	0.0564232	0.242592	0.504655	0.704852	0.805366	0.824222
175	0.0565672	0.24223	0.504201	0.70531	0.806065	0.823715
175.2	0.0564194	0.241612	0.503918	0.706083	0.806804	0.822738
175.4	0.0560634	0.241269	0.503694	0.706901	0.807104	0.822107
175.6	0.0555859	0.241687	0.503378	0.707457	0.80704	0.821811
175.8	0.0550534	0.242728	0.50315	0.707617	0.806935	0.821356
176	0.0546284	0.243702	0.503448	0.707581	0.806902	0.820705
176.2	0.0545258	0.244025	0.50445	0.707709	0.806846	0.820392
176.4	0.0547507	0.243638	0.505724	0.708045	0.806676	0.820752
176.6	0.0550109	0.242823	0.506418	0.708093	0.806372	0.82141
176.8	0.0550682	0.241858	0.505912	0.70737	0.805904	0.821743
177	0.0550817	0.240966	0.50443	0.706291	0.805219	0.821675
177.2	0.0554155	0.240442	0.502941	0.705993	0.804321	0.821703
177.4	0.0561633	0.240574	0.50225	0.70693	0.803367	0.822168
177.6	0.0570351	0.241342	0.502226	0.708214	0.802634	0.822772
177.8	0.0576932	0.242302	0.502063	0.708721	0.802369	0.822923
178	0.0580109	0.242929	0.50119	0.708328	0.802653	0.82236
178.2	0.0579555	0.243081	0.499816	0.707728	0.803366	0.821272
178.4	0.0574622	0.243052	0.498724	0.707464	0.804265	0.82002
178.6	0.0566162	0.243187	0.498614	0.707482	0.805149	0.819035
178.8	0.0558011	0.243552	0.499568	0.707399	0.805905	0.818745
179	0.0554417	0.243971	0.501025	0.70699	0.806419	0.819221
179.2	0.0555959	0.244242	0.502199	0.706486	0.80664	0.819955
179.4	0.0558984	0.244343	0.502623	0.706377	0.806705	0.820315
179.6	0.0559207	0.244444	0.502475	0.706832	0.806723	0.820198
179.8	0.0555424	0.244606	0.502385	0.707427	0.806535	0.820039
180	0.0549859	0.24457	0.502757	0.707643	0.806015	0.820195
180.2	0.0545841	0.244052	0.503386	0.707455	0.805388	0.820524
180.4	0.0545367	0.243116	0.503847	0.70721	0.804915	0.820606
180.6	0.0547916	0.242077	0.503963	0.707138	0.804464	0.820293
180.8	0.0551279	0.241233	0.503739	0.707227	0.803701	0.81995
181	0.0554061	0.240821	0.503198	0.707391	0.802617	0.820115
181.2	0.0556814	0.240947	0.502496	0.707514	0.801665	0.820838
181.4	0.0560094	0.241435	0.501976	0.707409	0.801334	0.821453
181.6	0.0562763	0.241897	0.501902	0.706894	0.80161	0.821202
181.8	0.0563219	0.241985	0.502244	0.706014	0.80199	0.820189
182	0.0561202	0.241571	0.502749	0.705218	0.802208	0.819495
182.2	0.0558302	0.240901	0.50312	0.705122	0.802701	0.820073
182.4	0.0557925	0.240585	0.503173	0.705845	0.803968	0.821669
182.6	0.0562997	0.241107	0.50299	0.706711	0.805665	0.82316
182.8	0.0571121	0.242268	0.502876	0.706895	0.806834	0.823745
183	0.0574866	0.243393	0.502974	0.706242	0.806947	0.823458
183.2	0.0570614	0.244043	0.503035	0.705277	0.806365	0.822734
183.4	0.0563985	0.244263	0.502778	0.704698	0.805916	0.821964
183.6	0.0562611	0.244238	0.502327	0.704968	0.806261	0.821408
183.8	0.0566988	0.244079	0.502079	0.706092	0.807427	0.82119
184	0.057244	0.243883	0.50226	0.707551	0.808665	0.821333
184.2	0.0576551	0.243703	0.502762	0.708659	0.808952	0.821847
184.4	0.057975	0.243511	0.503324	0.709064	0.807955	0.822592
184.6	0.0580685	0.243323	0.503699	0.708901	0.806482	0.823123
184.8	0.0576232	0.243219	0.503672	0.70863	0.805789	0.823049
185	0.0566477	0.243135	0.503179	0.708746	0.806361	0.822609
185.2	0.0556377	0.242894	0.502548	0.709331	0.807424	0.822542
185.4	0.0551389	0.242544	0.502422	0.709801	0.807728	0.823293
185.6	0.0552788	0.242384	0.503162	0.709363	0.806817	0.824513
185.8	0.0557311	0.242565	0.504339	0.707883	0.805498	0.825463
186	0.0560172	0.242883	0.505028	0.706122	0.804979	0.825771
186.2	0.0558679	0.243008	0.504768	0.705009	0.805558	0.82561
186.4	0.0553878	0.242757	0.504071	0.704783	0.806399	0.825278
186.6	0.0548711	0.242212	0.503718	0.704952	0.80663	0.824968
186.8	0.0545347	0.241661	0.503746	0.704973	0.806349	0.824848
187	0.0545474	0.241363	0.503572	0.704824	0.806236	0.824997
187.2	0.0551162	0.241332	0.502964	0.704962	0.80646	0.825251
187.4	0.0562189	0.241358	0.502375	0.705838	0.806562	0.825239
187.6	0.0573711	0.241237	0.502248	0.707386	0.806325	0.824658
187.8	0.0580036	0.240974	0.502374	0.708916	0.806028	0.823622
188	0.0580237	0.240795	0.502144	0.709633	0.805791	0.822588
188.2	0.0577739	0.240987	0.501341	0.70926	0.805347	0.821784
188.4	0.0575335	0.241658	0.500474	0.70812	0.804589	0.821036
188.6	0.0572875	0.242567	0.500238	0.706795	0.803862	0.820384
188.8	0.0569442	0.243225	0.500714	0.705803	0.803491	0.820259
189	0.0566002	0.243302	0.501234	0.705273	0.80329	0.82067
189.2	0.0564893	0.242856	0.50116	0.704884	0.802815	0.820935
189.4	0.0566968	0.242168	0.500671	0.704439	0.801996	0.820555
189.6	0.0570509	0.241491	0.500566	0.704408	0.80134	0.819815
189.8	0.0573301	0.240953	0.501318	0.705376	0.801596	0.819413
190	0.0574329	0.240508	0.502615	0.707033	0.803089	0.819929
190.2	0.0573319	0.240005	0.503764	0.708285	0.805154	0.821468
190.4	0.0570769	0.239464	0.504203	0.708454	0.806475	0.823421
190.6	0.0568673	0.23922	0.50363	0.707941	0.806309	0.824821
190.8	0.0568856	0.239581	0.502119	0.707592	0.805239	0.825136
191	0.0570486	0.240423	0.500232	0.707712	0.804486	0.824537
191.2	0.0571267	0.241325	0.49881	0.707923	0.804565	0.823524
191.4	0.0570399	0.242019	0.498532	0.707775	0.804841	0.822605
191.6	0.0568201	0.242472	0.499542	0.707224	0.804427	0.822173
191.8	0.0563721	0.242643	0.50132	0.706527	0.803248	0.822298
192	0.0555226	0.242442	0.502991	0.70594	0.802069	0.822611
192.2	0.0543501	0.241915	0.503945	0.705649	0.801655	0.822597
192.4	0.0533579	0.241264	0.504149	0.70583	0.802195	0.822137
192.6	0.0532086	0.240673	0.503973	0.706469	0.803409	0.821642
192.8	0.0541827	0.240194	0.503872	0.707103	0.804949	0.821573
193	0.0558594	0.239802	0.504146	0.707028	0.806586	0.821962
193.2	0.0574126	0.239525	0.504718	0.706012	0.808	0.822458
193.4	0.0582915	0.239456	0.505096	0.704701	0.808591	0.822701
193.6	0.0585577	0.239587	0.504772	0.7041	0.807919	0.822655
193.8	0.0585384	0.239805	0.503787	0.704669	0.806439	0.822728
194	0.0583703	0.24015	0.502768	0.706039	0.805346	0.823446
194.2	0.0580623	0.240801	0.50232	0.707501	0.805422	0.824834
194.4	0.057742	0.241612	0.502484	0.708447	0.806301	0.826234
194.6	0.0575126	0.24208	0.502845	0.708404	0.80702	0.82695
194.8	0.0572709	0.242033	0.503038	0.707127	0.80713	0.826958
195	0.0569668	0.241923	0.503042	0.705004	0.807135	0.826749
195.2	0.0568326	0.242156	0.503066	0.702995	0.807774	0.826632
195.4	0.0570941	0.242518	0.503265	0.70178	0.808926	0.826436
195.6	0.0576316	0.242547	0.503539	0.701255	0.809583	0.825789
195.8	0.0580977	0.242196	0.503621	0.701063	0.808943	0.824551
196	0.0582052	0.241899	0.503366	0.701174	0.807182	0.823068
196.2	0.0578219	0.242055	0.502962	0.701725	0.805142	0.821983
196.4	0.0570094	0.24257	0.502816	0.702748	0.80362	0.82167
196.6	0.0561131	0.242909	0.503183	0.704129	0.80293	0.821907
196.8	0.0556522	0.242588	0.503851	0.705502	0.802878	0.822208
197	0.055917	0.24157	0.504247	0.706395	0.803081	0.822381
197.2	0.0566195	0.240201	0.504012	0.706835	0.803354	0.82254
197.4	0.0570387	0.238935	0.5034	0.707362	0.803816	0.822671
197.6	0.0566638	0.238204	0.502923	0.708143	0.804647	0.822592
197.8	0.0557312	0.238332	0.502722	0.70861	0.805787	0.822356
198	0.0550403	0.239315	0.5026	0.70829	0.806915	0.822295
198.2	0.0552168	0.240722	0.502518	0.707461	0.807649	0.822625
198.4	0.0561917	0.24203	0.502595	0.706656	0.807689	0.823279
198.6	0.0573077	0.243032	0.502701	0.705991	0.806981	0.823984
198.8	0.0578167	0.243746	0.502589	0.705289	0.806005	0.824395
199	0.0573887	0.24403	0.502412	0.704593	0.805636	0.82444
199.2	0.0563454	0.243662	0.502643	0.704241	0.806269	0.82449
199.4	0.0553986	0.242844	0.50342	0.704488	0.80726	0.824806
199.6	0.0550816	0.242201	0.504329	0.705171	0.807603	0.824997
199.8	0.0554342	0.242108	0.504843	0.705786	0.80696	0.824437
200	0.0561374	0.242302	0.50466	0.70589	0.805706	0.823083
200.2	0.0567913	0.242325	0.503675	0.70542	0.804332	0.821566
200.4	0.0571214	0.242147	0.502071	0.704654	0.803229	0.820571
200.6	0.0570851	0.2421	0.500494	0.703925	0.802781	0.820266
200.8	0.0568392	0.242277	0.499703	0.703538	0.803171	0.820331
201	0.0566117	0.242328	0.499818	0.703793	0.804133	0.82052
201.2	0.0565814	0.242022	0.500233	0.704641	0.805163	0.821032
201.4	0.0568216	0.241634	0.50039	0.705383	0.806043	0.822122
201.6	0.0572916	0.241518	0.500348	0.705218	0.806868	0.823488
201.8	0.0578205	0.241661	0.500456	0.704125	0.807544	0.824417
202	0.0581381	0.241876	0.500806	0.70284	0.807631	0.824623
202.2	0.0580635	0.242088	0.501209	0.70209	0.806895	0.824513
202.4	0.0576835	0.242245	0.501507	0.702067	0.805711	0.824467
202.6	0.0572791	0.242282	0.501682	0.702525	0.804707	0.824323
202.8	0.0570972	0.242293	0.501785	0.70319	0.804248	0.823882
203	0.0571956	0.242507	0.501878	0.703989	0.804467	0.823471
203.2	0.0574319	0.242969	0.501937	0.704851	0.805402	0.823598
203.4	0.0575913	0.243405	0.501785	0.70551	0.806736	0.824318
203.6	0.0575535	0.243572	0.501359	0.705727	0.807772	0.825148
203.8	0.0573374	0.243584	0.500943	0.705636	0.808057	0.825483
204	0.0570296	0.24367	0.500855	0.705682	0.807772	0.825078
204.2	0.0567125	0.243742	0.501061	0.706166	0.807323	0.824295
204.4	0.0564121	0.243529	0.501373	0.706894	0.806881	0.823788
204.6	0.0560972	0.243044	0.501779	0.707399	0.806482	0.823889
204.8	0.0558214	0.242596	0.502304	0.707496	0.806228	0.824367
205	0.0558207	0.242472	0.502784	0.70745	0.806191	0.824772
205.2	0.0562573	0.242792	0.503048	0.707477	0.80625	0.824897
205.4	0.0568713	0.243475	0.503155	0.707415	0.806084	0.824874
205.6	0.0571514	0.244151	0.503278	0.707103	0.805331	0.824838
205.8	0.0569346	0.244316	0.503396	0.706721	0.803908	0.824696
206	0.0566512	0.243806	0.503222	0.706446	0.802218	0.824442
206.2	0.0568581	0.242984	0.502463	0.706135	0.800757	0.824486
206.4	0.057617	0.242315	0.501249	0.705662	0.799643	0.825221
206.6	0.0584431	0.241903	0.500266	0.705273	0.798953	0.826342
206.8	0.0588137	0.241535	0.500203	0.705295	0.799236	0.827022
207	0.0586155	0.241021	0.501031	0.705655	0.800913	0.826738
207.2	0.0581323	0.24044	0.502133	0.705927	0.803382	0.825622
207.4	0.0577003	0.240204	0.503082	0.705754	0.805501	0.824131
207.6	0.0573856	0.240748	0.503846	0.705127	0.806732	0.822743
207.8	0.0570302	0.24191	0.504326	0.704212	0.807242	0.821886
208	0.0566429	0.242876	0.504281	0.703139	0.807231	0.821831
208.2	0.0565363	0.243031	0.503778	0.702208	0.806777	0.822534
208.4	0.0568631	0.242606	0.503299	0.702073	0.806055	0.823671
208.6	0.0572576	0.242183	0.503217	0.703281	0.805244	0.824809
208.8	0.0572641	0.241911	0.503397	0.705637	0.804299	0.825601
209	0.0569363	0.241533	0.503358	0.708265	0.8031	0.826006
209.2	0.0567043	0.240881	0.502744	0.710281	0.801787	0.826288
209.4	0.0567956	0.24005	0.50169	0.711309	0.800781	0.826613
209.6	0.0570726	0.239409	0.500792	0.711451	0.800472	0.826751
209.8	0.0573453	0.239512	0.500609	0.710914	0.800902	0.826409
210	0.0575536	0.240596	0.501103	0.709851	0.801747	0.825743
210.2	0.057673	0.242123	0.501716	0.70852	0.802568	0.825208
210.4	0.05773	0.243182	0.501979	0.707378	0.803069	0.824872
210.6	0.0578687	0.243406	0.501857	0.706838	0.803179	0.824305
210.8	0.0581433	0.243193	0.50153	0.706902	0.803099	0.823339
211	0.0583423	0.243066	0.501124	0.707129	0.8033	0.822499
211.2	0.058231	0.243171	0.500745	0.707033	0.804163	0.822323
211.4	0.057869	0.243476	0.500568	0.706514	0.805436	0.822573
211.6	0.0575917	0.243997	0.500695	0.705837	0.806279	0.822536
211.8	0.0577254	0.244559	0.501002	0.705302	0.806116	0.822002
212	0.0582383	0.244723	0.501341	0.705055	0.805244	0.821559
212.2	0.0586436	0.244299	0.501822	0.705119	0.804386	0.82181
212.4	0.0584584	0.243633	0.502604	0.705403	0.80391	0.822574
212.6	0.057777	0.243177	0.503469	0.705694	0.803795	0.823102
212.8	0.0571356	0.243056	0.503944	0.705809	0.804029	0.822905
213	0.0568478	0.243092	0.503859	0.70575	0.804599	0.822063
213.2	0.0568037	0.242994	0.50352	0.705719	0.805273	0.820906
213.4	0.0568746	0.242568	0.503282	0.706006	0.805741	0.819829
213.6	0.0570861	0.241954	0.503116	0.706807	0.805855	0.819374
213.8	0.0573117	0.241524	0.502777	0.70795	0.805572	0.819975
214	0.05721	0.241423	0.502324	0.708843	0.804876	0.821415
214.2	0.0566858	0.241384	0.502137	0.708885	0.803978	0.822761
214.4	0.0561292	0.241086	0.502308	0.708051	0.803401	0.823011
214.6	0.0559702	0.240535	0.502343	0.706926	0.803637	0.82199
214.8	0.0562173	0.240061	0.501762	0.706137	0.804682	0.820814
215	0.0566499	0.24007	0.500838	0.705888	0.805949	0.821119
215.2	0.0572132	0.240773	0.50042	0.706043	0.806653	0.823287
215.4	0.0579119	0.242016	0.500956	0.706413	0.806352	0.825709
215.6	0.0584681	0.243345	0.501964	0.706846	0.805337	0.826389
215.8	0.0584098	0.244315	0.50263	0.707196	0.804489	0.824995
216	0.0575685	0.244704	0.502669	0.707344	0.804578	0.82281
216.2	0.0563946	0.24444	0.502403	0.707275	0.805569	0.8211
216.4	0.0556651	0.243605	0.502222	0.707103	0.806574	0.82015
216.6	0.0557784	0.242652	0.502244	0.707008	0.806486	0.819592
216.8	0.0563693	0.242194	0.502397	0.707113	0.804935	0.819088
217	0.0567247	0.242297	0.502537	0.707386	0.802744	0.81865
217.2	0.0565498	0.242347	0.50245	0.707695	0.801318	0.818583
217.4	0.0561697	0.241855	0.502005	0.707944	0.801514	0.819139
217.6	0.055961	0.24104	0.501454	0.708077	0.803029	0.820275
217.8	0.0558876	0.240481	0.501331	0.708019	0.804674	0.82181
218	0.0558354	0.240534	0.501852	0.707764	0.805275	0.823566
218.2	0.0560611	0.241199	0.502533	0.707409	0.804558	0.825206
218.4	0.0568367	0.242189	0.50263	0.706975	0.803287	0.826225
218.6	0.0578554	0.24301	0.501924	0.706383	0.802587	0.826268
218.8	0.0584923	0.243214	0.500969	0.705754	0.80308	0.825304
219	0.0585795	0.242754	0.500623	0.705558	0.804439	0.823586
219.2	0.0584942	0.242031	0.501318	0.706151	0.805662	0.821606
219.4	0.0584873	0.241582	0.502632	0.707244	0.805908	0.819981
219.6	0.0583211	0.241723	0.503655	0.708145	0.80525	0.819231
219.8	0.0576884	0.242379	0.503904	0.708506	0.804586	0.81956
220	0.0566924	0.24324	0.503685	0.708561	0.804754	0.820655
220.2	0.0557431	0.244019	0.503516	0.708643	0.805764	0.821723
220.4	0.0551686	0.2445	0.50355	0.708795	0.806878	0.822019
220.6	0.0550582	0.244393	0.503673	0.708872	0.807278	0.821429
220.8	0.0553333	0.243477	0.503757	0.70883	0.806674	0.820514
221	0.0558266	0.242016	0.503676	0.708813	0.805436	0.820084
221.2	0.0563333	0.240805	0.503359	0.709007	0.80425	0.820689
221.4	0.0566633	0.240545	0.502961	0.709394	0.80367	0.822186
221.6	0.0567033	0.241176	0.502828	0.709705	0.803911	0.823757
221.8	0.0565162	0.241928	0.503081	0.70968	0.804792	0.824572
222	0.0563527	0.242035	0.503257	0.709271	0.805812	0.824432
222.2	0.0564029	0.241454	0.502668	0.708523	0.806536	0.823715
222.4	0.0565222	0.240863	0.501209	0.707393	0.80696	0.822908
222.6	0.0563773	0.240905	0.499538	0.705937	0.807275	0.822358
222.8	0.0558896	0.241555	0.498456	0.704567	0.807366	0.822219
223	0.055377	0.242342	0.498388	0.703768	0.806992	0.822276
223.2	0.0551969	0.242923	0.499332	0.703489	0.806462	0.821926
223.4	0.0553521	0.243176	0.500851	0.703164	0.806551	0.820741
223.6	0.0555472	0.243022	0.502254	0.702471	0.80749	0.819168
223.8	0.0556136	0.242547	0.503143	0.701852	0.808487	0.818396
224	0.0557048	0.242137	0.503643	0.702039	0.808511	0.819266
224.2	0.055922	0.242209	0.503941	0.703166	0.807279	0.821377
224.4	0.0559447	0.24286	0.503927	0.704676	0.805408	0.823476
224.6	0.0553829	0.243897	0.50349	0.706109	0.803847	0.82474
224.8	0.0543995	0.244986	0.502854	0.70739	0.803217	0.825362
225	0.0536088	0.245753	0.502373	0.708269	0.803547	0.825833
225.2	0.0534134	0.24597	0.502186	0.70824	0.804511	0.826115
225.4	0.0537278	0.245688	0.502185	0.707357	0.805667	0.82587
225.6	0.0542845	0.245106	0.502171	0.706498	0.806473	0.825186
225.8	0.0549703	0.244422	0.502043	0.706482	0.806529	0.824743
226	0.0557689	0.243808	0.501935	0.707252	0.806037	0.825193
226.2	0.0564577	0.243347	0.502023	0.708058	0.805591	0.826396
226.4	0.0566393	0.242975	0.502146	0.708227	0.80542	0.827319
226.6	0.0562371	0.242621	0.50191	0.707724	0.805206	0.826972
226.8	0.0556977	0.242298	0.501261	0.707078	0.804754	0.825517
227	0.0555015	0.241999	0.500642	0.706847	0.804381	0.824118
227.2	0.0557335	0.241704	0.500499	0.707113	0.804467	0.823712
227.4	0.0562651	0.241517	0.500875	0.707571	0.80493	0.824257
227.6	0.0570378	0.2416	0.501484	0.708058	0.805325	0.825021
227.8	0.0579629	0.241971	0.501993	0.708713	0.805301	0.825252
228	0.0587087	0.242521	0.502257	0.709502	0.804876	0.824728
228.2	0.0588205	0.243116	0.502438	0.709921	0.80434	0.823977
228.4	0.058161	0.243613	0.502816	0.709414	0.804045	0.823848
228.6	0.0571375	0.243893	0.503377	0.707986	0.804273	0.824688
228.8	0.0563097	0.244001	0.503745	0.706387	0.805126	0.825975
229	0.055863	0.244137	0.503556	0.705626	0.806326	0.826828
229.2	0.0556616	0.244369	0.502783	0.705961	0.807283	0.826831
229.4	0.0556379	0.244365	0.501689	0.706477	0.807572	0.826318
229.6	0.0558479	0.243657	0.500631	0.70611	0.807283	0.825864
229.8	0.0562125	0.242227	0.499853	0.704921	0.80677	0.825635
230	0.0564524	0.240644	0.499385	0.70392	0.806145	0.82536
230.2	0.0563908	0.239581	0.499159	0.703859	0.805233	0.824939
230.4	0.0562071	0.23938	0.499184	0.704638	0.804039	0.824716
230.6	0.0562239	0.239959	0.49952	0.705706	0.803064	0.824936
230.8	0.0565372	0.240955	0.500145	0.706661	0.802917	0.825357
231	0.0570228	0.241941	0.50092	0.707455	0.803645	0.825628
231.2	0.0575237	0.242589	0.501655	0.708136	0.804624	0.825658
231.4	0.0578786	0.242753	0.502187	0.708523	0.805132	0.825415
231.6	0.0579805	0.242592	0.502407	0.708348	0.804907	0.824854
231.8	0.0578715	0.242489	0.50228	0.707655	0.804219	0.824219
232	0.0576136	0.242631	0.501949	0.706788	0.803565	0.823975
232.2	0.0572136	0.24276	0.501735	0.706071	0.80327	0.824265
232.4	0.0568855	0.242551	0.501912	0.70567	0.803284	0.824758
232.6	0.0570866	0.242069	0.502426	0.705655	0.803425	0.825071
232.8	0.0579531	0.241646	0.502899	0.706046	0.803842	0.825131
233	0.0589047	0.241434	0.502967	0.706807	0.804931	0.825142
233.2	0.0591541	0.241261	0.502621	0.707774	0.806616	0.825357
233.4	0.0585718	0.240979	0.502094	0.708599	0.808108	0.825848
233.6	0.0578523	0.240799	0.501481	0.708917	0.808605	0.826405
233.8	0.0578101	0.241129	0.500707	0.708721	0.808027	0.826587
234	0.0585827	0.242093	0.4999	0.70851	0.806996	0.826092
234.2	0.0595311	0.243285	0.499472	0.708886	0.8063	0.825301
234.4	0.0599	0.244047	0.499659	0.709901	0.806299	0.825114
234.6	0.0595126	0.24406	0.500172	0.710852	0.806728	0.825846
234.8	0.0587477	0.243646	0.500453	0.710854	0.807026	0.826619
235	0.0579778	0.243379	0.500274	0.709672	0.806805	0.826351
235.2	0.0573323	0.243425	0.499936	0.707929	0.805992	0.825024
235.4	0.0569824	0.243465	0.499864	0.706486	0.804755	0.823578
235.6	0.0572236	0.243262	0.50015	0.705779	0.803456	0.822805
235.8	0.0580533	0.242983	0.500571	0.705765	0.802585	0.82274
236	0.0589633	0.242858	0.500901	0.706205	0.802563	0.822957
236.2	0.0594376	0.242845	0.501078	0.706859	0.803429	0.823177
236.4	0.0595206	0.242824	0.501172	0.707552	0.804667	0.823522
236.6	0.059678	0.24286	0.501289	0.708169	0.80553	0.824161
236.8	0.0602081	0.243034	0.501448	0.708529	0.805709	0.824909
237	0.0609975	0.243167	0.50149	0.708351	0.805528	0.825443
237.2	0.0617681	0.242973	0.501226	0.70746	0.805393	0.825749
237.4	0.0623174	0.242404	0.500727	0.706027	0.805316	0.825973
237.6	0.0625479	0.241708	0.500308	0.704548	0.805074	0.826008
237.8	0.0625104	0.241174	0.50015	0.703582	0.8046	0.825717
238	0.0624362	0.240866	0.500091	0.703385	0.80408	0.825359
238.2	0.0625224	0.2406	0.499891	0.703759	0.803873	0.825141
238.4	0.0626557	0.240176	0.499538	0.704337	0.804317	0.824591
238.6	0.0625149	0.239663	0.499162	0.704918	0.805399	0.823094
238.8	0.0619807	0.239324	0.498827	0.705474	0.806632	0.821014
239	0.0612964	0.239234	0.49858	0.706017	0.807454	0.819517
239.2	0.0607931	0.239208	0.498567	0.706612	0.807698	0.819154
239.4	0.0606029	0.239206	0.498888	0.707342	0.807467	0.819311
239.6	0.0606518	0.239499	0.499426	0.708129	0.806704	0.819315
239.8	0.0607767	0.240234	0.499959	0.708702	0.805253	0.81944
240	0.0608359	0.241189	0.500366	0.708817	0.803417	0.82039
240.2	0.0608097	0.242165	0.500638	0.708449	0.802096	0.822237
240.4	0.0607825	0.243232	0.500761	0.707772	0.802015	0.824413
240.6	0.0607867	0.244273	0.500699	0.707059	0.802922	0.826532
240.8	0.0606759	0.244663	0.500505	0.706578	0.803903	0.828559
241	0.0601854	0.243887	0.500354	0.706461	0.804386	0.830165
241.2	0.0592467	0.24227	0.500371	0.706624	0.804429	0.830626
241.4	0.0582793	0.240747	0.500496	0.706808	0.804135	0.8297
241.6	0.0579224	0.239989	0.500574	0.706643	0.803383	0.828055
241.8	0.0583626	0.239948	0.500517	0.705755	0.802261	0.826538
242	0.0591165	0.240175	0.500335	0.704146	0.801305	0.825503
242.2	0.0594649	0.240352	0.500081	0.702506	0.801161	0.824982
242.4	0.0589731	0.240449	0.499728	0.701754	0.802125	0.824937
242.6	0.0578281	0.240584	0.499188	0.702071	0.803923	0.825117
242.8	0.0568485	0.240914	0.498547	0.70281	0.805814	0.825036
243	0.0568497	0.241529	0.498143	0.703496	0.807101	0.824329
243.2	0.0578089	0.242356	0.498269	0.704358	0.807587	0.823074
243.4	0.0588854	0.243226	0.498857	0.705639	0.807412	0.821759
243.6	0.0593338	0.243984	0.499592	0.706926	0.806718	0.82101
243.8	0.0591728	0.24441	0.500261	0.707502	0.805799	0.821194
244	0.0589118	0.24424	0.500841	0.707045	0.805203	0.822046
244.2	0.0588301	0.243473	0.501327	0.705836	0.80528	0.822784
244.4	0.0587443	0.242584	0.501661	0.704566	0.805867	0.822937
244.6	0.0584662	0.242173	0.501803	0.703938	0.806538	0.822911
244.8	0.058176	0.242361	0.501705	0.704138	0.806821	0.823359
245	0.0581243	0.2427	0.501257	0.704617	0.806265	0.824128
245.2	0.0581915	0.242666	0.500362	0.704672	0.804774	0.824381
245.4	0.0580369	0.242168	0.499098	0.704321	0.802913	0.823774
245.6	0.0575849	0.241613	0.49776	0.704279	0.801654	0.822923
245.8	0.0571128	0.241472	0.496705	0.704982	0.80167	0.822499
246	0.0569158	0.241748	0.496201	0.706085	0.80283	0.822486
246.2	0.0571076	0.242021	0.496429	0.707076	0.804377	0.822679
246.4	0.0576557	0.242019	0.497396	0.707869	0.80563	0.823321
246.6	0.0583598	0.24187	0.498702	0.70847	0.806374	0.824669
246.8	0.0588791	0.241845	0.499623	0.708525	0.806674	0.826244
247	0.0589901	0.242124	0.499752	0.707711	0.806659	0.827054
247.2	0.058771	0.242688	0.49945	0.7063	0.806576	0.826618
247.4	0.058484	0.243264	0.499426	0.704977	0.806693	0.825498
247.6	0.0583638	0.243567	0.499892	0.704223	0.806963	0.824663
247.8	0.0584706	0.243647	0.500354	0.704103	0.806936	0.824415
248	0.0586402	0.24376	0.500207	0.704492	0.806258	0.824176
248.2	0.0586174	0.243945	0.499366	0.705193	0.805221	0.823314
248.4	0.0583106	0.24396	0.498337	0.705886	0.804581	0.821951
248.6	0.0579036	0.243647	0.497788	0.706236	0.804836	0.820896
248.8	0.0576733	0.243152	0.497988	0.706184	0.805786	0.820929
249	0.0576749	0.242738	0.49855	0.706055	0.806763	0.822119
249.2	0.0576811	0.242546	0.498819	0.706241	0.807228	0.823742
249.4	0.0574808	0.242589	0.498582	0.706816	0.807261	0.824855
249.6	0.0571341	0.242774	0.498234	0.707589	0.807449	0.82505
249.8	0.0568943	0.242797	0.498212	0.708446	0.808121	0.82469
250	0.0569795	0.242329	0.498545	0.709361	0.808824	0.824398
250.2	0.0573648	0.241514	0.498977	0.710116	0.808845	0.824349
250.4	0.057698	0.24102	0.499229	0.710348	0.808184	0.824186
250.6	0.0575877	0.241361	0.499144	0.710012	0.807586	0.823657
250.8	0.0570855	0.242264	0.498824	0.709491	0.807588	0.823052
251	0.0566751	0.242943	0.498563	0.709111	0.807924	0.82277
251.2	0.0567035	0.243031	0.498483	0.708702	0.808085	0.822752
251.4	0.0570391	0.242999	0.49845	0.707859	0.808079	0.822663
251.6	0.0573517	0.243446	0.498397	0.706534	0.808206	0.822489
251.8	0.0575337	0.244265	0.498408	0.705197	0.808327	0.822683
252	0.0577522	0.244894	0.498496	0.704498	0.807926	0.82376
252.2	0.058153	0.245199	0.498633	0.704868	0.806848	0.825701
252.4	0.0586049	0.245575	0.498911	0.706248	0.805507	0.827676
252.6	0.0588284	0.246154	0.499342	0.708033	0.804341	0.828605
252.8	0.058746	0.246496	0.499665	0.70946	0.803435	0.828168
253	0.0585165	0.246246	0.499689	0.710159	0.802732	0.826992
253.2	0.0582359	0.2456	0.499651	0.710228	0.802309	0.825743
253.4	0.0578576	0.244828	0.499958	0.709926	0.802307	0.824544
253.6	0.057439	0.243862	0.500711	0.709513	0.802835	0.823399
253.8	0.0572173	0.242681	0.501572	0.709263	0.803977	0.822571
254	0.0573316	0.241689	0.50198	0.709315	0.805616	0.822239
254.2	0.0575993	0.241394	0.501612	0.709478	0.80712	0.8222
254.4	0.0577128	0.241915	0.500834	0.709342	0.807571	0.822076
254.6	0.0576573	0.242934	0.500396	0.708718	0.806624	0.82162
254.8	0.0577754	0.243974	0.500503	0.707953	0.804959	0.820927
255	0.0583072	0.244696	0.500618	0.707668	0.803665	0.820512
255.2	0.0589942	0.24502	0.500353	0.708057	0.803247	0.820976
255.4	0.0592852	0.245005	0.499979	0.708656	0.803369	0.822423
255.6	0.0588566	0.244713	0.499819	0.708951	0.803404	0.824189
255.8	0.0578714	0.244248	0.499755	0.70898	0.803135	0.825317
256	0.0568847	0.243802	0.499654	0.70909	0.802961	0.825459
256.2	0.0565237	0.243616	0.499735	0.709317	0.803281	0.825167
256.4	0.057008	0.243906	0.500165	0.709308	0.80373	0.825116
256.6	0.0578833	0.244668	0.50068	0.708806	0.80351	0.825371
256.8	0.058432	0.245518	0.500932	0.708019	0.80264	0.825585
257	0.0584096	0.245938	0.500929	0.707441	0.802188	0.825475
257.2	0.0582009	0.24575	0.500929	0.707408	0.802765	0.824919
257.4	0.058259	0.245139	0.501073	0.707934	0.803497	0.824038
257.6	0.0585837	0.244312	0.501257	0.708812	0.803237	0.823357
257.8	0.0587685	0.243354	0.501292	0.709725	0.802233	0.823501
258	0.0584372	0.242349	0.501099	0.710415	0.801758	0.824573
258.2	0.0575931	0.241406	0.500791	0.710893	0.802374	0.825949
258.4	0.0565869	0.240652	0.500496	0.711387	0.8034	0.826733
258.6	0.0558261	0.240366	0.500148	0.711956	0.803957	0.826458
258.8	0.0555514	0.240894	0.499619	0.712252	0.803875	0.825318
259	0.0557635	0.242169	0.499031	0.711803	0.803506	0.8238
259.2	0.0562145	0.243457	0.498761	0.710544	0.803175	0.822333
259.4	0.0565258	0.243969	0.499106	0.708975	0.803019	0.821374
259.6	0.0564898	0.243743	0.500021	0.707687	0.803139	0.821379
259.8	0.0563136	0.243572	0.501165	0.706945	0.803599	0.822223
260	0.0564796	0.243995	0.502152	0.70679	0.804191	0.822909
260.2	0.057259	0.244723	0.50272	0.707197	0.804451	0.822496
260.4	0.0583471	0.245186	0.502745	0.707906	0.804205	0.821382
260.6	0.0590604	0.245263	0.502327	0.708514	0.803947	0.821093
260.8	0.0589317	0.245236	0.501857	0.708933	0.804272	0.822424
261	0.0580981	0.245277	0.501685	0.709468	0.804994	0.824296
261.2	0.0571628	0.245244	0.501691	0.710342	0.805282	0.824925
261.4	0.0566952	0.244947	0.5014	0.711403	0.804755	0.823813
261.6	0.0567693	0.244499	0.500544	0.712322	0.803986	0.822153
261.8	0.0569519	0.244262	0.499427	0.712878	0.803772	0.821596
262	0.0567604	0.244377	0.498712	0.713041	0.804223	0.822869
262.2	0.0561095	0.244537	0.498841	0.712949	0.80477	0.825183
262.4	0.0553253	0.244413	0.499605	0.712768	0.804884	0.826769
262.6	0.0548131	0.244124	0.50034	0.712423	0.804626	0.826377
262.8	0.0547683	0.244024	0.500577	0.711619	0.80439	0.824431
263	0.055177	0.244197	0.50046	0.710325	0.80425	0.822559
263.2	0.0559422	0.244447	0.500533	0.708993	0.803912	0.822045
263.4	0.0568396	0.244679	0.501141	0.708062	0.803332	0.82283
263.6	0.0574447	0.244977	0.502031	0.707526	0.803048	0.823839
263.8	0.057401	0.245326	0.502528	0.707231	0.803685	0.824116
264	0.0568036	0.245546	0.502109	0.707299	0.805164	0.823716
264.2	0.0561444	0.2455	0.500836	0.707982	0.806562	0.823529
264.4	0.0559008	0.245227	0.499362	0.709233	0.806923	0.824176
264.6	0.0562282	0.244852	0.498482	0.710548	0.806182	0.825189
264.8	0.0568836	0.244477	0.498444	0.711245	0.805135	0.825541
265	0.0573915	0.244132	0.498747	0.710992	0.804583	0.824967
265.2	0.0574676	0.243777	0.498854	0.710094	0.804724	0.824284
265.4	0.0573158	0.243382	0.498919	0.709159	0.805312	0.82422
265.6	0.0573679	0.243027	0.499485	0.708525	0.806113	0.824416
265.8	0.0577419	0.242829	0.500653	0.708084	0.807016	0.82402
266	0.0581262	0.242771	0.501932	0.707564	0.807854	0.822868
266.2	0.0582197	0.242769	0.502779	0.706891	0.80841	0.821647
266.4	0.0581052	0.242878	0.502911	0.706309	0.808659	0.821153
266.6	0.0580827	0.243312	0.502233	0.706193	0.80886	0.821582
266.8	0.0582202	0.244192	0.500953	0.706787	0.80917	0.822346
267	0.058176	0.245311	0.499799	0.708034	0.809209	0.822558
267.2	0.0575152	0.246176	0.499591	0.709432	0.808373	0.821914
267.4	0.05623	0.246352	0.500333	0.710213	0.806654	0.821024
267.6	0.0548929	0.245816	0.501108	0.709956	0.804796	0.820722
267.8	0.0542117	0.244979	0.501147	0.709012	0.803539	0.821199
268	0.0544309	0.244351	0.500684	0.708142	0.803005	0.821959
268.2	0.0552019	0.244231	0.500505	0.707855	0.802823	0.822486
268.4	0.0559822	0.244604	0.500974	0.70819	0.802538	0.822821
268.6	0.0564767	0.24516	0.501814	0.708901	0.801899	0.823468
268.8	0.056722	0.245435	0.50264	0.709667	0.80106	0.824718
269	0.0568944	0.245125	0.503286	0.71022	0.800595	0.826062
269.2	0.0570985	0.244362	0.503654	0.710401	0.80104	0.826496
269.4	0.0572698	0.243565	0.503584	0.710148	0.802284	0.825584
269.6	0.0572709	0.242999	0.502981	0.70953	0.803607	0.824064
269.8	0.0571093	0.242582	0.50194	0.708819	0.804425	0.823192
270	0.0569496	0.242177	0.500682	0.70833	0.804807	0.823554
270.2	0.0568622	0.241895	0.499434	0.708128	0.80511	0.824743
270.4	0.056738	0.241901	0.498412	0.708062	0.805301	0.8261
270.6	0.0565202	0.242085	0.497894	0.70803	0.804966	0.827423
270.8	0.056307	0.242246	0.498153	0.708054	0.804011	0.828751
271	0.0561438	0.242507	0.499214	0.708156	0.803135	0.82988
271.2	0.0559276	0.243097	0.500724	0.708299	0.803181	0.830435
271.4	0.0556486	0.243745	0.502117	0.708425	0.803956	0.830192
271.6	0.0555475	0.243791	0.502924	0.708485	0.804228	0.829171
271.8	0.0558447	0.243051	0.502949	0.70851	0.803244	0.827786
272	0.0564234	0.242181	0.502293	0.708587	0.801792	0.826823
272.2	0.0569834	0.241979	0.50132	0.708602	0.801316	0.826696
272.4	0.0573998	0.242603	0.500576	0.708125	0.802232	0.826862
272.6	0.0577159	0.243568	0.500493	0.706883	0.803594	0.826519
272.8	0.0579268	0.244293	0.501056	0.705326	0.804344	0.825612
273	0.0580255	0.244514	0.501844	0.704392	0.804373	0.824645
273.2	0.0581376	0.244256	0.50243	0.70461	0.804265	0.823838
273.4	0.0583448	0.243581	0.502531	0.705671	0.804447	0.823128
273.6	0.0584727	0.242554	0.501907	0.706904	0.804768	0.822739
273.8	0.0583064	0.24145	0.500618	0.707909	0.804741	0.823006
274	0.0579324	0.240713	0.499358	0.708627	0.80411	0.823685
274.2	0.057629	0.240589	0.498984	0.709037	0.803203	0.824111
274.4	0.0575088	0.240958	0.499564	0.709072	0.802679	0.824097
274.6	0.0574869	0.241496	0.500338	0.708782	0.80287	0.824112
274.8	0.0575058	0.241887	0.500621	0.708423	0.803403	0.824476
275	0.0575965	0.241974	0.500383	0.708371	0.80362	0.824881
275.2	0.0577881	0.241848	0.499995	0.708846	0.80337	0.824798
275.4	0.0580418	0.241738	0.499823	0.709551	0.803128	0.824102
275.6	0.0581981	0.241793	0.500056	0.709791	0.803271	0.823274
275.8	0.0580464	0.242057	0.500657	0.709204	0.803605	0.823048
276	0.0575967	0.242524	0.501405	0.708174	0.803819	0.82366
276.2	0.0571983	0.243113	0.502063	0.707309	0.804048	0.824458
276.4	0.0572392	0.24371	0.502421	0.706875	0.804679	0.824499
276.6	0.0577386	0.244248	0.502367	0.706836	0.805757	0.823744
276.8	0.0582891	0.24463	0.502053	0.707013	0.806844	0.823368
277	0.058422	0.244734	0.501802	0.707142	0.807482	0.824342
277.2	0.0580315	0.244638	0.501732	0.707055	0.807704	0.825915
277.4	0.0574137	0.244597	0.501689	0.70682	0.807942	0.82635
277.6	0.0569394	0.244651	0.501554	0.706534	0.808447	0.825105
277.8	0.0567606	0.24455	0.501315	0.706196	0.809026	0.823338
278	0.0567695	0.244165	0.500832	0.705895	0.809399	0.822273
278.2	0.0567918	0.243687	0.499914	0.705929	0.809492	0.822092
278.4	0.0568641	0.243348	0.498809	0.706449	0.809258	0.822507
278.6	0.0572197	0.243219	0.498314	0.707075	0.808543	0.82346
278.8	0.0578907	0.243265	0.498921	0.707138	0.807446	0.824862
279	0.0585501	0.243373	0.499971	0.706467	0.806688	0.826238
279.2	0.0589461	0.243285	0.500245	0.705695	0.807072	0.827047
279.4	0.0592319	0.242795	0.499449	0.705535	0.808416	0.827228
279.6	0.0596476	0.242095	0.498561	0.705907	0.809474	0.827179
279.8	0.0601477	0.241657	0.498572	0.706129	0.809248	0.827273
280	0.0605341	0.241586	0.499419	0.705861	0.808045	0.827549
280.2	0.0606921	0.241392	0.500268	0.705501	0.80691	0.827863
280.4	0.0605968	0.240735	0.500442	0.705672	0.806295	0.82807
280.6	0.0603456	0.24009	0.499937	0.706483	0.805694	0.827993
280.8	0.0601847	0.24019	0.499253	0.707382	0.804527	0.827494
281	0.0602299	0.241018	0.498938	0.707762	0.803064	0.826635
281.2	0.0602289	0.241883	0.49929	0.707659	0.802283	0.825569
281.4	0.0598777	0.242338	0.500211	0.707493	0.802904	0.824349
281.6	0.059297	0.242511	0.501168	0.707262	0.804756	0.823033
281.8	0.0589577	0.242659	0.501512	0.706671	0.806995	0.821793
282	0.0591536	0.24287	0.501025	0.706055	0.808569	0.820703
282.2	0.0596672	0.243153	0.500062	0.706237	0.808668	0.819655
282.4	0.0599761	0.243498	0.499097	0.707267	0.807333	0.818686
282.6	0.0598283	0.243812	0.498344	0.708184	0.805611	0.818235
282.8	0.059568	0.243892	0.497906	0.708274	0.804665	0.818865
283	0.0597119	0.243514	0.498001	0.707875	0.804721	0.820715
283.2	0.0602408	0.242651	0.498738	0.707713	0.80514	0.823282
283.4	0.0606212	0.241647	0.499804	0.707973	0.805302	0.825743
283.6	0.0605514	0.241021	0.500706	0.708208	0.805199	0.827507
283.8	0.0603131	0.240995	0.501254	0.707829	0.805248	0.828538
284	0.0602855	0.241338	0.501572	0.706602	0.805709	0.829124
284.2	0.0604527	0.241725	0.501737	0.704962	0.806367	0.829319
284.4	0.0605231	0.242031	0.501643	0.703779	0.806744	0.828758
284.6	0.0603106	0.242292	0.501184	0.703592	0.806576	0.827168
284.8	0.0599196	0.242589	0.500494	0.70424	0.806065	0.824984
285	0.0596219	0.242883	0.499963	0.705303	0.805615	0.82319
285.2	0.0595491	0.242837	0.499875	0.706477	0.805396	0.822413
285.4	0.0595726	0.242106	0.500064	0.707443	0.805303	0.822422
285.6	0.0595329	0.24097	0.500128	0.707871	0.80524	0.822703
285.8	0.0593928	0.240215	0.499894	0.707794	0.805164	0.823075
286	0.0591021	0.240279	0.499429	0.707629	0.804983	0.823552
286.2	0.0586094	0.240977	0.49883	0.707663	0.804709	0.824161
286.4	0.0581171	0.241995	0.498273	0.707759	0.804592	0.825088
286.6	0.0579845	0.243036	0.498077	0.707724	0.804799	0.826461
286.8	0.0582088	0.24358	0.498389	0.707642	0.805084	0.827844
287	0.0583061	0.243197	0.498921	0.707577	0.805048	0.828424
287.2	0.0578985	0.242142	0.499239	0.707325	0.804603	0.827789
287.4	0.057157	0.241205	0.499307	0.706839	0.804021	0.826334
287.6	0.0564927	0.240966	0.499578	0.706511	0.803717	0.82487
287.8	0.0560925	0.241367	0.50046	0.706519	0.803964	0.82397
288	0.0559362	0.241912	0.501761	0.706221	0.80457	0.823649
288.2	0.0559923	0.242199	0.502788	0.704895	0.80491	0.823588
288.4	0.0562064	0.242294	0.503054	0.702941	0.804533	0.82351
288.6	0.0565007	0.242551	0.502795	0.701752	0.803716	0.823298
288.8	0.0569124	0.243115	0.502647	0.70231	0.803152	0.822995
289	0.0575715	0.243796	0.502844	0.704231	0.803031	0.822817
289.2	0.0584345	0.244338	0.503017	0.706191	0.80283	0.822918
289.4	0.0591696	0.244575	0.502744	0.707194	0.802236	0.823061
289.6	0.0594554	0.244417	0.501989	0.707346	0.801775	0.822884
289.8	0.0593308	0.243912	0.500957	0.70744	0.802032	0.822541
290	0.0590959	0.243278	0.499928	0.707962	0.80271	0.822666
290.2	0.0589143	0.242746	0.499302	0.708683	0.803058	0.823625
290.4	0.0587048	0.242308	0.49935	0.70908	0.802944	0.82507
290.6	0.0584531	0.241703	0.499766	0.708839	0.802983	0.826248
290.8	0.0584269	0.240739	0.499888	0.707943	0.80371	0.826508
291	0.0588682	0.239672	0.499532	0.706604	0.804994	0.825732
291.2	0.0594899	0.23911	0.499213	0.70538	0.80626	0.824695
291.4	0.059572	0.239423	0.499378	0.705058	0.807021	0.824661
291.6	0.0587832	0.240351	0.49982	0.705934	0.807088	0.82598
291.8	0.0577127	0.241294	0.500013	0.707239	0.806525	0.827411
292	0.0572611	0.241872	0.499757	0.707745	0.805537	0.827497
292.2	0.0576185	0.242177	0.499394	0.707034	0.804297	0.826275
292.4	0.058193	0.242503	0.499476	0.705835	0.802895	0.825042
292.6	0.0584555	0.242925	0.5002	0.705115	0.80162	0.824832
292.8	0.0584277	0.243222	0.501152	0.705168	0.801059	0.825562
293	0.0583384	0.243166	0.501717	0.705648	0.801552	0.826376
293.2	0.058243	0.242767	0.501712	0.706172	0.802632	0.826486
293.4	0.0581304	0.242225	0.501469	0.706687	0.803388	0.825756
293.6	0.0581134	0.241765	0.50136	0.707377	0.80343	0.824686
293.8	0.0583176	0.241488	0.501349	0.708289	0.803309	0.823857
294	0.0586843	0.241275	0.501092	0.709145	0.80383	0.823415
294.2	0.0590082	0.24087	0.500464	0.709622	0.805041	0.823082
294.4	0.0591752	0.240243	0.499796	0.709743	0.806114	0.82255
294.6	0.0592667	0.239774	0.49945	0.709836	0.806264	0.821749
294.8	0.0593751	0.239834	0.499391	0.710102	0.805572	0.820819
295	0.0594406	0.240273	0.499391	0.710384	0.804717	0.820055
295.2	0.0593788	0.240548	0.499349	0.710424	0.804168	0.81994
295.4	0.0592261	0.240347	0.499265	0.71013	0.803966	0.820917
295.6	0.059025	0.239882	0.499196	0.709408	0.804048	0.822749
295.8	0.0587564	0.239542	0.499319	0.708055	0.804331	0.824353
296	0.0585678	0.239453	0.499756	0.70626	0.804715	0.824857
296.2	0.0588537	0.239535	0.500304	0.704899	0.805308	0.824568
296.4	0.0598225	0.239806	0.500659	0.704711	0.806297	0.824319
296.6	0.061067	0.240369	0.500864	0.705389	0.807423	0.824349
296.8	0.0618116	0.24116	0.501149	0.705932	0.808037	0.824382
297	0.0616335	0.241966	0.501323	0.705788	0.807869	0.824171
297.2	0.0608652	0.242584	0.500885	0.705347	0.807334	0.823431
297.4	0.0602744	0.242837	0.499858	0.705337	0.806934	0.821946
297.6	0.0603624	0.242633	0.49896	0.705975	0.806701	0.820302
297.8	0.0609594	0.242125	0.498718	0.706915	0.80642	0.819789
298	0.0614888	0.241613	0.498932	0.707844	0.806159	0.820962
298.2	0.0615567	0.241223	0.499197	0.7087	0.806282	0.822851
298.4	0.0612122	0.240875	0.499462	0.709315	0.80695	0.824068
298.6	0.0607464	0.24057	0.499857	0.709262	0.807756	0.82425
298.8	0.0604646	0.240443	0.500344	0.708323	0.807961	0.824106
299	0.0606017	0.240521	0.500742	0.706983	0.807132	0.824507
299.2	0.0611491	0.240635	0.50093	0.706116	0.805527	0.82568
299.4	0.0616964	0.240635	0.500939	0.706039	0.80383	0.826984
299.6	0.0616907	0.240491	0.500933	0.706138	0.802638	0.82741
299.8	0.0609764	0.24017	0.501097	0.705668	0.802214	0.826483
300	0.0600049	0.239687	0.501481	0.704693	0.802513	0.824582
300.2	0.0594479	0.239325	0.501919	0.703981	0.80329	0.822426
300.4	0.0595851	0.239469	0.50216	0.704118	0.804243	0.820623
300.6	0.0600553	0.240079	0.50211	0.704935	0.805214	0.819711
300.8	0.0602323	0.240616	0.50196	0.705657	0.806234	0.819971
301	0.0598839	0.240641	0.501966	0.70554	0.807307	0.820898
301.2	0.0594152	0.240299	0.502053	0.704542	0.808183	0.821361
301.4	0.059377	0.240144	0.501832	0.703382	0.808516	0.820671
301.6	0.0597917	0.240615	0.501233	0.702791	0.80826	0.819267
301.8	0.0601281	0.241641	0.500799	0.702784	0.807735	0.818159
302	0.0599557	0.242653	0.501066	0.702882	0.807226	0.817834
302.2	0.0594076	0.243048	0.50194	0.702853	0.806739	0.817979
302.4	0.0588728	0.242675	0.502903	0.702949	0.806189	0.818286
302.6	0.0584603	0.241875	0.503555	0.703497	0.805508	0.819109
302.8	0.0580155	0.241141	0.503726	0.704535	0.804555	0.820858
303	0.0575232	0.24075	0.503372	0.705804	0.803349	0.822996
303.2	0.0571857	0.240662	0.502598	0.706852	0.802463	0.824354
303.4	0.0570809	0.24076	0.501692	0.707189	0.802717	0.824471
303.6	0.0570158	0.241061	0.500927	0.706597	0.804224	0.82397
303.8	0.0568674	0.24164	0.500428	0.705412	0.806059	0.823517
304	0.0568291	0.242436	0.500254	0.704374	0.807128	0.823027
304.2	0.0570955	0.243214	0.500443	0.704064	0.807121	0.822126
304.4	0.0575192	0.243701	0.500928	0.704483	0.80649	0.820872
304.6	0.0578004	0.243736	0.501541	0.70514	0.805823	0.819726
304.8	0.0578216	0.243286	0.502138	0.705447	0.805455	0.819158
305	0.0576584	0.242436	0.502674	0.705099	0.805376	0.819408
305.2	0.0574714	0.241452	0.503126	0.704311	0.805302	0.820354
305.4	0.0574897	0.240753	0.503403	0.703665	0.80504	0.821567
305.6	0.0578993	0.240617	0.503445	0.703542	0.804788	0.822705
305.8	0.0586017	0.24093	0.503386	0.703787	0.8049	0.823772
306	0.059187	0.241311	0.503375	0.703997	0.805457	0.824834
306.2	0.059303	0.241498	0.503296	0.703992	0.806206	0.825587
306.4	0.0590095	0.241525	0.502937	0.703937	0.806734	0.825526
306.6	0.0586299	0.241488	0.502424	0.70415	0.806614	0.824607
306.8	0.0583298	0.241321	0.502136	0.704797	0.805605	0.823527
307	0.0580605	0.240979	0.502199	0.705615	0.803925	0.823083
307.2	0.0578647	0.240678	0.502348	0.706015	0.802233	0.823311
307.4	0.0579165	0.240611	0.502336	0.705757	0.801211	0.823503
307.6	0.0581674	0.240597	0.50231	0.705397	0.801086	0.823064
307.8	0.0582444	0.240402	0.502708	0.705652	0.801493	0.822056
308	0.0578854	0.240243	0.503729	0.706329	0.801777	0.820955
308.2	0.0573168	0.240528	0.504883	0.706415	0.801491	0.820268
308.4	0.0570576	0.241193	0.505338	0.70536	0.800785	0.820419
308.6	0.0574429	0.241698	0.504858	0.703819	0.800271	0.82155
308.8	0.0583999	0.241698	0.504096	0.702892	0.800404	0.823133
309	0.0595666	0.241409	0.503748	0.702971	0.801018	0.824161
309.2	0.0605366	0.241234	0.503769	0.703583	0.801605	0.824042
309.4	0.0610604	0.24129	0.50368	0.704033	0.801892	0.823028
309.6	0.0611432	0.241389	0.503285	0.703936	0.801902	0.821656
309.8	0.061	0.241371	0.502787	0.703352	0.801604	0.820264
310	0.0608586	0.241262	0.502418	0.702739	0.800911	0.81928
310.2	0.0607656	0.241109	0.502149	0.702694	0.800122	0.81946
310.4	0.0606343	0.240834	0.501773	0.703503	0.799898	0.821268
310.6	0.0604689	0.240416	0.501239	0.704862	0.800564	0.824078
310.8	0.0603852	0.240063	0.500837	0.706102	0.801818	0.826397
311	0.0603568	0.239987	0.500924	0.706712	0.803241	0.827162
311.2	0.0601413	0.24009	0.501436	0.706609	0.80459	0.826655
311.4	0.0595922	0.240081	0.501796	0.706019	0.805585	0.825879
311.6	0.0589307	0.239799	0.501413	0.705326	0.80592	0.825276
311.8	0.0585934	0.239314	0.50033	0.704892	0.80557	0.824522
312	0.0588404	0.238902	0.499261	0.704786	0.804839	0.823424
312.2	0.0595439	0.238927	0.498879	0.704755	0.804168	0.822418
312.4	0.060326	0.239438	0.499142	0.704646	0.803901	0.821989
312.6	0.0608895	0.240016	0.499523	0.704673	0.804059	0.822047
312.8	0.0612465	0.240342	0.499792	0.705036	0.804314	0.822214
313	0.0616047	0.240638	0.500166	0.70549	0.804303	0.822407
313.2	0.0620167	0.241188	0.50073	0.705615	0.803971	0.822683
313.4	0.0622448	0.241751	0.501169	0.705449	0.803592	0.822749
313.6	0.0620742	0.241865	0.501131	0.705507	0.803444	0.822161
313.8	0.061691	0.241545	0.50054	0.706101	0.803513	0.82099
314	0.0615511	0.24132	0.499647	0.706938	0.803662	0.819945
314.2	0.0618077	0.241603	0.498968	0.707526	0.80399	0.819747
314.4	0.062064	0.242249	0.498935	0.707668	0.804661	0.820506
314.6	0.0618494	0.242791	0.499523	0.707465	0.80541	0.821726
314.8	0.0612125	0.242875	0.500359	0.707187	0.805667	0.822778
315	0.0606653	0.242368	0.501162	0.707186	0.805253	0.823266
315.2	0.0605936	0.241322	0.501908	0.707532	0.80466	0.82305
315.4	0.0608846	0.240098	0.502623	0.707732	0.804557	0.822231
315.6	0.0611502	0.239349	0.503189	0.707256	0.805167	0.821355
315.8	0.0611693	0.239562	0.503459	0.706393	0.806208	0.821279
316	0.061065	0.240465	0.503485	0.706129	0.807349	0.822295
316.2	0.061119	0.241129	0.50348	0.706921	0.808475	0.823574
316.4	0.0614051	0.240862	0.503549	0.708012	0.809467	0.823963
316.6	0.0616309	0.239868	0.503608	0.708348	0.809993	0.823077
316.8	0.0614796	0.238929	0.503551	0.707834	0.809739	0.821293
317	0.061069	0.238655	0.503392	0.707222	0.808697	0.819287
317.2	0.0608382	0.239146	0.503214	0.707109	0.807164	0.817989
317.4	0.0609679	0.24013	0.503062	0.707513	0.805583	0.818234
317.6	0.0611122	0.241242	0.502909	0.708098	0.80436	0.819868
317.8	0.0607583	0.242174	0.502729	0.708429	0.80373	0.821719
318	0.0598065	0.242686	0.502559	0.708226	0.803749	0.822765
318.2	0.0587685	0.24265	0.50251	0.707603	0.804297	0.822988
318.4	0.0583089	0.242217	0.502756	0.706958	0.805073	0.823076
318.6	0.0585701	0.241778	0.503419	0.706592	0.805693	0.823611
318.8	0.0590865	0.24159	0.504252	0.706515	0.805857	0.824483
319	0.0593872	0.241543	0.504564	0.706642	0.805452	0.824905
319.2	0.0594879	0.241419	0.503899	0.707066	0.804657	0.824114
319.4	0.0596717	0.241259	0.502802	0.707948	0.803901	0.822171
319.6	0.059922	0.241285	0.502452	0.709233	0.803539	0.820032
319.8	0.0598317	0.241563	0.503343	0.710612	0.80367	0.818815
320	0.0591972	0.241938	0.504723	0.711693	0.804316	0.818896
320.2	0.0584932	0.242238	0.505509	0.712089	0.805443	0.819645
320.4	0.0584354	0.242378	0.505411	0.711533	0.806641	0.820151
320.6	0.0591033	0.242263	0.504921	0.710139	0.80717	0.820173
320.8	0.0598291	0.241764	0.504484	0.708415	0.806609	0.820269
321	0.0599845	0.240969	0.504041	0.706855	0.805345	0.820991
321.2	0.0595763	0.240345	0.503415	0.705699	0.804331	0.822186
321.4	0.0590516	0.240415	0.502807	0.705131	0.804414	0.823143
321.6	0.0588238	0.241184	0.502635	0.705375	0.805745	0.82331
321.8	0.0590353	0.242095	0.502862	0.706382	0.807656	0.822799
322	0.0595322	0.242731	0.502889	0.707562	0.809168	0.822261
322.2	0.0599795	0.243273	0.502391	0.708035	0.809677	0.82234
322.4	0.0601513	0.24397	0.501945	0.707353	0.809125	0.823108
322.6	0.0601794	0.244494	0.502318	0.706053	0.807784	0.823973
322.8	0.0603961	0.244257	0.503315	0.705321	0.806211	0.824298
323	0.0608556	0.24311	0.503934	0.705893	0.805163	0.824119
323.2	0.061169	0.241411	0.503593	0.707353	0.805069	0.824064
323.4	0.060966	0.239733	0.502676	0.708595	0.805627	0.824567
323.6	0.0603855	0.238751	0.501895	0.708885	0.80615	0.825389
323.8	0.0599275	0.238987	0.501576	0.708401	0.806194	0.825893
324	0.0599382	0.240263	0.501656	0.707737	0.805666	0.825601
324.2	0.0603844	0.241676	0.502061	0.707062	0.804577	0.82439
324.4	0.0609869	0.242364	0.502816	0.706152	0.803046	0.822442
324.6	0.0614649	0.242205	0.503878	0.705212	0.801455	0.820265
324.8	0.0617452	0.241677	0.504982	0.70501	0.800356	0.818587
325	0.0619228	0.241242	0.505725	0.705833	0.800156	0.817834
325.2	0.0619802	0.241006	0.50581	0.706779	0.800863	0.817828
325.4	0.0617464	0.240899	0.505296	0.706606	0.80208	0.818238
325.6	0.0612422	0.240869	0.504608	0.705179	0.803321	0.81916
325.8	0.0608482	0.240818	0.504182	0.703573	0.804458	0.820891
326	0.0609364	0.240594	0.504095	0.702826	0.805725	0.823173
326.2	0.0614246	0.240201	0.504085	0.703144	0.807144	0.825009
326.4	0.0618428	0.239867	0.503887	0.704325	0.80818	0.825487
326.6	0.0618165	0.239763	0.503427	0.706182	0.808288	0.824801
326.8	0.0614193	0.239747	0.502822	0.708205	0.807584	0.824139
327	0.0610968	0.239571	0.502393	0.709463	0.80656	0.824421
327.2	0.0612137	0.239252	0.502519	0.709362	0.805355	0.825416
327.4	0.061607	0.239021	0.503218	0.70827	0.80395	0.826226
327.6	0.0617157	0.238953	0.50397	0.707115	0.802851	0.826273
327.8	0.0612245	0.238947	0.504187	0.706586	0.802808	0.825591
328	0.0603721	0.239047	0.503811	0.706805	0.803848	0.824559
328.2	0.0595925	0.2394	0.503332	0.70742	0.805185	0.823732
328.4	0.0591218	0.23987	0.503236	0.70779	0.806116	0.823629
328.6	0.0589793	0.240169	0.503517	0.707405	0.806608	0.824278
328.8	0.0590446	0.240342	0.503794	0.70644	0.807001	0.824983
329	0.0590758	0.240661	0.503872	0.705698	0.807478	0.824949
329.2	0.0588776	0.241159	0.503968	0.705808	0.807909	0.824209
329.4	0.0585686	0.241621	0.504277	0.706671	0.808011	0.823572
329.6	0.058529	0.241896	0.504612	0.707708	0.807574	0.82359
329.8	0.0589401	0.242	0.504718	0.708391	0.806684	0.824054
330	0.0595121	0.242052	0.504678	0.708551	0.805779	0.824533
330.2	0.0598502	0.242144	0.504733	0.708372	0.805337	0.824835
330.4	0.0599143	0.242257	0.504867	0.708097	0.805496	0.824831
330.6	0.0599146	0.242399	0.50479	0.707772	0.806079	0.824322
330.8	0.0599597	0.24272	0.504256	0.707351	0.806896	0.823354
331	0.0599881	0.243259	0.503365	0.706956	0.807782	0.822444
331.2	0.0598884	0.243618	0.502568	0.706779	0.808357	0.822196
331.4	0.0596383	0.243203	0.50229	0.706745	0.808065	0.822713
331.6	0.059429	0.241941	0.502522	0.706526	0.806713	0.823479
331.8	0.059558	0.240625	0.502935	0.705998	0.804859	0.823844
332	0.0601043	0.24023	0.50331	0.705517	0.80342	0.823569
332.2	0.0608188	0.240845	0.503644	0.705593	0.803051	0.822918
332.4	0.0613553	0.24157	0.503932	0.706318	0.803923	0.822246
332.6	0.0615156	0.241576	0.504131	0.707247	0.805659	0.821613
332.8	0.0613186	0.241007	0.504288	0.70784	0.8074	0.820939
333	0.0609476	0.240683	0.504489	0.707851	0.808352	0.820352
333.2	0.0606095	0.241084	0.504727	0.707264	0.808475	0.820057
333.4	0.0603786	0.241867	0.504938	0.70619	0.808465	0.820034
333.6	0.0601698	0.242438	0.505057	0.704966	0.80894	0.820141
333.8	0.0598752	0.24278	0.505022	0.704041	0.809675	0.820395
334	0.0595277	0.24336	0.504815	0.703617	0.80982	0.820935
334.2	0.0593285	0.244251	0.504475	0.703567	0.808993	0.821764
334.4	0.0595082	0.244817	0.504003	0.703785	0.807856	0.82259
334.6	0.0601535	0.244432	0.503412	0.70437	0.80734	0.822949
334.8	0.0611351	0.243203	0.502867	0.705355	0.807557	0.822628
335	0.0621535	0.241817	0.502652	0.706438	0.807778	0.821999
335.2	0.0628406	0.240901	0.502977	0.70714	0.80736	0.821644
335.4	0.0628963	0.240576	0.503829	0.707129	0.806439	0.82161
335.6	0.0622472	0.240493	0.504907	0.706399	0.805616	0.821421
335.8	0.0611272	0.240294	0.505697	0.705291	0.805166	0.820924
336	0.0599839	0.240089	0.505784	0.704368	0.804983	0.820673
336.2	0.059245	0.240388	0.505188	0.704058	0.805143	0.821202
336.4	0.0590426	0.241442	0.504342	0.704342	0.805876	0.822293
336.6	0.0590736	0.242836	0.503754	0.704834	0.806943	0.823212
336.8	0.0588596	0.243821	0.503656	0.705178	0.8076	0.823421
337	0.0583064	0.243919	0.503863	0.705361	0.807424	0.822866
337.2	0.0578855	0.243229	0.503946	0.705643	0.806852	0.821869
337.4	0.0580755	0.242266	0.503654	0.706186	0.806668	0.820945
337.6	0.058743	0.241546	0.503184	0.706793	0.80704	0.820621
337.8	0.0593208	0.241296	0.50291	0.707048	0.807409	0.82115
338	0.0595289	0.241486	0.502898	0.706793	0.807414	0.822209
338.2	0.0596231	0.24188	0.502839	0.706409	0.807387	0.823025
338.4	0.0598941	0.242103	0.502532	0.70648	0.807654	0.82301
338.6	0.0602424	0.241969	0.502249	0.707135	0.807955	0.822194
338.8	0.0604001	0.241707	0.502397	0.707904	0.807938	0.821044
339	0.0603251	0.241558	0.502942	0.708241	0.807691	0.820193
339.2	0.0601632	0.241325	0.503401	0.707913	0.807477	0.820293
339.4	0.0599504	0.240708	0.50342	0.706861	0.807366	0.821489
339.6	0.0595568	0.239926	0.503151	0.705294	0.807313	0.822952
339.8	0.0589753	0.239555	0.503001	0.704052	0.807293	0.823534
340	0.05854	0.239789	0.503201	0.704135	0.807267	0.823064
340.2	0.0586285	0.240281	0.503682	0.705598	0.807192	0.822543
340.4	0.0591419	0.240696	0.504174	0.707412	0.807072	0.822919
340.6	0.0596093	0.241016	0.504345	0.708504	0.806835	0.824108
340.8	0.0598691	0.241331	0.503976	0.708497	0.806254	0.825291
341	0.0602462	0.241716	0.503198	0.707571	0.805293	0.825794
341.2	0.0609797	0.242286	0.502516	0.70613	0.804495	0.825567
341.4	0.0618811	0.243049	0.502383	0.704782	0.80457	0.825106
341.6	0.0625894	0.243684	0.50267	0.704255	0.805462	0.824965
341.8	0.062786	0.243766	0.502736	0.704962	0.806264	0.825188
342	0.0622157	0.243254	0.502163	0.706597	0.806242	0.825319
342.2	0.0609041	0.242561	0.501293	0.708307	0.805564	0.825061
342.4	0.0593707	0.242134	0.500859	0.709238	0.804858	0.824578
342.6	0.058351	0.242098	0.501156	0.709011	0.804495	0.824027
342.8	0.0582736	0.242246	0.501695	0.707911	0.804516	0.823144
343	0.0590297	0.242269	0.501691	0.706735	0.804814	0.82159
343.2	0.0600714	0.242034	0.50086	0.706282	0.80518	0.81963
343.4	0.0607029	0.241737	0.499756	0.706794	0.805565	0.818198
343.6	0.060523	0.241745	0.499237	0.707878	0.80632	0.818054
343.8	0.0597411	0.242174	0.499631	0.708959	0.807635	0.818885
344	0.059012	0.242618	0.500558	0.709727	0.808887	0.819544
344.2	0.0588868	0.242445	0.501532	0.710144	0.809231	0.819291
344.4	0.0593728	0.241395	0.502579	0.710194	0.808753	0.818562
344.6	0.0600051	0.239817	0.504109	0.709825	0.808325	0.818459
344.8	0.0603466	0.238362	0.506152	0.709139	0.808391	0.819688
345	0.060352	0.237617	0.507906	0.708388	0.808554	0.82195
345.2	0.060202	0.237904	0.508349	0.707741	0.808376	0.824214
345.4	0.0599822	0.239123	0.507334	0.707204	0.808079	0.82557
345.6	0.0597358	0.240743	0.505839	0.706851	0.808279	0.825952
345.8	0.0596273	0.24211	0.505013	0.706919	0.80919	0.826052
346	0.0597629	0.242805	0.505094	0.707401	0.810266	0.8265
346.2	0.0599867	0.242772	0.505423	0.707821	0.810703	0.827161
346.4	0.0600939	0.242234	0.505339	0.707792	0.810309	0.827361
346.6	0.0601477	0.241462	0.50479	0.707517	0.809669	0.826723
346.8	0.0603853	0.240593	0.504173	0.707368	0.809355	0.825556
347	0.0608369	0.23972	0.503883	0.707353	0.809195	0.824413
347.2	0.0612087	0.239109	0.50406	0.70735	0.808628	0.823483
347.4	0.0611702	0.239044	0.504575	0.707423	0.80756	0.822615
347.6	0.0606217	0.239393	0.505161	0.707583	0.806486	0.821856
347.8	0.0596824	0.239602	0.505536	0.707582	0.805856	0.82172
348	0.05861	0.239294	0.505428	0.707276	0.805671	0.822731
348.2	0.0577766	0.23869	0.504715	0.706864	0.805634	0.824661
348.4	0.0575244	0.238308	0.503645	0.706592	0.805532	0.826386
348.6	0.0578998	0.23846	0.502755	0.706482	0.805444	0.826798
348.8	0.058588	0.239197	0.502435	0.706466	0.805574	0.825861
349	0.059171	0.240403	0.502621	0.706446	0.805906	0.824601
349.2	0.0594286	0.241638	0.502985	0.706217	0.806213	0.824143
349.4	0.0594174	0.242228	0.503313	0.705642	0.806348	0.824876
349.6	0.0593264	0.241921	0.503622	0.704907	0.806378	0.826334
349.8	0.0592722	0.241247	0.504031	0.704418	0.806533	0.82759
350	0.0592307	0.240972	0.504552	0.704465	0.80703	0.827862
350.2	0.0591416	0.24129	0.504928	0.705082	0.80772	0.827017
350.4	0.058996	0.241707	0.504731	0.706107	0.808021	0.825659
350.6	0.0588361	0.241683	0.503878	0.707253	0.80749	0.824664
350.8	0.0587664	0.241247	0.502935	0.708227	0.806346	0.824445
351	0.0589338	0.240897	0.502542	0.708826	0.80518	0.824674
351.2	0.0593624	0.240984	0.502656	0.708922	0.804382	0.824791
351.4	0.0598376	0.241396	0.502756	0.708599	0.804055	0.824554
351.6	0.0601066	0.241774	0.50268	0.708395	0.804116	0.824038
351.8	0.0601861	0.241851	0.502784	0.709038	0.804186	0.8235
352	0.0602808	0.241554	0.503252	0.710663	0.803819	0.823369
352.2	0.0603928	0.240911	0.503654	0.71244	0.803177	0.823961
352.4	0.0602665	0.240033	0.503428	0.713156	0.803024	0.825006
352.6	0.0597695	0.239225	0.502642	0.712214	0.803739	0.825699
352.8	0.0591094	0.238916	0.501985	0.710122	0.804826	0.825431
353	0.0586543	0.239264	0.502041	0.708031	0.805666	0.824483
353.2	0.0586487	0.239914	0.502738	0.706745	0.806253	0.823818
353.4	0.0590121	0.240319	0.5035	0.706242	0.806914	0.823985
353.6	0.0593802	0.240273	0.50378	0.706035	0.807748	0.82441
353.8	0.0594863	0.240022	0.50346	0.705766	0.80855	0.824122
354	0.0594352	0.239887	0.502861	0.705508	0.808957	0.823007
354.2	0.0594029	0.239974	0.502436	0.705593	0.808588	0.821939
354.4	0.0592328	0.240249	0.502435	0.706103	0.807362	0.821869
354.6	0.0586591	0.240649	0.502779	0.706687	0.805632	0.823092
354.8	0.0578709	0.241008	0.503161	0.70704	0.803933	0.825078
355	0.0575118	0.24106	0.503295	0.707306	0.802749	0.826699
355.2	0.057991	0.240731	0.503116	0.707719	0.802416	0.827002
355.4	0.0589987	0.240402	0.502819	0.70816	0.802861	0.826065
355.6	0.0598681	0.240623	0.502735	0.708424	0.803454	0.824921
355.8	0.0602717	0.241455	0.502996	0.708633	0.803583	0.824596
356	0.0603801	0.242272	0.503194	0.708954	0.803431	0.825269
356.2	0.0604575	0.242372	0.502697	0.709159	0.803775	0.826203
356.4	0.0605156	0.241706	0.5016	0.708894	0.804917	0.826484
356.6	0.0603675	0.240874	0.500928	0.708227	0.806226	0.825901
356.8	0.059936	0.240451	0.50153	0.707554	0.806831	0.825029
357	0.0594647	0.24046	0.503172	0.70718	0.806487	0.8246
357.2	0.059328	0.240539	0.504969	0.707309	0.805754	0.824927
357.4	0.0595952	0.240416	0.506213	0.708163	0.805525	0.825675
357.6	0.0599731	0.24013	0.506571	0.709645	0.806286	0.826127
357.8	0.0602447	0.239909	0.505963	0.711107	0.807668	0.825964
358	0.0604796	0.239953	0.504658	0.711814	0.808754	0.825655
358.2	0.0607378	0.240277	0.503282	0.711569	0.808902	0.825706
358.4	0.0609103	0.240733	0.502457	0.710676	0.80824	0.825877
358.6	0.060923	0.241117	0.502364	0.709554	0.807414	0.825719
358.8	0.0608232	0.241216	0.502671	0.708552	0.807021	0.82535
359	0.0606826	0.240876	0.50287	0.707875	0.807272	0.824908
359.2	0.06057	0.24013	0.502744	0.707489	0.807897	0.823823
359.4	0.0604792	0.239188	0.50255	0.707228	0.808251	0.821678
359.6	0.0602758	0.23828	0.502653	0.707022	0.807761	0.81931
359.8	0.0599532	0.237597	0.50301	0.706953	0.806474	0.818156
360	0.0598109	0.237352	0.503292	0.707101	0.805044	0.818833
360.2	0.0600276	0.23771	0.503443	0.707418	0.80418	0.820782
360.4	0.0602423	0.238577	0.503676	0.707717	0.80417	0.822902
360.6	0.05997	0.239599	0.50395	0.707778	0.804875	0.82436
360.8	0.0593026	0.240427	0.503953	0.707542	0.806015	0.825089
361	0.0588224	0.240926	0.503642	0.707193	0.807247	0.825489
361.2	0.0588914	0.241177	0.503285	0.706975	0.808047	0.825685
361.4	0.0593306	0.241351	0.502997	0.706966	0.808004	0.825455
361.6	0.0597674	0.241494	0.502711	0.707128	0.80745	0.824806
361.8	0.0600349	0.241471	0.502625	0.707489	0.807398	0.824117
362	0.0602056	0.241207	0.50306	0.708103	0.808443	0.823731
362.2	0.0604208	0.240868	0.503791	0.708808	0.809881	0.823699
362.4	0.0606993	0.240687	0.50409	0.709271	0.810537	0.823843
362.6	0.0608086	0.240762	0.503665	0.709333	0.810403	0.823889
362.8	0.0604205	0.241022	0.503072	0.709104	0.810538	0.823616
363	0.0595202	0.241281	0.50296	0.708745	0.81113	0.823
363.2	0.0585282	0.241338	0.503296	0.708419	0.810885	0.822276
363.4	0.0579035	0.241172	0.503549	0.708425	0.808945	0.821886
363.6	0.0577963	0.240975	0.503374	0.709008	0.806351	0.822235
363.8	0.0581733	0.240944	0.502923	0.709956	0.804841	0.82328
364	0.0590263	0.241083	0.502616	0.710653	0.804875	0.824379
364.2	0.0602636	0.2412	0.502755	0.710662	0.805477	0.824796
364.4	0.0615308	0.24108	0.503302	0.710125	0.805579	0.824528
364.6	0.0623706	0.240698	0.503957	0.709491	0.805026	0.824411
364.8	0.0626198	0.240244	0.504414	0.709044	0.804445	0.82517
365	0.062549	0.239932	0.504537	0.708819	0.804453	0.826469
365.2	0.0625143	0.239784	0.504387	0.708752	0.805121	0.827196
365.4	0.0625441	0.239671	0.504071	0.708716	0.806063	0.826638
365.6	0.0624133	0.23956	0.503574	0.708569	0.806867	0.82521
365.8	0.0620798	0.239634	0.502893	0.708212	0.807321	0.82401
366	0.0618062	0.240038	0.502326	0.707545	0.807325	0.823666
366.2	0.0617528	0.240494	0.502254	0.706565	0.806854	0.823683
366.4	0.061688	0.240452	0.502614	0.705661	0.806146	0.82317
366.6	0.0613277	0.239785	0.502974	0.705454	0.805705	0.822163
366.8	0.0607862	0.239047	0.503146	0.706172	0.80578	0.821661
367	0.060426	0.238798	0.503302	0.707402	0.806053	0.822237
367.2	0.0603861	0.239034	0.503538	0.708484	0.806095	0.823295
367.4	0.0604964	0.239497	0.503724	0.708957	0.805849	0.824003
367.6	0.0605792	0.240156	0.503793	0.708723	0.805504	0.824327
367.8	0.0606744	0.241045	0.503856	0.708017	0.805375	0.824798
368	0.0609933	0.241862	0.503971	0.707266	0.805939	0.825593
368.2	0.0616871	0.242025	0.503975	0.706883	0.807336	0.826185
368.4	0.0626154	0.241227	0.503618	0.70701	0.808777	0.825921
368.6	0.0633575	0.239912	0.502891	0.707331	0.809048	0.824734
368.8	0.0635213	0.238964	0.502181	0.707222	0.807833	0.823153
369	0.0630606	0.238823	0.501981	0.706324	0.8062	0.821829
369.2	0.0622599	0.23915	0.502384	0.705045	0.805534	0.821221
369.4	0.0614378	0.239415	0.503008	0.704318	0.80596	0.821426
369.6	0.0607385	0.239458	0.503521	0.704665	0.806193	0.822012
369.8	0.0601881	0.239379	0.50405	0.705584	0.805281	0.822257
370	0.0598109	0.23921	0.504835	0.706052	0.803943	0.821827
370.2	0.059624	0.238884	0.505691	0.70557	0.803504	0.821152
370.4	0.0595839	0.238469	0.506134	0.704621	0.803977	0.821055
370.6	0.0596239	0.238239	0.505956	0.704078	0.804128	0.821969
370.8	0.0597783	0.238474	0.505427	0.704238	0.803287	0.823466
371	0.0601777	0.239247	0.504979	0.704539	0.802284	0.82467
371.2	0.0608073	0.240406	0.504876	0.704325	0.802352	0.82516
371.4	0.0613819	0.241636	0.505067	0.703692	0.803534	0.825128
371.6	0.061592	0.242491	0.505226	0.70342	0.804602	0.82472
371.8	0.0613272	0.242563	0.504988	0.704137	0.804493	0.823795
372	0.0605946	0.241821	0.504243	0.705672	0.803485	0.822458
372.2	0.0594791	0.240737	0.503181	0.707307	0.802853	0.82132
372.4	0.0582929	0.239975	0.502137	0.708612	0.803581	0.820956
372.6	0.0575489	0.239873	0.501437	0.709727	0.8055	0.821328
372.8	0.0576612	0.240233	0.5013	0.710747	0.807565	0.821939
373	0.0586733	0.240617	0.501712	0.711309	0.8088	0.82244
373.2	0.0601717	0.240785	0.502411	0.711092	0.808906	0.822767
373.4	0.0614469	0.2408	0.503043	0.71033	0.808127	0.822755
373.6	0.0619653	0.24083	0.503348	0.709484	0.806952	0.822196
373.8	0.0617904	0.240985	0.50323	0.708679	0.805996	0.821416
374	0.0613543	0.241239	0.502797	0.707745	0.805759	0.82122
374.2	0.0608334	0.241406	0.502359	0.706647	0.806214	0.822005
374.4	0.0600809	0.241271	0.502251	0.705672	0.80677	0.823333
374.6	0.0591667	0.240811	0.502551	0.705284	0.806818	0.824446
374.8	0.0585505	0.240269	0.503045	0.705797	0.806354	0.824876
375	0.0585779	0.239982	0.503496	0.70701	0.805957	0.824632
375.2	0.0590368	0.2401	0.503846	0.708226	0.80604	0.824133
375.4	0.0593251	0.240417	0.504097	0.708798	0.806267	0.823908
375.6	0.0590234	0.240562	0.504141	0.708644	0.805976	0.824105
375.8	0.0583031	0.240472	0.503899	0.708227	0.804964	0.82436
376	0.0577237	0.240574	0.503587	0.708168	0.803528	0.82427
376.2	0.0575967	0.241287	0.503613	0.708802	0.802038	0.823895
376.4	0.0576963	0.242404	0.504083	0.709845	0.800848	0.823733
376.6	0.0576691	0.24323	0.504534	0.710572	0.800304	0.824273
376.8	0.0574931	0.243328	0.504361	0.710421	0.800491	0.825523
377	0.0573663	0.242902	0.503559	0.709306	0.801104	0.826857
377.2	0.0573599	0.242392	0.502831	0.707461	0.801771	0.827366
377.4	0.0573663	0.241939	0.50279	0.70541	0.802454	0.826566
377.6	0.057268	0.241445	0.503226	0.70398	0.803396	0.824836
377.8	0.0570749	0.240978	0.50346	0.703844	0.804684	0.823069
378	0.0569635	0.240837	0.503245	0.704938	0.805979	0.82198
378.2	0.0571422	0.241192	0.502988	0.706456	0.80678	0.821786
378.4	0.0575693	0.241834	0.503097	0.707362	0.806907	0.822304
378.6	0.05788	0.242368	0.503496	0.707005	0.806607	0.82309
378.8	0.0577512	0.242573	0.503902	0.705577	0.80623	0.823613
379	0.0573128	0.242509	0.504271	0.703953	0.805877	0.823573
379.2	0.0570334	0.242377	0.504727	0.702902	0.8054	0.823078
379.4	0.0572059	0.242294	0.505158	0.702626	0.804754	0.822443
379.6	0.0576934	0.242129	0.505229	0.703046	0.804295	0.821974
379.8	0.0581771	0.241588	0.504806	0.704015	0.80446	0.822048
380	0.058503	0.24058	0.504065	0.70515	0.805147	0.823001
380.2	0.0587281	0.239453	0.503199	0.705953	0.80569	0.824603
380.4	0.0589048	0.238751	0.502345	0.706194	0.805541	0.82597
380.6	0.0589174	0.238744	0.501757	0.705871	0.804746	0.826367
380.8	0.0585718	0.239271	0.501761	0.704954	0.803701	0.82587
381	0.0578532	0.240025	0.502437	0.703588	0.802735	0.825108
381.2	0.0570693	0.240856	0.503499	0.702401	0.802164	0.824629
381.4	0.0566451	0.2417	0.50455	0.70217	0.802458	0.824505
381.6	0.0567059	0.242297	0.505391	0.703092	0.803785	0.824267
381.8	0.0569686	0.242292	0.50606	0.704553	0.805446	0.823431
382	0.0571576	0.241706	0.506546	0.705664	0.806362	0.822384
382.2	0.0573688	0.241049	0.506532	0.705952	0.806143	0.822271
382.4	0.0577997	0.240803	0.505717	0.705583	0.805268	0.823529
382.6	0.0582827	0.241071	0.504445	0.705072	0.804394	0.825018
382.8	0.0584137	0.241816	0.503559	0.704814	0.803833	0.825215
383	0.0581021	0.242991	0.503383	0.704762	0.803539	0.82391
383.2	0.0577415	0.244281	0.503333	0.704508	0.803387	0.822241
383.4	0.0577561	0.245123	0.502773	0.703803	0.803443	0.821341
383.6	0.0580536	0.245201	0.501791	0.70297	0.80387	0.821386
383.8	0.0581099	0.244669	0.500879	0.702655	0.804625	0.821893
384	0.0576787	0.2438	0.50031	0.70317	0.80549	0.822543
384.2	0.0571597	0.24273	0.50016	0.704197	0.806307	0.823315
384.4	0.0570744	0.241686	0.500527	0.705145	0.806968	0.823859
384.6	0.0574629	0.241075	0.501345	0.705779	0.807297	0.823504
384.8	0.0580136	0.241057	0.502144	0.706422	0.807151	0.822341
385	0.0585157	0.24131	0.502386	0.707378	0.806523	0.821673
385.2	0.0589516	0.241464	0.502066	0.708223	0.805529	0.82268
385.4	0.0592926	0.241557	0.501766	0.708081	0.804493	0.824999
385.6	0.0593935	0.24183	0.501988	0.706712	0.803955	0.827115
385.8	0.0591204	0.242219	0.502659	0.705005	0.804315	0.827824
386	0.0585513	0.242385	0.503406	0.704129	0.805447	0.827023
386.2	0.0579853	0.242256	0.504048	0.704343	0.80679	0.825457
386.4	0.0576699	0.24219	0.504589	0.704885	0.807788	0.823983
386.6	0.0575218	0.242465	0.504901	0.705004	0.808173	0.822972
386.8	0.0572284	0.242888	0.504733	0.704799	0.807969	0.822418
387	0.0566563	0.243052	0.504029	0.704918	0.807374	0.822514
387.2	0.0560439	0.242726	0.50307	0.70567	0.806603	0.823642
387.4	0.0557474	0.241929	0.50232	0.706686	0.805835	0.825553
387.6	0.0559074	0.240867	0.502029	0.707412	0.805329	0.827001
387.8	0.0564209	0.239968	0.501961	0.707611	0.805362	0.826754
388	0.0571187	0.239783	0.501692	0.707302	0.805928	0.824922
388.2	0.0578418	0.240595	0.501223	0.70659	0.806746	0.823055
388.4	0.0584042	0.242095	0.501039	0.705866	0.80765	0.822797
388.6	0.0586421	0.243574	0.501494	0.705779	0.808629	0.824466
388.8	0.0585318	0.244454	0.502363	0.706545	0.809422	0.826935
389	0.0582087	0.244559	0.50309	0.707519	0.809565	0.828605
389.2	0.0578802	0.244013	0.503351	0.707794	0.809041	0.828424
389.4	0.0576978	0.24314	0.503337	0.707024	0.808508	0.826467
389.6	0.0576702	0.242351	0.503473	0.705588	0.808549	0.823887
389.8	0.057738	0.241895	0.50382	0.704248	0.808919	0.822089
390	0.0578883	0.241748	0.503913	0.703625	0.80886	0.82177
390.2	0.0580761	0.24182	0.503344	0.70367	0.808044	0.822717
390.4	0.0581125	0.24206	0.502339	0.703718	0.806918	0.824265
390.6	0.0578395	0.242243	0.501572	0.703317	0.806182	0.825639
390.8	0.0573871	0.241949	0.501528	0.702804	0.806169	0.826124
391	0.0570732	0.241009	0.502143	0.702763	0.806625	0.825485
391.2	0.0570485	0.239874	0.50294	0.703217	0.806886	0.824292
391.4	0.0572077	0.239321	0.503429	0.703768	0.806467	0.823481
391.6	0.0574859	0.239738	0.503436	0.704305	0.80566	0.82352
391.8	0.0580242	0.240759	0.503116	0.70507	0.805278	0.824178
392	0.0588708	0.24165	0.502716	0.706119	0.805695	0.825002
392.2	0.0596838	0.24197	0.50232	0.707155	0.806407	0.825817
392.4	0.0599674	0.241855	0.501883	0.707857	0.80666	0.826646
392.6	0.0595266	0.241808	0.501534	0.708049	0.806187	0.827242
392.8	0.0585687	0.242221	0.501621	0.707562	0.805267	0.827036
393	0.0575078	0.242949	0.50223	0.706254	0.804273	0.825841
393.2	0.0567399	0.243382	0.502867	0.704346	0.803412	0.824341
393.4	0.0564165	0.243038	0.502947	0.702507	0.802866	0.823472
393.6	0.0563818	0.241991	0.502425	0.701361	0.802834	0.823497
393.8	0.0564493	0.240717	0.501772	0.701028	0.803317	0.82402
394	0.0566719	0.239689	0.501549	0.701325	0.804093	0.824638
394.2	0.0571761	0.239116	0.50204	0.702178	0.804998	0.825239
394.4	0.0578152	0.238922	0.503027	0.703509	0.805999	0.82593
394.6	0.0582168	0.239024	0.503808	0.704872	0.806939	0.826929
394.8	0.0581923	0.239557	0.503681	0.705609	0.807527	0.828237
395	0.0579105	0.240673	0.502583	0.705459	0.807608	0.829302
395.2	0.0576477	0.242155	0.50121	0.704815	0.807281	0.829373
395.4	0.0575845	0.243409	0.500499	0.704242	0.806838	0.828313
395.6	0.0578402	0.243906	0.500941	0.703951	0.806669	0.826736
395.8	0.0583953	0.243666	0.502258	0.703913	0.806998	0.825302
396	0.0589512	0.243219	0.503614	0.704208	0.807579	0.824202
396.2	0.0591607	0.24305	0.504199	0.70488	0.807807	0.823312
396.4	0.0590344	0.24317	0.503803	0.705686	0.80727	0.822466
396.6	0.0589223	0.243254	0.50303	0.706376	0.806084	0.821593
396.8	0.0590902	0.243081	0.502786	0.707035	0.804724	0.820967
397	0.0594584	0.24275	0.503334	0.707785	0.80379	0.82125
397.2	0.0597792	0.242507	0.504047	0.708394	0.803816	0.822823
397.4	0.0599327	0.242451	0.504345	0.708501	0.804846	0.825032
397.6	0.0599455	0.242537	0.504407	0.708066	0.806222	0.826555
397.8	0.0598357	0.242741	0.504582	0.70727	0.807179	0.826634
398	0.0596299	0.242994	0.504673	0.706169	0.807596	0.825637
398.2	0.0594952	0.243067	0.504308	0.704834	0.807841	0.824477
398.4	0.0596519	0.242803	0.503619	0.703614	0.807953	0.823828
398.6	0.0601203	0.2424	0.50305	0.702818	0.807453	0.823823
398.8	0.0606468	0.242173	0.502722	0.702295	0.806124	0.824136
399	0.0608714	0.24213	0.502397	0.701763	0.804615	0.824273
399.2	0.0605815	0.242007	0.502017	0.701354	0.803864	0.8239
399.4	0.0599194	0.241616	0.501937	0.701405	0.804049	0.823138
399.6	0.0592958	0.241013	0.502461	0.701865	0.804512	0.822623
[truncated: 5,501 more rows]

## Sheet: fig1b
f (Hz)	80nM	200nM	400nM	800nM	2uM	4uM
0.38	0.907265	1.21465	0.954985	0.776853	1.09208	1.70723
0.4	0.903986	1.19668	0.932325	0.65665	1.04389	1.41974
0.42	0.895417	1.17476	0.962528	0.640362	1.02939	1.49249
0.44	0.888056	1.15036	0.982916	0.654358	1.02819	1.50327
0.46	0.88105	1.13187	1.00429	0.705878	1.00077	1.52232
0.48	0.872973	1.11099	1.03235	0.819957	0.880918	0.94713
0.5	0.864755	1.08425	1.06806	0.952706	0.832568	0.932134
0.52	0.857924	1.05101	1.07041	1.10524	0.882202	0.87078
0.54	0.841188	1.01552	1.05851	1.2304	0.837616	0.816754
0.56	0.817894	0.989769	1.05723	1.33447	0.893463	0.927698
0.58	0.795875	0.97	1.0131	1.40761	0.906537	1.02217
0.6	0.766557	0.954364	0.976511	1.47593	0.87668	1.17736
0.62	0.728637	0.932649	0.94773	1.43697	0.851582	1.2821
0.64	0.702345	0.906683	0.915763	1.39785	0.789933	1.44712
0.66	0.680628	0.876396	0.881096	1.31569	0.828084	1.58424
0.68	0.657551	0.850428	0.844165	1.24191	0.827208	1.5639
0.7	0.638895	0.832822	0.815732	1.16314	0.807477	1.49098
0.72	0.618995	0.813752	0.802578	1.09441	0.773329	1.31059
0.74	0.603288	0.788608	0.813067	1.02983	0.756912	1.17453
0.76	0.597063	0.763452	0.794515	0.98641	0.732892	1.02411
0.78	0.597572	0.741889	0.78634	0.971008	0.729935	0.902521
0.8	0.596464	0.719276	0.762916	0.97032	0.759411	0.828866
0.82	0.594841	0.701812	0.741821	0.982813	0.780131	0.720031
0.84	0.591355	0.686659	0.735966	0.968512	0.85976	0.698219
0.86	0.588919	0.669307	0.745262	0.954179	0.899698	0.599826
0.88	0.590346	0.65358	0.751109	0.933924	0.99605	0.741348
0.9	0.592388	0.646303	0.750952	0.907969	1.08379	0.890985
0.92	0.596721	0.643044	0.751626	0.886648	1.16845	1.02925
0.94	0.598097	0.645197	0.74021	0.870081	1.24283	1.12483
0.96	0.592951	0.647946	0.761209	0.832818	1.29707	1.13949
0.98	0.58541	0.644836	0.783418	0.803895	1.35359	1.21068
1	0.579082	0.641575	0.812765	0.794283	1.33436	1.24279
1.02	0.573153	0.636651	0.834793	0.814357	1.37748	1.23988
1.04	0.567877	0.628533	0.850821	0.83955	1.34286	1.23922
1.06	0.558006	0.617024	0.848388	0.855169	1.31859	1.16187
1.08	0.541035	0.60518	0.863565	0.851902	1.26425	1.14937
1.1	0.520479	0.585584	0.865558	0.868566	1.21866	1.04856
1.12	0.502237	0.566982	0.857518	0.864325	1.17082	1.03744
1.14	0.488005	0.548636	0.850166	0.865931	1.13721	0.994589
1.16	0.478405	0.529041	0.830899	0.870538	1.1171	1.00845
1.18	0.46996	0.512514	0.810287	0.875499	1.05376	1.03933
1.2	0.459674	0.499513	0.778788	0.863839	1.06375	1.01551
1.22	0.450082	0.486171	0.763877	0.847135	1.03941	1.07315
1.24	0.439501	0.47249	0.752778	0.82531	1.04495	1.0552
1.26	0.434315	0.462563	0.754288	0.816967	1.08246	1.1064
1.28	0.432025	0.452352	0.756239	0.844706	1.13573	1.07794
1.3	0.425984	0.444443	0.759383	0.870835	1.17696	1.14144
1.32	0.416643	0.435281	0.765414	0.906828	1.25176	1.14693
1.34	0.40564	0.421658	0.765827	0.922785	1.30937	1.20615
1.36	0.389568	0.407207	0.780669	0.941297	1.34407	1.22065
1.38	0.372842	0.392464	0.783969	0.942188	1.378	1.22739
1.4	0.360758	0.3769	0.782423	0.957226	1.39316	1.25889
1.42	0.35016	0.365141	0.768492	0.958162	1.38234	1.29822
1.44	0.340403	0.359268	0.749932	0.957634	1.3413	1.35898
1.46	0.329938	0.35812	0.734869	0.944171	1.2783	1.33767
1.48	0.317194	0.360964	0.720926	0.911699	1.18561	1.39626
1.5	0.308299	0.36599	0.709142	0.874641	1.09668	1.34492
1.52	0.302504	0.371592	0.689826	0.832436	0.99842	1.33923
1.54	0.29599	0.377775	0.672308	0.814681	0.912797	1.31116
1.56	0.289347	0.383528	0.644592	0.783949	0.843537	1.28413
1.58	0.281574	0.385811	0.623434	0.766	0.78625	1.24723
1.6	0.271069	0.384577	0.615075	0.747793	0.751805	1.20636
1.62	0.26236	0.377616	0.601425	0.760254	0.727426	1.18821
1.64	0.255854	0.365138	0.584297	0.782687	0.71926	1.12464
1.66	0.248119	0.349981	0.56618	0.81145	0.727281	1.14304
1.68	0.242229	0.333093	0.539507	0.849405	0.754876	1.123
1.7	0.238391	0.317116	0.515053	0.894363	0.795422	1.11943
1.72	0.23617	0.302166	0.501404	0.961508	0.841306	1.15026
1.74	0.23572	0.288559	0.497663	1.03247	0.867262	1.15549
1.76	0.238696	0.273936	0.486733	1.10978	0.88859	1.17605
1.78	0.241642	0.262054	0.476793	1.15964	0.932442	1.18947
1.8	0.246358	0.253169	0.469397	1.20415	0.969316	1.20167
1.82	0.248698	0.245679	0.471378	1.22831	1.02041	1.16923
1.84	0.24872	0.239081	0.480435	1.24115	1.05371	1.18033
1.86	0.247951	0.231675	0.488177	1.24728	1.07576	1.17492
1.88	0.244764	0.226759	0.501977	1.24577	1.07844	1.12228
1.9	0.238251	0.221126	0.514451	1.24107	1.09748	1.1129
1.92	0.229152	0.21508	0.526402	1.20646	1.0995	1.07329
1.94	0.219714	0.208858	0.538225	1.16647	1.10051	1.0402
1.96	0.208701	0.204837	0.547379	1.13157	1.08918	1.02215
1.98	0.198866	0.203968	0.553598	1.11805	1.03461	1.01974
2	0.189854	0.202594	0.55091	1.10623	0.994756	1.00957
2.02	0.182345	0.201728	0.545733	1.08525	0.943014	1.01085
2.04	0.176953	0.200365	0.534035	1.0635	0.901228	1.0219
2.06	0.174522	0.201265	0.515926	1.04573	0.842861	1.01638
2.08	0.174305	0.202384	0.492641	1.03931	0.814948	1.03068
2.1	0.17583	0.20378	0.470968	1.00953	0.76922	1.03576
2.12	0.178161	0.206241	0.450765	0.965293	0.737396	1.01486
2.14	0.180792	0.209793	0.423854	0.913295	0.726517	0.996477
2.16	0.183106	0.214541	0.409238	0.866809	0.713906	0.971613
2.18	0.185676	0.217711	0.394088	0.835528	0.711451	0.924402
2.2	0.187156	0.221719	0.385908	0.799478	0.702521	0.887615
2.22	0.187383	0.224676	0.378563	0.766739	0.70215	0.860367
2.24	0.185474	0.227341	0.378591	0.733179	0.691088	0.833209
2.26	0.180884	0.228885	0.380782	0.712395	0.691588	0.807167
2.28	0.175122	0.228511	0.384737	0.697597	0.681151	0.823136
2.3	0.168462	0.224332	0.391822	0.704341	0.669725	0.844078
2.32	0.162765	0.218448	0.394756	0.737778	0.657966	0.875414
2.34	0.155914	0.211523	0.401144	0.760531	0.634072	0.917263
2.36	0.150453	0.202875	0.397914	0.784633	0.619157	0.953978
2.38	0.146247	0.194339	0.397525	0.789466	0.619144	0.994116
2.4	0.142973	0.186575	0.400969	0.800463	0.619806	1.0203
2.42	0.140796	0.179679	0.401038	0.823227	0.61499	1.0542
2.44	0.139904	0.174345	0.395578	0.846761	0.618166	1.05546
2.46	0.140559	0.170208	0.392897	0.863599	0.629656	1.07595
2.48	0.141212	0.166751	0.39069	0.860051	0.649946	1.05928
2.5	0.14217	0.166201	0.389498	0.849146	0.678851	1.04456
2.52	0.141029	0.166122	0.39304	0.814338	0.694227	1.04805
2.54	0.139018	0.165157	0.395748	0.789292	0.706156	1.04801
2.56	0.135976	0.163597	0.392298	0.774407	0.729294	1.05399
2.58	0.131651	0.162196	0.389114	0.759512	0.749236	1.05477
2.6	0.126589	0.15919	0.382	0.751517	0.775942	1.07509
2.62	0.120847	0.156249	0.378088	0.730141	0.803721	1.06298
2.64	0.115718	0.152612	0.379388	0.717518	0.828082	1.07689
2.66	0.11134	0.149225	0.380236	0.725356	0.853808	1.06136
2.68	0.108298	0.145711	0.380255	0.760066	0.881091	1.04651
2.7	0.106472	0.141942	0.379746	0.790809	0.905536	1.03451
2.72	0.106068	0.138359	0.379126	0.815772	0.927495	1.01815
2.74	0.107291	0.135896	0.382208	0.84237	0.95464	1.00808
2.76	0.109908	0.134485	0.39127	0.851407	0.958332	0.992161
2.78	0.113731	0.132983	0.398813	0.868689	0.951742	0.994162
2.8	0.11775	0.133105	0.405682	0.872929	0.927004	0.982344
2.82	0.121633	0.134289	0.408795	0.865229	0.914193	0.999951
2.84	0.124616	0.137059	0.408681	0.854675	0.894415	1.01055
2.86	0.126156	0.139378	0.40516	0.837483	0.885751	1.03973
2.88	0.127409	0.141618	0.400527	0.809139	0.865369	1.06448
2.9	0.128759	0.143433	0.390972	0.781119	0.849795	1.08265
2.92	0.129754	0.144391	0.383375	0.768861	0.844625	1.09476
2.94	0.129499	0.144509	0.371913	0.761537	0.851186	1.0876
2.96	0.128021	0.143837	0.357181	0.755897	0.881551	1.10339
2.98	0.125807	0.141469	0.343305	0.749443	0.912089	1.11317
3	0.122978	0.137903	0.331924	0.732315	0.961105	1.12509
3.02	0.119805	0.134113	0.325027	0.722273	0.986502	1.11919
3.04	0.116262	0.129187	0.321581	0.712231	1.01903	1.10897
3.06	0.112377	0.124196	0.321488	0.69487	1.03546	1.09493
3.08	0.107798	0.120107	0.32092	0.672382	1.05357	1.07051
3.1	0.101884	0.116819	0.324382	0.649195	1.06588	1.0707
3.12	0.0957401	0.113632	0.32812	0.631988	1.07007	1.04822
3.14	0.0899959	0.111267	0.332342	0.607327	1.06055	1.04809
3.16	0.0845805	0.109156	0.338368	0.591717	1.02457	1.02929
3.18	0.0791427	0.108966	0.343881	0.571112	0.993724	1.00653
3.2	0.0742438	0.109592	0.342814	0.567616	0.958568	1.00514
3.22	0.0702606	0.11113	0.339259	0.574065	0.931047	1.00486
3.24	0.066914	0.11354	0.332362	0.580576	0.908559	1.02856
3.26	0.0654403	0.115514	0.323194	0.585179	0.887785	1.02665
3.28	0.0647567	0.117023	0.314068	0.593296	0.875492	1.05326
3.3	0.0645536	0.118728	0.303084	0.605698	0.863415	1.04433
3.32	0.0654525	0.12083	0.29183	0.617645	0.87428	1.0552
3.34	0.0672384	0.122092	0.281624	0.63762	0.886643	1.06628
3.36	0.0690981	0.123708	0.275385	0.651422	0.905468	1.07122
3.38	0.0704488	0.123906	0.269076	0.670722	0.925825	1.07393
3.4	0.0721259	0.123154	0.26562	0.687018	0.936384	1.05401
3.42	0.0727834	0.122597	0.261453	0.693869	0.947675	1.04282
3.44	0.0731431	0.121837	0.25716	0.693108	0.943437	1.01903
3.46	0.0729131	0.120984	0.255505	0.699182	0.941023	1.0174
3.48	0.0723195	0.120144	0.251851	0.700376	0.915237	1.01148
3.5	0.0715786	0.11865	0.247681	0.699209	0.888866	1.00607
3.52	0.0705594	0.117978	0.239805	0.694981	0.85026	1.00075
3.54	0.0695813	0.117936	0.232144	0.676851	0.81332	0.991095
3.56	0.0678234	0.117477	0.224954	0.658708	0.780611	0.983789
3.58	0.0665647	0.117009	0.222167	0.638174	0.742247	0.985084
3.6	0.0653223	0.116735	0.218968	0.615242	0.707301	0.984697
3.62	0.0646098	0.114735	0.215908	0.592095	0.674384	0.97746
3.64	0.0639322	0.111644	0.214127	0.578519	0.656313	0.957358
3.66	0.0631222	0.109203	0.21155	0.558134	0.636039	0.934609
3.68	0.0626193	0.106161	0.213915	0.537067	0.634134	0.910962
3.7	0.0620462	0.103882	0.216562	0.521395	0.629437	0.891226
3.72	0.0614177	0.101509	0.220478	0.507481	0.632139	0.872687
3.74	0.0605171	0.0993765	0.221372	0.504838	0.639522	0.858123
3.76	0.0602637	0.0975456	0.222578	0.502008	0.650448	0.840346
3.78	0.0602584	0.0964187	0.221306	0.507397	0.661664	0.820536
3.8	0.0601247	0.0958131	0.222499	0.518247	0.672342	0.811072
3.82	0.0604332	0.0955894	0.226221	0.537107	0.695965	0.80496
3.84	0.0607207	0.0954719	0.229713	0.551141	0.717972	0.809953
3.86	0.061047	0.0945228	0.238958	0.572782	0.751896	0.825738
3.88	0.0611477	0.0935592	0.249572	0.598215	0.776894	0.844874
3.9	0.0611851	0.0916549	0.261513	0.619591	0.809715	0.847803
3.92	0.0608024	0.0894717	0.273446	0.642085	0.834386	0.863229
3.94	0.0602062	0.0872834	0.286536	0.652901	0.861171	0.878295
3.96	0.0594838	0.0854313	0.295801	0.654431	0.891647	0.89239
3.98	0.0581018	0.0836539	0.305481	0.654901	0.918502	0.91308
4	0.0564615	0.0817684	0.314013	0.670981	0.942558	0.923872
4.02	0.0544656	0.0797622	0.315646	0.692119	0.9568	0.940781
4.04	0.0526614	0.0781717	0.313489	0.717466	0.971095	0.942128
4.06	0.0514231	0.0770457	0.305795	0.734648	0.970004	0.94665
4.08	0.0505382	0.0758555	0.297221	0.752802	0.969488	0.943057
4.1	0.0497278	0.0751716	0.290889	0.771371	0.963731	0.948571
4.12	0.0492628	0.0741148	0.284897	0.790628	0.958766	0.9493
4.14	0.0492113	0.0725919	0.278239	0.809149	0.939301	0.94613
4.16	0.0490899	0.0709472	0.272095	0.819434	0.911966	0.938054
4.18	0.0495193	0.0697944	0.26718	0.810762	0.882244	0.925793
4.2	0.0501639	0.0686479	0.262557	0.784031	0.854979	0.92478
4.22	0.0505044	0.0679208	0.261124	0.756587	0.823544	0.924812
4.24	0.0504898	0.0673298	0.259368	0.725937	0.79765	0.932722
4.26	0.0501468	0.0668011	0.254323	0.698529	0.77548	0.939391
4.28	0.0495791	0.0670375	0.247653	0.676112	0.747506	0.944736
4.3	0.0489029	0.0676611	0.237568	0.662999	0.726012	0.953096
4.32	0.0481584	0.0683103	0.227371	0.646202	0.704963	0.96257
4.34	0.046952	0.0687763	0.217548	0.634868	0.688848	0.957573
4.36	0.0457462	0.0691108	0.209264	0.633581	0.675913	0.962116
4.38	0.0449093	0.0691638	0.200217	0.640831	0.678014	0.96012
4.4	0.0445188	0.0696143	0.190884	0.649876	0.672309	0.956378
4.42	0.0444461	0.0697334	0.184132	0.649713	0.667082	0.940855
4.44	0.0444915	0.0697778	0.183046	0.653506	0.660385	0.926214
4.46	0.0443673	0.0697183	0.185009	0.650726	0.663351	0.898244
4.48	0.0442042	0.0694914	0.188509	0.643108	0.679839	0.871605
4.5	0.044631	0.0692464	0.192439	0.633156	0.694425	0.850078
4.52	0.0452503	0.0691703	0.197	0.630686	0.708882	0.823699
4.54	0.0456979	0.0691781	0.202104	0.626626	0.71468	0.803038
4.56	0.0462312	0.0688905	0.207179	0.623764	0.726973	0.776776
4.58	0.0464735	0.0689764	0.211894	0.62647	0.729049	0.753073
4.6	0.0468848	0.0689081	0.215221	0.616033	0.740402	0.728783
4.62	0.0476965	0.0690944	0.216881	0.603795	0.746915	0.722473
4.64	0.048484	0.0696898	0.216633	0.591354	0.747943	0.714242
4.66	0.0490137	0.0700479	0.216501	0.575205	0.739862	0.716863
4.68	0.0496012	0.0706824	0.214526	0.554273	0.725195	0.719958
4.7	0.0499284	0.0716128	0.212188	0.537457	0.720324	0.7216
4.72	0.0499642	0.0729017	0.209536	0.524759	0.720598	0.737925
4.74	0.050079	0.0742677	0.205919	0.520121	0.739778	0.762522
4.76	0.0498858	0.0754298	0.200568	0.518097	0.75712	0.803772
4.78	0.0494307	0.0760438	0.195869	0.516999	0.781726	0.838748
4.8	0.0487126	0.0761812	0.189581	0.520428	0.799145	0.892965
4.82	0.0476938	0.0763169	0.183011	0.531647	0.825139	0.932149
4.84	0.046522	0.0758588	0.176761	0.541978	0.855862	0.974875
4.86	0.0454156	0.0753803	0.170765	0.551899	0.886222	1.01767
4.88	0.044375	0.0747975	0.165114	0.554421	0.903536	1.04522
4.9	0.0433855	0.0738528	0.160456	0.545754	0.903715	1.07243
4.92	0.0423667	0.0730187	0.157555	0.526803	0.901963	1.07772
4.94	0.041207	0.0720463	0.154923	0.499808	0.89658	1.07862
4.96	0.0402254	0.0711915	0.154604	0.48446	0.896492	1.04258
4.98	0.0392804	0.0703304	0.15285	0.475609	0.887555	1.01171
5	0.0380961	0.0693127	0.152376	0.472755	0.885678	0.953179
5.02	0.0369882	0.0679251	0.153201	0.470186	0.874781	0.906478
5.04	0.0360361	0.0663107	0.15321	0.470758	0.871295	0.852387
5.06	0.0351873	0.0647583	0.152246	0.480913	0.869515	0.800261
5.08	0.0344371	0.0631984	0.152294	0.509856	0.87681	0.759167
5.1	0.0338226	0.0619587	0.152301	0.545209	0.877705	0.728994
5.12	0.0333175	0.0605259	0.151119	0.570785	0.875002	0.709791
5.14	0.0333279	0.0594449	0.150279	0.587807	0.86966	0.701577
5.16	0.0336219	0.0588285	0.148685	0.59097	0.855554	0.727667
5.18	0.033937	0.0583334	0.145642	0.591737	0.852441	0.7608
5.2	0.0342097	0.0579205	0.143308	0.594359	0.847408	0.811093
5.22	0.0345577	0.0575502	0.142477	0.596249	0.85114	0.845619
5.24	0.0349063	0.0572837	0.140169	0.598516	0.837888	0.894802
5.26	0.0356196	0.0573541	0.139276	0.599788	0.826713	0.924382
5.28	0.0361729	0.0576625	0.138359	0.596942	0.8139	0.961244
5.3	0.0362415	0.0576269	0.138693	0.595411	0.81367	0.983048
5.32	0.0363582	0.0573513	0.138377	0.602363	0.807808	0.995338
5.34	0.0362439	0.0570885	0.13862	0.609455	0.794405	0.990138
5.36	0.0360912	0.0567269	0.138774	0.61481	0.781493	0.97756
5.38	0.0358375	0.0565484	0.138587	0.606623	0.760202	0.969579
5.4	0.035852	0.0567421	0.138908	0.58583	0.742938	0.942218
5.42	0.035435	0.0567377	0.139515	0.558676	0.720965	0.937062
5.44	0.0350401	0.0565778	0.14122	0.524261	0.703425	0.917075
5.46	0.0345237	0.056054	0.141572	0.488365	0.683657	0.910949
5.48	0.0338676	0.0552571	0.142004	0.448517	0.66637	0.904527
5.5	0.0335026	0.0543019	0.142342	0.404967	0.649205	0.891361
5.52	0.0334639	0.0536824	0.144698	0.363664	0.637112	0.884268
5.54	0.034013	0.053116	0.148578	0.3319	0.632804	0.87273
5.56	0.0343108	0.0524306	0.152235	0.307325	0.627295	0.866619
5.58	0.0345879	0.0515107	0.155485	0.294119	0.624988	0.843079
5.6	0.0348694	0.050304	0.156506	0.296671	0.621469	0.842528
5.62	0.0356074	0.0494829	0.154539	0.304702	0.619051	0.823452
5.64	0.0364835	0.0489409	0.154165	0.324134	0.623552	0.802916
5.66	0.03717	0.048855	0.154007	0.350485	0.627491	0.787194
5.68	0.0377184	0.0486691	0.152806	0.37997	0.633995	0.762221
5.7	0.0377043	0.0482914	0.15092	0.413924	0.641004	0.753424
5.72	0.037176	0.0475207	0.147312	0.449114	0.65028	0.750444
5.74	0.0362043	0.0465872	0.14255	0.488326	0.656234	0.757241
5.76	0.0353633	0.0457089	0.140681	0.525452	0.661074	0.747018
5.78	0.03465	0.0446355	0.14251	0.558847	0.672263	0.746114
5.8	0.0337805	0.0435946	0.144474	0.581149	0.683972	0.742551
5.82	0.0327698	0.0423907	0.146841	0.598389	0.69692	0.753551
5.84	0.0318621	0.04134	0.149438	0.60672	0.702419	0.766505
5.86	0.0311656	0.0402763	0.151833	0.607488	0.702488	0.783278
5.88	0.0309045	0.0394973	0.154571	0.606343	0.698895	0.802694
5.9	0.031087	0.0390398	0.156243	0.598077	0.69716	0.816768
5.92	0.0314036	0.0388682	0.156987	0.584135	0.703214	0.82982
5.94	0.0314203	0.0389969	0.157798	0.560031	0.706015	0.844772
5.96	0.0315215	0.0392183	0.156292	0.537349	0.708676	0.866493
5.98	0.0317294	0.0395512	0.153891	0.520298	0.702242	0.876596
6	0.0316922	0.0399687	0.15057	0.510671	0.690863	0.885356
6.02	0.0314742	0.0405024	0.147291	0.502773	0.68222	0.882648
6.04	0.0310769	0.0406964	0.143014	0.491167	0.682383	0.879897
6.06	0.0307076	0.0408002	0.13896	0.478676	0.68475	0.876143
6.08	0.0302242	0.0408917	0.134843	0.464202	0.68134	0.873219
6.1	0.0298852	0.0409015	0.130405	0.456034	0.678334	0.867365
6.12	0.0294572	0.0410235	0.127694	0.448304	0.665828	0.869687
6.14	0.0292421	0.0409699	0.125168	0.43992	0.669465	0.867973
6.16	0.0290259	0.0406148	0.124025	0.426067	0.681037	0.862745
6.18	0.028917	0.0401472	0.122833	0.407841	0.692104	0.859754
6.2	0.0290125	0.0399481	0.124019	0.389486	0.698536	0.84998
6.22	0.0290953	0.0397885	0.125202	0.378823	0.699696	0.831515
6.24	0.0292453	0.0397439	0.12598	0.376594	0.693042	0.81917
6.26	0.0291469	0.0397366	0.128026	0.380654	0.684488	0.80136
6.28	0.0290832	0.0393961	0.129587	0.395124	0.686547	0.776654
6.3	0.0288136	0.0390522	0.131224	0.40952	0.674329	0.759483
6.32	0.028452	0.0386889	0.132663	0.431554	0.658414	0.738005
6.34	0.0280683	0.0382838	0.133491	0.460096	0.635644	0.722053
6.36	0.0276779	0.037904	0.133668	0.491695	0.611176	0.710472
6.38	0.027033	0.0379166	0.133765	0.518355	0.592162	0.712198
6.4	0.0262303	0.0377501	0.133558	0.54065	0.582294	0.711452
6.42	0.0256591	0.037722	0.132474	0.549706	0.574033	0.722741
6.44	0.0250085	0.0380749	0.131355	0.550678	0.563059	0.724017
6.46	0.0245721	0.0382787	0.129608	0.54599	0.555458	0.723421
6.48	0.0242135	0.0383181	0.127496	0.533073	0.545664	0.729947
6.5	0.023781	0.0383518	0.126534	0.520139	0.543666	0.735397
6.52	0.0235128	0.0381504	0.124963	0.504688	0.543622	0.732729
6.54	0.0233882	0.0375589	0.123505	0.485831	0.539427	0.722702
6.56	0.0233058	0.0371946	0.122028	0.466346	0.533864	0.71084
6.58	0.0231383	0.0364722	0.120752	0.456464	0.53075	0.69271
6.6	0.0233082	0.0354646	0.118972	0.454922	0.530335	0.678562
6.62	0.0235333	0.0344674	0.117512	0.457158	0.531648	0.659289
6.64	0.0237527	0.0333662	0.116201	0.458213	0.538447	0.643422
6.66	0.0239068	0.0324092	0.114085	0.456034	0.550149	0.622006
6.68	0.0239591	0.031823	0.112632	0.453081	0.56361	0.59795
6.7	0.0242881	0.0314623	0.110886	0.44734	0.576004	0.574469
6.72	0.0246369	0.0312411	0.109714	0.442025	0.592795	0.560013
6.74	0.0250107	0.031428	0.107993	0.43789	0.603929	0.554069
6.76	0.0254109	0.0317811	0.106907	0.426422	0.609818	0.546072
6.78	0.025822	0.0324807	0.106548	0.413493	0.609155	0.542022
6.8	0.0261314	0.0335874	0.106197	0.399867	0.602645	0.539432
6.82	0.0265106	0.0346896	0.105733	0.394257	0.589546	0.542124
6.84	0.0269528	0.0356188	0.103983	0.395785	0.575582	0.552015
6.86	0.0271448	0.036431	0.103257	0.402092	0.56457	0.567765
6.88	0.0274057	0.036938	0.101915	0.407369	0.553004	0.583313
6.9	0.0276773	0.0371065	0.100026	0.41291	0.557631	0.593615
6.92	0.0277643	0.0371589	0.0975252	0.416896	0.56546	0.602578
6.94	0.0277649	0.0370236	0.0951214	0.425812	0.587931	0.605811
6.96	0.027877	0.0367785	0.0921112	0.438906	0.621878	0.616382
6.98	0.0280941	0.0363669	0.0888419	0.443988	0.66404	0.623401
7	0.0283922	0.0359462	0.0874269	0.43925	0.710426	0.628848
7.02	0.0286694	0.0352799	0.0867354	0.432298	0.762088	0.637464
7.04	0.0287142	0.0347743	0.0880778	0.424503	0.809449	0.642183
7.06	0.0288028	0.0344514	0.090129	0.417144	0.837516	0.643292
7.08	0.0287732	0.0341545	0.0929052	0.41346	0.858909	0.647834
7.1	0.0285789	0.0338474	0.0956363	0.405968	0.85749	0.660108
7.12	0.0283463	0.0332931	0.0981122	0.402191	0.843069	0.665008
7.14	0.0279589	0.0328425	0.100989	0.397396	0.813663	0.669155
7.16	0.0273035	0.0322639	0.102492	0.399995	0.772078	0.668004
7.18	0.0265568	0.031705	0.102996	0.405847	0.719969	0.661567
7.2	0.0258288	0.0310443	0.101454	0.418614	0.663329	0.652701
7.22	0.0252178	0.0305745	0.0994253	0.42734	0.605719	0.64694
7.24	0.0249201	0.0302713	0.0960428	0.434022	0.55064	0.644806
7.26	0.0247326	0.0299072	0.0925987	0.438535	0.511834	0.643309
7.28	0.0245243	0.0298275	0.0903577	0.436873	0.479355	0.637583
7.3	0.0243511	0.0297584	0.087986	0.43689	0.459688	0.628017
7.32	0.0243522	0.0299449	0.0862894	0.43023	0.451353	0.624328
7.34	0.0246353	0.0303312	0.0844243	0.421272	0.456037	0.625537
7.36	0.0250434	0.030775	0.0838882	0.407344	0.465702	0.628674
7.38	0.0254292	0.0310348	0.0833337	0.396108	0.478922	0.630465
7.4	0.0256785	0.0311308	0.0838089	0.380284	0.497694	0.629637
7.42	0.0258246	0.0311883	0.0844998	0.36434	0.519078	0.622486
7.44	0.0258791	0.0309894	0.0846227	0.347114	0.5427	0.617264
7.46	0.0259544	0.0308928	0.084857	0.331014	0.56378	0.616943
7.48	0.025962	0.0305411	0.0841838	0.325224	0.578748	0.621815
7.5	0.0258358	0.0303455	0.0838682	0.325815	0.586305	0.624236
7.52	0.0257528	0.0302296	0.0839598	0.329726	0.593128	0.631347
7.54	0.0255962	0.0300522	0.0850804	0.339738	0.598434	0.641267
7.56	0.0252389	0.0298904	0.0861469	0.356757	0.606642	0.653539
7.58	0.0248315	0.0299221	0.0872473	0.375627	0.615095	0.678089
7.6	0.0243426	0.030032	0.0882707	0.400487	0.621358	0.708036
7.62	0.0237022	0.0299402	0.0892745	0.426494	0.6281	0.732633
7.64	0.0230951	0.0299036	0.0911711	0.449291	0.634779	0.749265
7.66	0.0226093	0.0296101	0.0925664	0.46657	0.63749	0.759672
7.68	0.0222173	0.0294198	0.0927592	0.477478	0.64173	0.763212
7.7	0.0218612	0.0291918	0.0922721	0.478311	0.649278	0.762894
7.72	0.021532	0.0289778	0.0911781	0.476445	0.650649	0.75008
7.74	0.0212162	0.0287964	0.0898146	0.469819	0.646914	0.723258
7.76	0.0210383	0.0287267	0.0886961	0.457951	0.636388	0.692984
7.78	0.0209679	0.0288024	0.0876674	0.443222	0.623567	0.65603
7.8	0.0209088	0.028824	0.086175	0.425805	0.612945	0.616901
7.82	0.0208071	0.0291384	0.0845199	0.410051	0.60705	0.587873
7.84	0.0205517	0.0295586	0.0832745	0.396578	0.602066	0.558569
7.86	0.0200997	0.0301507	0.0817464	0.390016	0.600807	0.531971
7.88	0.0195318	0.030746	0.080605	0.378834	0.603627	0.522234
7.9	0.0189415	0.0311179	0.0797255	0.369784	0.609482	0.519804
7.92	0.0184341	0.0313418	0.0782739	0.361126	0.624714	0.51802
7.94	0.0180191	0.0313326	0.0762714	0.354721	0.640635	0.530913
7.96	0.0175967	0.0314139	0.0739742	0.350844	0.658719	0.547881
7.98	0.0171599	0.0312767	0.0719398	0.346146	0.673108	0.561166
8	0.0168189	0.03089	0.069664	0.340381	0.680158	0.577042
8.02	0.0165746	0.0302362	0.0678856	0.330332	0.679603	0.587236
8.04	0.0165442	0.0293115	0.0656309	0.322077	0.672654	0.597245
8.06	0.0167584	0.0283828	0.0632959	0.314015	0.660947	0.606165
8.08	0.0171779	0.0275047	0.0619855	0.311779	0.640922	0.605859
8.1	0.0175818	0.0269718	0.0611243	0.311469	0.618205	0.602164
8.12	0.017897	0.0265651	0.0618739	0.311399	0.588838	0.598065
8.14	0.0181188	0.0261875	0.0627181	0.309188	0.559741	0.593189
8.16	0.018319	0.0257441	0.0636349	0.304295	0.532688	0.585775
8.18	0.0185963	0.0254403	0.0643488	0.302384	0.51278	0.587269
8.2	0.0188798	0.0254838	0.0662643	0.30656	0.498156	0.58665
8.22	0.0191136	0.0256868	0.0686558	0.313742	0.485193	0.586208
8.24	0.0190678	0.0259622	0.0714963	0.322011	0.475964	0.588811
8.26	0.0187751	0.0260934	0.0742291	0.330331	0.47099	0.589979
8.28	0.0183304	0.0260575	0.0755018	0.336406	0.471823	0.590929
8.3	0.0178999	0.0259085	0.0772269	0.341115	0.47548	0.590121
8.32	0.0174562	0.0256767	0.0779694	0.350116	0.478804	0.598224
8.34	0.017022	0.0254569	0.0792943	0.359439	0.477736	0.597979
8.36	0.0165956	0.0251393	0.0810717	0.366298	0.47705	0.591534
8.38	0.0162509	0.0246673	0.0826427	0.37216	0.476945	0.583974
8.4	0.0159368	0.0241042	0.0828594	0.370213	0.477104	0.581219
8.42	0.0157038	0.0234038	0.082325	0.363779	0.475762	0.578623
8.44	0.0156897	0.022851	0.0816743	0.354956	0.47707	0.579249
8.46	0.0158968	0.0223781	0.0810669	0.344442	0.473571	0.582775
8.48	0.0164044	0.0219552	0.0816398	0.333138	0.469982	0.585707
8.5	0.0170784	0.0215616	0.0817213	0.321831	0.464764	0.59241
8.52	0.0177536	0.0211908	0.081835	0.308459	0.458523	0.596712
8.54	0.0182255	0.0208718	0.0816781	0.294951	0.454654	0.600784
8.56	0.0186383	0.0205154	0.0812743	0.285152	0.450523	0.609489
8.58	0.0189835	0.0203088	0.0811579	0.277104	0.44165	0.616306
8.6	0.0193236	0.0200284	0.0811786	0.271179	0.430148	0.617903
8.62	0.0196465	0.0199882	0.0805874	0.271305	0.424447	0.622368
8.64	0.0197847	0.0200328	0.0796818	0.274611	0.422246	0.619523
8.66	0.0197179	0.0201079	0.0782813	0.275434	0.429882	0.618301
8.68	0.0194022	0.0203133	0.076174	0.275335	0.443187	0.61441
8.7	0.0190105	0.020688	0.0738114	0.279499	0.456372	0.612739
8.72	0.0187976	0.0212262	0.0714795	0.285308	0.469479	0.606423
8.74	0.0187587	0.0217685	0.0693891	0.290666	0.485034	0.607454
8.76	0.0187284	0.0223137	0.0671177	0.298225	0.499368	0.608644
8.78	0.0186133	0.0227239	0.0652418	0.302161	0.519535	0.606858
8.8	0.0183772	0.0232699	0.0637612	0.304146	0.542444	0.605353
8.82	0.0181198	0.0235823	0.0629266	0.306711	0.556317	0.602192
8.84	0.0180459	0.0235908	0.0615325	0.307888	0.564211	0.610344
8.86	0.0180537	0.0233842	0.0602053	0.304485	0.566728	0.613848
8.88	0.0178603	0.0231094	0.0592389	0.300891	0.566048	0.620829
8.9	0.0176283	0.0227135	0.0584005	0.292759	0.568467	0.62025
8.92	0.0172384	0.0222757	0.0579746	0.279374	0.574018	0.628007
8.94	0.0168806	0.0218679	0.057548	0.267429	0.574067	0.630917
8.96	0.0165714	0.0214099	0.0569997	0.254283	0.568746	0.633185
8.98	0.0163144	0.021106	0.0566571	0.239299	0.558757	0.630054
9	0.0161169	0.0208814	0.0565552	0.224999	0.545815	0.629537
9.02	0.0160068	0.0206688	0.0562726	0.211073	0.536144	0.627627
9.04	0.0159184	0.0204388	0.0561395	0.199068	0.52554	0.614622
9.06	0.0158249	0.0203037	0.0567926	0.192872	0.511465	0.606824
9.08	0.0159838	0.0201326	0.0572317	0.191748	0.494808	0.591923
9.1	0.0161679	0.0198199	0.0585157	0.191292	0.473163	0.579162
9.12	0.0163252	0.0194505	0.0596682	0.192593	0.452153	0.566438
9.14	0.0163357	0.0190055	0.0600546	0.195262	0.435377	0.560331
9.16	0.0163145	0.0187255	0.0608626	0.197668	0.423857	0.548351
9.18	0.0163036	0.0184472	0.0615126	0.202928	0.415108	0.542825
9.2	0.0163934	0.0181346	0.0626781	0.208385	0.409851	0.537657
9.22	0.0164272	0.0180755	0.0640609	0.212618	0.406498	0.540056
9.24	0.016376	0.0183236	0.0665303	0.214768	0.406861	0.545688
9.26	0.0162868	0.018694	0.0677316	0.217092	0.414818	0.553299
9.28	0.0161794	0.019112	0.0692036	0.215925	0.423047	0.564337
9.3	0.0161192	0.0197129	0.0705502	0.216302	0.433181	0.572333
9.32	0.0159809	0.0201656	0.0716839	0.220872	0.438469	0.575005
9.34	0.0158001	0.0206927	0.0731758	0.225513	0.441953	0.574337
9.36	0.0155459	0.021233	0.0740301	0.230098	0.444349	0.582603
9.38	0.0152137	0.0215317	0.0741372	0.234247	0.444372	0.583171
9.4	0.0146978	0.021529	0.0731011	0.237622	0.440258	0.583294
9.42	0.0140324	0.0213925	0.07135	0.240855	0.433949	0.576373
9.44	0.0133248	0.0211768	0.0682744	0.247655	0.428252	0.567311
9.46	0.0126047	0.0208635	0.065719	0.25449	0.420477	0.555816
9.48	0.0120072	0.0205888	0.0633739	0.261149	0.42169	0.549946
9.5	0.0114608	0.0202107	0.0608354	0.267482	0.426704	0.552182
9.52	0.0110591	0.0198971	0.0584559	0.274367	0.435814	0.555311
9.54	0.0107914	0.0196273	0.0562106	0.280722	0.445604	0.556396
9.56	0.010714	0.0194491	0.054573	0.287145	0.460898	0.558993
9.58	0.0107598	0.0193871	0.0538791	0.293317	0.474465	0.569874
9.6	0.010971	0.0194898	0.054364	0.300459	0.488786	0.579703
9.62	0.0113821	0.0195117	0.0554421	0.307769	0.503681	0.593334
9.64	0.0118341	0.0193897	0.0570376	0.312418	0.509834	0.607965
9.66	0.0123158	0.0193984	0.0589578	0.317519	0.50914	0.613767
9.68	0.0126247	0.01944	0.0606663	0.321963	0.497472	0.61442
9.7	0.012953	0.0194698	0.0617785	0.324924	0.487698	0.607575
9.72	0.0131967	0.0195056	0.0624032	0.322494	0.474841	0.592464
9.74	0.0134821	0.0194339	0.0630995	0.318896	0.465593	0.577508
9.76	0.01362	0.0193195	0.0634266	0.314733	0.449952	0.566316
9.78	0.0136421	0.0193992	0.0631842	0.308488	0.436227	0.550844
9.8	0.0136079	0.0195716	0.0618591	0.300663	0.422935	0.536112
9.82	0.0134756	0.0197152	0.0608231	0.28952	0.414053	0.519012
9.84	0.0134602	0.0198634	0.0599598	0.273956	0.418459	0.499388
9.86	0.0135362	0.0198716	0.0592923	0.257183	0.427694	0.49495
9.88	0.0137445	0.0197889	0.0593006	0.24411	0.439637	0.500853
9.9	0.0138998	0.0198078	0.0590598	0.231807	0.442837	0.509192
9.92	0.0141345	0.0196529	0.0589959	0.218855	0.448672	0.516192
9.94	0.0143972	0.0193477	0.0587406	0.207662	0.452071	0.526479
9.96	0.014715	0.0190302	0.0588083	0.194185	0.457671	0.529427
9.98	0.0150923	0.0186747	0.0584974	0.181792	0.460197	0.536669
10	0.0153683	0.0183255	0.0588732	0.173496	0.457224	0.546934
10.02	0.0155867	0.0181907	0.0591958	0.167938	0.447809	0.554046
10.04	0.0156852	0.0181385	0.0589639	0.166453	0.431243	0.560508
10.06	0.0156913	0.0180522	0.0590192	0.167946	0.41812	0.562649
10.08	0.0155858	0.0179624	0.0590146	0.169472	0.405091	0.560888
10.1	0.0154205	0.0178271	0.059609	0.171078	0.395447	0.559134
10.12	0.0152715	0.0178939	0.0607583	0.178617	0.387731	0.567158
10.14	0.0151485	0.017932	0.0622567	0.184507	0.384054	0.582552
10.16	0.0150029	0.0177619	0.0635253	0.190266	0.382965	0.606927
10.18	0.0147113	0.0173132	0.0648361	0.198418	0.391067	0.627606
10.2	0.0144633	0.016774	0.0658618	0.205448	0.408005	0.645891
10.22	0.0142779	0.0160866	0.0669179	0.211761	0.429192	0.666831
10.24	0.0141941	0.0154383	0.067734	0.218992	0.452482	0.693018
10.26	0.014143	0.0149556	0.0681826	0.225735	0.473026	0.718377
10.28	0.0140424	0.0144857	0.0676551	0.230201	0.492719	0.737434
10.3	0.0138566	0.014104	0.0665021	0.234516	0.512021	0.747814
10.32	0.0136031	0.0138326	0.0642538	0.235727	0.531358	0.745624
10.34	0.013441	0.0139424	0.0617214	0.235584	0.544589	0.738287
10.36	0.0134428	0.0142176	0.0590076	0.234511	0.559421	0.717102
10.38	0.0136041	0.0147037	0.0569029	0.232538	0.570309	0.696449
10.4	0.0137256	0.015226	0.0550148	0.226606	0.580123	0.669077
10.42	0.0138345	0.0157141	0.0529416	0.219951	0.5904	0.635969
10.44	0.013902	0.0160225	0.0512249	0.212593	0.600002	0.602288
10.46	0.0139718	0.016199	0.0495772	0.206067	0.608211	0.565609
10.48	0.0141272	0.0163626	0.0485584	0.201354	0.612578	0.530831
10.5	0.0143105	0.0163583	0.0478484	0.198933	0.615223	0.505262
10.52	0.0144955	0.0162218	0.0479997	0.198393	0.613008	0.492247
10.54	0.0144883	0.0159693	0.0476172	0.198307	0.608263	0.470756
10.56	0.0143984	0.015702	0.047714	0.203489	0.597719	0.461678
10.58	0.0142497	0.0153856	0.0474155	0.206421	0.584099	0.460822
10.6	0.0140937	0.0151172	0.0472496	0.209912	0.567996	0.46611
10.62	0.0139188	0.0149347	0.0474748	0.213774	0.549992	0.479384
10.64	0.0137072	0.014915	0.048669	0.217297	0.532078	0.491326
10.66	0.0133872	0.0149686	0.0504491	0.218805	0.513687	0.498164
10.68	0.01289	0.0150355	0.0521082	0.217562	0.495884	0.507741
10.7	0.0124485	0.0151339	0.0535395	0.212981	0.482415	0.519866
10.72	0.0119472	0.0152586	0.0545261	0.205365	0.472888	0.526518
10.74	0.0114504	0.0154651	0.0559948	0.201167	0.46836	0.533036
10.76	0.0110077	0.0157559	0.0571086	0.196123	0.464274	0.52944
10.78	0.0106412	0.0161451	0.0583472	0.19204	0.461068	0.517643
10.8	0.010401	0.0165864	0.0586995	0.190232	0.462646	0.509084
10.82	0.0102736	0.0170772	0.0583809	0.189657	0.464585	0.496675
10.84	0.0101371	0.0176204	0.0573694	0.19011	0.465093	0.48063
10.86	0.0100748	0.0182084	0.0561209	0.192725	0.466899	0.467316
10.88	0.0102467	0.0187886	0.0549854	0.197099	0.471632	0.452724
10.9	0.0104452	0.0193791	0.0544239	0.200989	0.473058	0.439403
10.92	0.0105816	0.0199516	0.053921	0.205836	0.47217	0.431723
10.94	0.0106603	0.0203281	0.0530901	0.210286	0.467522	0.425671
10.96	0.0105822	0.0204462	0.0522011	0.212377	0.460083	0.421943
10.98	0.0104446	0.0203345	0.051302	0.214292	0.45384	0.423355
11	0.010315	0.0201157	0.0509938	0.216525	0.44291	0.428483
11.02	0.0100972	0.0199276	0.0511302	0.217406	0.431059	0.438377
11.04	0.00984817	0.0197829	0.0510702	0.218202	0.421455	0.451739
11.06	0.00960896	0.019475	0.0501708	0.216353	0.411628	0.46557
11.08	0.00930746	0.0190459	0.0492132	0.212182	0.403388	0.475563
11.1	0.00902858	0.0185337	0.0477816	0.208439	0.40012	0.48637
11.12	0.00889448	0.0179883	0.046643	0.204233	0.400766	0.495322
11.14	0.00884646	0.0175143	0.0457041	0.197264	0.403007	0.504994
11.16	0.00885942	0.0171833	0.0449455	0.191052	0.407309	0.510827
11.18	0.00890346	0.0167974	0.0439374	0.186707	0.410281	0.51756
11.2	0.00891515	0.0162991	0.0427687	0.184808	0.413152	0.518673
11.22	0.00894449	0.0156419	0.0417282	0.185524	0.415077	0.514723
11.24	0.00906488	0.0149062	0.0415342	0.187599	0.417458	0.518802
11.26	0.00917639	0.0143226	0.042364	0.192798	0.422829	0.531357
11.28	0.00922681	0.0139014	0.0435005	0.200614	0.426263	0.549266
11.3	0.00923838	0.0135859	0.0448918	0.212254	0.425983	0.565037
11.32	0.00929695	0.0132651	0.0456126	0.226728	0.424627	0.583063
11.34	0.00940713	0.0129984	0.0464284	0.243122	0.426012	0.599254
11.36	0.00953996	0.0128275	0.0476824	0.257368	0.431409	0.616702
11.38	0.00970915	0.0128574	0.0492506	0.271435	0.444086	0.633381
11.4	0.00984992	0.0130775	0.0506951	0.280396	0.463073	0.641484
11.42	0.0100493	0.0134442	0.0515432	0.283178	0.478619	0.639966
11.44	0.0103307	0.0139499	0.0516317	0.282518	0.490003	0.628235
11.46	0.0106251	0.0145042	0.051453	0.276737	0.498435	0.611064
11.48	0.0108814	0.015107	0.051064	0.266605	0.509929	0.589019
11.5	0.011057	0.0156239	0.0504569	0.254656	0.518963	0.565665
11.52	0.0111287	0.016078	0.0502971	0.240081	0.523189	0.538185
11.54	0.0111221	0.0164811	0.0498682	0.222233	0.522462	0.519092
11.56	0.0110515	0.0167158	0.0487537	0.20708	0.509846	0.507433
11.58	0.0108713	0.016891	0.0475102	0.191479	0.490914	0.495673
11.6	0.0106868	0.0170049	0.0460783	0.176821	0.469933	0.489529
11.62	0.0104966	0.0169823	0.044507	0.167946	0.453426	0.494539
11.64	0.0102033	0.016819	0.0430698	0.162432	0.436906	0.505777
11.66	0.00990787	0.0167598	0.0414353	0.159029	0.420234	0.51214
11.68	0.00971086	0.0166402	0.0396136	0.158914	0.402066	0.522482
11.7	0.00958084	0.0166163	0.0381949	0.160761	0.383114	0.524235
11.72	0.00948635	0.016687	0.0367279	0.164663	0.369006	0.523435
11.74	0.00942409	0.0166812	0.0354464	0.171436	0.363835	0.518438
11.76	0.00937723	0.0165439	0.0344275	0.179492	0.368421	0.510786
11.78	0.00938011	0.0163535	0.0333618	0.185807	0.377806	0.498307
11.8	0.00943245	0.0161104	0.0328171	0.191164	0.384176	0.482968
11.82	0.00953322	0.0157156	0.0329841	0.192035	0.392802	0.469518
11.84	0.00963501	0.0152781	0.0330849	0.187978	0.4039	0.457633
11.86	0.00979008	0.0145958	0.0330012	0.182013	0.417271	0.44752
11.88	0.00992671	0.0139145	0.0331503	0.176254	0.430618	0.438893
11.9	0.0100567	0.0132774	0.0335298	0.169551	0.442798	0.436904
11.92	0.0101429	0.0126801	0.0342062	0.161599	0.451282	0.436089
11.94	0.0101747	0.0122091	0.0351805	0.154068	0.44921	0.436042
11.96	0.0102047	0.0118855	0.0362754	0.146339	0.446687	0.434651
11.98	0.0102193	0.0116178	0.0371802	0.141707	0.439882	0.434004
12	0.010244	0.0113339	0.0375569	0.142685	0.43068	0.43569
12.02	0.0100852	0.0112428	0.0380524	0.147801	0.419122	0.439325
12.04	0.00991373	0.0111257	0.0383293	0.156474	0.408907	0.438437
12.06	0.00969996	0.0110043	0.0387123	0.166677	0.398209	0.439078
12.08	0.00949886	0.0108946	0.0387398	0.176149	0.387989	0.439749
12.1	0.00934838	0.0107194	0.0386488	0.183715	0.384665	0.439672
12.12	0.00928487	0.0105128	0.0382486	0.189231	0.383847	0.444454
12.14	0.00932645	0.0103647	0.0377037	0.192742	0.387173	0.44591
12.16	0.0093859	0.0105414	0.0372656	0.194173	0.389917	0.445945
12.18	0.00954919	0.0108743	0.0369007	0.19371	0.390241	0.445391
12.2	0.00974462	0.0113069	0.0371489	0.188638	0.389308	0.444508
12.22	0.0100479	0.0117425	0.0371336	0.181739	0.387523	0.442855
12.24	0.0103536	0.0121736	0.0372877	0.174444	0.383021	0.439333
12.26	0.0105776	0.0126699	0.0373604	0.167606	0.377317	0.437532
12.28	0.010736	0.0132079	0.0379071	0.162314	0.371385	0.431666
12.3	0.010783	0.0136634	0.038434	0.15915	0.361144	0.429244
12.32	0.0107117	0.013929	0.0390859	0.15855	0.351601	0.425386
12.34	0.0105033	0.0140386	0.0395877	0.158077	0.34587	0.432319
12.36	0.0102657	0.0139513	0.0399813	0.159324	0.343268	0.441229
12.38	0.00994879	0.0137141	0.0406648	0.162198	0.343032	0.451673
12.4	0.00959947	0.0135046	0.0416127	0.167061	0.345154	0.466581
12.42	0.009273	0.0132309	0.0426919	0.173197	0.344526	0.480725
12.44	0.00891047	0.0129086	0.0437052	0.177654	0.343756	0.497618
12.46	0.00862625	0.0125515	0.0447797	0.180042	0.345117	0.513736
12.48	0.00845581	0.0121135	0.045656	0.179513	0.346807	0.528203
12.5	0.00838391	0.0117871	0.0463108	0.177481	0.348721	0.532139
12.52	0.00835809	0.0116937	0.0466612	0.172528	0.349356	0.53511
12.54	0.00840299	0.0117788	0.0467778	0.166847	0.347078	0.527655
12.56	0.00845325	0.0117232	0.0465029	0.159855	0.342247	0.519141
12.58	0.00856515	0.0117084	0.0457913	0.152109	0.340051	0.506822
12.6	0.0087241	0.0117066	0.0445252	0.144261	0.34056	0.494359
12.62	0.00883851	0.011835	0.0429561	0.136482	0.3447	0.478051
12.64	0.00890744	0.0120537	0.0413867	0.129513	0.349292	0.464263
12.66	0.00897264	0.0122662	0.0398507	0.124151	0.353518	0.453195
12.68	0.00898235	0.012352	0.0384548	0.122543	0.358179	0.446447
12.7	0.00894299	0.0123522	0.0372304	0.122428	0.365632	0.450474
12.72	0.00888999	0.0124018	0.036256	0.12495	0.377215	0.458385
12.74	0.00875577	0.0124463	0.0358502	0.127465	0.386586	0.469065
12.76	0.00854934	0.012605	0.0357908	0.132269	0.392836	0.474568
12.78	0.00827184	0.0127582	0.0363032	0.135996	0.395622	0.487368
12.8	0.00792371	0.0129037	0.0374703	0.13883	0.39773	0.493814
12.82	0.00757387	0.012931	0.0387735	0.142167	0.400686	0.500273
12.84	0.00732341	0.0129671	0.0401342	0.146962	0.403054	0.501589
12.86	0.00708782	0.0130463	0.0412857	0.151659	0.40566	0.502569
12.88	0.00688817	0.0133895	0.0422386	0.155727	0.405099	0.498883
12.9	0.00673692	0.013863	0.0427437	0.161781	0.40297	0.491553
12.92	0.00668495	0.0142506	0.0432713	0.167931	0.399094	0.479845
12.94	0.00670006	0.0145231	0.0433823	0.176317	0.398059	0.464056
12.96	0.00682546	0.0147023	0.0428039	0.182736	0.399072	0.45536
12.98	0.0070111	0.0148821	0.0417777	0.189471	0.398062	0.442781
13	0.00718837	0.0150379	0.0401911	0.19474	0.396247	0.437993
13.02	0.00736576	0.0152013	0.0385025	0.199857	0.389358	0.431805
13.04	0.00752433	0.0151805	0.0370649	0.202228	0.381005	0.427971
13.06	0.00769047	0.0149515	0.035785	0.202599	0.371826	0.42562
13.08	0.00777533	0.0145568	0.034294	0.198937	0.363675	0.427769
13.1	0.0078249	0.0140607	0.0328787	0.191645	0.354736	0.432177
13.12	0.00780255	0.0136007	0.0314283	0.183906	0.343694	0.433692
13.14	0.00775807	0.013184	0.0305627	0.174076	0.334133	0.439705
13.16	0.00772858	0.0128088	0.0306898	0.163059	0.325568	0.444566
13.18	0.00767919	0.012387	0.0311288	0.150632	0.318666	0.448548
13.2	0.00762474	0.0119388	0.0314853	0.139172	0.313277	0.444142
13.22	0.00758005	0.0116602	0.0320809	0.125945	0.313237	0.443214
13.24	0.00752465	0.0115431	0.0326409	0.114606	0.314412	0.440436
13.26	0.00743128	0.011546	0.0332697	0.106326	0.312818	0.434356
13.28	0.00734645	0.0115577	0.034149	0.102152	0.311829	0.428711
13.3	0.00722562	0.0115357	0.0348237	0.0988172	0.309088	0.421075
13.32	0.00713994	0.0115043	0.0351437	0.0988676	0.305489	0.412243
13.34	0.00711196	0.0115027	0.0347476	0.102618	0.300652	0.400765
13.36	0.00703581	0.0115953	0.0340105	0.108206	0.29383	0.391683
13.38	0.00695849	0.0116317	0.0334793	0.115261	0.287977	0.380818
13.4	0.00696405	0.0116062	0.0331047	0.123658	0.282278	0.373905
13.42	0.00700991	0.0114795	0.0323149	0.132431	0.279525	0.364404
13.44	0.00707442	0.0113241	0.0313427	0.140479	0.279788	0.358353
13.46	0.00716329	0.0112467	0.0307288	0.148836	0.28633	0.354708
13.48	0.00721807	0.0111421	0.0299358	0.153358	0.297257	0.349484
13.5	0.00730509	0.0110144	0.0299332	0.15767	0.313536	0.35268
13.52	0.00741663	0.010766	0.0305344	0.16056	0.332868	0.360823
13.54	0.00749201	0.0105174	0.0310998	0.161747	0.350847	0.372433
13.56	0.00753813	0.0102294	0.0313675	0.16332	0.370874	0.383876
13.58	0.00756778	0.0100562	0.031582	0.165818	0.386828	0.398689
13.6	0.0075766	0.00998467	0.0318714	0.166888	0.39834	0.415181
13.62	0.00758924	0.00992559	0.03202	0.1693	0.403879	0.43468
13.64	0.00758171	0.0100075	0.0325848	0.174319	0.405826	0.457369
13.66	0.00756567	0.0100614	0.032842	0.176896	0.400752	0.474193
13.68	0.00759039	0.0101676	0.0328266	0.1798	0.393008	0.490682
13.7	0.00757451	0.0102887	0.0325274	0.182469	0.382172	0.499436
13.72	0.00752363	0.0105064	0.0321691	0.182721	0.369085	0.512329
13.74	0.00747748	0.0106084	0.0321508	0.181661	0.357462	0.525113
13.76	0.00744912	0.0106	0.0325123	0.179858	0.346113	0.534128
13.78	0.00743254	0.0105162	0.0331034	0.175778	0.339264	0.542241
13.8	0.00739709	0.0102728	0.0336552	0.170893	0.336773	0.544672
13.82	0.00728107	0.0100661	0.0341355	0.164327	0.337027	0.541007
13.84	0.00714549	0.009818	0.0341863	0.155154	0.338055	0.532725
13.86	0.00701197	0.00955691	0.0342384	0.146666	0.34233	0.529324
13.88	0.00690344	0.00930141	0.0344974	0.139123	0.347061	0.52443
13.9	0.00683744	0.00922799	0.0346452	0.130682	0.355804	0.521284
13.92	0.00673152	0.00922362	0.0343624	0.122321	0.365772	0.514984
13.94	0.00659439	0.00929759	0.0338171	0.116062	0.371825	0.506525
13.96	0.0065544	0.00948863	0.0329038	0.110557	0.37351	0.500139
13.98	0.00654273	0.00976819	0.0317564	0.106694	0.374391	0.498589
14	0.0065001	0.0101742	0.0305458	0.105742	0.372444	0.502555
14.02	0.00650025	0.0105314	0.0296246	0.105882	0.369713	0.507014
14.04	0.00653411	0.0108092	0.0292157	0.10747	0.367814	0.508877
14.06	0.00657951	0.0110921	0.0291168	0.111937	0.362503	0.514439
14.08	0.00663325	0.0113682	0.0293833	0.118219	0.357105	0.520207
14.1	0.00674555	0.0114974	0.0298237	0.123356	0.352082	0.523849
14.12	0.0068374	0.011548	0.0307147	0.128657	0.345613	0.530815
14.14	0.00692638	0.0114768	0.0316372	0.131921	0.343281	0.533985
14.16	0.00696868	0.0112576	0.0328544	0.133304	0.344199	0.535632
14.18	0.00702033	0.0109373	0.0338291	0.134896	0.34453	0.535502
14.2	0.00708696	0.0105783	0.0346359	0.134375	0.343757	0.534511
14.22	0.00709882	0.0101695	0.0353145	0.131438	0.341927	0.532148
14.24	0.0070971	0.00976259	0.0355836	0.126708	0.33596	0.533697
14.26	0.00704769	0.0094021	0.035295	0.120226	0.330502	0.531099
14.28	0.00696435	0.00904333	0.0345487	0.112725	0.328927	0.526856
14.3	0.00683131	0.0087603	0.0337483	0.108924	0.326439	0.524164
14.32	0.00671808	0.00857332	0.0327753	0.104738	0.326351	0.515432
14.34	0.00659119	0.00858049	0.031929	0.101215	0.326338	0.507214
14.36	0.0064342	0.00870909	0.0309011	0.100381	0.325364	0.498163
14.38	0.00626576	0.00882516	0.0299767	0.0997709	0.328202	0.487546
14.4	0.00614137	0.00897115	0.0292971	0.100229	0.33676	0.473631
14.42	0.00606203	0.00917354	0.0287362	0.103564	0.34694	0.460501
14.44	0.00598119	0.00941162	0.0281333	0.107355	0.357897	0.443915
14.46	0.00592914	0.00966786	0.0278587	0.109612	0.364236	0.428417
14.48	0.00592239	0.00996054	0.0277948	0.114269	0.363457	0.416641
14.5	0.00591943	0.010145	0.0278229	0.11746	0.36106	0.408781
14.52	0.00594902	0.0102005	0.0279667	0.118829	0.358233	0.402403
14.54	0.0060496	0.0101606	0.0281897	0.119394	0.353812	0.398373
14.56	0.00612009	0.0100543	0.0283578	0.118725	0.349142	0.400126
14.58	0.0061493	0.00996597	0.0287151	0.118753	0.342005	0.404051
14.6	0.00612972	0.00987311	0.0291153	0.118391	0.331238	0.409082
14.62	0.00616354	0.00969573	0.0295062	0.118391	0.321457	0.419166
14.64	0.0061943	0.00942539	0.0300355	0.117288	0.316248	0.430139
14.66	0.00624544	0.00913814	0.0304345	0.116647	0.313802	0.437124
14.68	0.00625607	0.00882731	0.0307883	0.114751	0.314337	0.447005
14.7	0.00625246	0.00861653	0.0308439	0.113518	0.312631	0.456522
14.72	0.00626378	0.00848859	0.0308171	0.115956	0.310485	0.460713
14.74	0.00626641	0.00841691	0.0305741	0.119065	0.307603	0.464654
14.76	0.00632368	0.00835246	0.030481	0.120893	0.304483	0.462045
14.78	0.00637842	0.00829615	0.0301704	0.120522	0.302405	0.456459
14.8	0.00642616	0.00824569	0.0298504	0.120016	0.300365	0.455471
14.82	0.00641521	0.00825185	0.0294181	0.119579	0.299789	0.453015
14.84	0.00637078	0.0083407	0.02892	0.12118	0.300714	0.449354
14.86	0.0063143	0.00840812	0.0286263	0.123513	0.307492	0.445161
14.88	0.00625034	0.00841053	0.0283197	0.123724	0.313009	0.441745
14.9	0.00620925	0.00831897	0.0280821	0.121118	0.320576	0.435862
14.92	0.00614901	0.0082076	0.0277501	0.116748	0.330648	0.438728
14.94	0.00607525	0.00810469	0.0276806	0.112709	0.340868	0.444794
14.96	0.00599907	0.00799186	0.0275202	0.11057	0.35257	0.453734
14.98	0.00595419	0.00789378	0.0273649	0.10837	0.361774	0.463772
15	0.00594634	0.00778085	0.0270942	0.105603	0.367952	0.470004
15.02	0.005938	0.00763624	0.0269535	0.101765	0.369239	0.474663
15.04	0.0059433	0.00753013	0.0270282	0.0979801	0.367443	0.479165
15.06	0.00591048	0.00744246	0.0269594	0.0942519	0.361489	0.490571
15.08	0.00589812	0.00739563	0.0269805	0.0935169	0.353	0.500324
15.1	0.00589306	0.00737282	0.0270538	0.0936818	0.345537	0.508883
15.12	0.00589839	0.00735942	0.0273979	0.0944047	0.33705	0.513631
15.14	0.00592454	0.0072941	0.0276246	0.0957124	0.333648	0.515412
15.16	0.00596032	0.00729974	0.0278624	0.0975771	0.332201	0.514382
15.18	0.00597912	0.00735564	0.0278894	0.0997804	0.334219	0.511416
15.2	0.00605666	0.00739496	0.0278861	0.102049	0.34037	0.509847
15.22	0.00620891	0.00743784	0.0278835	0.104131	0.350185	0.505267
15.24	0.00640003	0.00743828	0.0276656	0.105071	0.359058	0.498678
15.26	0.00664492	0.0074311	0.0273916	0.10802	0.368172	0.482363
15.28	0.00690398	0.00741199	0.0268897	0.110197	0.376861	0.465298
15.3	0.00710219	0.00742615	0.0264422	0.11502	0.380089	0.451135
15.32	0.00725626	0.00740524	0.0258798	0.12013	0.379454	0.440223
15.34	0.00742258	0.00734611	0.0253595	0.124488	0.374379	0.432107
15.36	0.00756476	0.00726776	0.0247706	0.129026	0.368784	0.426663
15.38	0.00765365	0.00718771	0.0245429	0.13462	0.360779	0.420554
15.4	0.00760113	0.00716208	0.0243478	0.141313	0.353403	0.413584
15.42	0.00741755	0.00716983	0.0239624	0.147244	0.343936	0.412364
15.44	0.00716871	0.00719303	0.0236862	0.152664	0.33741	0.409902
15.46	0.00691365	0.00719124	0.0234133	0.154525	0.329784	0.412529
15.48	0.00666457	0.00723455	0.0232815	0.154507	0.325687	0.414498
15.5	0.00647643	0.00730887	0.0230472	0.151873	0.323863	0.412412
15.52	0.00631229	0.00734797	0.0227353	0.146813	0.32181	0.40601
15.54	0.00614671	0.00739194	0.0222861	0.141509	0.320191	0.39834
15.56	0.00598958	0.00739194	0.0219765	0.134035	0.318104	0.39054
15.58	0.00586986	0.0073436	0.0217428	0.12558	0.316057	0.387173
15.6	0.00581676	0.0072857	0.0214599	0.117198	0.311336	0.384403
15.62	0.00583031	0.00723965	0.0216982	0.109665	0.308855	0.379601
15.64	0.00590927	0.00720693	0.0220813	0.103756	0.30344	0.378525
15.66	0.00590794	0.00724147	0.0227343	0.101295	0.298177	0.380725
15.68	0.00583019	0.0073119	0.0236653	0.0999994	0.293051	0.381383
15.7	0.0057213	0.00741623	0.0247167	0.0991181	0.289812	0.381432
15.72	0.00563251	0.0075976	0.0260338	0.0997465	0.288452	0.381892
15.74	0.00555416	0.00783547	0.0277149	0.0997976	0.289148	0.381676
15.76	0.00548009	0.00806142	0.0294228	0.10026	0.290208	0.383757
15.78	0.00542527	0.00830315	0.0308652	0.101555	0.293814	0.382437
15.8	0.00534406	0.0084414	0.0322282	0.103379	0.301031	0.379537
15.82	0.00527513	0.00848708	0.0330399	0.106034	0.30873	0.375927
15.84	0.00519626	0.00845811	0.0334167	0.108713	0.317268	0.37686
15.86	0.00516467	0.00837592	0.0336207	0.110012	0.325152	0.376873
15.88	0.00520972	0.00827646	0.0332905	0.111452	0.332875	0.379267
15.9	0.00529864	0.00807835	0.0326312	0.113377	0.339542	0.381545
15.92	0.0053802	0.00784594	0.0316105	0.114771	0.344988	0.380681
15.94	0.00541311	0.00756471	0.0301114	0.115586	0.345333	0.379005
15.96	0.00543385	0.00736208	0.0284272	0.114775	0.342704	0.373645
15.98	0.00544384	0.00718929	0.0271049	0.112056	0.33678	0.370307
16	0.00548531	0.00709652	0.0260329	0.109324	0.327745	0.366002
16.02	0.00551146	0.00700345	0.0252842	0.105441	0.318725	0.365734
16.04	0.00551785	0.00690401	0.0247478	0.101392	0.308617	0.361871
16.06	0.00546229	0.00689631	0.0240192	0.0973412	0.300868	0.356213
16.08	0.00538361	0.00692812	0.0235602	0.0937025	0.295325	0.352975
16.1	0.00528355	0.00699505	0.0232761	0.0906862	0.292641	0.354288
16.12	0.0051851	0.00706893	0.0233075	0.089089	0.292357	0.363268
16.14	0.00510305	0.00715233	0.0233863	0.0891958	0.293627	0.373215
16.16	0.00502272	0.00722459	0.0234973	0.0892154	0.297718	0.382524
16.18	0.00496674	0.00732572	0.0233011	0.0922392	0.303197	0.386796
16.2	0.00489746	0.00743677	0.0232019	0.0975882	0.309632	0.395322
16.22	0.00483805	0.00756308	0.0232719	0.104793	0.313168	0.401475
16.24	0.00480005	0.00770612	0.0233093	0.112137	0.316884	0.406797
16.26	0.00486332	0.00777564	0.0237425	0.118185	0.320629	0.409265
16.28	0.00496655	0.00774004	0.0240913	0.123656	0.322887	0.407583
16.3	0.00505089	0.00776075	0.0243917	0.128365	0.328139	0.399507
16.32	0.00512701	0.00784288	0.024369	0.133398	0.331426	0.389411
16.34	0.00518914	0.00794713	0.0244341	0.136289	0.339219	0.381784
16.36	0.00523625	0.0080131	0.0245039	0.13717	0.35158	0.376621
16.38	0.00529849	0.0079912	0.0244391	0.135655	0.36612	0.376306
16.4	0.00535079	0.00792888	0.0241713	0.130768	0.380625	0.374092
16.42	0.00535911	0.00793544	0.023455	0.12528	0.397415	0.376752
16.44	0.00534696	0.00801264	0.0227692	0.119069	0.414115	0.380253
16.46	0.00534417	0.00805514	0.0218734	0.114516	0.427703	0.385617
16.48	0.00531934	0.00812989	0.0211433	0.110049	0.441098	0.390825
16.5	0.00528602	0.00815506	0.0204922	0.106431	0.446228	0.401584
16.52	0.00525238	0.00811387	0.0198964	0.104234	0.444914	0.408174
16.54	0.00525675	0.0080941	0.0193972	0.103874	0.437598	0.410364
16.56	0.00529976	0.00808176	0.0193204	0.107263	0.425998	0.412739
16.58	0.00532332	0.00809798	0.0196568	0.111848	0.41011	0.411825
16.6	0.0053334	0.008163	0.0199529	0.116159	0.39235	0.411654
16.62	0.00534821	0.00819116	0.020642	0.119168	0.371881	0.410603
16.64	0.00539839	0.00808909	0.0217181	0.122324	0.349816	0.4095
16.66	0.00544747	0.00796368	0.0228421	0.124293	0.328803	0.406194
16.68	0.00549921	0.00784247	0.0238228	0.124047	0.30893	0.402472
16.7	0.00556367	0.00771744	0.0247954	0.122464	0.293375	0.397943
16.72	0.0056309	0.00764132	0.0257209	0.1174	0.282943	0.396922
16.74	0.0056681	0.00755707	0.0266025	0.111537	0.273869	0.397992
16.76	0.0056935	0.00746343	0.0275871	0.106057	0.26625	0.398631
16.78	0.00572807	0.00738912	0.0283836	0.099484	0.266038	0.397669
16.8	0.00579102	0.00734133	0.028831	0.0926488	0.27157	0.395611
16.82	0.0059557	0.0073192	0.0289671	0.0864264	0.281558	0.388717
16.84	0.00617637	0.00737407	0.0288835	0.0814292	0.294448	0.386388
16.86	0.00635947	0.00746899	0.0287188	0.0785395	0.310772	0.387405
16.88	0.00655201	0.00753846	0.0289755	0.0787586	0.324754	0.387052
16.9	0.00678265	0.00761921	0.0291927	0.0793812	0.339935	0.385318
16.92	0.00699673	0.00765613	0.0291212	0.0814067	0.356304	0.381489
16.94	0.00717605	0.00766302	0.0289456	0.0864852	0.368546	0.381658
16.96	0.00731131	0.007691	0.0283374	0.0928899	0.377799	0.38331
16.98	0.00734857	0.00769087	0.0277309	0.100641	0.379405	0.389753
17	0.00731805	0.00762978	0.0274368	0.1082	0.375854	0.394145
17.02	0.00719844	0.00750714	0.0271981	0.115349	0.368588	0.399374
17.04	0.00694017	0.0074076	0.0264934	0.120887	0.35935	0.400381
17.06	0.00663071	0.00724598	0.0257152	0.125035	0.346042	0.398354
17.08	0.00631948	0.00705645	0.0246199	0.127898	0.334338	0.398281
17.1	0.00601313	0.00682756	0.0235107	0.128228	0.32214	0.398389
17.12	0.00570683	0.00657486	0.02287	0.126909	0.307833	0.399974
17.14	0.00541729	0.00633464	0.022452	0.122292	0.299187	0.397111
17.16	0.00515157	0.00608902	0.0221911	0.11568	0.291487	0.391733
17.18	0.00494615	0.00587772	0.021972	0.107361	0.28452	0.385281
17.2	0.00482915	0.00565446	0.0216431	0.100725	0.281375	0.380229
17.22	0.00478739	0.00548611	0.0212589	0.0962455	0.281467	0.376743
17.24	0.00481702	0.00531815	0.0211166	0.0929233	0.27931	0.372882
17.26	0.00487229	0.00523024	0.0210877	0.0901436	0.28048	0.370704
17.28	0.0049202	0.00517171	0.0212903	0.087631	0.282769	0.367889
17.3	0.00494931	0.00512877	0.021595	0.0874407	0.284014	0.366891
17.32	0.00503449	0.00516482	0.0215715	0.0891391	0.286984	0.364413
17.34	0.00522415	0.00527342	0.0212491	0.0920819	0.288851	0.361725
17.36	0.00542862	0.00539637	0.0209041	0.0952611	0.290666	0.362861
17.38	0.00562149	0.00553205	0.0206372	0.0987803	0.291956	0.364225
17.4	0.00573221	0.00570621	0.0207954	0.101512	0.2911	0.36595
17.42	0.0057845	0.00587728	0.021077	0.1032	0.2863	0.363788
17.44	0.00584984	0.00606182	0.0211803	0.104619	0.284656	0.365419
17.46	0.00595894	0.00623337	0.0211596	0.106806	0.281843	0.367361
17.48	0.00598121	0.00636204	0.0212911	0.109262	0.280003	0.371405
17.5	0.00590556	0.00643454	0.0215181	0.112103	0.279161	0.377147
17.52	0.00579677	0.00648004	0.0218755	0.113663	0.280059	0.38127
17.54	0.00558889	0.00651625	0.0223673	0.114026	0.28344	0.386725
17.56	0.00540072	0.00656024	0.0225519	0.113659	0.287109	0.387628
17.58	0.00524555	0.0065836	0.0223985	0.112956	0.292048	0.390258
17.6	0.00513968	0.00660072	0.0219984	0.11191	0.294872	0.389537
17.62	0.00500773	0.00665236	0.0216157	0.110292	0.300506	0.388596
17.64	0.00487367	0.00672634	0.0215053	0.108846	0.305252	0.38318
17.66	0.00471876	0.00681522	0.0215784	0.107041	0.310628	0.377307
17.68	0.00457607	0.00694115	0.0215062	0.105724	0.309795	0.370244
17.7	0.0044886	0.00708871	0.0214177	0.104037	0.305223	0.358354
17.72	0.00437641	0.00721381	0.0213505	0.102066	0.299507	0.351798
17.74	0.00428101	0.00728715	0.0215006	0.101161	0.291846	0.345613
17.76	0.00414335	0.0073132	0.0219568	0.101505	0.285967	0.340261
17.78	0.00400101	0.00731269	0.0224627	0.10315	0.280048	0.33309
17.8	0.00386072	0.00732166	0.0225061	0.10428	0.277049	0.329966
17.82	0.00376689	0.0072953	0.0223843	0.102761	0.273008	0.325824
17.84	0.00370297	0.00723116	0.0221287	0.099633	0.270549	0.322195
17.86	0.00368238	0.00714525	0.0217401	0.0948163	0.267607	0.317462
17.88	0.00375066	0.0070933	0.0213986	0.0893448	0.267618	0.3101
17.9	0.0038639	0.0071095	0.020892	0.0830183	0.268822	0.302699
17.92	0.00402367	0.00713783	0.0203916	0.0766616	0.269158	0.292889
17.94	0.00419676	0.0071589	0.0199104	0.0696312	0.269639	0.285076
17.96	0.00440174	0.00718115	0.0195287	0.0623832	0.265734	0.283242
17.98	0.00459415	0.00720707	0.0193864	0.0558296	0.261447	0.283067
18	0.00478145	0.00718055	0.0196327	0.0507129	0.258539	0.281462
18.02	0.0049457	0.00713958	0.0200426	0.0485036	0.257745	0.285688
18.04	0.00507564	0.00706109	0.0205432	0.0480304	0.258011	0.295845
18.06	0.00515308	0.00691548	0.021092	0.0488242	0.260044	0.308246
18.08	0.0051769	0.00677974	0.0213338	0.0499891	0.262588	0.326281
18.1	0.00514227	0.00667921	0.0215293	0.0516748	0.26612	0.344848
18.12	0.00505861	0.0066642	0.0218821	0.0536401	0.273289	0.360723
18.14	0.00494313	0.00667928	0.0220899	0.0559938	0.281352	0.376318
18.16	0.00478515	0.00671886	0.022197	0.0581666	0.288684	0.388494
18.18	0.00463633	0.00674824	0.0221035	0.0594615	0.296162	0.401769
18.2	0.00448146	0.00688016	0.0218412	0.0598111	0.303199	0.415565
18.22	0.0043515	0.00710183	0.0217245	0.0601647	0.311408	0.428072
18.24	0.00422202	0.00733106	0.0218773	0.0600427	0.318277	0.4323
18.26	0.00417325	0.00757042	0.0220528	0.0591479	0.322323	0.435155
18.28	0.00416453	0.00766092	0.022165	0.0583068	0.323611	0.430321
18.3	0.00418637	0.00766919	0.022484	0.0582731	0.322364	0.42319
18.32	0.00424532	0.00761587	0.0227263	0.0601901	0.320533	0.416652
18.34	0.00430024	0.00755985	0.0230413	0.0629265	0.316636	0.405439
18.36	0.00435545	0.00745677	0.0233427	0.0661351	0.312128	0.389307
18.38	0.0043762	0.00732097	0.0238325	0.0703799	0.304332	0.3712
18.4	0.00438518	0.00710374	0.0245991	0.0749748	0.293446	0.354382
18.42	0.00435177	0.00680928	0.0251486	0.0789444	0.281657	0.338657
18.44	0.00428751	0.00655753	0.0253375	0.0827982	0.271554	0.328884
18.46	0.0041813	0.00638588	0.0252646	0.087031	0.266509	0.320872
18.48	0.00406303	0.00635262	0.0250973	0.0896701	0.262993	0.319117
18.5	0.00396902	0.00632434	0.0247979	0.0913385	0.262746	0.321326
18.52	0.0038685	0.00622228	0.0245175	0.0909677	0.262712	0.323464
18.54	0.00380419	0.00606077	0.0240565	0.0880721	0.265493	0.326681
18.56	0.00377856	0.00598231	0.0233917	0.0844786	0.271749	0.331393
18.58	0.00375882	0.00598958	0.0227872	0.0803214	0.280415	0.335072
18.6	0.00376088	0.00603645	0.0221986	0.0770445	0.291917	0.337361
18.62	0.00384082	0.0060548	0.021688	0.0743118	0.300016	0.338154
18.64	0.00399132	0.00602468	0.0213472	0.0723586	0.307907	0.337016
18.66	0.00415717	0.00596959	0.0212967	0.0713336	0.312397	0.331842
18.68	0.00432082	0.00588634	0.0214714	0.0723607	0.316894	0.326316
18.7	0.00447569	0.00583451	0.021627	0.074554	0.319201	0.320321
18.72	0.00462332	0.00578865	0.0218466	0.0780724	0.319984	0.31767
18.74	0.0047553	0.00573749	0.0221603	0.0837825	0.318568	0.316111
18.76	0.00489909	0.00561877	0.0226029	0.089023	0.314092	0.315006
18.78	0.00503499	0.00546593	0.0229374	0.0938538	0.310398	0.314455
18.8	0.00513386	0.00529629	0.0231818	0.0963632	0.302983	0.314794
18.82	0.00517178	0.00518662	0.0234024	0.0974168	0.295822	0.318038
18.84	0.00518495	0.00511704	0.0234946	0.09842	0.288389	0.320979
18.86	0.00514093	0.00507144	0.0234041	0.0984762	0.281195	0.3261
18.88	0.00510943	0.00505671	0.0229067	0.0964463	0.275846	0.3286
18.9	0.00512412	0.00504049	0.0222489	0.093278	0.271744	0.331159
18.92	0.0051448	0.00508268	0.0215088	0.08926	0.267567	0.333447
18.94	0.00517126	0.00522237	0.0207703	0.0845293	0.265809	0.337483
18.96	0.00517194	0.00544138	0.0200198	0.0813214	0.269782	0.339391
18.98	0.00518255	0.00567325	0.0191319	0.0778279	0.275994	0.340991
19	0.00520689	0.0059284	0.0183185	0.0746759	0.282047	0.342582
19.02	0.00524385	0.00618393	0.017581	0.0726895	0.289955	0.341441
19.04	0.00524922	0.00645964	0.0169451	0.0704757	0.297758	0.341039
19.06	0.00527101	0.00670224	0.0166105	0.0683148	0.305361	0.341226
19.08	0.00527039	0.00689599	0.0168857	0.067507	0.31111	0.341016
19.1	0.00520151	0.00702092	0.0175835	0.0667892	0.315017	0.336476
19.12	0.0051201	0.00708941	0.0184675	0.0657017	0.316293	0.331658
19.14	0.00506873	0.00707143	0.0194946	0.0654324	0.313937	0.324246
19.16	0.0050102	0.00700649	0.0205014	0.0640405	0.309066	0.322184
19.18	0.00497608	0.00690105	0.0216551	0.0629477	0.301063	0.319132
19.2	0.00494092	0.0067477	0.022813	0.0623394	0.292101	0.313617
19.22	0.00487416	0.00658995	0.0237684	0.0606303	0.282461	0.308808
19.24	0.00479853	0.00644141	0.0243245	0.0585628	0.272096	0.304712
19.26	0.00474035	0.00633254	0.0244266	0.0572182	0.261464	0.30074
19.28	0.00468959	0.00625875	0.0244632	0.0561224	0.254714	0.297077
19.3	0.00460064	0.0062646	0.0244354	0.0552535	0.252283	0.297164
19.32	0.00452688	0.00627729	0.0243111	0.0552652	0.250381	0.29543
19.34	0.00441607	0.00633219	0.0241917	0.054172	0.250604	0.295354
19.36	0.00433114	0.00640572	0.0241236	0.0539814	0.252156	0.297215
19.38	0.00429017	0.00651577	0.0238462	0.0544134	0.25474	0.299966
19.4	0.00429621	0.00660277	0.0234998	0.0546718	0.259402	0.306982
19.42	0.0043003	0.00663939	0.0234049	0.0546821	0.26291	0.313552
19.44	0.00431578	0.00662255	0.0233033	0.0542707	0.263859	0.322053
19.46	0.00437386	0.00653877	0.0231614	0.0541141	0.263345	0.330829
19.48	0.00444581	0.00647465	0.0228612	0.0542438	0.26252	0.340176
19.5	0.00456979	0.0064075	0.0222915	0.0550842	0.260879	0.351249
19.52	0.0046684	0.00633685	0.0216048	0.0565281	0.260836	0.363958
19.54	0.00474033	0.00620891	0.02107	0.0583013	0.260467	0.375707
19.56	0.00477052	0.00606619	0.0206471	0.0601411	0.258841	0.383333
19.58	0.00479206	0.00592887	0.0202892	0.06238	0.260083	0.392469
19.6	0.00479874	0.00581096	0.0198662	0.0658031	0.263217	0.398588
19.62	0.00478607	0.00574659	0.019448	0.0691034	0.265528	0.405439
19.64	0.00473403	0.00572458	0.0191771	0.0720515	0.269735	0.407837
19.66	0.00461676	0.00572498	0.0189743	0.073927	0.275396	0.408873
19.68	0.00447083	0.00571273	0.0188863	0.0741956	0.280516	0.4084
19.7	0.00429641	0.00569192	0.0188088	0.0753156	0.284615	0.406658
19.72	0.00415946	0.00570817	0.0186653	0.0764391	0.290149	0.401012
19.74	0.00405045	0.00580582	0.0182355	0.0783203	0.292997	0.395852
19.76	0.00394624	0.00590213	0.0177519	0.0791708	0.292996	0.388608
19.78	0.00382355	0.00597952	0.0170823	0.0786057	0.29171	0.378502
19.8	0.00374134	0.00606439	0.0164191	0.0777326	0.288999	0.370107
19.82	0.00375444	0.00611043	0.0157103	0.0778207	0.285754	0.358689
19.84	0.00383482	0.00613282	0.015109	0.0787344	0.279957	0.345624
19.86	0.0039355	0.00621894	0.0146987	0.0793111	0.273222	0.330939
19.88	0.00405897	0.00630114	0.0142999	0.0797159	0.262616	0.320558
19.9	0.00418626	0.00633166	0.0141353	0.0783114	0.25107	0.310721
19.92	0.00429439	0.0063471	0.0141394	0.076654	0.238522	0.306341
19.94	0.0043759	0.00631853	0.0142992	0.0745054	0.228275	0.301854
19.96	0.00444696	0.0062887	0.0145797	0.0720078	0.220735	0.297902
19.98	0.00446077	0.00630381	0.0152005	0.0700146	0.211872	0.295302
20	0.00444377	0.00632192	0.0158132	0.0687513	0.204153	0.292444
20.02	0.0043954	0.0063095	0.0164557	0.0670396	0.199925	0.292908
20.04	0.00430961	0.00628574	0.0170241	0.0651945	0.200803	0.295364
20.06	0.0041936	0.00625246	0.0175286	0.0627324	0.205112	0.30089
20.08	0.00406258	0.00622159	0.0178788	0.0601995	0.212124	0.303966
20.1	0.00396424	0.00620419	0.0180487	0.0591143	0.222417	0.305289
20.12	0.00386605	0.00617938	0.0180455	0.0583726	0.23428	0.305001
20.14	0.00380153	0.00610407	0.0177826	0.0588786	0.246463	0.30618
20.16	0.00375318	0.00602301	0.0173867	0.0597462	0.257286	0.311778
20.18	0.00372459	0.00591271	0.0168605	0.0607189	0.268524	0.316969
20.2	0.0036596	0.00578528	0.0164136	0.061338	0.27822	0.322642
20.22	0.00361835	0.00564199	0.0158195	0.0630701	0.285229	0.329753
20.24	0.00359283	0.0055005	0.0154669	0.0647637	0.290501	0.337452
20.26	0.00359642	0.00533317	0.0153433	0.0668634	0.290579	0.345876
20.28	0.00361752	0.00512351	0.0152975	0.0697287	0.286414	0.355227
20.3	0.00364074	0.00495471	0.0154745	0.0714702	0.281174	0.36425
20.32	0.00367995	0.00480035	0.0158588	0.0721624	0.27467	0.368396
20.34	0.00374163	0.00471638	0.0163305	0.071877	0.266389	0.367496
20.36	0.00382736	0.00463712	0.0167546	0.0712495	0.258844	0.359707
20.38	0.00390354	0.0045658	0.0171709	0.0700995	0.25062	0.34648
20.4	0.00401057	0.0045307	0.0174218	0.0690202	0.24265	0.332182
20.42	0.00406797	0.00455117	0.017516	0.0673663	0.238412	0.313884
20.44	0.00409913	0.00457009	0.0174441	0.065498	0.23842	0.295143
20.46	0.00409485	0.0045636	0.0171146	0.063434	0.241143	0.277558
20.48	0.00403806	0.00458178	0.0166495	0.0618402	0.247842	0.261312
20.5	0.00394101	0.00454304	0.0159575	0.0601523	0.253827	0.250778
20.52	0.00382312	0.00450803	0.0152414	0.0599506	0.258192	0.248445
20.54	0.00368058	0.0044477	0.0146086	0.0605443	0.265259	0.249632
20.56	0.00352877	0.00438623	0.0141156	0.0625878	0.273633	0.253415
20.58	0.00343024	0.00436609	0.0138366	0.0658746	0.282655	0.26362
20.6	0.00331949	0.00438206	0.0136987	0.0684154	0.287519	0.273798
20.62	0.00320848	0.00443396	0.013728	0.0705105	0.288583	0.283511
20.64	0.00313357	0.00454919	0.0138191	0.0717833	0.283845	0.294206
20.66	0.00307963	0.00470379	0.0139764	0.0743131	0.277605	0.301263
20.68	0.00306109	0.00487319	0.0142783	0.0757407	0.27169	0.306448
20.7	0.0030898	0.00513053	0.0147134	0.07653	0.266554	0.311073
20.72	0.00314645	0.00538357	0.0151649	0.0749933	0.262593	0.313934
20.74	0.00319504	0.00562049	0.0156218	0.0715262	0.256028	0.317424
20.76	0.00326097	0.00585648	0.0158839	0.0688513	0.252272	0.322973
20.78	0.00333459	0.00602877	0.0159855	0.0675308	0.256236	0.327127
20.8	0.00340743	0.0060785	0.0161318	0.0671042	0.268064	0.334197
20.82	0.00350613	0.00606344	0.0164967	0.0668625	0.281624	0.34344
20.84	0.00360182	0.00597461	0.016891	0.0671463	0.295215	0.350387
20.86	0.00369728	0.00579218	0.0172419	0.0680502	0.308415	0.357517
20.88	0.00378646	0.00558493	0.0174585	0.0711679	0.323168	0.362602
20.9	0.0038313	0.00531086	0.0175077	0.0768704	0.337018	0.362419
20.92	0.00387218	0.00501184	0.0174883	0.0830436	0.346726	0.358754
20.94	0.00395819	0.00472719	0.0174883	0.0885908	0.350246	0.355791
20.96	0.00403168	0.0044664	0.017523	0.0925409	0.346866	0.347495
20.98	0.0040394	0.00427642	0.0174518	0.0950159	0.338433	0.340229
21	0.00403538	0.00418519	0.0172143	0.0978367	0.32861	0.332428
21.02	0.00403351	0.0041401	0.0168399	0.100173	0.319927	0.323378
21.04	0.00399917	0.00411214	0.0163265	0.101383	0.307914	0.319923
21.06	0.00397331	0.00415603	0.0159364	0.09959	0.295747	0.31628
21.08	0.00393921	0.00422819	0.0158143	0.0966878	0.283687	0.313905
21.1	0.00392068	0.00434335	0.0157228	0.0921299	0.270766	0.312803
21.12	0.0038989	0.00449476	0.0155116	0.0882184	0.261165	0.315863
21.14	0.00388013	0.00461727	0.0151626	0.0850582	0.257459	0.320322
21.16	0.00385069	0.00473387	0.0149757	0.0815218	0.259015	0.329512
21.18	0.00383143	0.00480346	0.0149086	0.077889	0.256651	0.340138
21.2	0.00384888	0.00484834	0.0149933	0.0741774	0.254096	0.345643
21.22	0.0038593	0.00487893	0.014906	0.0724809	0.251742	0.353002
21.24	0.00388408	0.00491828	0.0148199	0.0718976	0.251932	0.360403
21.26	0.00389458	0.00493764	0.0147877	0.0725753	0.254358	0.368397
21.28	0.00391443	0.00493216	0.0148074	0.0726817	0.254123	0.375803
21.3	0.00393667	0.00490422	0.0150585	0.0729304	0.253893	0.379851
21.32	0.00394321	0.00483909	0.0154122	0.0731891	0.252396	0.377013
21.34	0.0038893	0.00479556	0.0159295	0.0731669	0.251309	0.367566
21.36	0.00381705	0.00473491	0.0163071	0.0723826	0.247112	0.358598
21.38	0.00377575	0.00465633	0.0167691	0.070073	0.242534	0.349972
21.4	0.00373374	0.00455907	0.0173184	0.0669759	0.236437	0.342504
21.42	0.00367882	0.0044634	0.0179343	0.063522	0.229829	0.336357
21.44	0.00361635	0.00435534	0.0184735	0.0607929	0.227171	0.327951
21.46	0.00357596	0.00427577	0.0187994	0.0584039	0.226483	0.322021
21.48	0.00357166	0.00419904	0.018726	0.056689	0.226826	0.322636
21.5	0.00360242	0.00413809	0.0183876	0.0548527	0.229408	0.328614
21.52	0.00364463	0.00415252	0.0180901	0.0535402	0.235989	0.336943
21.54	0.00372442	0.00419513	0.0176632	0.0541847	0.24528	0.348912
21.56	0.00383804	0.00423341	0.0171443	0.0554151	0.258454	0.358774
21.58	0.00395526	0.00429101	0.0165317	0.0574299	0.271392	0.36548
21.6	0.00408219	0.00438115	0.0158886	0.0594004	0.282748	0.373632
21.62	0.00419071	0.00446117	0.0152467	0.060969	0.291171	0.376244
21.64	0.00428494	0.00455257	0.0148062	0.0619109	0.295772	0.373942
21.66	0.0043646	0.00464407	0.0144961	0.0637624	0.296865	0.369905
21.68	0.00442432	0.00473155	0.0143279	0.0657018	0.295694	0.361373
21.7	0.00444309	0.00480418	0.0142521	0.0673825	0.291276	0.350585
21.72	0.00440499	0.00483476	0.0141452	0.069043	0.281989	0.343194
21.74	0.00432267	0.00482836	0.0140875	0.069783	0.274104	0.335285
21.76	0.00421462	0.00482832	0.014167	0.0717468	0.265303	0.326231
21.78	0.00409795	0.00481718	0.0143369	0.0742994	0.256854	0.319531
21.8	0.00397915	0.00482824	0.014568	0.0763794	0.248815	0.310824
21.82	0.0038604	0.00485568	0.0151733	0.077508	0.241467	0.30444
21.84	0.00375032	0.00487796	0.0159496	0.0785686	0.234351	0.303554
21.86	0.00362609	0.00490106	0.0166908	0.078967	0.228583	0.302668
21.88	0.0035105	0.00494656	0.0174052	0.0788591	0.226679	0.30093
21.9	0.00340697	0.00499814	0.018088	0.0786941	0.225155	0.299727
21.92	0.00333877	0.00503714	0.0186573	0.0769138	0.224312	0.296426
21.94	0.00328766	0.00508921	0.0194424	0.0739815	0.221743	0.293919
21.96	0.00323071	0.00512277	0.0201253	0.0703423	0.21811	0.297927
21.98	0.00317861	0.00515539	0.0203931	0.0662168	0.219535	0.302197
22	0.00310741	0.00515193	0.0202454	0.0619116	0.224487	0.305838
22.02	0.00308034	0.00511047	0.0198433	0.0578894	0.231414	0.30968
22.04	0.00308986	0.00504034	0.0192375	0.0550858	0.236483	0.310376
22.06	0.0031162	0.00495148	0.0186414	0.0525597	0.242078	0.310797
22.08	0.00312737	0.00487943	0.0181014	0.0499885	0.245496	0.312974
22.1	0.00316767	0.00482644	0.0173407	0.0474519	0.248899	0.316068
22.12	0.00323316	0.00478915	0.0165864	0.0460273	0.253195	0.317306
22.14	0.00330648	0.00474331	0.0155772	0.0457474	0.255321	0.317018
22.16	0.0034007	0.00473146	0.014814	0.0464664	0.25686	0.313723
22.18	0.00346868	0.00477795	0.0144388	0.047591	0.253058	0.310383
22.2	0.00350638	0.00487277	0.0144793	0.0479527	0.247371	0.313126
22.22	0.00352411	0.00499099	0.0144541	0.0479033	0.239993	0.317739
22.24	0.0035357	0.0051249	0.0144078	0.0474588	0.237875	0.323049
22.26	0.00351777	0.0052449	0.0143627	0.0475621	0.236475	0.327036
22.28	0.0034867	0.00530217	0.0142583	0.0481244	0.235273	0.32968
22.3	0.00345265	0.00535596	0.0143865	0.0485134	0.232585	0.331723
22.32	0.00338928	0.00537952	0.014506	0.0487293	0.229215	0.335362
22.34	0.00330484	0.00539067	0.0144931	0.0490636	0.227096	0.338812
22.36	0.00321346	0.00537352	0.0142645	0.0492956	0.224543	0.3374
22.38	0.00313914	0.00531595	0.0140117	0.0490981	0.222841	0.332563
22.4	0.00308381	0.00522243	0.0135962	0.0498775	0.219399	0.324108
22.42	0.00301228	0.00513744	0.0131683	0.0509329	0.218436	0.312924
22.44	0.00291168	0.00507661	0.0128555	0.0511442	0.217969	0.30069
22.46	0.00281955	0.00500818	0.0125155	0.0514017	0.219615	0.289453
22.48	0.00275984	0.00493354	0.0122132	0.0517422	0.220932	0.278231
22.5	0.00270265	0.00479252	0.0120025	0.0527776	0.225253	0.26547
22.52	0.00270176	0.00466735	0.0119334	0.0544177	0.232752	0.253446
22.54	0.0027399	0.00458707	0.0121892	0.0572842	0.239711	0.24349
22.56	0.00278855	0.0045222	0.0126435	0.0602514	0.247374	0.239006
22.58	0.00285869	0.00444298	0.0130414	0.063348	0.257098	0.238505
22.6	0.00292709	0.00436462	0.0135063	0.0668485	0.266375	0.240903
22.62	0.00302683	0.00428563	0.0140648	0.0704882	0.271103	0.247262
22.64	0.00312328	0.00420908	0.0146103	0.0739619	0.274688	0.25331
22.66	0.00323066	0.00421269	0.015179	0.0755835	0.274881	0.260937
22.68	0.00327176	0.00429504	0.0157198	0.0757411	0.275051	0.267744
22.7	0.00325589	0.00438694	0.0159739	0.0746909	0.274289	0.276859
22.72	0.00316405	0.00444951	0.0160943	0.0729488	0.271602	0.284768
22.74	0.00303096	0.00450687	0.0160933	0.0699397	0.264358	0.290689
22.76	0.00291184	0.00457772	0.0160214	0.0666187	0.256162	0.29425
22.78	0.00274164	0.00464658	0.0159907	0.0636847	0.246855	0.294925
22.8	0.00257688	0.00471373	0.0158461	0.0605032	0.236882	0.295468
22.82	0.0023904	0.00476056	0.0156279	0.0580863	0.230003	0.295557
22.84	0.00224015	0.00473353	0.0153918	0.058254	0.22059	0.298071
22.86	0.0021245	0.00468361	0.0151549	0.0603503	0.211584	0.298486
22.88	0.0021112	0.00462713	0.0149565	0.0631853	0.201364	0.299033
22.9	0.00217354	0.00459593	0.0148754	0.067256	0.192534	0.300562
22.92	0.00227546	0.00456756	0.014745	0.07158	0.185064	0.303267
22.94	0.00243525	0.0045385	0.0144237	0.0756229	0.183046	0.308074
22.96	0.00258722	0.00449341	0.0140699	0.0792405	0.181446	0.314683
22.98	0.00276917	0.0044171	0.0137811	0.0819183	0.179276	0.319764
23	0.00294828	0.00436878	0.0134923	0.0828888	0.180467	0.321731
23.02	0.0031096	0.00431128	0.0134533	0.0825841	0.184161	0.320956
23.04	0.00319008	0.00429334	0.013319	0.0803959	0.192558	0.322951
23.06	0.00322045	0.00423762	0.0132073	0.0768594	0.201335	0.327749
23.08	0.00319579	0.00415397	0.0130923	0.0730763	0.210496	0.330668
23.1	0.0031282	0.00406619	0.0131556	0.068663	0.217371	0.328695
23.12	0.00305458	0.00401898	0.0134072	0.0644949	0.223604	0.327553
23.14	0.00295633	0.00395916	0.0137595	0.0612774	0.229417	0.325983
23.16	0.00283564	0.00385951	0.0141111	0.0588089	0.234107	0.325224
23.18	0.00271956	0.00380122	0.0141317	0.0574827	0.237747	0.326838
23.2	0.00262425	0.00373805	0.0142695	0.058462	0.238396	0.325192
23.22	0.0025657	0.00374634	0.0143586	0.0606733	0.235973	0.319907
23.24	0.00258059	0.00379322	0.0145597	0.0629558	0.231091	0.313327
23.26	0.00259371	0.00392388	0.014883	0.0653249	0.226898	0.308854
23.28	0.00261642	0.00408371	0.0151054	0.0687747	0.223081	0.306941
23.3	0.00267514	0.00430509	0.0152102	0.0731554	0.221627	0.309301
23.32	0.00275946	0.00453765	0.0151547	0.0766593	0.219929	0.309106
23.34	0.00285076	0.00476469	0.0152211	0.0786243	0.21647	0.311203
23.36	0.00298428	0.00501226	0.0152232	0.0793465	0.212013	0.311808
23.38	0.00311623	0.00520217	0.015408	0.0791851	0.210599	0.313062
23.4	0.0032113	0.00533275	0.0156859	0.0786555	0.211403	0.319441
23.42	0.00329781	0.00536957	0.0156773	0.0780109	0.212669	0.326283
23.44	0.00337621	0.00534781	0.0156473	0.07603	0.216643	0.330525
23.46	0.00347076	0.00524702	0.0154515	0.0728263	0.225036	0.332792
23.48	0.00356212	0.00515416	0.015376	0.0686857	0.240379	0.335806
23.5	0.00365219	0.00503326	0.0152887	0.0638867	0.255423	0.335614
23.52	0.00370299	0.00486816	0.015258	0.0592857	0.271611	0.339517
23.54	0.00373519	0.00471266	0.0152218	0.0552809	0.288333	0.340669
23.56	0.00376753	0.00459848	0.0150438	0.0525566	0.306569	0.338805
23.58	0.00379823	0.00452443	0.0148922	0.0508109	0.322614	0.337958
23.6	0.00385091	0.00447757	0.0144926	0.0493066	0.335021	0.336327
23.62	0.00388811	0.00445881	0.014228	0.0474001	0.34084	0.336709
23.64	0.00392239	0.00445532	0.0140591	0.0468748	0.33799	0.336876
23.66	0.00391259	0.00446592	0.0138853	0.047423	0.329406	0.33356
23.68	0.00388903	0.00446929	0.0136669	0.0481695	0.31446	0.325439
23.7	0.0038073	0.00447046	0.0133825	0.0486289	0.299776	0.320455
23.72	0.00371873	0.00447945	0.0131437	0.0484013	0.283617	0.319072
23.74	0.00362953	0.0044751	0.0129412	0.0478145	0.268914	0.319282
23.76	0.00349564	0.00445192	0.0130287	0.0463242	0.255866	0.319301
23.78	0.00334953	0.00444959	0.0132529	0.0447036	0.243438	0.317261
23.8	0.00318468	0.0044227	0.0135044	0.0426507	0.233258	0.315265
23.82	0.0030248	0.00439104	0.0139128	0.0406986	0.229566	0.316764
23.84	0.00285906	0.00437154	0.0142691	0.0391616	0.231294	0.322705
23.86	0.00277222	0.00432011	0.0145513	0.0389488	0.233327	0.329933
23.88	0.00270648	0.00423171	0.0148219	0.0387044	0.235142	0.336616
23.9	0.00269767	0.00410943	0.015106	0.0387614	0.235286	0.339155
23.92	0.00271562	0.00399136	0.0153617	0.03991	0.235096	0.333414
23.94	0.00275432	0.00390376	0.0154888	0.0413989	0.233737	0.324976
23.96	0.00284952	0.00385261	0.0153904	0.0433115	0.230776	0.319747
23.98	0.00298479	0.00385237	0.0150636	0.0452469	0.228764	0.316435
24	0.00313527	0.00388936	0.0147617	0.0467018	0.227351	0.310634
24.02	0.00326931	0.00395522	0.0143762	0.0477171	0.224759	0.306232
24.04	0.00340038	0.00402307	0.0139902	0.0481167	0.221804	0.299302
24.06	0.0034871	0.00414085	0.0137042	0.0484423	0.218164	0.295083
24.08	0.00355851	0.00430069	0.0134373	0.0494362	0.215034	0.299118
24.1	0.00355774	0.00444709	0.0133048	0.0499053	0.213872	0.307425
24.12	0.00351905	0.00458519	0.0132568	0.0495372	0.214357	0.318232
24.14	0.00345943	0.00464181	0.0131586	0.0485984	0.214335	0.330752
24.16	0.00337642	0.00463239	0.0131264	0.0472354	0.214435	0.343429
24.18	0.00328907	0.00457723	0.0132309	0.0453065	0.212183	0.352464
24.2	0.00322833	0.00454611	0.0134177	0.0443473	0.210839	0.36223
24.22	0.00319904	0.00449972	0.0135886	0.0428335	0.211661	0.369668
24.24	0.00318145	0.00442759	0.0137878	0.0408839	0.212403	0.375588
24.26	0.00321612	0.0043294	0.0138964	0.0384163	0.214454	0.379382
24.28	0.00323592	0.00418714	0.0139903	0.03562	0.219527	0.37935
24.3	0.0032967	0.00408661	0.0140669	0.0341859	0.226172	0.375941
24.32	0.00339018	0.00401414	0.0140888	0.0348414	0.233155	0.373707
24.34	0.00347007	0.00400812	0.0140701	0.0365846	0.2426	0.369309
24.36	0.00351459	0.00400855	0.0140219	0.038669	0.252746	0.363734
24.38	0.00353379	0.00398432	0.0138941	0.0409633	0.263836	0.356954
24.4	0.00353545	0.00396827	0.0136682	0.0429819	0.273846	0.350072
24.42	0.00352863	0.00401307	0.0133709	0.0463603	0.281432	0.341415
24.44	0.00353492	0.00410301	0.0130919	0.0509785	0.285806	0.332499
24.46	0.00349516	0.00418563	0.0128644	0.0553543	0.285673	0.323882
24.48	0.00345297	0.00427766	0.0127454	0.0587334	0.283414	0.313453
24.5	0.0033993	0.00434248	0.0127065	0.0608441	0.27905	0.308315
24.52	0.0033575	0.00439877	0.0126133	0.0613992	0.273103	0.304894
24.54	0.00334533	0.0044707	0.0126435	0.0616948	0.267576	0.302992
24.56	0.00334384	0.00455143	0.0127205	0.0620422	0.263845	0.301329
24.58	0.00331846	0.0045948	0.0128266	0.06218	0.261707	0.301914
24.6	0.00328643	0.00458879	0.0129371	0.0616234	0.260657	0.304785
24.62	0.00324752	0.00454918	0.0131006	0.0601397	0.261342	0.309477
24.64	0.00320851	0.00454212	0.0131513	0.0573761	0.263922	0.313736
24.66	0.00319542	0.00457583	0.0132228	0.0546219	0.267607	0.314372
24.68	0.00319117	0.00462155	0.0132968	0.0526444	0.26896	0.31352
24.7	0.0031632	0.00468314	0.0133177	0.0508705	0.267239	0.310825
24.72	0.00311323	0.00473935	0.0133504	0.0484455	0.264405	0.304169
24.74	0.00307087	0.0047828	0.0135448	0.045059	0.260038	0.298079
24.76	0.00302404	0.00483725	0.0137149	0.0411822	0.254327	0.291753
24.78	0.00299013	0.00490592	0.0139138	0.0379186	0.250017	0.288465
24.8	0.0029382	0.00491574	0.0141685	0.0359122	0.246533	0.283951
24.82	0.00288133	0.00487683	0.0144023	0.0346304	0.243714	0.27902
24.84	0.00279662	0.00479381	0.0147525	0.0345949	0.242179	0.275919
24.86	0.0027007	0.00467377	0.0151047	0.0348943	0.24288	0.274878
24.88	0.0026384	0.00452743	0.015381	0.0364148	0.244645	0.27999
24.9	0.00262166	0.00436423	0.0153778	0.0393741	0.247782	0.285366
24.92	0.0026405	0.00422866	0.0154466	0.043897	0.250768	0.290733
24.94	0.00267179	0.00411322	0.0153062	0.0486867	0.251316	0.293769
24.96	0.00274791	0.00401768	0.0151568	0.0532191	0.248698	0.298362
24.98	0.00286968	0.00395962	0.0148757	0.0565759	0.244172	0.303816
25	0.00304132	0.00396576	0.0144691	0.0586877	0.238577	0.312278
25.02	0.0032381	0.0039916	0.0140351	0.0604229	0.232023	0.321979
25.04	0.00343332	0.00401388	0.0134381	0.0609224	0.223919	0.330303
25.06	0.00358739	0.0040393	0.0129831	0.0605602	0.214984	0.338045
25.08	0.00370268	0.0040539	0.0124114	0.0590585	0.20671	0.342551
25.1	0.00379532	0.0040742	0.0121024	0.0568179	0.200357	0.344892
25.12	0.0038568	0.00405704	0.0117781	0.0550875	0.195778	0.348403
25.14	0.00388559	0.00398406	0.0115929	0.0547608	0.192696	0.350893
25.16	0.00383992	0.00387624	0.0114481	0.0546161	0.192019	0.349643
25.18	0.00375247	0.00376167	0.0113458	0.0544382	0.191191	0.343587
25.2	0.00364989	0.0036483	0.0114723	0.0542182	0.191446	0.333773
25.22	0.0035395	0.00355423	0.0116326	0.0538105	0.191026	0.323586
25.24	0.00343769	0.0034673	0.0119192	0.0538574	0.190416	0.314415
25.26	0.00336966	0.00337339	0.0120199	0.0542742	0.189805	0.306686
25.28	0.00330111	0.00331934	0.0123175	0.0539157	0.188419	0.299174
25.3	0.00322761	0.00331237	0.0125153	0.0527013	0.188068	0.291415
25.32	0.00316112	0.00333512	0.0127382	0.0500583	0.188317	0.283405
25.34	0.0030891	0.0033923	0.0130599	0.0464715	0.189209	0.279211
25.36	0.0030324	0.00346628	0.0132163	0.0434349	0.191565	0.278609
25.38	0.00299139	0.00351697	0.0133531	0.0413445	0.196658	0.281407
25.4	0.00293743	0.00353895	0.0133197	0.0398882	0.202763	0.286127
25.42	0.00287065	0.00356051	0.0132501	0.0386556	0.209478	0.289584
25.44	0.00279932	0.00357382	0.0130508	0.037346	0.217204	0.293756
25.46	0.00271716	0.00358892	0.0129584	0.0358284	0.224779	0.301491
25.48	0.00266257	0.00358236	0.0126851	0.0355124	0.232997	0.312401
25.5	0.00262033	0.00356256	0.0123199	0.0364462	0.240453	0.325495
25.52	0.00259313	0.00353145	0.0120241	0.0374039	0.247423	0.340115
25.54	0.00258737	0.00351237	0.0114891	0.0386935	0.253275	0.350641
25.56	0.00262405	0.00351178	0.0112022	0.0393994	0.256278	0.359605
25.58	0.00267125	0.00352985	0.0110588	0.0402257	0.256112	0.368337
25.6	0.00272167	0.00357019	0.0109413	0.0409824	0.25408	0.375706
25.62	0.00277567	0.00360429	0.0107784	0.042426	0.25204	0.378439
25.64	0.00282238	0.003643	0.0107262	0.0440982	0.249925	0.375745
25.66	0.00288372	0.00366184	0.0105876	0.0461295	0.247513	0.367459
25.68	0.00291772	0.003708	0.010476	0.0484463	0.242165	0.354186
25.7	0.00292832	0.00372983	0.0105452	0.0497334	0.233969	0.341774
25.72	0.00288566	0.00370702	0.0104778	0.0508516	0.224949	0.328308
25.74	0.00279945	0.00365666	0.01054	0.0509969	0.217287	0.316569
25.76	0.00270459	0.00360781	0.0107227	0.0511189	0.213196	0.305353
25.78	0.00259773	0.00358363	0.0108977	0.050938	0.208607	0.295789
25.8	0.0024946	0.00357263	0.0111219	0.050869	0.202518	0.288826
25.82	0.00239986	0.00358715	0.0115385	0.0499474	0.200434	0.289138
25.84	0.00233971	0.00357913	0.0120202	0.0485137	0.200744	0.293684
25.86	0.0022983	0.00359753	0.0125554	0.0465125	0.202269	0.29948
25.88	0.00228431	0.00363409	0.0132186	0.0438556	0.20569	0.30466
25.9	0.00231461	0.00368397	0.0137525	0.0414318	0.212324	0.308139
25.92	0.00238771	0.00375613	0.0140784	0.0391647	0.220562	0.311336
25.94	0.00249638	0.00380738	0.0142476	0.0371145	0.227668	0.314826
25.96	0.00259187	0.00385133	0.0141496	0.0348043	0.233046	0.315701
25.98	0.00267465	0.00386782	0.0138724	0.0324365	0.234781	0.31233
26	0.00272898	0.0038985	0.0135546	0.0296067	0.235858	0.305602
26.02	0.00275937	0.00388704	0.0130597	0.0275523	0.232975	0.294849
26.04	0.00276453	0.00388193	0.0123464	0.0263598	0.229127	0.28538
26.06	0.00273388	0.00386044	0.0116634	0.0265483	0.223547	0.274693
26.08	0.00266453	0.00378619	0.0109849	0.0271359	0.214999	0.265249
26.1	0.00256666	0.0036885	0.0104541	0.0284445	0.205183	0.255448
26.12	0.00246018	0.00357344	0.0101658	0.0306465	0.193891	0.245905
26.14	0.00234193	0.00346477	0.00992256	0.033355	0.185422	0.238524
26.16	0.00223561	0.00331017	0.00973121	0.0377672	0.176732	0.235846
26.18	0.00213753	0.00317418	0.00968741	0.0424731	0.173733	0.234991
26.2	0.00204463	0.00302582	0.00971636	0.0478994	0.172354	0.235032
26.22	0.0020066	0.00290421	0.00980149	0.0530118	0.170252	0.238364
26.24	0.00202543	0.00279564	0.00999125	0.0583815	0.168201	0.239644
26.26	0.0020846	0.0027005	0.0102911	0.0627328	0.168782	0.24396
26.28	0.00220309	0.00265831	0.0105019	0.0663903	0.173844	0.251712
26.3	0.00233229	0.00265018	0.0107254	0.0692919	0.178221	0.257835
26.32	0.0024492	0.00269399	0.010914	0.0709465	0.183979	0.262291
26.34	0.00258898	0.00278897	0.0111788	0.0718522	0.187174	0.264828
26.36	0.00275383	0.00292479	0.0114456	0.0706204	0.189295	0.266069
26.38	0.00289229	0.00304829	0.0116995	0.0681422	0.19037	0.267057
26.4	0.00300754	0.00318779	0.0119376	0.0643099	0.192456	0.270613
26.42	0.00306437	0.00332528	0.0120666	0.060052	0.195902	0.271012
26.44	0.00304455	0.00344728	0.0122374	0.0547316	0.198468	0.270325
26.46	0.00302864	0.00355273	0.0122136	0.0495612	0.198336	0.267914
26.48	0.00301169	0.00359013	0.0122095	0.0449418	0.195907	0.264828
26.5	0.00296064	0.00357714	0.0121296	0.0412102	0.193319	0.264864
26.52	0.00290139	0.00353997	0.0122261	0.0386562	0.190418	0.264665
26.54	0.00283487	0.00348562	0.012327	0.0367699	0.187825	0.262224
26.56	0.00273313	0.0034236	0.0124085	0.0362394	0.185453	0.258916
26.58	0.00266275	0.0033755	0.0124368	0.0362093	0.181962	0.254434
26.6	0.0026228	0.0033244	0.0124307	0.0374384	0.177181	0.248875
26.62	0.00258257	0.00328313	0.0124638	0.0394562	0.17411	0.244633
26.64	0.00253727	0.00328142	0.0124302	0.0416362	0.172292	0.242864
26.66	0.00249747	0.00331032	0.0124061	0.0431502	0.1721	0.241696
26.68	0.00244167	0.00337637	0.0122498	0.0440938	0.175269	0.239131
26.7	0.0024158	0.00345937	0.0119779	0.0443899	0.181436	0.237509
26.72	0.00240233	0.0035589	0.0114819	0.043831	0.185965	0.236166
26.74	0.0023939	0.00365565	0.0109099	0.0437068	0.190307	0.242504
26.76	0.00240566	0.00372614	0.0103982	0.0432533	0.196012	0.249594
26.78	0.00243068	0.00376051	0.0100429	0.0426228	0.202654	0.258617
26.8	0.00248363	0.00376294	0.00971187	0.0413962	0.208917	0.263576
26.82	0.00254642	0.0037582	0.0093881	0.040429	0.213378	0.268637
26.84	0.00264638	0.00372444	0.00904342	0.0400874	0.215501	0.273618
26.86	0.00271567	0.00365734	0.00880638	0.0404165	0.216689	0.280338
26.88	0.00276567	0.00354749	0.00880252	0.0409437	0.216458	0.288912
26.9	0.00280103	0.00343974	0.0090162	0.0407961	0.213408	0.294038
26.92	0.00284348	0.00331654	0.0092994	0.0404939	0.212779	0.299755
26.94	0.00285311	0.00319853	0.00960034	0.0394814	0.212872	0.302046
26.96	0.00281925	0.00313892	0.00994633	0.0383473	0.211599	0.305824
26.98	0.00275158	0.00309074	0.0102281	0.0368256	0.211363	0.307805
27	0.00263815	0.00306369	0.0105256	0.0351845	0.21124	0.311444
27.02	0.0025248	0.003047	0.0108242	0.0327538	0.208874	0.312523
27.04	0.00243249	0.0030609	0.0110626	0.0302824	0.207532	0.312637
27.06	0.00235307	0.00311273	0.0111598	0.0283285	0.208927	0.310693
27.08	0.00229225	0.00322055	0.0111914	0.0264622	0.208936	0.306312
27.1	0.00225826	0.00333347	0.0111547	0.0251569	0.208237	0.301376
27.12	0.00224475	0.00343852	0.0111133	0.0243314	0.206126	0.294424
27.14	0.00226474	0.00353135	0.0110152	0.0241315	0.20329	0.286165
27.16	0.00233327	0.00357589	0.010864	0.0239104	0.201726	0.277568
27.18	0.00240667	0.00362725	0.0106806	0.0245513	0.199256	0.270597
27.2	0.00249399	0.00369237	0.0105352	0.0252176	0.19706	0.263268
27.22	0.00256737	0.00373485	0.0103822	0.0255767	0.196252	0.255987
27.24	0.00257615	0.00374705	0.0101687	0.0258514	0.194617	0.248843
27.26	0.00255426	0.00373271	0.00992795	0.0265043	0.191291	0.24231
27.28	0.00250702	0.0036927	0.00952575	0.0278625	0.190265	0.237442
27.3	0.00243882	0.00367693	0.00921089	0.0293632	0.188572	0.234818
27.32	0.00234682	0.00367154	0.00884079	0.0307217	0.187429	0.235171
27.34	0.00225576	0.00364956	0.00848899	0.0314705	0.189743	0.236831
27.36	0.00213279	0.00360282	0.00806274	0.0325829	0.192645	0.237846
27.38	0.0020134	0.00357062	0.00776806	0.0337362	0.193567	0.23926
27.4	0.0019135	0.00353194	0.0076202	0.0347793	0.194843	0.242511
27.42	0.00184064	0.00353437	0.00768203	0.035406	0.197792	0.248521
27.44	0.00180735	0.00358232	0.00801628	0.0352254	0.201691	0.253737
27.46	0.00180631	0.00363091	0.00845155	0.0340064	0.206843	0.258631
27.48	0.00181513	0.00368511	0.00905038	0.0321647	0.210084	0.261971
27.5	0.00184449	0.00374972	0.00963448	0.0304202	0.212927	0.262953
27.52	0.00191719	0.00387151	0.0103131	0.028525	0.214547	0.26401
27.54	0.00200053	0.00400846	0.0109939	0.0273368	0.214182	0.263726
27.56	0.0021356	0.00415632	0.0115984	0.026853	0.214189	0.26343
27.58	0.0022906	0.00426259	0.0120171	0.0269893	0.215225	0.263529
27.6	0.00244859	0.00431492	0.0122091	0.0274358	0.216187	0.263086
27.62	0.00260021	0.00431619	0.0121283	0.0282199	0.215711	0.26384
27.64	0.00276715	0.00428786	0.0119085	0.0295269	0.216261	0.267633
27.66	0.00291192	0.00427509	0.0116011	0.031634	0.216417	0.2711
27.68	0.00303697	0.00421678	0.0112032	0.035327	0.216807	0.273975
27.7	0.00313682	0.00412747	0.0106896	0.0393561	0.219277	0.280097
27.72	0.00315095	0.00402009	0.0101287	0.044191	0.219712	0.286924
27.74	0.00312106	0.00393184	0.00955438	0.0485135	0.217388	0.293663
27.76	0.00303661	0.00388519	0.00907896	0.052682	0.215095	0.30162
27.78	0.00293976	0.00387503	0.00868748	0.0568824	0.214888	0.306256
27.8	0.00280546	0.00393956	0.0083131	0.0613811	0.21496	0.308877
27.82	0.00265847	0.00400418	0.00811648	0.0659206	0.215864	0.310421
27.84	0.00248369	0.00405512	0.00801289	0.0692039	0.216606	0.308722
27.86	0.00231989	0.00406452	0.00796576	0.0708705	0.216694	0.305675
27.88	0.00219987	0.00410314	0.0080096	0.0701871	0.216792	0.302541
27.9	0.0021087	0.00413913	0.00807591	0.0691075	0.216234	0.297013
27.92	0.00207226	0.00412991	0.00818615	0.0681717	0.215711	0.289015
27.94	0.00205132	0.00409657	0.00842955	0.0675884	0.215984	0.282523
27.96	0.00205329	0.00400808	0.00876002	0.0662882	0.21271	0.276386
27.98	0.00205436	0.00392162	0.00904274	0.0636502	0.205535	0.273457
28	0.00209018	0.0038272	0.00934427	0.0604911	0.198294	0.27375
28.02	0.00215668	0.00376571	0.00954358	0.0577739	0.19137	0.273682
28.04	0.00222715	0.00367416	0.0096404	0.0559626	0.185359	0.273774
28.06	0.00227796	0.00358553	0.00981614	0.0544425	0.179824	0.275538
28.08	0.00231193	0.0035117	0.00992322	0.0522074	0.174011	0.276985
28.1	0.00233668	0.0034557	0.0100202	0.0494712	0.168267	0.277655
28.12	0.00233448	0.00340138	0.00999505	0.0462429	0.165385	0.277756
28.14	0.0023407	0.0033482	0.00985353	0.0430834	0.1662	0.27519
28.16	0.00232756	0.00331566	0.00964518	0.0401069	0.167677	0.271633
28.18	0.0022867	0.0032509	0.00953858	0.0375604	0.169222	0.267581
28.2	0.00223532	0.00319653	0.00942106	0.0353406	0.170089	0.261227
28.22	0.00216985	0.00315026	0.00931824	0.0331549	0.17156	0.253003
28.24	0.00209771	0.00313793	0.00927721	0.031677	0.173225	0.248589
28.26	0.00203973	0.0031354	0.00913084	0.0309537	0.174059	0.246796
28.28	0.0020025	0.00314585	0.00911957	0.031233	0.175401	0.247168
28.3	0.0019749	0.00314401	0.00917644	0.031867	0.175596	0.250659
28.32	0.00196449	0.00316144	0.00943298	0.0326372	0.176148	0.256606
28.34	0.00195601	0.00320198	0.00973735	0.033218	0.17585	0.263596
28.36	0.00196047	0.00323981	0.0100298	0.0334804	0.178499	0.270929
28.38	0.0020056	0.00327853	0.0102352	0.0334847	0.183142	0.278115
28.4	0.00206628	0.00326388	0.0103562	0.0337089	0.187327	0.285756
28.42	0.00212634	0.00325781	0.010468	0.0340057	0.190143	0.292041
28.44	0.00219269	0.00325868	0.0104764	0.033795	0.190581	0.296443
28.46	0.00224784	0.00327498	0.0105479	0.0336628	0.193592	0.297861
28.48	0.00228561	0.00328306	0.0104423	0.0339258	0.196578	0.296745
28.5	0.002304	0.00328716	0.0103312	0.0346299	0.201483	0.293388
28.52	0.0023133	0.00327904	0.0102173	0.0356743	0.204632	0.288968
28.54	0.00230582	0.00326079	0.0101152	0.037305	0.206366	0.284981
28.56	0.00230256	0.00326687	0.010115	0.0386928	0.206497	0.280398
28.58	0.0022927	0.00325757	0.0103064	0.0405694	0.206676	0.276176
28.6	0.00228528	0.00326418	0.0106482	0.0433999	0.209476	0.272307
28.62	0.0022736	0.00324069	0.0109074	0.0457729	0.210066	0.270989
28.64	0.00226108	0.00317833	0.0112198	0.0477624	0.210639	0.268366
28.66	0.0022853	0.00310622	0.0115152	0.0493683	0.208523	0.266152
28.68	0.00230333	0.00303801	0.0118257	0.050603	0.204588	0.26573
28.7	0.00231607	0.00297697	0.012067	0.050758	0.200573	0.267023
28.72	0.00230803	0.00290776	0.0122218	0.0500585	0.1977	0.267423
28.74	0.00231139	0.00283909	0.0122381	0.0480368	0.194294	0.267993
28.76	0.00230223	0.00278056	0.0121227	0.0456527	0.188246	0.26664
28.78	0.00229592	0.00274127	0.0119383	0.043271	0.181957	0.263782
28.8	0.00229589	0.00273033	0.0116404	0.0401374	0.174121	0.261528
28.82	0.00228143	0.00272863	0.0113099	0.0369246	0.168625	0.259521
28.84	0.00227238	0.00277242	0.0109982	0.0338005	0.167047	0.258138
28.86	0.00224973	0.00283091	0.0106946	0.0312174	0.166187	0.256155
28.88	0.00224535	0.00290483	0.0103791	0.0291253	0.1671	0.255401
28.9	0.00224856	0.00297737	0.010036	0.0274597	0.168454	0.253318
28.92	0.00227142	0.00303257	0.00977497	0.0259737	0.170727	0.251408
28.94	0.00229528	0.00312143	0.00966203	0.0249184	0.173667	0.248256
28.96	0.00229352	0.00320048	0.00961465	0.0244145	0.179453	0.246461
28.98	0.00230233	0.00331716	0.0094932	0.0237354	0.185471	0.246799
29	0.0022873	0.00341772	0.00939294	0.0226907	0.189794	0.247948
29.02	0.00228193	0.00350926	0.00943971	0.0219568	0.192005	0.249813
29.04	0.00228164	0.00356556	0.00959168	0.0215924	0.190021	0.251611
29.06	0.00229046	0.00362561	0.0097897	0.0214658	0.188764	0.253444
29.08	0.00226969	0.00369237	0.0100801	0.0217878	0.187336	0.254206
29.1	0.0022451	0.00373206	0.0104774	0.0225012	0.184699	0.255906
29.12	0.00224399	0.00377545	0.0108476	0.0231719	0.180962	0.257623
29.14	0.00222828	0.00375599	0.0112881	0.0244808	0.17682	0.258613
29.16	0.00226221	0.00369356	0.0117285	0.0262159	0.17255	0.258335
29.18	0.00230024	0.00359729	0.0120552	0.028037	0.170492	0.257437
29.2	0.00235453	0.00350754	0.0123691	0.0301675	0.171361	0.252927
29.22	0.0024044	0.0034151	0.0126686	0.0317	0.173584	0.248604
29.24	0.0024719	0.00335014	0.0127891	0.032233	0.177334	0.244317
29.26	0.00253337	0.00328572	0.0127239	0.0327689	0.18105	0.241904
29.28	0.00260092	0.00318493	0.0125945	0.0328687	0.185012	0.241674
29.3	0.00267161	0.0031021	0.0123677	0.0325132	0.190503	0.242532
29.32	0.00271691	0.00304532	0.0120746	0.0321435	0.195531	0.244097
29.34	0.00276639	0.00303375	0.0116494	0.0317926	0.198138	0.24362
29.36	0.00276329	0.0030574	0.0111357	0.0312704	0.200309	0.245146
29.38	0.00271222	0.00308018	0.0107127	0.0317775	0.201585	0.245199
29.4	0.00262276	0.00306527	0.0102846	0.0324907	0.20141	0.247551
29.42	0.00251845	0.00303435	0.009858	0.0337446	0.201386	0.248587
29.44	0.00239093	0.00303526	0.00950095	0.0358609	0.200414	0.248017
29.46	0.00225692	0.00304349	0.00921389	0.0375115	0.197838	0.24492
29.48	0.00212569	0.00305634	0.00896883	0.0392982	0.195694	0.238322
29.5	0.00198637	0.00306116	0.00881854	0.0411848	0.193347	0.231489
29.52	0.00188782	0.00306214	0.0086649	0.0428296	0.190901	0.225658
29.54	0.00181051	0.00303494	0.00856065	0.0433037	0.189698	0.22477
29.56	0.00177043	0.00299711	0.00863709	0.0441641	0.189251	0.225098
29.58	0.00177089	0.00295882	0.00884928	0.0442998	0.187126	0.226712
29.6	0.00179629	0.0029008	0.00919024	0.0442956	0.184583	0.228324
29.62	0.00184172	0.00287387	0.00956653	0.0446227	0.180779	0.231324
29.64	0.00191736	0.0028572	0.00994904	0.044875	0.175424	0.238125
29.66	0.00199597	0.00282285	0.0104694	0.04441	0.170912	0.247251
29.68	0.00205195	0.00279169	0.0110479	0.0435748	0.16633	0.257051
29.7	0.00210898	0.00277034	0.0115483	0.0432139	0.161366	0.263612
29.72	0.00214699	0.00275494	0.0119817	0.0426342	0.157018	0.267402
29.74	0.00217935	0.00278447	0.0122008	0.042178	0.15432	0.270235
29.76	0.00221305	0.00285807	0.0121737	0.0414475	0.151738	0.271867
29.78	0.00223357	0.00292232	0.0120165	0.0403722	0.150397	0.273828
29.8	0.00223735	0.00298359	0.0118033	0.0392755	0.150239	0.274383
29.82	0.00226638	0.00303395	0.0115336	0.0384316	0.150941	0.274614
29.84	0.00229664	0.00305485	0.0112362	0.0376672	0.15302	0.273401
29.86	0.00233472	0.00309525	0.010862	0.0370794	0.155521	0.272389
29.88	0.0024108	0.00312535	0.010426	0.0363917	0.158129	0.27306
29.9	0.00249797	0.00312706	0.0100244	0.0357479	0.160096	0.274945
29.92	0.00258976	0.00309964	0.00975244	0.0353987	0.162654	0.277867
29.94	0.00268004	0.0030248	0.00962322	0.0360584	0.165547	0.279332
29.96	0.00275304	0.0029142	0.00954448	0.036772	0.167517	0.279458
29.98	0.00281249	0.00281398	0.00938353	0.0372838	0.168867	0.277113
30	0.0028777	0.0027297	0.00924602	0.0374846	0.170135	0.278531
30.02	0.00290637	0.0026479	0.00909345	0.0369999	0.173048	0.280558
30.04	0.00289509	0.0025662	0.00892432	0.0364552	0.177288	0.283561
30.06	0.00287286	0.00248494	0.00886235	0.0359456	0.183328	0.286203
30.08	0.00281155	0.00241781	0.00872656	0.0354263	0.189205	0.287836
30.1	0.00273338	0.00237862	0.00862058	0.033984	0.195725	0.289909
30.12	0.00264153	0.00237404	0.00852622	0.0321998	0.203033	0.293112
30.14	0.00254093	0.00240821	0.0084332	0.0305488	0.212687	0.296828
30.16	0.00243629	0.00245764	0.00855028	0.0289791	0.223325	0.298092
30.18	0.00234296	0.00251662	0.00894405	0.0287537	0.232524	0.3006
30.2	0.00224629	0.00259667	0.00931266	0.0290296	0.240972	0.299981
30.22	0.00215686	0.00264815	0.00968491	0.0298324	0.246773	0.296939
30.24	0.002089	0.00268841	0.0103618	0.0310468	0.251019	0.292516
30.26	0.00202594	0.00275085	0.0110224	0.0328071	0.251887	0.287979
30.28	0.00200151	0.0028192	0.0117786	0.0351317	0.251462	0.285085
30.3	0.00199444	0.002873	0.0126428	0.037859	0.247848	0.285009
30.32	0.0020034	0.00291689	0.0132727	0.0409952	0.242753	0.286448
30.34	0.00202445	0.00294288	0.0137246	0.0435102	0.233511	0.287051
30.36	0.0020768	0.00295883	0.0140406	0.0459936	0.221679	0.288326
30.38	0.00213285	0.00300565	0.0141443	0.0472511	0.210805	0.288477
30.4	0.00220797	0.00305981	0.0140882	0.0477467	0.201024	0.288272
30.42	0.00229574	0.00312129	0.013994	0.0478115	0.193163	0.288874
30.44	0.00236304	0.00318865	0.0135957	0.0477395	0.186516	0.288777
30.46	0.00241511	0.00326408	0.0130305	0.048062	0.18258	0.287282
30.48	0.00244165	0.0033325	0.0125159	0.0478929	0.180296	0.280935
30.5	0.0024618	0.00338884	0.0118627	0.0470054	0.181318	0.271424
30.52	0.00245455	0.00344274	0.0113525	0.045547	0.182917	0.260092
30.54	0.00243405	0.00347545	0.0110044	0.0443401	0.186214	0.25176
30.56	0.00240394	0.0035024	0.0105961	0.0429877	0.19101	0.246922
30.58	0.00237033	0.00348992	0.010207	0.0418938	0.196633	0.241776
30.6	0.00233203	0.00346193	0.00997132	0.0404948	0.201216	0.237697
30.62	0.00229977	0.00341005	0.00984661	0.0380469	0.204293	0.232226
30.64	0.00229061	0.00335157	0.00971842	0.0354862	0.206945	0.227693
30.66	0.00228823	0.00326934	0.00967229	0.032441	0.208435	0.22552
30.68	0.00228385	0.00318886	0.00955138	0.0300673	0.208203	0.229073
30.7	0.00226191	0.00313315	0.00946872	0.0291686	0.206263	0.233044
30.72	0.00223313	0.00308471	0.00939301	0.0304239	0.20269	0.236485
30.74	0.00220931	0.00304371	0.00933353	0.0316366	0.19763	0.240838
30.76	0.00218626	0.00298365	0.00934746	0.0326743	0.194029	0.245203
30.78	0.00215495	0.00294882	0.00930746	0.0344216	0.190308	0.251484
30.8	0.00211128	0.00295573	0.00925101	0.0377523	0.18609	0.259026
30.82	0.00207436	0.00299122	0.00922911	0.0428553	0.183253	0.267964
30.84	0.0020681	0.00302005	0.00933616	0.0476868	0.181362	0.274693
30.86	0.00208235	0.00305795	0.00952699	0.0514722	0.178867	0.278001
30.88	0.00211269	0.0031112	0.00982033	0.0531486	0.177293	0.278154
30.9	0.00214859	0.00317376	0.0100447	0.0539026	0.177521	0.275609
30.92	0.00218516	0.00323053	0.0103083	0.0529975	0.177967	0.270499
30.94	0.00222536	0.00326226	0.0106334	0.0517652	0.17836	0.262439
30.96	0.00225156	0.00327236	0.0108883	0.0494973	0.175878	0.252393
30.98	0.00228141	0.0032642	0.0111796	0.0458385	0.171976	0.243207
31	0.00229471	0.003212	0.0114546	0.0407758	0.169991	0.232532
31.02	0.00230646	0.00312596	0.0116133	0.0351155	0.169593	0.223849
31.04	0.00229168	0.00302797	0.0115658	0.0301861	0.169851	0.216745
31.06	0.00225914	0.00289896	0.0114284	0.0265055	0.170198	0.212905
31.08	0.00223028	0.00278177	0.0111603	0.0246823	0.170855	0.209716
31.1	0.0021981	0.00268447	0.0108559	0.0232645	0.173092	0.209109
31.12	0.00219157	0.00260605	0.0105782	0.0223384	0.178598	0.210748
31.14	0.00219068	0.00256419	0.010223	0.0213591	0.186272	0.210345
31.16	0.00220079	0.00258345	0.00999818	0.0217131	0.194117	0.210697
31.18	0.00220373	0.00263026	0.00972939	0.0228706	0.201974	0.211028
31.2	0.00222778	0.00269494	0.00946201	0.0241151	0.207404	0.212579
31.22	0.00226831	0.00280513	0.00928634	0.0251749	0.210001	0.21158
31.24	0.0023183	0.0029121	0.00924577	0.0260675	0.210254	0.210778
31.26	0.00237888	0.00298604	0.00926079	0.0268598	0.207699	0.209634
31.28	0.00244942	0.00300539	0.00932873	0.0273599	0.202445	0.207967
31.3	0.00252592	0.00299785	0.00952411	0.0284294	0.194012	0.205272
31.32	0.00259088	0.00297507	0.00960516	0.0298898	0.183078	0.202581
31.34	0.0026541	0.00294033	0.00971779	0.0317119	0.170376	0.201225
31.36	0.00272066	0.00289581	0.00992316	0.0329789	0.160234	0.19962
31.38	0.00278328	0.00283741	0.0101229	0.0340923	0.153378	0.197388
31.4	0.00283703	0.00280628	0.0102541	0.035344	0.147718	0.193536
31.42	0.00287249	0.00282307	0.0103742	0.0369525	0.143755	0.189537
31.44	0.00287571	0.00286706	0.0104664	0.0385632	0.140887	0.188027
31.46	0.00285786	0.00293843	0.0104647	0.0404982	0.139617	0.187721
31.48	0.00282245	0.00302841	0.0104402	0.04225	0.141299	0.187085
31.5	0.00277978	0.00312557	0.0104005	0.0436353	0.144667	0.188631
31.52	0.00275083	0.00320412	0.0103518	0.0455452	0.148604	0.19246
31.54	0.00271552	0.0032893	0.0103746	0.0476392	0.151701	0.196504
31.56	0.00266199	0.0033433	0.0102739	0.0498329	0.152686	0.201034
31.58	0.0026196	0.0033488	0.0101428	0.0513819	0.152564	0.2057
31.6	0.00258395	0.00332001	0.0100681	0.0529686	0.15304	0.209301
31.62	0.00254171	0.00324414	0.00998207	0.0536746	0.154389	0.212385
31.64	0.00251837	0.00315925	0.00992345	0.0537131	0.155847	0.214324
31.66	0.0025126	0.00308895	0.00988758	0.0529215	0.158991	0.213091
31.68	0.00249074	0.00301633	0.00978146	0.0513569	0.159766	0.212263
31.7	0.00249468	0.00291666	0.00964036	0.0494399	0.159409	0.212467
31.72	0.00249267	0.00281854	0.00974072	0.0470125	0.161224	0.213361
31.74	0.00247962	0.002732	0.00980823	0.044322	0.165213	0.214688
31.76	0.00247913	0.00266663	0.00985107	0.0414476	0.170548	0.215922
31.78	0.00248967	0.00264772	0.00992325	0.03927	0.175716	0.217909
31.8	0.00249163	0.00262833	0.010018	0.0371649	0.1819	0.223847
31.82	0.00248066	0.00260078	0.0101008	0.036021	0.187775	0.231319
31.84	0.00245739	0.00258183	0.0102712	0.0350017	0.19373	0.235412
31.86	0.00241809	0.0025586	0.0104002	0.0340856	0.200413	0.240368
31.88	0.00240959	0.00255359	0.0104668	0.0338122	0.207959	0.244476
31.9	0.00239581	0.00256485	0.010603	0.0332956	0.215258	0.247187
31.92	0.00236921	0.00260324	0.0105202	0.0318666	0.219896	0.247363
31.94	0.00235852	0.00263044	0.0104113	0.0302149	0.222649	0.247296
31.96	0.0023577	0.00267055	0.0101871	0.0292629	0.2238	0.244526
31.98	0.00234922	0.00269337	0.0100014	0.0279118	0.223053	0.240388
32	0.00233699	0.00271851	0.00972117	0.0268188	0.220668	0.234279
32.02	0.00231536	0.00275049	0.00946976	0.0257281	0.2158	0.227326
32.04	0.00229075	0.00277407	0.00909672	0.0252409	0.209451	0.221887
32.06	0.00228553	0.00279557	0.00879527	0.025785	0.200432	0.217849
32.08	0.00227862	0.00282077	0.00877978	0.0269927	0.19206	0.214604
32.1	0.00225733	0.00284627	0.00869584	0.0286995	0.183339	0.211274
32.12	0.0022381	0.00284967	0.00871263	0.0301188	0.173465	0.208695
32.14	0.00221774	0.00286118	0.00877396	0.0314373	0.164682	0.205535
32.16	0.00220874	0.00286763	0.00902647	0.0322925	0.158284	0.205838
32.18	0.00220549	0.00287568	0.00927249	0.0331485	0.154136	0.208028
32.2	0.00221472	0.00290049	0.00957791	0.033163	0.150004	0.212131
32.22	0.00222541	0.00292884	0.00968127	0.0322978	0.147428	0.216898
32.24	0.00223514	0.00293442	0.00967026	0.031192	0.146874	0.222439
32.26	0.0022398	0.00294118	0.00962844	0.0296135	0.148747	0.228188
32.28	0.00224115	0.00292785	0.00941563	0.0284895	0.150722	0.235028
32.3	0.00225887	0.00290138	0.00913692	0.0277413	0.153115	0.244081
32.32	0.00227733	0.00288088	0.00871459	0.0276269	0.156763	0.252714
32.34	0.00228734	0.00287338	0.00818836	0.0278065	0.159736	0.259136
32.36	0.0022625	0.00285898	0.00761878	0.0280087	0.162254	0.264129
32.38	0.00223147	0.00287023	0.0071525	0.0283632	0.162881	0.266292
32.4	0.00220079	0.00286616	0.00667584	0.0289712	0.16149	0.268852
32.42	0.00218301	0.00283594	0.00628647	0.0297977	0.160708	0.269935
32.44	0.00217259	0.00282641	0.00614189	0.0300361	0.159566	0.269149
32.46	0.00213964	0.00281729	0.00613799	0.0295316	0.158391	0.26448
32.48	0.00209262	0.00281615	0.00629344	0.0286262	0.156841	0.258109
32.5	0.00204441	0.00283379	0.00659443	0.0277145	0.155515	0.249785
32.52	0.00200766	0.00285763	0.00701296	0.0272319	0.154115	0.239883
32.54	0.00198601	0.0028312	0.00748924	0.0274248	0.153941	0.233028
32.56	0.00199281	0.00281977	0.00803488	0.0278653	0.153873	0.224469
32.58	0.00201067	0.00280892	0.00864817	0.0286396	0.15303	0.216748
32.6	0.00202583	0.00280136	0.00918596	0.0301851	0.155135	0.208514
32.62	0.00206629	0.00281168	0.00972653	0.0326255	0.157287	0.202204
32.64	0.00212741	0.00282249	0.0101729	0.0353325	0.159242	0.200108
32.66	0.00222144	0.00283094	0.0104772	0.0379797	0.160499	0.200975
32.68	0.00232581	0.00284061	0.0105937	0.0397578	0.162405	0.20487
32.7	0.00242732	0.00285284	0.0106241	0.0403164	0.165731	0.209433
32.72	0.00251682	0.00284964	0.0105897	0.0403011	0.17074	0.215954
32.74	0.00257223	0.00286487	0.0104758	0.0397259	0.175321	0.224736
32.76	0.00261292	0.00287778	0.010331	0.0386764	0.178873	0.234389
32.78	0.00262197	0.00287501	0.0100047	0.0368943	0.184406	0.243365
32.8	0.00261991	0.0028679	0.0096593	0.0342882	0.189218	0.247543
32.82	0.00259411	0.00286052	0.00935981	0.0312261	0.193612	0.250455
32.84	0.0025569	0.00284784	0.0091749	0.0289134	0.197953	0.248304
32.86	0.00249687	0.00283407	0.00905451	0.0274136	0.201767	0.244673
32.88	0.00243315	0.00281442	0.00899733	0.0269252	0.204518	0.239735
32.9	0.00238763	0.00280863	0.00899141	0.0265099	0.206467	0.232465
32.92	0.00234799	0.00280506	0.00895039	0.0259292	0.206656	0.225367
32.94	0.00232924	0.00280777	0.00892192	0.0256738	0.204666	0.216834
32.96	0.00230754	0.00278293	0.00879778	0.0262766	0.201253	0.212581
32.98	0.00229759	0.00274083	0.00871219	0.0277531	0.198349	0.210733
33	0.0022974	0.00268283	0.00870586	0.0300723	0.19466	0.212379
33.02	0.00231241	0.0026013	0.00873331	0.0329198	0.18963	0.214944
33.04	0.00232762	0.00252781	0.00860029	0.0349915	0.184479	0.220809
33.06	0.00232912	0.0024526	0.0083533	0.0375252	0.179554	0.228177
33.08	0.00231236	0.00238328	0.00811876	0.0398715	0.175847	0.234795
33.1	0.00228173	0.00228385	0.00784735	0.0426492	0.172	0.243343
33.12	0.00224683	0.00219544	0.00767168	0.0453429	0.168866	0.248405
33.14	0.00222437	0.00211067	0.0076054	0.047141	0.16533	0.252681
33.16	0.00221658	0.00204485	0.00751752	0.0472019	0.162527	0.25593
33.18	0.00221773	0.00200217	0.00742936	0.0462044	0.158123	0.258508
33.2	0.00223161	0.00197567	0.00746948	0.0446157	0.153556	0.258136
33.22	0.00225543	0.00195927	0.00753433	0.0421639	0.149055	0.255562
33.24	0.00230211	0.00193633	0.00767137	0.0398002	0.143033	0.252041
33.26	0.00237054	0.00193323	0.007936	0.036753	0.135805	0.250971
33.28	0.00246081	0.00193093	0.00821299	0.0336443	0.127859	0.251883
33.3	0.00254035	0.00193225	0.0084568	0.0307884	0.121631	0.250953
33.32	0.00260536	0.00192825	0.00869933	0.0287618	0.11588	0.250626
33.34	0.00263169	0.00193476	0.00882135	0.0272062	0.112868	0.25259
33.36	0.00263374	0.00193749	0.00895331	0.0267844	0.110874	0.255587
33.38	0.0026363	0.00193195	0.00909792	0.0268462	0.109829	0.260427
33.4	0.00263223	0.00193521	0.00917576	0.0268557	0.110607	0.267296
33.42	0.00261448	0.0019754	0.00921136	0.0268234	0.113974	0.27161
33.44	0.00257553	0.00205367	0.00925765	0.0269652	0.118423	0.275206
33.46	0.00253588	0.0021489	0.00927968	0.0269128	0.122271	0.276319
33.48	0.00251476	0.00224731	0.00923955	0.0264754	0.126444	0.276885
33.5	0.00251387	0.00235742	0.00935775	0.0260104	0.129004	0.276868
33.52	0.00252588	0.00247551	0.00947552	0.0249012	0.130758	0.276842
33.54	0.0025382	0.00258357	0.00969442	0.0240912	0.132312	0.275796
33.56	0.00253647	0.00269595	0.00990392	0.0237328	0.132951	0.27341
33.58	0.00252739	0.00279399	0.0100919	0.0237654	0.131757	0.270905
33.6	0.00253001	0.00287331	0.0102353	0.0236317	0.130348	0.270216
33.62	0.002518	0.00291936	0.0103542	0.0240235	0.128873	0.275162
33.64	0.00250687	0.00294543	0.0103836	0.024346	0.12917	0.279133
33.66	0.00251024	0.00295652	0.0102441	0.0248042	0.132137	0.281429
33.68	0.00249431	0.00295839	0.0101178	0.0258385	0.134811	0.282825
33.7	0.00245994	0.00294466	0.00989898	0.0266137	0.137515	0.28453
33.72	0.00244075	0.00290819	0.00971251	0.0276042	0.140033	0.287433
33.74	0.0024369	0.00284538	0.00948713	0.0292068	0.142798	0.289093
33.76	0.00243376	0.00275499	0.00933172	0.0304532	0.146446	0.286666
33.78	0.00242503	0.00266039	0.00924119	0.0311607	0.150379	0.281587
33.8	0.00237976	0.00257308	0.00937303	0.0323464	0.152665	0.276479
33.82	0.00233272	0.00247669	0.00958028	0.0334176	0.152276	0.271663
33.84	0.00226884	0.0023624	0.009831	0.034086	0.150505	0.268377
33.86	0.0022024	0.00224657	0.0100717	0.0344157	0.149222	0.265436
33.88	0.00214268	0.00214335	0.0102458	0.0343043	0.150335	0.2623
33.9	0.0020915	0.0020685	0.0104024	0.0333105	0.151186	0.260112
33.92	0.00203242	0.00202104	0.0104572	0.0324815	0.152922	0.259878
33.94	0.00198754	0.0020002	0.0104723	0.0313325	0.155702	0.258444
33.96	0.00196775	0.00198818	0.010377	0.0300868	0.1583	0.258803
33.98	0.00194579	0.0019894	0.0102001	0.0288212	0.163401	0.258688
34	0.0019495	0.00200391	0.0097742	0.0279332	0.169433	0.256399
34.02	0.0019572	0.00203303	0.009385	0.027286	0.17605	0.252685
34.04	0.00195686	0.00206457	0.00902143	0.0268776	0.181168	0.247667
34.06	0.00193627	0.00207838	0.0087639	0.0266845	0.186255	0.242064
34.08	0.00191706	0.00208999	0.00855363	0.0263467	0.189358	0.235741
34.1	0.00190087	0.00208573	0.00827207	0.0266987	0.191658	0.231735
34.12	0.00188542	0.00208658	0.00796713	0.0269678	0.19304	0.229804
34.14	0.00186726	0.00208575	0.0076937	0.0266775	0.192457	0.229147
34.16	0.00185496	0.00209228	0.00756249	0.0263054	0.192064	0.229442
34.18	0.00184951	0.00210303	0.00745045	0.0262528	0.189544	0.230408
34.2	0.00184665	0.00211502	0.00741081	0.0257037	0.186884	0.233282
34.22	0.00186137	0.00215229	0.00729636	0.0253918	0.184428	0.236241
34.24	0.00186846	0.00218917	0.00717894	0.0259686	0.183334	0.240635
34.26	0.00186698	0.0022236	0.00712875	0.027514	0.182031	0.244747
34.28	0.0018443	0.00225183	0.00710065	0.0296545	0.181688	0.245609
34.3	0.00181052	0.00228835	0.00716957	0.0328808	0.182802	0.244332
34.32	0.00178278	0.0023164	0.00727992	0.0358542	0.184551	0.241845
34.34	0.00177355	0.00234628	0.00740407	0.0389651	0.186824	0.23995
34.36	0.00177751	0.00238608	0.00748535	0.042204	0.188069	0.238239
34.38	0.00178869	0.00239117	0.00756627	0.0456609	0.188444	0.237155
34.4	0.00181604	0.00239228	0.00766063	0.0487404	0.188001	0.234676
34.42	0.00185157	0.00240048	0.00774821	0.0507956	0.186922	0.233066
34.44	0.00192823	0.00241946	0.00779487	0.0519165	0.18442	0.234132
34.46	0.00202594	0.00243201	0.00772338	0.0518348	0.180305	0.236
34.48	0.002116	0.00245058	0.00766982	0.0516057	0.174908	0.239009
34.5	0.00219427	0.00244938	0.00758195	0.0510133	0.168964	0.240514
34.52	0.0022546	0.00244723	0.00759314	0.050674	0.161992	0.239168
34.54	0.00230374	0.00248699	0.00771192	0.0495324	0.154874	0.237014
34.56	0.00234243	0.00252966	0.00782708	0.048256	0.148169	0.234484
34.58	0.00238446	0.00257927	0.00792965	0.0463495	0.141785	0.231173
34.6	0.00240613	0.0026052	0.008041	0.0442121	0.136013	0.227209
34.62	0.00240378	0.00261785	0.00816524	0.0421463	0.130564	0.222579
34.64	0.00237238	0.00260059	0.00828047	0.0402355	0.12651	0.215247
34.66	0.0023442	0.00260791	0.0084372	0.038653	0.123146	0.209391
34.68	0.00232272	0.00259252	0.00846824	0.0368075	0.120707	0.208541
34.7	0.00230393	0.00254893	0.00835359	0.0354383	0.118378	0.210365
34.72	0.00228108	0.00247195	0.00810662	0.0343688	0.116589	0.21438
34.74	0.00223968	0.0023535	0.00779089	0.0340278	0.116451	0.219452
34.76	0.00217484	0.00222752	0.00747537	0.0339337	0.116925	0.227201
34.78	0.00211593	0.00212271	0.00720783	0.0347221	0.118676	0.237234
34.8	0.00206854	0.00205378	0.00695565	0.0360899	0.121148	0.248221
34.82	0.00200056	0.00196525	0.00667224	0.0375977	0.124396	0.259322
34.84	0.00194046	0.00190966	0.00640617	0.0394572	0.128433	0.26884
34.86	0.00188293	0.00185147	0.00619812	0.0407142	0.132304	0.276912
34.88	0.00184549	0.00180856	0.0061125	0.0411773	0.135893	0.281048
34.9	0.00181168	0.00180023	0.00609399	0.0412072	0.138131	0.284019
34.92	0.00178785	0.00181186	0.00612619	0.0413331	0.140203	0.28334
34.94	0.00177009	0.00183589	0.00608807	0.0412169	0.14235	0.279445
34.96	0.00175953	0.00186506	0.00593862	0.040923	0.144442	0.273032
34.98	0.0017528	0.00190551	0.00582007	0.0401026	0.147826	0.264643
35	0.00175341	0.0019333	0.0057479	0.0386101	0.151088	0.25532
35.02	0.00176137	0.00197219	0.00578754	0.0372771	0.155239	0.246188
35.04	0.00174782	0.0020098	0.00586022	0.0361331	0.158878	0.239377
35.06	0.00172582	0.00207023	0.00594757	0.0352975	0.16399	0.232141
35.08	0.00169623	0.00217598	0.00603479	0.0350246	0.16946	0.225733
35.1	0.00166567	0.00228444	0.0062065	0.0349519	0.174537	0.221861
35.12	0.00165694	0.00240748	0.00644076	0.0344845	0.178971	0.221401
35.14	0.00166196	0.00251575	0.0066919	0.0341425	0.180824	0.224216
35.16	0.00168666	0.00262019	0.00698323	0.0340321	0.1824	0.227298
35.18	0.00171208	0.00272564	0.00714975	0.0340083	0.183043	0.229275
35.2	0.00173233	0.00282906	0.00716719	0.0345345	0.18284	0.23316
35.22	0.00177652	0.00289989	0.0071128	0.0352661	0.181182	0.236782
35.24	0.00184412	0.00293832	0.00709664	0.0357582	0.179359	0.24046
35.26	0.00191242	0.00292575	0.00711746	0.0359268	0.176911	0.245328
35.28	0.00197204	0.00285417	0.00712564	0.0357507	0.174233	0.252914
35.3	0.00204132	0.00278537	0.00709248	0.0348424	0.172539	0.257075
35.32	0.00207579	0.00270147	0.00702929	0.0336767	0.171217	0.260798
35.34	0.00209225	0.00262749	0.0070207	0.0324784	0.170189	0.263811
35.36	0.00209917	0.00256941	0.00712835	0.0311433	0.169604	0.264221
35.38	0.00209356	0.00252367	0.00729144	0.0303169	0.168498	0.26643
35.4	0.00208921	0.00247098	0.00744878	0.0299945	0.167378	0.266049
35.42	0.00208485	0.00246728	0.00749225	0.0301365	0.165658	0.263152
35.44	0.00208239	0.00249609	0.00746705	0.0304741	0.163854	0.25786
35.46	0.002066	0.00255751	0.00740503	0.0315042	0.16234	0.251872
35.48	0.00205633	0.00263798	0.00731985	0.0333798	0.160785	0.243362
35.5	0.00204819	0.0027023	0.00729755	0.0355478	0.159215	0.239094
35.52	0.00207134	0.00277555	0.00723709	0.0376194	0.158469	0.235066
35.54	0.00210069	0.00282155	0.00717734	0.0389695	0.158733	0.229231
35.56	0.00211761	0.00283874	0.00710608	0.0394755	0.159836	0.225209
35.58	0.00213086	0.00283165	0.00711394	0.0393208	0.161712	0.219361
35.6	0.00213435	0.0028424	0.00723032	0.0391228	0.163329	0.214354
35.62	0.00212827	0.00282217	0.0073938	0.0383088	0.163737	0.211755
35.64	0.00210669	0.00279496	0.00756286	0.0366292	0.163485	0.21007
35.66	0.00209864	0.00274308	0.00760559	0.0347988	0.163073	0.206538
35.68	0.00207423	0.00269208	0.00768601	0.0328609	0.161205	0.203138
35.7	0.00203488	0.00267311	0.00773969	0.0310836	0.158851	0.197826
35.72	0.00197111	0.00266992	0.00775689	0.0296233	0.156062	0.192197
35.74	0.00190128	0.00268928	0.00769786	0.0286503	0.15268	0.189185
35.76	0.00183043	0.00271399	0.00764095	0.0282903	0.14829	0.186852
35.78	0.00175954	0.00273831	0.00763609	0.0278911	0.144335	0.185755
35.8	0.00168876	0.00274321	0.0076394	0.0273054	0.140984	0.188393
35.82	0.0016212	0.00277226	0.00767649	0.0265842	0.138504	0.192223
35.84	0.00156813	0.00278463	0.00770028	0.0260922	0.136816	0.198547
35.86	0.001505	0.00278924	0.00782667	0.0254712	0.133891	0.206851
35.88	0.0014589	0.00278958	0.00805735	0.0247149	0.131794	0.216748
35.9	0.00141796	0.00277294	0.00826691	0.0236313	0.129933	0.226962
35.92	0.00138677	0.0027426	0.00852591	0.0224418	0.12825	0.237197
35.94	0.00135885	0.00272081	0.00879393	0.0218562	0.127662	0.246554
35.96	0.00134167	0.00270697	0.00894974	0.0218926	0.127608	0.251921
35.98	0.0013161	0.00269241	0.00899081	0.0224826	0.12711	0.25497
36	0.00129035	0.00268471	0.00896482	0.0230098	0.127105	0.254165
36.02	0.0012693	0.0026843	0.00894924	0.0236015	0.129224	0.252008
36.04	0.00124425	0.00269372	0.00886017	0.0244096	0.130272	0.245565
36.06	0.00124235	0.00270082	0.00880307	0.025673	0.132659	0.238272
36.08	0.00126021	0.00269191	0.0085365	0.0267512	0.134956	0.228369
36.1	0.00130913	0.00266359	0.0082449	0.0284537	0.137318	0.21724
36.12	0.00135997	0.0026268	0.00800256	0.0296441	0.138768	0.208828
36.14	0.00141973	0.00257658	0.00778939	0.0306353	0.138601	0.20194
36.16	0.00149023	0.00253106	0.00764187	0.0312082	0.137942	0.197851
36.18	0.00157723	0.0024793	0.00737699	0.0324476	0.13675	0.195899
36.2	0.00166459	0.00241934	0.0071366	0.034067	0.13721	0.195606
36.22	0.00175413	0.00233318	0.00693216	0.0354915	0.137224	0.195809
36.24	0.00183657	0.00224432	0.00686787	0.0369495	0.139742	0.198449
36.26	0.00189382	0.00218903	0.00671924	0.0375194	0.143527	0.202081
36.28	0.00194747	0.00217917	0.00663314	0.0385013	0.148451	0.20414
36.3	0.00198925	0.00220457	0.00656857	0.0383583	0.154733	0.204852
36.32	0.00201683	0.00222842	0.00648536	0.0383516	0.162152	0.202524
36.34	0.00206029	0.00225743	0.00646061	0.0373356	0.169888	0.200353
36.36	0.0020999	0.00227419	0.00640428	0.0357894	0.176171	0.200181
36.38	0.0021184	0.00231279	0.00643291	0.0331849	0.181309	0.200846
36.4	0.00211815	0.00238025	0.00642733	0.030898	0.182599	0.201416
36.42	0.00209303	0.00245	0.00638192	0.0296012	0.180126	0.203409
36.44	0.00206616	0.00250152	0.0062788	0.028569	0.17623	0.207879
36.46	0.00205086	0.00251601	0.00627955	0.0282235	0.171982	0.212917
36.48	0.0020187	0.00249384	0.00631501	0.0277852	0.167003	0.22222
36.5	0.00195751	0.00244982	0.00633042	0.0277595	0.161773	0.23165
36.52	0.00189489	0.00242173	0.00628527	0.0279879	0.156454	0.238883
36.54	0.00179434	0.00240786	0.00614124	0.0288599	0.152417	0.243391
36.56	0.00170282	0.00238253	0.00603344	0.0292173	0.151124	0.245901
36.58	0.00163629	0.00234132	0.00599685	0.0291396	0.152666	0.24479
36.6	0.00158164	0.00226764	0.00603744	0.0290463	0.155747	0.241581
36.62	0.00153342	0.00220057	0.00604504	0.0286692	0.160197	0.235123
36.64	0.00149674	0.00215719	0.00608264	0.0283234	0.163952	0.225296
36.66	0.00145592	0.00214323	0.00614373	0.0280474	0.165391	0.216427
36.68	0.001427	0.00213692	0.00621163	0.0275968	0.166167	0.208622
36.7	0.00143545	0.00211451	0.0062704	0.0273457	0.166373	0.203678
36.72	0.00145283	0.00210945	0.00637329	0.0272187	0.165375	0.203243
36.74	0.00148184	0.00211004	0.00652702	0.0268994	0.163227	0.206358
36.76	0.00150496	0.00216121	0.00663612	0.0263535	0.161281	0.20952
36.78	0.00153905	0.00222329	0.0067548	0.0261057	0.158002	0.217019
36.8	0.00156461	0.00229619	0.00682321	0.0253186	0.155285	0.225785
36.82	0.0015936	0.00236476	0.0069082	0.0244146	0.154973	0.233425
36.84	0.00161518	0.00243471	0.00699012	0.0231108	0.15493	0.240856
36.86	0.00163719	0.00250526	0.00704807	0.0214853	0.154996	0.245706
36.88	0.0016524	0.00255867	0.00708653	0.019657	0.155798	0.245967
36.9	0.00165542	0.00260867	0.00716171	0.017891	0.155973	0.242173
36.92	0.00165833	0.0026089	0.00725196	0.0160409	0.154492	0.236895
36.94	0.00163963	0.00259349	0.00731918	0.0146717	0.153923	0.228329
36.96	0.00162857	0.00255576	0.0073765	0.0142362	0.152637	0.220448
36.98	0.00160479	0.00249051	0.00738468	0.0138416	0.150966	0.211522
37	0.0016196	0.00240765	0.0074435	0.0135999	0.148993	0.20279
37.02	0.00165084	0.00232876	0.00748198	0.0135909	0.147183	0.195593
37.04	0.00168383	0.00225555	0.00749441	0.014248	0.14587	0.189694
37.06	0.00173017	0.00219002	0.00742605	0.0151737	0.144999	0.185492
37.08	0.00176546	0.0021417	0.00732434	0.0163591	0.144534	0.183186
37.1	0.00179709	0.00211384	0.00717422	0.0171955	0.143737	0.183729
37.12	0.0018352	0.00209892	0.00700241	0.0181361	0.145045	0.184595
37.14	0.00190721	0.00207332	0.00677969	0.0191795	0.145676	0.18758
37.16	0.00194299	0.00205039	0.00653672	0.0202003	0.144785	0.190272
37.18	0.00196585	0.00204416	0.00635536	0.0212026	0.143458	0.191248
37.2	0.00196385	0.00203614	0.00614987	0.0217463	0.142048	0.192211
37.22	0.00194968	0.00201543	0.00601234	0.0218942	0.139958	0.196387
37.24	0.00196007	0.00199165	0.00591718	0.0218118	0.137881	0.201009
37.26	0.00197774	0.00197088	0.00593533	0.0217266	0.135834	0.205601
37.28	0.0020021	0.00197938	0.00604123	0.0212353	0.132853	0.210781
37.3	0.00202167	0.00201137	0.00619033	0.0208866	0.131896	0.214874
37.32	0.00205743	0.0020558	0.0063615	0.0209717	0.133111	0.218273
37.34	0.00209306	0.00209199	0.00658952	0.0211291	0.135515	0.223194
37.36	0.00214542	0.00211545	0.00684288	0.0217345	0.139311	0.229359
37.38	0.00220543	0.00213802	0.00698753	0.0222458	0.143678	0.23517
37.4	0.00225953	0.00217266	0.00711236	0.0228834	0.147698	0.239868
37.42	0.00228831	0.00219242	0.00714684	0.0236866	0.152247	0.241146
37.44	0.00230075	0.00217888	0.00715179	0.0243539	0.156997	0.241981
37.46	0.00228986	0.00214981	0.00709414	0.0251616	0.161301	0.242374
37.48	0.00225538	0.00210129	0.00701036	0.0264504	0.164009	0.244258
37.5	0.00220933	0.00203048	0.00695014	0.0275753	0.164547	0.245117
37.52	0.00213525	0.00196279	0.00688824	0.0277222	0.162705	0.244782
37.54	0.00205148	0.00190929	0.00686938	0.0278057	0.160652	0.242256
37.56	0.0019705	0.00186611	0.00685652	0.0278868	0.158472	0.239532
37.58	0.00189431	0.00184165	0.00689807	0.0279272	0.155705	0.239788
37.6	0.0018044	0.00182937	0.00690645	0.0279109	0.152629	0.240003
37.62	0.00175337	0.00184077	0.00698162	0.0270976	0.148754	0.241208
37.64	0.00171956	0.00187293	0.00703339	0.0258859	0.147248	0.240398
37.66	0.0017072	0.00190701	0.00712848	0.0246083	0.147813	0.239151
37.68	0.0017307	0.00193126	0.00718875	0.0234244	0.151787	0.235828
37.7	0.00175462	0.00195449	0.00720627	0.0219627	0.157414	0.232519
37.72	0.00178132	0.00196673	0.00726498	0.0209117	0.164498	0.229198
37.74	0.00181616	0.001966	0.00727009	0.0198834	0.171409	0.22257
37.76	0.00186616	0.00196258	0.00730329	0.0188118	0.178039	0.213635
37.78	0.0019014	0.00195889	0.00730328	0.0180711	0.184441	0.202618
37.8	0.00192498	0.00196401	0.00731217	0.0172387	0.189216	0.193033
37.82	0.00191214	0.00200029	0.00724362	0.0169883	0.193335	0.185146
37.84	0.00186646	0.00205363	0.00718466	0.0175908	0.193205	0.178245
37.86	0.00179944	0.00210659	0.00702639	0.0186009	0.190047	0.171131
37.88	0.00170732	0.0021473	0.00682433	0.0193167	0.183674	0.164551
37.9	0.00163016	0.00219204	0.0066679	0.0206417	0.176946	0.160692
37.92	0.00154879	0.00223302	0.006448	0.0226559	0.168645	0.159295
37.94	0.00146971	0.00225813	0.00625348	0.0252823	0.158846	0.16056
37.96	0.00139663	0.00225941	0.00605507	0.0282504	0.149008	0.162323
37.98	0.00133475	0.00224014	0.00590353	0.0311734	0.138801	0.163234
38	0.00132248	0.00220562	0.00584747	0.0339793	0.129385	0.164196
38.02	0.00135924	0.00214221	0.00593744	0.0371	0.120237	0.16577
38.04	0.00140729	0.00207691	0.00605039	0.0395241	0.114116	0.169495
38.06	0.00146071	0.00200455	0.00619818	0.0414269	0.112955	0.174466
38.08	0.00153172	0.00195554	0.00643642	0.0428266	0.11505	0.178511
38.1	0.00159759	0.00191792	0.00668648	0.0434161	0.118447	0.180217
38.12	0.00167034	0.00189993	0.00697886	0.0430544	0.12348	0.179552
38.14	0.00175782	0.00189888	0.0072559	0.0419188	0.129988	0.17912
38.16	0.00181511	0.00190684	0.00744169	0.0404873	0.137578	0.179983
38.18	0.00185303	0.00191915	0.00756595	0.0387281	0.147619	0.182113
38.2	0.00188004	0.00193175	0.00767078	0.0369821	0.158969	0.18482
38.22	0.00187478	0.00193704	0.00768855	0.0347033	0.166772	0.186332
38.24	0.00187182	0.00192291	0.00769632	0.0327541	0.172327	0.187199
38.26	0.00189177	0.0019163	0.00773453	0.0312426	0.174994	0.188266
38.28	0.00191728	0.0019004	0.00771042	0.0309286	0.17604	0.190072
38.3	0.00192996	0.00187612	0.00762377	0.0312041	0.175429	0.192551
38.32	0.00193961	0.00184505	0.0076093	0.0313747	0.174452	0.195535
38.34	0.00193359	0.00183022	0.00767777	0.0315119	0.172139	0.198679
38.36	0.00194608	0.00184053	0.00780107	0.0316243	0.167838	0.198911
38.38	0.00197603	0.00187587	0.00792017	0.0321171	0.161684	0.19911
38.4	0.00199949	0.00191428	0.00799803	0.032914	0.155228	0.197729
38.42	0.00200093	0.00195958	0.00806029	0.0339442	0.152617	0.196374
38.44	0.00198508	0.00201651	0.00815451	0.0340971	0.150361	0.196948
38.46	0.00194731	0.00205444	0.00821982	0.0336992	0.147051	0.198347
38.48	0.00190229	0.00208817	0.00819934	0.0326422	0.143653	0.200579
38.5	0.00188295	0.00212433	0.00808799	0.0315826	0.141008	0.202418
38.52	0.00185949	0.00215385	0.00785538	0.030947	0.137804	0.206234
38.54	0.00184634	0.00217327	0.00759523	0.0306128	0.135808	0.209064
38.56	0.00184642	0.00219576	0.00728688	0.0297897	0.135152	0.214889
38.58	0.00185361	0.00219664	0.00698916	0.0281977	0.134032	0.22074
38.6	0.00185813	0.0021804	0.00669094	0.0261574	0.134467	0.226451
38.62	0.0019057	0.00216894	0.00644255	0.0242417	0.136004	0.231158
38.64	0.00197392	0.00215912	0.00619424	0.0233274	0.13782	0.234297
38.66	0.0020448	0.00214454	0.00601152	0.0226596	0.139382	0.235536
38.68	0.00212374	0.0021215	0.00596298	0.0218047	0.141221	0.235987
38.7	0.00216889	0.00208545	0.0060914	0.0204449	0.142511	0.237429
38.72	0.0021904	0.00203726	0.00626153	0.0190862	0.143279	0.236569
38.74	0.00218072	0.00198574	0.00645154	0.0178203	0.1434	0.235692
38.76	0.00214592	0.00191371	0.00668366	0.0178178	0.14186	0.235645
38.78	0.00208023	0.001846	0.00692119	0.0187264	0.141112	0.236567
38.8	0.00199981	0.00178397	0.00712099	0.0195314	0.1396	0.236185
38.82	0.00188132	0.00172462	0.00729671	0.0199634	0.139074	0.236627
38.84	0.00173635	0.0016624	0.00745762	0.0204403	0.139327	0.236486
38.86	0.00159593	0.00160931	0.00752588	0.021142	0.140539	0.235877
38.88	0.0014571	0.00156424	0.00758168	0.0224802	0.141539	0.235499
38.9	0.00134763	0.0015131	0.00750424	0.0247498	0.14369	0.235781
38.92	0.0012856	0.00148212	0.00739541	0.0264748	0.146761	0.235171
38.94	0.00125793	0.00146104	0.00719456	0.0273784	0.150098	0.234621
38.96	0.00125865	0.00146612	0.00703286	0.0275294	0.153677	0.234115
38.98	0.00130717	0.00147076	0.00686092	0.0276553	0.154966	0.23202
39	0.00137577	0.00149456	0.00666562	0.0281753	0.154833	0.229753
39.02	0.00147159	0.00152936	0.0064588	0.0286246	0.153053	0.227086
39.04	0.001581	0.0015636	0.00623424	0.0288335	0.152169	0.223225
39.06	0.00169269	0.00160795	0.00603896	0.0288696	0.15167	0.22063
39.08	0.00178578	0.00165196	0.00581409	0.0285516	0.150722	0.219728
39.1	0.00186476	0.00170674	0.00575094	0.028338	0.147763	0.219855
39.12	0.00193123	0.0017553	0.00570837	0.0285552	0.144224	0.22178
39.14	0.0019605	0.00179579	0.00568722	0.0293363	0.142174	0.224382
39.16	0.00198157	0.00181126	0.00564082	0.0302072	0.14208	0.225462
39.18	0.00198604	0.00181762	0.00556394	0.0312187	0.144148	0.227618
39.2	0.00198454	0.0018175	0.00548599	0.0320996	0.146189	0.2349
39.22	0.00195323	0.00182205	0.00546839	0.0324894	0.146182	0.241874
39.24	0.00191857	0.00183832	0.00553669	0.0328844	0.144886	0.246299
39.26	0.00187278	0.00184951	0.00552937	0.0327896	0.143434	0.246894
39.28	0.00181237	0.00184923	0.00553376	0.0329894	0.142176	0.24504
39.3	0.00174816	0.00185504	0.00546563	0.0329712	0.140895	0.242211
39.32	0.00166394	0.00186201	0.00537123	0.0332882	0.139412	0.24123
39.34	0.00158454	0.00186716	0.00534331	0.0335669	0.137651	0.241252
39.36	0.00148248	0.001887	0.0054737	0.0337845	0.136155	0.241001
39.38	0.00138076	0.00191612	0.00568807	0.0339338	0.135651	0.2419
39.4	0.00128424	0.00194421	0.00592961	0.0339915	0.136121	0.240279
39.42	0.00120974	0.00195885	0.00611631	0.035032	0.138671	0.238266
39.44	0.00114112	0.00197202	0.00627055	0.0358062	0.14148	0.238386
39.46	0.00108614	0.00199145	0.00655695	0.0365048	0.14326	0.241617
39.48	0.00106275	0.00201952	0.00687346	0.0366987	0.144471	0.244855
39.5	0.00105458	0.00204277	0.00716938	0.0365853	0.145295	0.245141
39.52	0.00107057	0.0020601	0.00743297	0.0358016	0.145506	0.242881
39.54	0.00110676	0.00207779	0.00769462	0.0349023	0.144701	0.237689
39.56	0.00116303	0.00207558	0.00782935	0.0339115	0.142412	0.233027
39.58	0.00121589	0.00206165	0.00795106	0.0326384	0.13975	0.226567
39.6	0.00128774	0.00204304	0.0080586	0.031897	0.139129	0.220188
39.62	0.00136969	0.00203268	0.00814217	0.0310897	0.141404	0.212435
39.64	0.00145837	0.00202191	0.0082028	0.0301499	0.143896	0.205495
39.66	0.00153869	0.00202628	0.00819129	0.0293707	0.147862	0.199952
39.68	0.00162727	0.0020457	0.00809911	0.0285877	0.154256	0.195529
39.7	0.00171586	0.00206486	0.00792772	0.0276317	0.162187	0.196012
39.72	0.00179211	0.0020998	0.00773981	0.0272906	0.171393	0.198818
39.74	0.00186725	0.00214155	0.00760256	0.0273723	0.179675	0.205251
39.76	0.00191777	0.00219086	0.0074947	0.027224	0.186603	0.211296
39.78	0.00196317	0.00224163	0.00737928	0.0269662	0.190897	0.218572
39.8	0.00197617	0.00231031	0.00730312	0.0266946	0.192165	0.225154
39.82	0.00197284	0.00234484	0.00729207	0.0266508	0.188624	0.233546
39.84	0.00195729	0.00233961	0.0072352	0.0270368	0.182251	0.239787
39.86	0.00194033	0.00230837	0.00713866	0.0278744	0.174073	0.240951
39.88	0.00191323	0.00226765	0.00708905	0.0285502	0.164629	0.239747
39.9	0.00186637	0.00224285	0.00704638	0.0289755	0.155494	0.233926
39.92	0.00182066	0.00219948	0.00704086	0.0291969	0.146023	0.226401
39.94	0.00175835	0.00214841	0.00691964	0.0293139	0.136476	0.218498
39.96	0.00170788	0.00207234	0.00673546	0.0297067	0.128319	0.210384
39.98	0.00165575	0.00199955	0.00656746	0.0302474	0.122345	0.200919
40	0.0016057	0.00194713	0.00641788	0.0304267	0.118109	0.192859
40.02	0.00155854	0.00193179	0.00622357	0.0300962	0.115869	0.185562
40.04	0.0015024	0.00193841	0.00607257	0.0297357	0.114769	0.181908
40.06	0.00145535	0.00193809	0.00599166	0.0291476	0.113269	0.183981
40.08	0.0014062	0.00193937	0.00595459	0.028775	0.111887	0.188033
40.1	0.00138253	0.0019177	0.00606435	0.0287353	0.111171	0.192409
40.12	0.0013812	0.00190574	0.00621821	0.0284905	0.111914	0.197625
40.14	0.00140898	0.00189987	0.00631532	0.0279299	0.114504	0.20136
40.16	0.00144172	0.00190555	0.00647339	0.027415	0.116874	0.204657
40.18	0.00147124	0.00190708	0.00670768	0.0268057	0.119988	0.207701
40.2	0.00152316	0.00186714	0.00689446	0.0264132	0.122283	0.208787
40.22	0.00157809	0.00181045	0.00707649	0.0259673	0.124711	0.207584
40.24	0.00165182	0.00177426	0.00720757	0.0251287	0.127876	0.205088
40.26	0.00171258	0.0017568	0.00735064	0.0239649	0.132609	0.199747
40.28	0.00175978	0.00173754	0.00757969	0.0228055	0.137629	0.193162
40.3	0.00178995	0.00173237	0.00785604	0.0219533	0.141178	0.189174
40.32	0.00181508	0.00171545	0.00815811	0.0219294	0.14247	0.185301
40.34	0.0018318	0.00168271	0.00859904	0.0223884	0.142748	0.182259
[truncated: 47,979 more rows]

## Sheet: fig1c
[Ca] M	Po	sem	N
1e-11	0	0	17
8e-08	0.0564866	0.00996057	12
2e-07	0.265899	0.0300331	10
4e-07	0.504869	0.0274434	11
8e-07	0.688384	0.0182035	11
2e-06	0.8	0.0085166	9
4e-06	0.840385	0	29

## Sheet: fig1e
parameter	best-fit	95 ci	ci/best
k01	306	3.26	0.01
k10	1967	564.96	0.29
k12	73	2.72	0.04
k21	288	10.4	0.04
k23	17	2.89	0.17
k32	34	5.1	0.15
k24	437	868.55	1.99
k42	12244810972	6.55366e+08	0.05
k35	25	6.6	0.26
k53	20662103	5.43278e+06	0.26
k45	24201	23427.6	0.97
k54	1405	181.51	0.13
k56	454072	25846.4	0.06
k65	100000000000	0	0
