# Supplementary material for: Mechanism of pore opening in the calcium-activated chloride channel TMEM16A
Source: Nat Commun. 2021 Feb 4;12:786. doi: 10.1038/s41467-020-20788-8 (PMC7862263; doi:10.1038/s41467-020-20788-8)
Supplement: Supplementary file 4 — Source Data [file 41467_2020_20788_MOESM4_ESM.zip › manuscript2_source_data/fig2.xlsx]

## Sheet: fig2a
path	a6 loose vacant	a6 loose +uCa	a6 tight +uCa
0	-8.92	-5.19	-6.77
-0.0555556	-7.39	-4.04	-4.67
-0.111111	-6.14	-3.17	-3.26
-0.166667	-4.89	-2.43	-2.3
-0.222222	-4.15	-1.96	-1.62
-0.277778	-3.62	-1.68	-1.18
-0.333333	-3.32	-1.53	-1.05
-0.388889	-3.02	-1.43	-0.299
-0.444444	-2.59	-1.2	-0.599
-0.5	-2.45	-1.16	-0.518

## Sheet: fig2b
Φ (kcal/mol)	log kon	log ci
-8.92	11	0
-5.19	7.31517	0.112915
-6.77	10.088	0.0232332

## Sheet: fig2c
[Ca] M	6-5-3-2-1-0	6-5-4-2-1-0
1e-08	0.0165202	0.98348
1.02807e-08	0.0165225	0.983477
1.05693e-08	0.0165249	0.983475
1.08661e-08	0.0165273	0.983473
1.11711e-08	0.0165298	0.98347
1.14847e-08	0.0165323	0.983468
1.18071e-08	0.016535	0.983465
1.21386e-08	0.0165377	0.983462
1.24794e-08	0.0165405	0.98346
1.28297e-08	0.0165434	0.983457
1.31899e-08	0.0165463	0.983454
1.35602e-08	0.0165493	0.983451
1.39408e-08	0.0165524	0.983448
1.43322e-08	0.0165556	0.983444
1.47345e-08	0.0165589	0.983441
1.51482e-08	0.0165623	0.983438
1.55734e-08	0.0165658	0.983434
1.60106e-08	0.0165694	0.983431
1.64601e-08	0.016573	0.983427
1.69222e-08	0.0165768	0.983423
1.73973e-08	0.0165807	0.983419
1.78857e-08	0.0165847	0.983415
1.83878e-08	0.0165888	0.983411
1.8904e-08	0.016593	0.983407
1.94347e-08	0.0165974	0.983403
1.99803e-08	0.0166018	0.983398
2.05412e-08	0.0166064	0.983394
2.11178e-08	0.0166111	0.983389
2.17107e-08	0.016616	0.983384
2.23202e-08	0.016621	0.983379
2.29468e-08	0.0166261	0.983374
2.3591e-08	0.0166314	0.983369
2.42532e-08	0.0166368	0.983363
2.49341e-08	0.0166423	0.983358
2.56341e-08	0.0166481	0.983352
2.63537e-08	0.0166539	0.983346
2.70935e-08	0.01666	0.98334
2.78541e-08	0.0166662	0.983334
2.86361e-08	0.0166726	0.983327
2.944e-08	0.0166792	0.983321
3.02665e-08	0.0166859	0.983314
3.11162e-08	0.0166929	0.983307
3.19897e-08	0.0167	0.9833
3.28877e-08	0.0167074	0.983293
3.3811e-08	0.0167149	0.983285
3.47602e-08	0.0167227	0.983277
3.5736e-08	0.0167307	0.983269
3.67392e-08	0.0167389	0.983261
3.77706e-08	0.0167473	0.983253
3.8831e-08	0.016756	0.983244
3.99211e-08	0.0167649	0.983235
4.10418e-08	0.016774	0.983226
4.2194e-08	0.0167835	0.983217
4.33785e-08	0.0167931	0.983207
4.45963e-08	0.0168031	0.983197
4.58482e-08	0.0168133	0.983187
4.71353e-08	0.0168239	0.983176
4.84586e-08	0.0168347	0.983165
4.9819e-08	0.0168458	0.983154
5.12176e-08	0.0168572	0.983143
5.26554e-08	0.016869	0.983131
5.41336e-08	0.0168811	0.983119
5.56533e-08	0.0168935	0.983107
5.72157e-08	0.0169062	0.983094
5.88219e-08	0.0169194	0.983081
6.04732e-08	0.0169329	0.983067
6.21709e-08	0.0169467	0.983053
6.39162e-08	0.016961	0.983039
6.57106e-08	0.0169757	0.983024
6.75553e-08	0.0169907	0.983009
6.94518e-08	0.0170062	0.982994
7.14015e-08	0.0170222	0.982978
7.3406e-08	0.0170385	0.982961
7.54667e-08	0.0170554	0.982945
7.75853e-08	0.0170727	0.982927
7.97634e-08	0.0170905	0.98291
8.20026e-08	0.0171088	0.982891
8.43047e-08	0.0171276	0.982872
8.66714e-08	0.0171469	0.982853
8.91045e-08	0.0171668	0.982833
9.1606e-08	0.0171872	0.982813
9.41777e-08	0.0172082	0.982792
9.68215e-08	0.0172298	0.98277
9.95396e-08	0.017252	0.982748
1.02334e-07	0.0172749	0.982725
1.05207e-07	0.0172983	0.982702
1.0816e-07	0.0173224	0.982678
1.11197e-07	0.0173472	0.982653
1.14318e-07	0.0173727	0.982627
1.17528e-07	0.0173989	0.982601
1.20827e-07	0.0174259	0.982574
1.24219e-07	0.0174536	0.982546
1.27706e-07	0.017482	0.982518
1.31291e-07	0.0175113	0.982489
1.34977e-07	0.0175414	0.982459
1.38766e-07	0.0175723	0.982428
1.42662e-07	0.0176041	0.982396
1.46667e-07	0.0176368	0.982363
1.50785e-07	0.0176704	0.98233
1.55018e-07	0.0177049	0.982295
1.59369e-07	0.0177404	0.98226
1.63843e-07	0.0177769	0.982223
1.68443e-07	0.0178145	0.982186
1.73172e-07	0.017853	0.982147
1.78033e-07	0.0178927	0.982107
1.83031e-07	0.0179334	0.982067
1.88169e-07	0.0179753	0.982025
1.93452e-07	0.0180184	0.981982
1.98883e-07	0.0180627	0.981937
2.04466e-07	0.0181082	0.981892
2.10206e-07	0.018155	0.981845
2.16107e-07	0.0182031	0.981797
2.22174e-07	0.0182526	0.981747
2.28411e-07	0.0183034	0.981697
2.34823e-07	0.0183557	0.981644
2.41416e-07	0.0184094	0.981591
2.48193e-07	0.0184646	0.981535
2.55161e-07	0.0185214	0.981479
2.62324e-07	0.0185797	0.98142
2.69688e-07	0.0186397	0.98136
2.77259e-07	0.0187013	0.981299
2.85043e-07	0.0187647	0.981235
2.93045e-07	0.0188299	0.98117
3.01271e-07	0.0188968	0.981103
3.09729e-07	0.0189657	0.981034
3.18424e-07	0.0190364	0.980964
3.27363e-07	0.0191092	0.980891
3.36553e-07	0.0191839	0.980816
3.46002e-07	0.0192608	0.980739
3.55715e-07	0.0193398	0.98066
3.65701e-07	0.019421	0.980579
3.75967e-07	0.0195045	0.980496
3.86522e-07	0.0195903	0.98041
3.97373e-07	0.0196785	0.980322
4.08529e-07	0.0197691	0.980231
4.19997e-07	0.0198623	0.980138
4.31788e-07	0.0199581	0.980042
4.4391e-07	0.0200565	0.979943
4.56372e-07	0.0201577	0.979842
4.69183e-07	0.0202617	0.979738
4.82355e-07	0.0203686	0.979631
4.95896e-07	0.0204785	0.979522
5.09818e-07	0.0205914	0.979409
5.2413e-07	0.0207075	0.979292
5.38844e-07	0.0208268	0.979173
5.53971e-07	0.0209495	0.979051
5.69523e-07	0.0210755	0.978924
5.85511e-07	0.0212051	0.978795
6.01948e-07	0.0213382	0.978662
6.18847e-07	0.021475	0.978525
6.3622e-07	0.0216157	0.978384
6.54081e-07	0.0217603	0.97824
6.72443e-07	0.0219088	0.978091
6.9132e-07	0.0220615	0.977938
7.10728e-07	0.0222185	0.977782
7.3068e-07	0.0223797	0.97762
7.51193e-07	0.0225455	0.977455
7.72281e-07	0.0227158	0.977284
7.93962e-07	0.0228909	0.977109
8.16251e-07	0.0230708	0.976929
8.39166e-07	0.0232557	0.976744
8.62724e-07	0.0234458	0.976554
8.86943e-07	0.023641	0.976359
9.11843e-07	0.0238417	0.976158
9.37441e-07	0.0240479	0.975952
9.63758e-07	0.0242599	0.97574
9.90814e-07	0.0244777	0.975522
1.01863e-06	0.0247014	0.975299
1.04723e-06	0.0249314	0.975069
1.07662e-06	0.0251677	0.974832
1.10685e-06	0.0254105	0.974589
1.13792e-06	0.0256601	0.97434
1.16987e-06	0.0259164	0.974084
1.20271e-06	0.0261799	0.97382
1.23647e-06	0.0264506	0.973549
1.27118e-06	0.0267287	0.973271
1.30687e-06	0.0270145	0.972986
1.34356e-06	0.0273081	0.972692
1.38128e-06	0.0276098	0.97239
1.42005e-06	0.0279198	0.97208
1.45992e-06	0.0282382	0.971762
1.5009e-06	0.0285654	0.971435
1.54304e-06	0.0289015	0.971098
1.58636e-06	0.0292468	0.970753
1.63089e-06	0.0296016	0.970398
1.67668e-06	0.029966	0.970034
1.72374e-06	0.0303404	0.96966
1.77214e-06	0.030725	0.969275
1.82189e-06	0.0311201	0.96888
1.87303e-06	0.031526	0.968474
1.92561e-06	0.0319428	0.968057
1.97967e-06	0.0323711	0.967629
2.03525e-06	0.0328109	0.967189
2.09238e-06	0.0332627	0.966737
2.15112e-06	0.0337267	0.966273
2.21151e-06	0.0342032	0.965797
2.2736e-06	0.0346927	0.965307
2.33742e-06	0.0351954	0.964805
2.40304e-06	0.0357116	0.964288
2.4705e-06	0.0362418	0.963758
2.53986e-06	0.0367862	0.963214
2.61116e-06	0.0373453	0.962655
2.68446e-06	0.0379194	0.962081
2.75983e-06	0.038509	0.961491
2.8373e-06	0.0391143	0.960886
2.91696e-06	0.0397358	0.960264
2.99884e-06	0.0403739	0.959626
3.08303e-06	0.041029	0.958971
3.16958e-06	0.0417016	0.958298
3.25856e-06	0.0423921	0.957608
3.35004e-06	0.043101	0.956899
3.44409e-06	0.0438287	0.956171
3.54077e-06	0.0445756	0.955424
3.64017e-06	0.0453423	0.954658
3.74237e-06	0.0461292	0.953871
3.84743e-06	0.0469369	0.953063
3.95544e-06	0.0477658	0.952234
4.06648e-06	0.0486165	0.951384
4.18064e-06	0.0494895	0.950511
4.298e-06	0.0503853	0.949615
4.41866e-06	0.0513045	0.948695
4.54271e-06	0.0522477	0.947752
4.67023e-06	0.0532154	0.946785
4.80134e-06	0.0542082	0.945792
4.93613e-06	0.0552267	0.944773
5.07471e-06	0.0562715	0.943729
5.21717e-06	0.0573432	0.942657
5.36363e-06	0.0584425	0.941557
5.51421e-06	0.05957	0.94043
5.66901e-06	0.0607263	0.939274
5.82815e-06	0.0619121	0.938088
5.99177e-06	0.0631281	0.936872
6.15998e-06	0.064375	0.935625
6.33291e-06	0.0656534	0.934347
6.51069e-06	0.066964	0.933036
6.69347e-06	0.0683076	0.931692
6.88138e-06	0.0696849	0.930315
7.07456e-06	0.0710967	0.928903
7.27317e-06	0.0725436	0.927456
7.47735e-06	0.0740264	0.925974
7.68726e-06	0.0755459	0.924454
7.90307e-06	0.0771029	0.922897
8.12493e-06	0.0786982	0.921302
8.35302e-06	0.0803325	0.919668
8.58752e-06	0.0820066	0.917993
8.8286e-06	0.0837214	0.916279
9.07645e-06	0.0854777	0.914522
9.33125e-06	0.0872762	0.912724
9.59321e-06	0.0891179	0.910882
9.86252e-06	0.0910036	0.908996
1.01394e-05	0.0929341	0.907066
1.0424e-05	0.0949102	0.90509
1.07167e-05	0.0969329	0.903067
1.10175e-05	0.0990029	0.900997
1.13268e-05	0.101121	0.898879
1.16448e-05	0.103289	0.896711
1.19717e-05	0.105506	0.894494
1.23078e-05	0.107774	0.892226
1.26533e-05	0.110094	0.889906
1.30085e-05	0.112467	0.887533
1.33737e-05	0.114893	0.885107
1.37492e-05	0.117373	0.882627
1.41352e-05	0.119908	0.880092
1.4532e-05	0.1225	0.8775
1.49399e-05	0.125148	0.874852
1.53593e-05	0.127854	0.872146
1.57905e-05	0.130619	0.869381
1.62338e-05	0.133443	0.866557
1.66896e-05	0.136328	0.863672
1.71581e-05	0.139273	0.860727
1.76398e-05	0.14228	0.85772
1.8135e-05	0.14535	0.85465
1.86441e-05	0.148483	0.851517
1.91675e-05	0.15168	0.84832
1.97056e-05	0.154942	0.845058
2.02588e-05	0.15827	0.84173
2.08275e-05	0.161664	0.838336
2.14122e-05	0.165124	0.834876
2.20133e-05	0.168652	0.831348
2.26313e-05	0.172248	0.827752
2.32666e-05	0.175913	0.824087
2.39198e-05	0.179647	0.820353
2.45913e-05	0.183451	0.816549
2.52817e-05	0.187325	0.812675
2.59914e-05	0.19127	0.80873
2.67211e-05	0.195285	0.804715
2.74712e-05	0.199372	0.800628
2.82424e-05	0.203531	0.796469
2.90353e-05	0.207762	0.792238
2.98504e-05	0.212064	0.787936
3.06884e-05	0.21644	0.78356
3.15499e-05	0.220887	0.779113
3.24356e-05	0.225407	0.774593
3.33462e-05	0.23	0.77
3.42823e-05	0.234665	0.765335
3.52447e-05	0.239403	0.760597
3.62342e-05	0.244212	0.755788
3.72514e-05	0.249094	0.750906
3.82971e-05	0.254048	0.745952
3.93723e-05	0.259073	0.740927
4.04776e-05	0.264169	0.735831
4.16139e-05	0.269335	0.730665
4.27821e-05	0.274571	0.725429
4.39832e-05	0.279877	0.720123
4.52179e-05	0.285251	0.714749
4.64873e-05	0.290693	0.709307
4.77924e-05	0.296203	0.703797
4.91341e-05	0.301778	0.698222
5.05134e-05	0.307419	0.692581
5.19315e-05	0.313123	0.686877
5.33894e-05	0.318891	0.681109
5.48882e-05	0.324721	0.675279
5.64291e-05	0.330611	0.669389
5.80132e-05	0.33656	0.66344
5.96418e-05	0.342567	0.657433
6.13162e-05	0.34863	0.65137
6.30375e-05	0.354748	0.645252
6.48072e-05	0.360919	0.639081
6.66265e-05	0.367142	0.632858
6.8497e-05	0.373414	0.626586
7.04199e-05	0.379734	0.620266
7.23968e-05	0.386099	0.613901
7.44292e-05	0.392509	0.607491
7.65187e-05	0.398961	0.601039
7.86668e-05	0.405452	0.594548
8.08752e-05	0.411981	0.588019
8.31457e-05	0.418545	0.581455
8.54798e-05	0.425143	0.574857
8.78795e-05	0.431772	0.568228
9.03466e-05	0.438429	0.561571
9.28829e-05	0.445112	0.554888
9.54904e-05	0.451819	0.548181
9.81712e-05	0.458548	0.541452
0.000100927	0.465295	0.534705
0.000103761	0.472059	0.527941
0.000106673	0.478837	0.521163
0.000109668	0.485625	0.514375
0.000112747	0.492423	0.507577
0.000115912	0.499226	0.500774
0.000119166	0.506033	0.493967
0.000122511	0.51284	0.48716
0.000125951	0.519646	0.480354
0.000129486	0.526448	0.473552
0.000133122	0.533242	0.466758
0.000136859	0.540027	0.459973
0.000140701	0.5468	0.4532
0.000144651	0.553558	0.446442
0.000148712	0.560299	0.439701
0.000152886	0.567021	0.432979
0.000157178	0.573719	0.426281
0.000161591	0.580394	0.419606
0.000166127	0.587041	0.412959
0.000170791	0.593659	0.406341
0.000175586	0.600245	0.399755
0.000180515	0.606797	0.393203
0.000185583	0.613313	0.386687
0.000190792	0.61979	0.38021
0.000196149	0.626227	0.373773
0.000201655	0.632621	0.367379
0.000207316	0.638971	0.361029
0.000213136	0.645274	0.354726
0.00021912	0.651528	0.348472
0.000225271	0.657732	0.342268
0.000231595	0.663885	0.336115
0.000238097	0.669983	0.330017
0.000244781	0.676027	0.323973
0.000251653	0.682013	0.317987
0.000258717	0.687941	0.312059
0.00026598	0.69381	0.30619
0.000273447	0.699617	0.300383
0.000281124	0.705363	0.294637
0.000289016	0.711045	0.288955
0.00029713	0.716662	0.283338
0.000305471	0.722214	0.277786
0.000314047	0.727699	0.272301
0.000322863	0.733117	0.266883
0.000331927	0.738467	0.261533
0.000341245	0.743748	0.256252
0.000350825	0.748959	0.251041
0.000360673	0.754101	0.245899
0.000370799	0.759171	0.240829
0.000381208	0.764171	0.235829
0.00039191	0.769099	0.230901
0.000402912	0.773955	0.226045
0.000414223	0.778739	0.221261
0.000425852	0.78345	0.21655
0.000437807	0.78809	0.21191
0.000450098	0.792656	0.207344
0.000462733	0.79715	0.20285
0.000475724	0.801572	0.198428
0.000489079	0.805921	0.194079
0.000502809	0.810198	0.189802
0.000516924	0.814403	0.185597
0.000531436	0.818536	0.181464
0.000546355	0.822597	0.177403
0.000561693	0.826588	0.173412
0.000577462	0.830507	0.169493
0.000593673	0.834356	0.165644
0.000610339	0.838135	0.161865
0.000627473	0.841844	0.158156
0.000645088	0.845484	0.154516
0.000663198	0.849056	0.150944
0.000681816	0.85256	0.14744
0.000700957	0.855996	0.144004
0.000720635	0.859366	0.140634
0.000740866	0.86267	0.13733
0.000761664	0.865909	0.134091
0.000783047	0.869083	0.130917
0.000805029	0.872194	0.127806
0.000827629	0.875241	0.124759
0.000850863	0.878226	0.121774
0.00087475	0.881149	0.118851
0.000899307	0.884012	0.115988
0.000924553	0.886815	0.113185
0.000950508	0.889559	0.110441
0.000977192	0.892244	0.107756
0.00100463	0.894872	0.105128
0.00103283	0.897443	0.102557
0.00106182	0.899959	0.100041
0.00109163	0.90242	0.0975803
0.00112228	0.904826	0.0951736
0.00115378	0.90718	0.09282
0.00118617	0.909481	0.0905186
0.00121947	0.911731	0.0882687
0.00125371	0.913931	0.0860693
0.0012889	0.91608	0.0839196
0.00132509	0.918181	0.0818186
0.00136229	0.920234	0.0797656
0.00140053	0.92224	0.0777597
0.00143985	0.9242	0.0758
0.00148027	0.926114	0.0738856
0.00152183	0.927984	0.0720158
0.00156455	0.92981	0.0701896
0.00160847	0.931594	0.0684063
0.00165362	0.933335	0.0666649
0.00170005	0.935035	0.0649648
0.00174777	0.936695	0.063305
0.00179684	0.938315	0.0616848
0.00184728	0.939897	0.0601033
0.00189914	0.94144	0.0585598
0.00195246	0.942947	0.0570535
0.00200727	0.944416	0.0555836
0.00206362	0.945851	0.0541493
0.00212155	0.94725	0.05275
0.00218111	0.948615	0.0513848
0.00224234	0.949947	0.0500531
0.00230529	0.951246	0.0487541
0.00237001	0.952513	0.047487
0.00243654	0.953749	0.0462513
0.00250494	0.954954	0.0450462
0.00257526	0.956129	0.043871
0.00264756	0.957275	0.042725
0.00272188	0.958392	0.0416077
0.0027983	0.959482	0.0405184
0.00287685	0.960544	0.0394563
0.00295762	0.961579	0.038421
0.00304065	0.962588	0.0374117
0.00312601	0.963572	0.036428
0.00321376	0.964531	0.0354691
0.00330399	0.965465	0.0345346
0.00339674	0.966376	0.0336238
0.0034921	0.967264	0.0327362
0.00359013	0.968129	0.0318713
0.00369092	0.968972	0.0310284
0.00379453	0.969793	0.0302072
0.00390106	0.970593	0.029407
0.00401057	0.971373	0.0286273
0.00412316	0.972132	0.0278678
0.00423891	0.972872	0.0271278
0.00435791	0.973593	0.0264069
0.00448025	0.974295	0.0257047
0.00460603	0.974979	0.0250206
0.00473533	0.975646	0.0243543
0.00486827	0.976295	0.0237053
0.00500494	0.976927	0.0230732
0.00514544	0.977542	0.0224575
0.00528989	0.978142	0.0218579
0.0054384	0.978726	0.0212739
0.00559107	0.979295	0.0207053
0.00574803	0.979849	0.0201514
0.0059094	0.980388	0.0196121
0.00607529	0.980913	0.019087
0.00624584	0.981424	0.0185756
0.00642119	0.981922	0.0180777
0.00660145	0.982407	0.0175929
0.00678677	0.982879	0.0171209
0.0069773	0.983339	0.0166613
0.00717317	0.983786	0.0162138
0.00737455	0.984222	0.0157782
0.00758158	0.984646	0.015354
0.00779442	0.985059	0.0149412
0.00801323	0.985461	0.0145392
0.00823819	0.985852	0.0141479
0.00846946	0.986233	0.013767
0.00870722	0.986604	0.0133962
0.00895166	0.986965	0.0130352
0.00920297	0.987316	0.0126838
0.00946132	0.987658	0.0123418
0.00972693	0.987991	0.0120089
0.01	0.988315	0.0116849
