# Supplementary material for: Mechanism of pore opening in the calcium-activated chloride channel TMEM16A
Source: Nat Commun. 2021 Feb 4;12:786. doi: 10.1038/s41467-020-20788-8 (PMC7862263; doi:10.1038/s41467-020-20788-8)
Supplement: Supplementary file 4 — Source Data [file 41467_2020_20788_MOESM4_ESM.zip › manuscript2_source_data/fig3.xlsx]

## Sheet: fig3c
i_WT (pA)	Po_WT	i_I550A (pA)	Po_I550A	i_I551A (pA)	Po_I551A	i_I641A (pA)	Po_I641A
0.0766051	0.896676	0.110263	1.04219	0.065057	0.771972	0.122769	1.02241
0.0829396	0.917515	0.113207	0.882354	0.0347341	0.827223	0.130128	0.975609
0.0978928	0.836545	0.117842	0.941874	0.0581263	0.861731	0.129235	0.955146
0.0723531	0.865022	0.139985	0.944683	0.0530277	0.884407	0.12954	0.976724
0.0829463	0.869491	0.108846	0.91409	0.0409775	0.748457	0.115548	0.966745
0.0810156	0.806071	0.145364	0.836565	0.0375833	0.939096	0.0950035	0.947717
0.0945907	0.906257	0.0857631	0.954192	0.0535966	0.783811	0.104487	0.90718
0.0895152	0.855946	0.0736966	0.929181	0.0457248	0.834653	0.0923781	0.864614
0.115646	0.945039	0.0778339	0.844326	0.0251276	0.81539
0.0755681	0.884706	0.136054	0.985927	0.0517364	0.801094
		0.0839236	0.869543	0.0734794	0.94283
		0.0820285	0.869304

## Sheet: fig3d
Unnamed: 0	L32	upper ci	lower ci
WT	1.58027	0.334762	0.308903
I550A	1.56439	0.0768643	0.0752191
I551A	2.43513	0.0956111	0.0940806
I641A	6.14374	0.165474	0.163726
I550A/I641A	2.33315	0.260539	0.248793
I551A/I641A	2.08541	0.0701751	0.0690723

## Sheet: fig3e
Unnamed: 0	L21	upper ci	lower ci
WT	3.43467	0.414933	0.397498
I550A	4.0449	0.454771	0.436439
I551A	5.14008	0.337091	0.328862
I641A	2.97672	0.100596	0.0991882
I550A/I641A	1.48848	0.275518	0.256582
I551A/I641A	3.35078	0.234566	0.227999

## Sheet: fig3f
Unnamed: 0	L10	upper ci	lower ci
WT	10.5293	3.1362	2.92132
I550A	16.442	2.53608	2.44462
I551A	6.1018	0.624184	0.610999
I641A	34.2168	1.91036	1.88728
I550A/I641A	17.3438	7.84162	7.03577
I551A/I641A	14.9995	1.56392	1.52662

## Sheet: fig3g
Unnamed: 0	parameter	dddG (kcal/mol)	dddG_sd	t value	two-tail p
I550/I641	L32	0.557833	0.0705558	7.90626	2.20484e-08
I550/I641	L21	0.498731	0.0722526	6.9026	2.50292e-07
I550/I641	L10	0.655089	0.161229	4.06309	0.000396515
I551/I641	L32	0.880823	0.0628578	14.0129	1.25455e-13
I551/I641	L21	0.165803	0.0460868	3.59762	0.00132258
I551/I641	L10	0.162514	0.097178	1.67234	0.106451

## Sheet: fig3h
Unnamed: 0	parameter	dG_ind (kcal/mol)	dG_ind_sd	t value	two-tail p
I550	L32	-0.563713	0.033378	16.8888	1.55431e-15
I550	L21	-0.403517	0.0539974	7.47291	6.19617e-08
I550	L10	-0.395606	0.128989	3.06698	0.00499917
I551	L32	-0.629067	0.0127154	49.4729	0
I551	L21	0.0689169	0.0227965	3.02313	0.00556362
I551	L10	-0.480157	0.0347684	13.8101	1.75415e-13
