# Supplementary material for: Mechanism of pore opening in the calcium-activated chloride channel TMEM16A
Source: Nat Commun. 2021 Feb 4;12:786. doi: 10.1038/s41467-020-20788-8 (PMC7862263; doi:10.1038/s41467-020-20788-8)
Supplement: Supplementary file 4 — Source Data [file 41467_2020_20788_MOESM4_ESM.zip › manuscript2_source_data/fig4.xlsx]

## Sheet: fig4b
Unnamed: 0	L32	upper ci	lower ci
Q649A	1.71219	0.0571248	0.0563105
Q649L	3.67889	0.267693	0.259955
I551A/Q649A	2.74956	0.354129	0.33579
I551A/Q649L	2.92222	0.583799	0.538181

## Sheet: fig4c
Unnamed: 0	L21	upper ci	lower ci
Q649A	3.88008	0.228494	0.223638
Q649L	4.96703	0.491268	0.473025
I551A/Q649A	2.97007	0.367572	0.351612
I551A/Q649L	3.93448	1.53392	1.32449

## Sheet: fig4d
Unnamed: 0	L10	upper ci	lower ci
Q649A	10.0284	0.883109	0.866745
Q649L	14.7506	2.38213	2.30323
I551A/Q649A	16.0039	3.79161	3.61928
I551A/Q649L	10.965	6.27565	5.53523

## Sheet: fig4e
Unnamed: 0	parameter	dddG (kcal/mol)	dddG_sd	t value	two-tail p
I551/Q649	L32	-0.024024	0.0726237	0.330802	0.743446
I551/Q649	L21	0.39033	0.0565422	6.90334	2.49834e-07
I551/Q649	L10	-0.589775	0.116855	5.04706	2.96822e-05
I551/L649	L32	-0.409847	0.0720092	5.69159	5.47466e-06
I551/L649	L21	0.0199276	0.118392	0.168319	0.867635
I551/L649	L10	-0.444805	0.183466	2.42445	0.0225855

## Sheet: fig4f
Unnamed: 0	parameter	dG_ind (kcal/mol)	dG_ind_sd	t value	two-tail p
I551	L32	0.27578	0.0385328	7.157	1.33605e-07
I551	L21	-0.15561	0.0399087	3.89915	0.000607827
I551	L10	0.272132	0.0736233	3.69627	0.00102696
