# Supplementary material for: Mechanism of pore opening in the calcium-activated chloride channel TMEM16A
Source: Nat Commun. 2021 Feb 4;12:786. doi: 10.1038/s41467-020-20788-8 (PMC7862263; doi:10.1038/s41467-020-20788-8)
Supplement: Supplementary file 4 — Source Data [file 41467_2020_20788_MOESM4_ESM.zip › manuscript2_source_data/fig5.xlsx]

## Sheet: WT
WT	V (mV)	mean	sem	n
	120	1	0	6
	100	0.85581	0.00651164	6
	80	0.693455	0.00723037	6
	60	0.529631	0.00514943	6
	40	0.359212	0.00397382	6
	20	0.181622	0.00172032	6
	0.0001	-0.00105658	0.00254014	6
	-20	-0.185024	0.00510906	6
	-40	-0.367455	0.00854352	6
	-60	-0.54136	0.010609	6
	-80	-0.712606	0.0132595	6
	-100	-0.8743	0.0162915	6

## Sheet: I550A
I550A	V (mV)	mean	sem	n
	120	1	0	6
	100	0.848105	0.00364207	6
	80	0.691401	0.0053337	6
	60	0.527647	0.00523984	6
	40	0.357589	0.00417839	6
	20	0.178673	0.00206843	6
	0.0001	-0.00592576	0.00200334	6
	-20	-0.196934	0.0061853	6
	-40	-0.392381	0.0125029	6
	-60	-0.581158	0.0178779	6
	-80	-0.75857	0.0248218	6
	-100	-0.910465	0.0288667	6

## Sheet: I551A
I551A	V (mV)	mean	sem	n
	120	1	0	8
	100	0.833859	0.00111767	8
	80	0.665039	0.00147065	8
	60	0.494725	0.00145918	8
	40	0.324523	0.00146096	8
	20	0.157494	0.0012527	8
	0.0001	-0.00368752	0.000914215	8
	-20	-0.156372	0.00113862	8
	-40	-0.297281	0.00195415	8
	-60	-0.424632	0.00326895	8
	-80	-0.539405	0.00517419	8
	-100	-0.641237	0.00828605	8

## Sheet: I641A
I641A	V (mV)	mean	sem	n
	120	1	0	7
	100	0.855574	0.00112574	7
	80	0.699856	0.00118701	7
	60	0.532991	0.00116563	7
	40	0.359935	0.00124946	7
	20	0.177467	0.00151889	7
	0.0001	-0.010509	0.00139321	7
	-20	-0.203839	0.00203884	7
	-40	-0.399274	0.00357173	7
	-60	-0.595925	0.00584377	7
	-80	-0.786562	0.00911226	7
	-100	-0.972088	0.0125476	7

## Sheet: Q649A
Q649A	V (mV)	mean	sem	n
	120	1	0	6
	100	0.829082	0.00129419	6
	80	0.657979	0.00209296	6
	60	0.486909	0.00237874	6
	40	0.319771	0.00191236	6
	20	0.155341	0.00124385	6
	0.0001	-0.00257945	0.000840008	6
	-20	-0.151494	0.00140718	6
	-40	-0.288539	0.00240953	6
	-60	-0.412977	0.00345034	6
	-80	-0.525629	0.00479416	6
	-100	-0.628058	0.00521942	6

## Sheet: Q649L
Q649L	V (mV)	mean	sem	n
	120	1	0	11
	100	0.842939	0.00104721	11
	80	0.680687	0.00142086	11
	60	0.513314	0.00160383	11
	40	0.34181	0.0015507	11
	20	0.169425	0.00135354	11
	0.0001	0.000133051	0.00141245	11
	-20	-0.161882	0.00187398	11
	-40	-0.312589	0.00262794	11
	-60	-0.448867	0.00356813	11
	-80	-0.569171	0.00498652	11
	-100	-0.672018	0.00652305	11

## Sheet: I550A+I641A
I550A/I641A	V (mV)	mean	sem	n
	120	1	0	10
	100	0.852743	0.0026681	10
	80	0.694851	0.00388226	10
	60	0.536997	0.00363003	10
	40	0.365164	0.00346556	10
	20	0.182309	0.00273133	10
	0.0001	-0.00681104	0.00166117	10
	-20	-0.204078	0.00257219	10
	-40	-0.402077	0.00537605	10
	-60	-0.599919	0.00850562	10
	-80	-0.791318	0.0129886	10
	-100	-0.980861	0.0170548	10

## Sheet: I551A+I641A
I551A/I641A	V (mV)	mean	sem	n
	120	1	0	10
	100	0.835058	0.00234757	10
	80	0.668393	0.00284523	10
	60	0.497755	0.00309422	10
	40	0.329157	0.00276033	10
	20	0.161838	0.0017124	10
	0.0001	0.000307865	0.000881041	10
	-20	-0.15435	0.0018632	10
	-40	-0.299736	0.00389358	10
	-60	-0.434567	0.00548041	10
	-80	-0.55833	0.00881561	10
	-100	-0.672148	0.0113048	10

## Sheet: I551A+Q649A
I551A/Q649A	V (mV)	mean	sem	n
	120	1	0	16
	100	0.802629	0.00190364	16
	80	0.617953	0.00190355	16
	60	0.445285	0.00186773	16
	40	0.283685	0.00164764	16
	20	0.135634	0.00108533	16
	0.0001	0.000784788	0.000761584	16
	-20	-0.122328	0.0011399	16
	-40	-0.234632	0.00187638	16
	-60	-0.338631	0.00266911	16
	-80	-0.433207	0.00383923	16
	-100	-0.526618	0.00518346	16

## Sheet: I551A+Q649L
I551A/Q649L	V (mV)	mean	sem	n
	120	1	0	12
	100	0.805376	0.00229906	12
	80	0.619519	0.00243458	12
	60	0.443831	0.0027202	12
	40	0.281255	0.0022108	12
	20	0.133583	0.00132377	12
	0.0001	0.000296983	0.000853407	12
	-20	-0.120902	0.00111135	12
	-40	-0.230415	0.0021	12
	-60	-0.334059	0.00285457	12
	-80	-0.429881	0.00434532	12
	-100	-0.524373	0.00595006	12

[truncated: 3 more sheets: fig5c, fig5d, fig5e]
