# Supplementary material for: Mechanism of pore opening in the calcium-activated chloride channel TMEM16A
Source: Nat Commun. 2021 Feb 4;12:786. doi: 10.1038/s41467-020-20788-8 (PMC7862263; doi:10.1038/s41467-020-20788-8)
Supplement: Supplementary file 4 — Source Data [file 41467_2020_20788_MOESM4_ESM.zip › manuscript2_source_data/fig6.xlsx]

## Sheet: left
	log L32	log +ci	log -ci	log k32	log +ci	log -ci	log k23	log +ci	log -ci
I550A+I551A	0.131836	0.0305449	0.0328568	1.636	0.00723726	0.00735991	1.50417	0.0298171	0.0320162
I550A+I641V	0.134861	0.00660059	0.00670246	1.71246	0.00183842	0.00184624	1.5776	0.00634483	0.0064389
I550A	0.194344	0.0106391	0.0109063	1.90538	0.00362022	0.00365065	1.71104	0.0100245	0.0102613
WT	0.19873	0.0429324	0.0476468	1.77895	0.0220062	0.0231811	1.58022	0.0375663	0.0411262
Q649A	0.233551	0.00727865	0.00740272	1.73605	0.00274263	0.00276006	1.50249	0.00675286	0.00685952
I551A+I641A	0.319192	0.00733534	0.00746137	1.29311	0.00175395	0.00176106	0.973913	0.00712795	0.0072469
I641V	0.366944	0.00775412	0.00789509	1.57349	0.00331308	0.00333855	1.20654	0.0070255	0.00714102
I550A+I641A	0.367942	0.0235362	0.0248852	1.5358	0.00976608	0.00999076	1.16785	0.0215606	0.0226872
I551A	0.386523	0.00854563	0.00871717	1.54111	0.00374217	0.0037747	1.15459	0.00770147	0.00784051
I551A+Q649A	0.439264	0.0269457	0.0287288	1.59035	0.0110978	0.0113888	1.15109	0.0247487	0.0262447
I551A+Q649L	0.465712	0.040581	0.0447675	2.00916	0.0168334	0.0175122	1.54345	0.0374134	0.0409429
G644P	0.485711	0.00545502	0.00552441	1.28614	0.0023863	0.00239949	0.80043	0.00491286	0.00496907
Q649L	0.565717	0.0156062	0.016188	2.0587	0.00713211	0.0072512	1.49298	0.0139508	0.0144139
I641A	0.788433	0.00589623	0.00597738	1.43639	0.00293085	0.00295077	0.64796	0.00512685	0.0051881
I551A+I641V	0.814647	0.0225531	0.0237888	2.03669	0.0113637	0.011669	1.22204	0.0196534	0.0205852

## Sheet: middle
	log L21	log +ci	log -ci	log k21	log +ci	log -ci	log k12	log +ci	log -ci
I550A+I641A	0.172742	0.0379018	0.0415286	2.6118	0.018894	0.0197535	2.43906	0.0333745	0.0361544
G644P	0.37731	0.00427553	0.00431804	2.06679	0.00265857	0.00267494	1.68948	0.00335607	0.00338221
I550A+I551A	0.42747	0.0424486	0.0470515	2.13828	0.0317385	0.0342421	1.71081	0.029231	0.0313413
I550A+I641V	0.450246	0.0162245	0.0168542	2.79742	0.00848617	0.00865531	2.34717	0.0139192	0.0143801
I551A+Q649A	0.472767	0.026031	0.0276913	2.38602	0.0165485	0.0172042	1.91326	0.020406	0.0214123
I641A	0.473738	0.00737275	0.00750008	2.74967	0.00309227	0.00311445	2.27593	0.00670589	0.00681106
I551A+I641A	0.525146	0.015031	0.0155699	2.83296	0.00674819	0.00685471	2.30782	0.0134938	0.0139265
WT	0.535885	0.0254457	0.0270299	2.6094	0.0192844	0.0201807	2.07352	0.0169595	0.0176488
Q649A	0.588841	0.0127217	0.0131057	2.62471	0.00787463	0.00802005	2.03587	0.0100606	0.0102992
I551A+Q649L	0.594887	0.0738402	0.0890195	3.07282	0.0358435	0.0390701	2.47793	0.0668354	0.0790254
I550A	0.606908	0.0237488	0.025123	2.75193	0.014142	0.014618	2.14502	0.0193173	0.0202166
I641V	0.613084	0.0140747	0.0145462	2.67083	0.00745716	0.00758744	2.05774	0.0120059	0.0123473
Q649L	0.696097	0.0209929	0.0220594	2.99613	0.0110269	0.0113142	2.30003	0.0180203	0.0188005
I551A	0.71097	0.0141219	0.0145966	2.69446	0.00785648	0.00800123	1.98349	0.011809	0.0121391
I551A+I641V	0.832697	0.0189072	0.0197679	3.0441	0.00981051	0.0100373	2.2114	0.0162866	0.0169213

## Sheet: right
	log L10	log +ci	log -ci	log k10	log +ci	log -ci	log k01	log +ci	log -ci
I550A+I551A	0.663168	0.060498	0.0703108	2.84644	0.06025	0.0699759	2.18327	0.00603192	0.00611688
I551A	0.785458	0.0218671	0.0230268	3.67425	0.0213518	0.022456	2.88879	0.00487196	0.00492723
Q649A	1.00123	0.0189136	0.019775	3.61595	0.0184093	0.0192243	2.61472	0.00445805	0.00450429
WT	1.0224	0.059473	0.0689294	3.46156	0.0594428	0.0688889	2.43916	0.00209216	0.00210228
I551A+Q649L	1.04001	0.105436	0.139531	3.7338	0.103306	0.135813	2.69379	0.0245941	0.0260709
I551A+I641V	1.0933	0.038713	0.0425046	3.83958	0.0383901	0.0421157	2.74628	0.00530094	0.00536644
Q649L	1.16881	0.0338379	0.0366988	3.73677	0.0334174	0.0362047	2.56796	0.0056002	0.00567336
I551A+I641A	1.17608	0.0222477	0.0234492	3.63634	0.0212759	0.0223721	2.46026	0.00670184	0.00680689
I550A+I641V	1.19618	0.022853	0.0241227	3.62277	0.0217195	0.0228632	2.42658	0.00732605	0.00745176
I551A+Q649A	1.20423	0.0484922	0.0545953	3.56174	0.0467228	0.0523622	2.35752	0.0138781	0.0143363
I550A	1.21595	0.0323274	0.0349287	3.50353	0.0319768	0.0345197	2.28758	0.00499079	0.00504881
I641V	1.21764	0.0206797	0.0217139	3.51863	0.0202871	0.0212814	2.30099	0.00413538	0.00417513
G644P	1.22835	0.00919478	0.00939367	3.35629	0.00877629	0.00895731	2.12794	0.00277646	0.00279433
I550A+I641A	1.23914	0.0859411	0.107251	3.70511	0.0707697	0.0845905	2.46596	0.0529582	0.0603246
I641A	1.53424	0.0121254	0.0124737	3.43023	0.0118898	0.0122245	1.89599	0.00242177	0.00243535
