# Supplementary material for: Mechanism of pore opening in the calcium-activated chloride channel TMEM16A
Source: Nat Commun. 2021 Feb 4;12:786. doi: 10.1038/s41467-020-20788-8 (PMC7862263; doi:10.1038/s41467-020-20788-8)
Supplement: Supplementary file 4 — Source Data [file 41467_2020_20788_MOESM4_ESM.zip › manuscript2_source_data/figS1.xlsx]

## Sheet: top
time (s)	2s	3s	4s	4s_mut
0.0001	1	1	1	0
0.0002	1	1	1	0
0.0003	1	1	1	0
0.0004	1	1	1	0
0.0005	1	1	1	0
0.0006	1	1	1	0
0.0007	1	1	1	0
0.0008	1	1	1	0
0.0009	1	1	1	0
0.001	1	1	1	0
0.0011	1	1	1	0
0.0012	1	1	1	0
0.0013	1	1	1	0
0.0014	1	1	1	0
0.0015	1	1	1	0
0.0016	1	1	1	0
0.0017	1	1	1	0
0.0018	1	1	1	0
0.0019	1	1	1	0
0.002	1	1	1	0
0.0021	1	1	1	0
0.0022	1	1	1	0
0.0023	1	1	1	0
0.0024	1	1	1	0
0.0025	1	0	1	0
0.0026	1	0	1	0
0.0027	1	0	1	0
0.0028	1	0	1	0
0.0029	1	0	1	0
0.003	1	0	1	0
0.0031	1	0	1	0
0.0032	1	0	1	0
0.0033	1	0	1	0
0.0034	1	0	1	0
0.0035	1	0	1	0
0.0036	1	0	1	0
0.0037	1	0	1	0
0.0038	1	0	1	0
0.0039	1	0	1	0
0.004	1	0	1	0
0.0041	1	0	1	0
0.0042	1	0	1	0
0.0043	1	0	1	0
0.0044	1	0	1	0
0.0045	1	0	1	0
0.0046	1	0	1	0
0.0047	1	0	1	0
0.0048	1	0	1	0
0.0049	1	0	1	0
0.005	1	0	1	0
0.0051	1	0	1	0
0.0052	1	0	1	0
0.0053	1	0	1	0
0.0054	1	0	1	0
0.0055	1	0	1	0
0.0056	1	0	1	0
0.0057	1	0	1	0
0.0058	0	0	1	0
0.0059	0	0	1	0
0.006	0	0	1	0
0.0061	0	0	1	0
0.0062	0	0	1	0
0.0063	0	0	1	0
0.0064	0	0	1	0
0.0065	0	0	1	0
0.0066	0	0	1	0
0.0067	0	0	1	0
0.0068	0	0	1	0
0.0069	0	0	1	0
0.007	0	0	1	0
0.0071	0	1	1	0
0.0072	0	1	1	0
0.0073	0	1	1	0
0.0074	0	1	1	0
0.0075	0	1	1	0
0.0076	0	1	1	0
0.0077	0	1	1	0
0.0078	0	1	1	0
0.0079	0	1	1	0
0.008	0	1	1	0
0.0081	0	1	1	0
0.0082	0	1	1	0
0.0083	0	1	1	0
0.0084	0	1	1	0
0.0085	0	1	1	0
0.0086	0	1	1	0
0.0087	0	1	1	0
0.0088	0	1	1	0
0.0089	1	1	1	0
0.009	1	1	1	0
0.0091	1	1	1	0
0.0092	1	1	1	0
0.0093	1	1	1	0
0.0094	1	1	0	0
0.0095	1	1	0	0
0.0096	1	1	0	0
0.0097	1	1	0	0
0.0098	1	1	0	0
0.0099	1	1	0	0
0.01	1	1	0	0
0.0101	1	1	0	0
0.0102	1	1	0	0
0.0103	1	1	0	0
0.0104	1	1	0	0
0.0105	1	1	0	0
0.0106	1	0	0	0
0.0107	1	0	0	0
0.0108	1	0	0	0
0.0109	1	0	1	0
0.011	1	0	1	0
0.0111	1	0	1	0
0.0112	1	0	1	0
0.0113	1	1	1	0
0.0114	1	1	1	0
0.0115	1	1	1	0
0.0116	1	1	1	0
0.0117	1	1	1	0
0.0118	1	1	1	0
0.0119	1	1	1	0
0.012	1	1	1	0
0.0121	1	1	1	0
0.0122	1	1	1	0
0.0123	1	1	1	0
0.0124	1	1	1	0
0.0125	1	1	1	0
0.0126	1	1	1	0
0.0127	1	1	1	0
0.0128	1	1	1	0
0.0129	1	1	1	0
0.013	1	1	1	0
0.0131	1	1	0	0
0.0132	1	1	0	0
0.0133	1	1	0	0
0.0134	1	1	0	0
0.0135	1	1	0	0
0.0136	1	1	0	0
0.0137	1	0	0	0
0.0138	1	0	0	0
0.0139	1	0	0	0
0.014	1	0	0	0
0.0141	1	0	0	0
0.0142	1	1	0	0
0.0143	1	1	1	0
0.0144	1	1	1	0
0.0145	1	1	1	0
0.0146	1	1	1	0
0.0147	1	1	1	0
0.0148	1	1	1	0
0.0149	1	1	1	0
0.015	1	1	1	0
0.0151	1	1	1	0
0.0152	1	1	1	0
0.0153	1	1	1	0
0.0154	1	1	1	0
0.0155	1	1	1	0
0.0156	1	1	1	0
0.0157	1	1	1	0
0.0158	1	1	1	0
0.0159	1	1	1	0
0.016	1	1	1	0
0.0161	1	1	1	0
0.0162	1	1	1	0
0.0163	1	1	1	0
0.0164	1	1	1	0
0.0165	1	1	1	0
0.0166	1	1	1	0
0.0167	1	1	1	0
0.0168	1	1	1	0
0.0169	1	1	1	0
0.017	1	1	1	0
0.0171	1	1	1	0
0.0172	1	1	1	0
0.0173	1	1	1	0
0.0174	1	1	1	0
0.0175	1	1	1	0
0.0176	1	1	1	0
0.0177	1	0	1	0
0.0178	1	0	1	0
0.0179	1	0	1	0
0.018	1	0	1	0
0.0181	1	1	1	0
0.0182	1	0	1	0
0.0183	1	0	1	0
0.0184	1	0	1	0
0.0185	1	0	1	0
0.0186	1	0	1	0
0.0187	1	0	1	0
0.0188	1	0	1	0
0.0189	1	0	1	0
0.019	1	0	1	0
0.0191	1	0	1	0
0.0192	1	0	1	0
0.0193	1	0	1	0
0.0194	1	0	1	0
0.0195	1	1	1	0
0.0196	1	1	1	0
0.0197	1	1	1	0
0.0198	0	0	1	0
0.0199	0	0	1	0
0.02	0	0	1	0
0.0201	0	0	1	0
0.0202	0	0	0	0
0.0203	0	0	0	0
0.0204	0	0	0	0
0.0205	0	0	0	0
0.0206	0	0	0	0
0.0207	0	0	0	0
0.0208	0	0	0	0
0.0209	0	1	0	0
0.021	0	1	0	0
0.0211	0	1	0	0
0.0212	0	1	0	0
0.0213	0	1	0	0
0.0214	0	1	0	0
0.0215	0	1	0	0
0.0216	0	1	0	0
0.0217	0	1	0	0
0.0218	1	1	0	0
0.0219	1	1	0	0
0.022	1	1	1	0
0.0221	1	1	1	0
0.0222	1	1	1	0
0.0223	1	1	1	0
0.0224	1	1	1	0
0.0225	1	1	1	0
0.0226	1	1	1	0
0.0227	1	1	1	0
0.0228	1	1	1	0
0.0229	1	1	1	0
0.023	1	0	1	0
0.0231	1	0	1	0
0.0232	0	0	1	0
0.0233	0	0	1	0
0.0234	0	0	1	0
0.0235	0	0	1	0
0.0236	0	0	1	0
0.0237	0	0	1	0
0.0238	0	0	1	0
0.0239	0	0	1	0
0.024	0	0	1	0
0.0241	0	0	1	0
0.0242	0	0	1	0
0.0243	0	0	1	0
0.0244	0	0	1	0
0.0245	0	0	1	0
0.0246	0	0	1	0
0.0247	1	0	1	0
0.0248	1	0	1	0
0.0249	1	0	1	0
0.025	1	0	1	0
0.0251	1	0	1	0
0.0252	1	0	1	0
0.0253	1	0	1	0
0.0254	1	0	1	0
0.0255	1	0	1	0
0.0256	1	0	1	0
0.0257	1	0	1	0
0.0258	1	0	1	0
0.0259	1	0	1	0
0.026	1	1	1	0
0.0261	1	1	1	0
0.0262	1	1	1	0
0.0263	1	1	1	0
0.0264	1	1	1	0
0.0265	1	1	1	0
0.0266	1	1	1	0
0.0267	1	1	1	0
0.0268	1	1	1	0
0.0269	1	1	1	0
0.027	1	1	1	0
0.0271	1	1	1	0
0.0272	1	1	1	0
0.0273	1	1	1	0
0.0274	1	1	1	0
0.0275	1	1	1	0
0.0276	1	1	1	0
0.0277	1	1	1	0
0.0278	1	1	0	0
0.0279	1	1	0	0
0.028	1	1	0	0
0.0281	1	1	0	0
0.0282	1	1	0	0
0.0283	1	1	0	0
0.0284	1	1	1	0
0.0285	1	1	1	0
0.0286	1	1	1	0
0.0287	1	1	1	0
0.0288	1	1	1	0
0.0289	1	1	1	0
0.029	1	1	1	0
0.0291	1	1	1	0
0.0292	1	1	1	0
0.0293	1	1	1	0
0.0294	1	1	1	0
0.0295	1	1	1	0
0.0296	1	1	1	0
0.0297	1	1	1	0
0.0298	1	1	1	0
0.0299	1	1	1	0
0.03	1	1	1	0
0.0301	1	1	1	0
0.0302	1	1	1	0
0.0303	1	1	1	0
0.0304	1	1	1	0
0.0305	1	1	1	0
0.0306	1	1	1	0
0.0307	1	1	1	0
0.0308	1	1	1	0
0.0309	1	1	1	0
0.031	1	1	1	0
0.0311	1	1	1	0
0.0312	1	1	1	0
0.0313	1	1	1	0
0.0314	1	1	1	0
0.0315	1	1	1	0
0.0316	1	1	1	0
0.0317	1	1	1	0
0.0318	1	1	1	0
0.0319	1	1	1	0
0.032	1	1	1	0
0.0321	1	1	1	0
0.0322	1	1	1	0
0.0323	1	1	1	0
0.0324	1	1	1	0
0.0325	1	1	1	0
0.0326	1	1	1	0
0.0327	1	1	1	0
0.0328	1	1	1	0
0.0329	1	1	1	0
0.033	1	1	1	0
0.0331	1	1	1	0
0.0332	1	1	1	0
0.0333	1	1	1	0
0.0334	1	1	1	0
0.0335	1	1	1	0
0.0336	1	1	1	0
0.0337	1	1	1	0
0.0338	1	1	1	0
0.0339	1	1	1	0
0.034	1	1	1	0
0.0341	1	1	1	0
0.0342	1	1	1	0
0.0343	1	0	1	0
0.0344	1	0	1	0
0.0345	1	0	1	0
0.0346	1	0	1	0
0.0347	1	0	1	0
0.0348	1	1	1	0
0.0349	1	1	1	0
0.035	1	1	1	0
0.0351	1	1	1	0
0.0352	1	1	1	0
0.0353	1	1	1	0
0.0354	1	1	1	0
0.0355	1	1	1	0
0.0356	1	1	1	0
0.0357	1	1	1	0
0.0358	1	1	1	0
0.0359	1	1	1	0
0.036	1	1	1	0
0.0361	1	1	1	0
0.0362	1	1	1	0
0.0363	1	1	1	0
0.0364	1	1	1	0
0.0365	1	1	1	0
0.0366	1	1	1	0
0.0367	1	1	1	0
0.0368	1	1	1	0
0.0369	1	1	1	0
0.037	1	1	1	0
0.0371	1	1	0	0
0.0372	1	1	0	0
0.0373	1	1	0	0
0.0374	1	1	0	0
0.0375	1	1	1	0
0.0376	1	1	1	0
0.0377	1	1	1	0
0.0378	1	1	1	0
0.0379	1	1	1	0
0.038	1	1	1	0
0.0381	1	1	1	0
0.0382	1	1	1	0
0.0383	1	1	1	0
0.0384	1	1	1	0
0.0385	1	1	1	0
0.0386	1	1	1	0
0.0387	1	1	1	0
0.0388	1	1	1	0
0.0389	1	1	1	0
0.039	1	1	1	0
0.0391	1	1	1	0
0.0392	1	1	1	0
0.0393	1	1	1	0
0.0394	1	1	1	0
0.0395	1	1	1	0
0.0396	0	1	1	0
0.0397	0	1	1	0
0.0398	0	0	1	0
0.0399	0	0	1	0
0.04	0	0	1	0
0.0401	0	0	1	0
0.0402	0	0	0	0
0.0403	0	1	0	0
0.0404	1	1	1	0
0.0405	1	1	1	0
0.0406	1	1	1	0
0.0407	1	1	1	0
0.0408	1	1	1	0
0.0409	1	1	1	0
0.041	1	1	1	0
0.0411	1	1	1	0
0.0412	1	1	1	0
0.0413	1	1	1	0
0.0414	1	1	1	0
0.0415	0	1	1	0
0.0416	0	1	0	0
0.0417	0	1	0	0
0.0418	0	1	0	0
0.0419	0	1	0	0
0.042	0	1	0	0
0.0421	0	1	0	0
0.0422	0	1	1	0
0.0423	0	1	1	0
0.0424	0	1	1	0
0.0425	0	1	1	0
0.0426	0	1	1	0
0.0427	0	1	1	0
0.0428	0	1	1	0
0.0429	0	1	1	0
0.043	0	1	1	0
0.0431	0	1	1	0
0.0432	0	1	1	0
0.0433	0	1	1	0
0.0434	0	1	1	0
0.0435	1	1	1	0
0.0436	1	1	1	0
0.0437	1	1	1	0
0.0438	1	1	1	0
0.0439	1	1	1	0
0.044	1	1	1	0
0.0441	1	1	1	0
0.0442	1	1	1	0
0.0443	1	1	1	0
0.0444	1	0	1	0
0.0445	1	0	1	0
0.0446	1	0	1	0
0.0447	1	0	1	0
0.0448	1	0	1	0
0.0449	1	0	1	0
0.045	1	0	1	0
0.0451	1	0	1	0
0.0452	1	0	1	0
0.0453	1	0	1	0
0.0454	0	0	1	0
0.0455	0	0	1	0
0.0456	0	0	1	0
0.0457	1	0	1	0
0.0458	1	1	1	0
0.0459	1	1	1	0
0.046	1	1	1	0
0.0461	1	1	1	0
0.0462	1	1	1	0
0.0463	1	1	1	0
0.0464	1	1	1	0
0.0465	1	1	1	0
0.0466	1	1	1	0
0.0467	1	1	1	0
0.0468	1	1	1	0
0.0469	1	1	1	0
0.047	1	1	1	0
0.0471	1	1	1	0
0.0472	1	1	1	0
0.0473	1	1	1	0
0.0474	1	1	1	0
0.0475	1	1	1	0
0.0476	1	1	1	0
0.0477	1	1	1	0
0.0478	1	1	1	0
0.0479	1	1	1	0
0.048	1	1	1	0
0.0481	1	1	1	0
0.0482	1	1	1	0
0.0483	1	1	1	0
0.0484	1	1	1	0
0.0485	1	1	1	0
0.0486	1	1	1	0
0.0487	1	1	1	0
0.0488	1	1	1	0
0.0489	1	1	1	0
0.049	1	1	1	0
0.0491	1	1	1	0
0.0492	1	1	1	0
0.0493	1	1	1	0
0.0494	1	1	1	0
0.0495	1	1	1	0
0.0496	1	1	1	0
0.0497	1	1	1	0
0.0498	1	1	1	0
0.0499	1	1	1	0
0.05	1	1	1	0
0.0501	1	1	1	0
0.0502	1	1	1	0
0.0503	1	1	1	0
0.0504	1	1	1	0
0.0505	1	1	1	0
0.0506	1	1	1	0
0.0507	1	1	1	0
0.0508	1	1	1	0
0.0509	1	1	1	0
0.051	1	1	1	0
0.0511	1	1	0	0
0.0512	1	1	0	0
0.0513	1	1	0	0
0.0514	1	1	0	0
0.0515	1	1	0	0
0.0516	1	1	0	0
0.0517	1	1	0	0
0.0518	1	1	1	0
0.0519	1	1	1	0
0.052	1	1	1	0
0.0521	1	1	1	0
0.0522	1	1	1	0
0.0523	1	1	1	0
0.0524	1	1	1	0
0.0525	1	1	1	0
0.0526	1	1	1	0
0.0527	1	1	1	0
0.0528	1	1	1	0
0.0529	1	1	1	0
0.053	1	1	1	0
0.0531	1	1	1	0
0.0532	1	1	1	0
0.0533	1	1	1	0
0.0534	1	1	1	0
0.0535	1	1	1	0
0.0536	1	1	1	0
0.0537	1	1	1	0
0.0538	1	1	1	0
0.0539	1	1	1	0
0.054	1	1	1	0
0.0541	1	1	1	0
0.0542	1	1	1	0
0.0543	1	1	1	0
0.0544	1	1	1	0
0.0545	1	1	1	0
0.0546	1	1	0	0
0.0547	1	1	0	0
0.0548	0	1	0	0
0.0549	0	0	0	0
0.055	0	0	0	0
0.0551	0	0	0	0
0.0552	1	0	0	0
0.0553	1	0	0	0
0.0554	1	0	0	0
0.0555	1	1	0	0
0.0556	1	1	0	0
0.0557	1	1	0	0
0.0558	1	1	0	0
0.0559	1	1	1	0
0.056	1	1	1	0
0.0561	1	1	1	0
0.0562	1	1	1	0
0.0563	1	1	1	0
0.0564	1	1	1	0
0.0565	1	1	1	0
0.0566	1	1	1	0
0.0567	1	1	1	0
0.0568	1	1	1	0
0.0569	1	1	1	0
0.057	1	1	1	0
0.0571	1	1	1	0
0.0572	1	1	1	0
0.0573	1	1	1	0
0.0574	1	1	1	0
0.0575	1	1	1	0
0.0576	1	1	1	0
0.0577	1	1	1	0
0.0578	1	1	1	0
0.0579	1	1	1	0
0.058	1	1	1	0
0.0581	1	1	1	0
0.0582	1	1	1	0
0.0583	1	1	1	0
0.0584	1	1	1	0
0.0585	1	1	1	0
0.0586	1	1	1	0
0.0587	1	1	1	0
0.0588	1	1	1	0
0.0589	1	1	1	0
0.059	1	1	1	0
0.0591	1	1	0	0
0.0592	1	1	0	0
0.0593	1	1	0	0
0.0594	1	1	0	0
0.0595	1	1	0	0
0.0596	1	1	0	0
0.0597	1	1	0	0
0.0598	1	1	0	0
0.0599	1	1	0	0
0.06	1	1	1	0
0.0601	1	1	1	0
0.0602	1	1	1	0
0.0603	1	1	1	0
0.0604	1	1	1	0
0.0605	0	1	1	0
0.0606	0	1	1	0
0.0607	0	1	1	0
0.0608	0	1	1	0
0.0609	1	1	1	0
0.061	1	1	1	0
0.0611	1	1	1	0
0.0612	1	1	1	0
0.0613	1	1	1	0
0.0614	1	1	1	0
0.0615	1	1	1	0
0.0616	1	1	1	0
0.0617	1	1	1	0
0.0618	1	1	1	0
0.0619	1	1	1	0
0.062	1	1	1	0
0.0621	1	0	1	0
0.0622	1	1	1	0
0.0623	1	1	1	0
0.0624	1	1	1	0
0.0625	1	1	1	0
0.0626	1	1	1	0
0.0627	1	1	1	0
0.0628	1	1	1	0
0.0629	1	1	1	0
0.063	1	1	1	0
0.0631	1	1	1	0
0.0632	1	1	1	0
0.0633	1	1	1	0
0.0634	1	1	1	0
0.0635	1	1	1	0
0.0636	1	1	1	0
0.0637	1	1	1	0
0.0638	1	1	1	0
0.0639	1	1	1	0
0.064	1	1	1	0
0.0641	1	1	1	0
0.0642	1	1	1	0
0.0643	1	1	1	0
0.0644	1	1	1	0
0.0645	1	1	1	0
0.0646	1	1	1	1
0.0647	1	1	1	0
0.0648	1	1	1	0
0.0649	1	1	0	0
0.065	1	1	0	0
0.0651	1	1	0	0
0.0652	1	1	0	1
0.0653	1	1	0	1
0.0654	1	1	0	1
0.0655	1	1	1	0
0.0656	1	1	1	0
0.0657	1	1	1	0
0.0658	1	1	1	0
0.0659	1	1	1	0
0.066	1	1	1	0
0.0661	1	1	1	0
0.0662	1	1	0	0
0.0663	1	1	0	0
0.0664	1	1	0	0
0.0665	1	1	0	0
0.0666	1	1	0	0
0.0667	1	1	0	0
0.0668	1	1	0	0
0.0669	1	1	1	0
0.067	1	1	1	0
0.0671	1	1	1	0
0.0672	1	1	1	0
0.0673	1	1	1	0
0.0674	1	1	1	0
0.0675	1	1	1	0
0.0676	1	1	1	0
0.0677	1	1	1	0
0.0678	1	1	1	0
0.0679	1	1	1	0
0.068	1	1	1	0
0.0681	1	1	1	0
0.0682	1	1	1	0
0.0683	1	0	1	0
0.0684	1	0	1	0
0.0685	1	0	1	0
0.0686	1	0	1	0
0.0687	1	0	1	0
0.0688	1	1	1	0
0.0689	1	1	1	0
0.069	1	1	1	0
0.0691	1	1	1	0
0.0692	1	1	1	0
0.0693	1	1	1	0
0.0694	1	1	1	0
0.0695	1	1	1	0
0.0696	1	1	1	0
0.0697	1	1	1	0
0.0698	1	1	1	0
0.0699	1	1	1	0
0.07	1	1	1	0
0.0701	1	1	1	0
0.0702	1	1	1	0
0.0703	1	1	1	0
0.0704	1	1	1	0
0.0705	1	1	1	0
0.0706	1	1	1	0
0.0707	1	1	1	0
0.0708	1	1	1	0
0.0709	1	1	1	0
0.071	1	1	1	0
0.0711	1	1	1	0
0.0712	1	1	1	0
0.0713	1	1	1	0
0.0714	1	1	1	0
0.0715	1	1	1	0
0.0716	1	1	1	0
0.0717	1	1	1	0
0.0718	1	1	1	0
0.0719	1	1	1	0
0.072	1	1	1	0
0.0721	1	1	1	0
0.0722	1	1	1	0
0.0723	1	1	1	0
0.0724	1	1	1	0
0.0725	1	1	1	0
0.0726	1	1	1	0
0.0727	1	1	1	0
0.0728	1	1	1	0
0.0729	1	1	1	0
0.073	1	1	1	0
0.0731	1	1	1	0
0.0732	1	1	1	0
0.0733	1	1	1	0
0.0734	1	1	1	0
0.0735	1	1	1	0
0.0736	1	1	1	0
0.0737	1	1	1	0
0.0738	1	1	1	0
0.0739	1	1	1	0
0.074	1	1	1	0
0.0741	1	1	1	0
0.0742	1	1	1	0
0.0743	1	1	1	0
0.0744	1	1	1	0
0.0745	1	1	1	0
0.0746	1	1	1	0
0.0747	1	1	0	0
0.0748	1	1	0	0
0.0749	1	1	0	0
0.075	1	0	0	0
0.0751	1	0	0	0
0.0752	1	0	0	0
0.0753	1	0	0	0
0.0754	1	0	0	0
0.0755	1	0	0	0
0.0756	1	0	0	0
0.0757	1	0	0	0
0.0758	1	0	0	0
0.0759	1	0	0	0
0.076	1	0	0	0
0.0761	1	0	0	0
0.0762	1	0	1	0
0.0763	1	0	1	0
0.0764	1	1	1	0
0.0765	1	1	1	0
0.0766	1	1	1	0
0.0767	1	1	1	0
0.0768	1	1	1	0
0.0769	1	1	1	0
0.077	1	1	1	0
0.0771	1	1	1	0
0.0772	1	1	1	0
0.0773	1	1	1	0
0.0774	1	1	1	0
0.0775	1	1	1	0
0.0776	1	1	0	0
0.0777	1	1	0	0
0.0778	1	1	0	0
0.0779	1	1	0	0
0.078	1	1	0	0
0.0781	1	1	0	0
0.0782	1	1	0	0
0.0783	1	1	0	0
0.0784	1	1	0	0
0.0785	1	1	0	0
0.0786	1	1	0	0
0.0787	1	1	1	0
0.0788	1	1	1	0
0.0789	1	1	1	0
0.079	1	1	1	0
0.0791	1	1	1	0
0.0792	1	1	1	0
0.0793	1	1	1	0
0.0794	1	1	1	0
0.0795	1	1	1	0
0.0796	0	1	0	0
0.0797	0	1	0	1
0.0798	0	1	0	1
0.0799	0	1	0	1
0.08	0	1	0	1
0.0801	0	1	1	1
0.0802	0	1	1	1
0.0803	0	1	1	1
0.0804	0	1	1	1
0.0805	0	1	1	1
0.0806	0	1	1	0
0.0807	0	1	1	0
0.0808	0	1	1	0
0.0809	0	1	1	0
0.081	0	1	1	0
0.0811	0	1	1	1
0.0812	0	1	1	1
0.0813	0	1	1	1
0.0814	0	1	1	1
0.0815	0	1	1	1
0.0816	0	1	1	1
0.0817	0	1	1	0
0.0818	0	1	1	0
0.0819	0	1	1	0
0.082	0	1	1	0
0.0821	0	1	1	0
0.0822	0	1	1	0
0.0823	0	1	1	1
0.0824	0	1	1	1
0.0825	0	1	1	1
0.0826	0	1	1	1
0.0827	0	1	1	1
0.0828	0	1	1	1
0.0829	0	1	1	1
0.083	0	1	1	1
0.0831	0	1	1	1
0.0832	0	1	1	1
0.0833	0	1	1	1
0.0834	0	1	1	1
0.0835	0	1	1	1
0.0836	0	1	1	1
0.0837	0	1	1	1
0.0838	0	1	1	1
0.0839	0	1	1	1
0.084	0	1	1	1
0.0841	0	1	1	1
0.0842	0	1	1	1
0.0843	0	1	1	1
0.0844	0	1	1	1
0.0845	0	0	1	1
0.0846	0	1	1	1
0.0847	0	1	1	1
0.0848	0	1	1	1
0.0849	0	1	1	1
0.085	0	1	1	1
0.0851	0	1	1	1
0.0852	0	1	1	1
0.0853	1	1	1	1
0.0854	1	1	1	1
0.0855	1	1	1	1
0.0856	1	1	1	1
0.0857	1	1	1	1
0.0858	1	1	1	1
0.0859	1	1	1	1
0.086	1	1	1	1
0.0861	1	1	1	1
0.0862	1	1	1	1
0.0863	1	1	1	1
0.0864	1	1	1	1
0.0865	1	1	1	1
0.0866	1	1	1	1
0.0867	1	1	1	1
0.0868	1	1	1	1
0.0869	1	1	1	1
0.087	1	1	1	1
0.0871	1	1	1	1
0.0872	1	1	1	1
0.0873	1	1	1	1
0.0874	1	1	1	1
0.0875	1	1	1	1
0.0876	1	1	1	1
0.0877	1	1	1	1
0.0878	1	1	1	1
0.0879	1	1	1	1
0.088	1	1	1	1
0.0881	1	1	1	1
0.0882	1	1	1	1
0.0883	1	1	1	1
0.0884	1	1	1	1
0.0885	1	1	1	1
0.0886	1	1	1	1
0.0887	1	1	1	1
0.0888	1	1	1	1
0.0889	1	1	1	1
0.089	1	1	1	1
0.0891	1	1	1	1
0.0892	1	1	1	1
0.0893	1	1	1	1
0.0894	1	1	1	1
0.0895	1	1	1	1
0.0896	1	1	1	1
0.0897	1	1	1	0
0.0898	1	1	1	0
0.0899	1	1	1	0
0.09	1	1	1	0
0.0901	1	1	1	0
0.0902	1	1	1	0
0.0903	1	1	1	0
0.0904	1	0	1	0
0.0905	1	0	1	0
0.0906	1	0	1	0
0.0907	1	0	1	0
0.0908	1	0	1	0
0.0909	1	0	1	0
0.091	1	1	1	1
0.0911	1	1	1	1
0.0912	1	1	1	1
0.0913	1	1	1	1
0.0914	1	1	1	1
0.0915	1	1	1	1
0.0916	1	1	1	1
0.0917	1	1	1	1
0.0918	1	1	1	1
0.0919	1	1	1	1
0.092	1	1	1	1
0.0921	1	1	1	1
0.0922	1	1	1	1
0.0923	1	1	1	1
0.0924	1	1	1	1
0.0925	1	1	1	1
0.0926	1	1	1	1
0.0927	1	1	1	1
0.0928	1	1	1	1
0.0929	1	1	1	1
0.093	1	1	1	0
0.0931	1	1	1	0
0.0932	1	1	1	0
0.0933	1	1	1	0
0.0934	1	1	1	0
0.0935	1	1	1	0
0.0936	1	1	1	0
0.0937	1	1	1	1
0.0938	1	1	1	0
0.0939	1	1	1	1
0.094	1	1	1	1
0.0941	1	1	0	1
0.0942	1	1	0	1
0.0943	1	1	0	1
0.0944	1	1	1	1
0.0945	1	1	1	1
0.0946	1	1	0	1
0.0947	1	1	0	1
0.0948	1	1	0	1
0.0949	1	1	0	1
0.095	1	1	0	1
0.0951	1	1	0	1
0.0952	1	1	0	1
0.0953	1	1	0	1
0.0954	1	1	0	1
0.0955	1	1	0	1
0.0956	1	1	0	1
0.0957	1	1	0	1
0.0958	1	1	0	1
0.0959	1	1	0	1
0.096	1	1	0	1
0.0961	1	1	0	1
0.0962	1	1	0	1
0.0963	1	1	1	1
0.0964	1	1	1	1
0.0965	1	1	1	1
0.0966	1	1	1	1
0.0967	0	1	1	1
0.0968	0	1	1	1
0.0969	0	1	1	1
0.097	0	1	1	1
0.0971	0	1	1	1
0.0972	0	1	1	1
0.0973	0	1	1	1
0.0974	1	1	1	1
0.0975	1	1	1	1
0.0976	1	1	1	1
0.0977	1	0	1	1
0.0978	1	0	1	1
0.0979	1	0	1	1
0.098	1	0	1	1
0.0981	1	0	1	1
0.0982	1	0	1	1
0.0983	1	0	1	1
0.0984	1	0	1	1
0.0985	1	0	1	1
0.0986	1	0	1	1
0.0987	1	0	1	1
0.0988	1	0	1	0
0.0989	1	0	1	0
0.099	1	1	1	0
0.0991	1	1	1	0
0.0992	1	1	1	0
0.0993	1	1	1	0
0.0994	1	1	1	0
0.0995	1	1	1	0
0.0996	1	1	1	0
0.0997	1	1	1	0
0.0998	1	1	1	0
0.0999	1	1	1	0
0.1	1	1	1	0
0.1001	1	1	1	0
0.1002	1	1	1	0
0.1003	1	1	1	0
0.1004	1	1	1	0
0.1005	1	1	1	0
0.1006	1	1	0	0
0.1007	1	1	0	0
0.1008	1	1	0	0
0.1009	1	1	0	0
0.101	1	1	0	0
0.1011	1	1	0	0
0.1012	1	1	0	0
0.1013	1	1	1	0
0.1014	1	1	1	0
0.1015	1	1	1	0
0.1016	1	1	1	0
0.1017	1	1	1	0
0.1018	1	1	1	0
0.1019	1	1	1	0
0.102	1	1	1	0
0.1021	1	1	1	0
0.1022	1	1	1	0
0.1023	1	1	1	0
0.1024	1	1	1	0
0.1025	1	1	1	0
0.1026	1	1	1	0
0.1027	1	1	1	0
0.1028	1	1	1	0
0.1029	1	1	1	0
0.103	1	1	1	0
0.1031	1	1	1	0
0.1032	1	1	1	0
0.1033	1	1	1	0
0.1034	1	1	1	0
0.1035	1	1	1	0
0.1036	1	1	1	0
0.1037	1	1	1	0
0.1038	1	1	1	0
0.1039	1	1	1	0
0.104	1	1	1	0
0.1041	1	1	1	0
0.1042	1	1	1	0
0.1043	1	1	1	0
0.1044	1	1	1	0
0.1045	1	1	1	0
0.1046	1	1	1	0
0.1047	1	1	1	0
0.1048	1	1	1	0
0.1049	1	1	1	0
0.105	1	1	1	0
0.1051	1	1	1	0
0.1052	1	1	1	0
0.1053	1	1	1	0
0.1054	1	1	1	0
0.1055	1	1	1	0
0.1056	1	1	1	0
0.1057	1	1	1	0
0.1058	1	1	1	0
0.1059	1	1	1	1
0.106	1	1	1	1
0.1061	1	1	1	1
0.1062	1	1	1	1
0.1063	1	1	1	1
0.1064	1	1	1	1
0.1065	1	1	1	1
0.1066	1	1	1	1
0.1067	1	1	1	1
0.1068	1	1	1	1
0.1069	1	1	1	1
0.107	1	1	1	1
0.1071	1	1	1	1
0.1072	1	1	1	0
0.1073	1	1	1	0
0.1074	1	1	1	0
0.1075	1	0	1	1
0.1076	1	0	1	1
0.1077	1	0	1	1
0.1078	1	0	1	1
0.1079	1	1	1	1
0.108	1	1	1	1
0.1081	1	1	1	1
0.1082	1	1	1	1
0.1083	1	1	1	1
0.1084	1	1	1	1
0.1085	1	0	1	1
0.1086	1	0	1	1
0.1087	1	0	1	1
0.1088	1	1	1	1
0.1089	1	1	1	1
0.109	1	1	1	1
0.1091	1	1	1	1
0.1092	1	1	1	1
0.1093	1	1	1	1
0.1094	1	1	1	1
0.1095	1	1	1	1
0.1096	1	1	1	1
0.1097	1	1	1	1
0.1098	1	1	1	1
0.1099	1	1	1	1
0.11	1	1	1	1
0.1101	1	1	1	1
0.1102	1	1	1	1
0.1103	1	1	1	1
0.1104	1	1	1	1
0.1105	1	1	1	1
0.1106	1	1	1	1
0.1107	1	1	1	1
0.1108	1	1	1	1
0.1109	1	1	1	1
0.111	1	1	1	0
0.1111	1	1	1	0
0.1112	1	1	1	0
0.1113	1	1	1	0
0.1114	1	1	1	0
0.1115	1	1	1	0
0.1116	1	1	1	1
0.1117	1	1	1	1
0.1118	1	1	1	1
0.1119	1	1	1	1
0.112	1	1	1	1
0.1121	1	1	1	1
0.1122	1	1	1	1
0.1123	1	1	1	1
0.1124	1	1	1	1
0.1125	1	1	1	1
0.1126	1	1	0	1
0.1127	1	1	0	1
0.1128	1	1	1	0
0.1129	1	1	1	0
0.113	1	1	1	0
0.1131	1	1	1	0
0.1132	1	1	1	1
0.1133	1	1	1	1
0.1134	1	1	1	1
0.1135	1	1	1	1
0.1136	1	1	1	1
0.1137	1	1	1	1
0.1138	1	1	1	1
0.1139	1	1	1	1
0.114	1	1	1	1
0.1141	1	1	1	1
0.1142	1	1	1	1
0.1143	1	1	1	1
0.1144	1	1	1	1
0.1145	1	1	1	1
0.1146	1	1	1	1
0.1147	1	1	1	1
0.1148	1	1	1	1
0.1149	1	1	1	1
0.115	1	1	1	1
0.1151	1	1	1	1
0.1152	0	1	1	1
0.1153	0	1	1	1
0.1154	0	1	1	1
0.1155	0	1	1	1
0.1156	0	1	1	1
0.1157	0	1	1	1
0.1158	0	1	1	1
0.1159	0	1	1	1
0.116	0	1	1	1
0.1161	0	1	1	1
0.1162	0	1	1	1
0.1163	0	1	1	1
0.1164	0	1	1	1
0.1165	0	1	1	1
0.1166	0	1	1	1
0.1167	0	1	1	1
0.1168	0	1	1	1
0.1169	0	1	1	1
0.117	0	1	1	1
0.1171	0	1	0	1
0.1172	0	1	0	1
0.1173	0	1	0	1
0.1174	0	1	0	1
0.1175	0	1	0	1
0.1176	0	1	0	1
0.1177	0	1	0	1
0.1178	0	1	0	1
0.1179	0	1	0	1
0.118	0	1	1	1
0.1181	0	1	1	1
0.1182	0	1	1	1
0.1183	0	1	1	1
0.1184	0	1	1	0
0.1185	0	1	1	1
0.1186	0	1	1	1
0.1187	0	1	1	1
0.1188	0	1	1	1
0.1189	0	1	1	1
0.119	0	1	1	1
0.1191	0	1	1	1
0.1192	0	1	1	1
0.1193	0	1	1	1
0.1194	0	1	1	1
0.1195	0	1	1	1
0.1196	0	1	1	1
0.1197	1	1	1	1
0.1198	1	1	1	1
0.1199	1	1	1	1
0.12	1	1	1	1
0.1201	1	1	1	1
0.1202	1	1	1	1
0.1203	1	1	1	1
0.1204	1	1	1	1
0.1205	1	1	1	1
0.1206	1	1	1	1
0.1207	1	1	1	1
0.1208	1	1	1	1
0.1209	1	1	1	1
0.121	1	1	1	1
0.1211	1	1	1	1
0.1212	1	1	1	1
0.1213	1	1	1	1
0.1214	1	1	1	1
0.1215	1	1	1	1
0.1216	1	1	1	1
0.1217	1	1	1	1
0.1218	1	1	1	1
0.1219	1	1	1	1
0.122	1	1	1	1
0.1221	1	1	1	1
0.1222	1	1	1	1
0.1223	1	1	1	1
0.1224	1	1	1	1
0.1225	1	1	1	1
0.1226	1	1	1	1
0.1227	1	1	1	1
0.1228	1	1	1	1
0.1229	1	1	1	1
0.123	1	1	1	1
0.1231	1	1	1	1
0.1232	1	1	1	1
0.1233	1	1	1	1
0.1234	1	1	1	1
0.1235	1	1	1	1
0.1236	1	1	1	1
0.1237	1	1	1	1
0.1238	1	1	1	1
0.1239	1	1	1	1
0.124	1	1	1	1
0.1241	1	1	1	1
0.1242	1	1	1	1
0.1243	1	1	1	1
0.1244	1	1	1	1
0.1245	1	1	1	1
0.1246	1	1	1	1
0.1247	1	1	1	1
0.1248	1	1	1	1
0.1249	1	1	1	1
0.125	1	1	1	1
0.1251	1	1	1	1
0.1252	1	1	1	1
0.1253	1	1	1	1
0.1254	1	1	1	0
0.1255	1	1	1	0
0.1256	1	1	1	0
0.1257	1	1	1	0
0.1258	1	1	0	0
0.1259	1	1	0	0
0.126	1	1	0	0
0.1261	1	1	0	0
0.1262	1	1	0	0
0.1263	1	1	0	0
0.1264	1	1	0	0
0.1265	1	1	0	1
0.1266	1	1	0	1
0.1267	1	1	0	1
0.1268	1	1	0	1
0.1269	1	1	0	1
0.127	1	1	0	1
0.1271	1	1	1	1
0.1272	1	1	1	0
0.1273	1	1	1	0
0.1274	1	1	1	0
0.1275	1	1	1	0
0.1276	1	1	1	0
0.1277	1	1	1	0
0.1278	1	1	1	0
0.1279	1	1	1	0
0.128	1	1	1	0
0.1281	1	1	1	0
0.1282	1	1	1	0
0.1283	1	1	1	0
0.1284	1	1	1	0
0.1285	1	1	1	0
0.1286	1	1	1	0
0.1287	1	1	1	0
0.1288	1	1	1	0
0.1289	1	1	1	0
0.129	1	1	1	0
0.1291	1	1	1	0
0.1292	1	1	1	0
0.1293	1	1	1	0
0.1294	0	1	1	0
0.1295	0	1	1	0
0.1296	1	1	1	0
0.1297	1	1	1	0
0.1298	1	1	1	0
0.1299	1	1	1	0
0.13	1	1	1	0
0.1301	1	1	1	0
0.1302	1	1	1	0
0.1303	1	1	1	0
0.1304	1	1	1	0
0.1305	1	1	1	0
0.1306	1	1	1	0
0.1307	1	1	1	0
0.1308	1	1	1	0
0.1309	1	1	1	0
0.131	1	1	1	0
0.1311	1	1	1	0
0.1312	1	1	1	0
0.1313	1	1	1	0
0.1314	1	1	1	0
0.1315	1	1	1	0
0.1316	1	1	1	0
0.1317	1	1	1	0
0.1318	1	1	1	0
0.1319	1	1	1	0
0.132	1	1	1	0
0.1321	1	1	1	0
0.1322	1	1	0	0
0.1323	1	1	0	0
0.1324	1	1	0	0
0.1325	1	1	1	0
0.1326	1	1	1	0
0.1327	1	1	1	0
0.1328	1	1	1	0
0.1329	1	1	1	0
0.133	1	1	1	0
0.1331	1	1	1	0
0.1332	1	1	1	0
0.1333	1	1	1	0
0.1334	1	1	1	0
0.1335	1	1	1	0
0.1336	1	1	1	0
0.1337	1	1	1	0
0.1338	1	1	1	0
0.1339	1	1	1	0
0.134	1	1	1	0
0.1341	1	1	1	0
0.1342	1	1	1	0
0.1343	1	1	1	0
0.1344	1	1	1	0
0.1345	1	1	1	0
0.1346	1	1	1	0
0.1347	1	1	1	0
0.1348	1	1	0	0
0.1349	1	1	1	0
0.135	1	1	1	0
0.1351	1	1	1	0
0.1352	1	1	1	0
0.1353	1	1	1	0
0.1354	1	1	1	0
0.1355	1	1	1	0
0.1356	1	1	1	0
0.1357	1	1	1	0
0.1358	1	1	1	0
0.1359	1	1	1	0
0.136	1	1	1	0
0.1361	1	1	1	0
0.1362	1	1	1	0
0.1363	1	1	1	0
0.1364	1	1	1	0
0.1365	1	1	1	1
0.1366	1	1	1	1
0.1367	1	1	1	1
0.1368	1	1	1	1
0.1369	1	1	1	1
0.137	1	1	1	1
0.1371	1	1	1	1
0.1372	1	1	1	1
0.1373	1	1	1	1
0.1374	1	1	1	1
0.1375	1	1	1	1
0.1376	1	1	1	1
0.1377	1	1	1	1
0.1378	1	1	1	1
0.1379	1	1	1	1
0.138	1	1	1	1
0.1381	1	1	1	1
0.1382	1	1	1	1
0.1383	1	1	1	1
0.1384	1	1	1	1
0.1385	1	1	1	1
0.1386	1	1	1	0
0.1387	1	1	1	0
0.1388	1	1	1	0
0.1389	1	1	1	1
0.139	1	1	1	1
0.1391	1	1	1	0
0.1392	1	1	1	0
0.1393	1	1	1	0
0.1394	1	1	1	1
0.1395	1	0	1	1
0.1396	1	0	1	1
0.1397	1	0	1	1
0.1398	1	0	1	1
0.1399	1	0	1	1
0.14	1	0	1	1
0.1401	1	0	1	1
0.1402	1	0	1	1
0.1403	1	0	1	1
0.1404	1	0	1	1
0.1405	1	0	1	1
0.1406	1	0	1	1
0.1407	1	0	1	1
0.1408	1	0	1	1
0.1409	1	0	1	1
0.141	1	0	1	1
0.1411	1	0	1	1
0.1412	1	0	1	1
0.1413	1	0	1	1
0.1414	1	0	1	1
0.1415	1	0	1	1
0.1416	1	0	1	1
0.1417	1	0	1	0
0.1418	1	0	1	0
0.1419	1	0	1	0
0.142	1	0	1	0
0.1421	1	0	1	0
0.1422	1	0	1	0
0.1423	1	0	0	0
0.1424	1	0	1	0
0.1425	1	0	1	0
0.1426	1	0	1	0
0.1427	1	0	1	0
0.1428	1	0	1	0
0.1429	1	0	1	0
0.143	1	0	1	0
0.1431	1	0	1	0
0.1432	1	0	1	0
0.1433	1	0	1	0
0.1434	1	0	1	0
0.1435	1	1	1	0
0.1436	1	1	1	0
0.1437	1	1	1	0
0.1438	1	1	1	0
0.1439	1	1	1	0
0.144	1	1	1	0
0.1441	1	1	1	1
0.1442	1	1	1	1
0.1443	1	1	1	1
0.1444	1	1	1	1
0.1445	1	1	1	1
0.1446	1	1	1	1
0.1447	1	1	1	1
0.1448	1	1	1	1
0.1449	1	1	1	1
0.145	1	1	1	1
0.1451	1	1	1	1
0.1452	1	1	1	1
0.1453	1	1	1	0
0.1454	1	1	1	0
0.1455	1	1	1	0
0.1456	1	1	1	0
0.1457	1	1	1	0
0.1458	1	1	1	0
0.1459	1	1	1	0
0.146	1	1	1	0
0.1461	1	1	1	0
0.1462	1	1	1	0
0.1463	1	1	1	0
0.1464	1	1	1	0
0.1465	1	1	1	0
0.1466	1	1	1	0
0.1467	1	1	1	0
0.1468	1	1	1	0
0.1469	1	0	1	0
0.147	1	0	1	0
0.1471	1	0	1	0
0.1472	1	1	1	0
0.1473	1	1	1	0
0.1474	1	1	1	0
0.1475	1	1	1	0
0.1476	1	1	1	0
0.1477	1	1	1	0
0.1478	1	1	1	0
0.1479	1	1	1	0
0.148	1	1	1	0
0.1481	1	1	1	0
0.1482	1	1	1	0
0.1483	1	1	1	0
0.1484	1	1	1	0
0.1485	1	1	0	0
0.1486	1	1	0	0
0.1487	1	1	0	0
0.1488	1	1	0	0
0.1489	1	1	0	0
0.149	1	1	0	1
0.1491	1	1	0	1
0.1492	1	1	0	1
0.1493	1	1	0	1
0.1494	1	1	0	1
0.1495	1	1	1	1
0.1496	1	1	1	1
0.1497	1	1	1	1
0.1498	1	1	1	1
0.1499	1	1	1	1
0.15	1	1	1	1
0.1501	1	1	1	1
0.1502	1	1	1	1
0.1503	1	1	1	1
0.1504	1	1	1	1
0.1505	1	1	1	1
0.1506	1	1	0	1
0.1507	1	1	0	1
0.1508	1	1	0	1
0.1509	1	1	0	1
0.151	1	1	0	1
0.1511	1	1	0	1
0.1512	1	1	0	1
0.1513	1	1	0	1
0.1514	1	1	0	1
0.1515	1	1	0	1
0.1516	1	1	0	1
0.1517	1	1	0	1
0.1518	1	1	0	1
0.1519	1	1	0	1
0.152	1	1	0	1
0.1521	0	1	0	1
0.1522	0	1	0	1
0.1523	1	1	0	1
0.1524	1	1	0	1
0.1525	1	1	0	1
0.1526	1	1	0	0
0.1527	1	1	0	0
0.1528	1	1	1	0
0.1529	1	1	1	0
0.153	1	1	1	0
0.1531	1	1	1	0
0.1532	1	1	1	0
0.1533	1	1	1	0
0.1534	1	1	1	0
0.1535	1	1	1	0
0.1536	1	1	1	0
0.1537	1	1	1	0
0.1538	1	1	1	0
0.1539	1	1	1	0
0.154	1	1	1	0
0.1541	1	1	1	0
0.1542	1	1	1	0
0.1543	1	1	1	0
0.1544	1	1	1	0
0.1545	1	1	1	0
0.1546	1	1	1	0
0.1547	1	1	1	0
0.1548	1	1	1	0
0.1549	1	1	1	0
0.155	1	1	1	0
0.1551	1	1	1	0
0.1552	1	1	1	0
0.1553	1	1	1	0
0.1554	1	1	1	0
0.1555	1	1	1	0
0.1556	1	1	1	0
0.1557	1	1	1	0
0.1558	1	1	1	0
0.1559	1	1	1	0
0.156	1	1	1	0
0.1561	1	1	1	0
0.1562	1	1	1	0
0.1563	1	1	1	0
0.1564	1	1	1	0
0.1565	1	1	1	0
0.1566	1	1	1	0
0.1567	1	1	1	0
0.1568	1	1	1	0
0.1569	1	1	1	0
0.157	1	1	1	0
0.1571	1	1	1	0
0.1572	1	1	1	0
0.1573	1	1	1	0
0.1574	1	1	1	0
0.1575	1	1	1	0
0.1576	1	1	1	0
0.1577	1	1	1	0
0.1578	1	1	1	0
0.1579	1	1	1	0
0.158	1	1	1	0
0.1581	0	1	1	0
0.1582	0	1	1	0
0.1583	0	1	1	0
0.1584	0	1	1	0
0.1585	0	1	1	0
0.1586	0	1	1	0
0.1587	1	1	1	0
0.1588	1	1	1	0
0.1589	1	1	1	0
0.159	1	1	1	0
0.1591	1	1	1	0
0.1592	1	1	1	0
0.1593	1	1	1	0
0.1594	1	1	1	0
0.1595	1	1	1	0
0.1596	1	1	1	0
0.1597	1	1	1	0
0.1598	1	1	1	0
0.1599	1	1	1	0
0.16	1	1	1	0
0.1601	1	1	1	0
0.1602	1	1	1	0
0.1603	1	1	1	0
0.1604	1	1	1	0
0.1605	1	1	1	0
0.1606	1	1	1	0
0.1607	1	1	1	0
0.1608	1	1	1	0
0.1609	1	1	1	0
0.161	1	1	1	0
0.1611	1	1	1	0
0.1612	1	1	1	0
0.1613	1	1	1	0
0.1614	1	1	1	0
0.1615	1	1	1	0
0.1616	1	1	1	0
0.1617	1	0	1	0
0.1618	1	0	1	0
0.1619	1	1	1	0
0.162	1	1	1	0
0.1621	1	1	1	0
0.1622	1	1	1	0
0.1623	1	1	1	0
0.1624	1	1	1	0
0.1625	0	1	1	0
0.1626	0	1	1	0
0.1627	0	1	1	0
0.1628	0	1	1	0
0.1629	0	1	1	0
0.163	0	1	1	0
0.1631	0	1	1	0
0.1632	0	1	1	0
0.1633	0	1	1	0
0.1634	0	1	1	0
0.1635	0	1	1	0
0.1636	0	1	1	0
0.1637	0	1	1	0
0.1638	0	0	1	0
0.1639	0	0	1	0
0.164	0	0	1	0
0.1641	0	0	1	0
0.1642	0	0	1	0
0.1643	0	0	1	0
0.1644	0	0	1	0
0.1645	0	0	1	0
0.1646	0	0	1	0
0.1647	1	0	1	0
0.1648	1	0	1	0
0.1649	1	0	1	0
0.165	1	1	1	0
0.1651	1	1	1	0
0.1652	1	1	1	0
0.1653	1	1	1	0
0.1654	0	1	1	0
0.1655	0	1	1	1
0.1656	0	1	1	1
0.1657	0	1	1	1
0.1658	0	1	1	1
0.1659	0	1	1	1
0.166	0	1	1	1
0.1661	0	1	1	1
0.1662	0	1	1	1
0.1663	0	1	1	0
0.1664	0	1	0	1
0.1665	0	1	0	1
0.1666	0	1	1	1
0.1667	0	1	1	1
0.1668	1	1	1	1
0.1669	1	1	1	1
0.167	1	1	1	1
0.1671	1	1	1	1
0.1672	1	1	1	1
0.1673	1	1	1	1
0.1674	1	1	1	0
0.1675	1	1	1	0
0.1676	1	1	1	0
0.1677	1	1	1	0
0.1678	1	1	1	1
0.1679	1	1	1	1
0.168	1	1	1	1
0.1681	1	1	1	1
0.1682	1	1	1	1
0.1683	1	1	1	1
0.1684	1	1	1	1
0.1685	1	1	1	1
0.1686	1	1	1	1
0.1687	1	1	1	1
0.1688	1	1	1	1
0.1689	1	1	1	1
0.169	1	1	1	0
0.1691	1	1	1	0
0.1692	1	1	1	0
0.1693	1	1	1	0
0.1694	1	1	1	0
0.1695	1	1	1	0
0.1696	1	1	1	0
0.1697	1	1	1	0
0.1698	1	1	1	0
0.1699	1	1	1	0
0.17	1	1	1	0
0.1701	1	0	1	0
0.1702	1	0	1	0
0.1703	1	0	1	0
0.1704	1	0	1	0
0.1705	1	0	1	0
0.1706	1	0	1	0
0.1707	1	0	1	0
0.1708	1	0	1	0
0.1709	1	1	1	0
0.171	1	1	1	0
0.1711	1	1	1	0
0.1712	1	1	1	0
0.1713	1	1	1	0
0.1714	1	1	1	0
0.1715	1	1	1	0
0.1716	1	1	0	0
0.1717	1	1	0	0
0.1718	1	1	0	0
0.1719	1	1	0	0
0.172	1	1	1	0
0.1721	1	1	1	0
0.1722	1	1	1	0
0.1723	1	1	1	0
0.1724	1	1	1	0
0.1725	1	1	1	0
0.1726	1	1	1	0
0.1727	1	1	1	0
0.1728	1	1	1	0
0.1729	1	1	1	0
0.173	1	1	1	0
0.1731	1	1	1	0
0.1732	1	1	0	0
0.1733	1	1	0	0
0.1734	1	1	0	0
0.1735	1	1	0	0
0.1736	1	1	0	0
0.1737	1	1	0	0
0.1738	1	1	0	0
0.1739	1	1	0	0
0.174	1	1	0	0
0.1741	1	1	0	0
0.1742	1	1	0	0
0.1743	1	1	0	0
0.1744	1	1	0	0
0.1745	1	1	0	0
0.1746	1	1	0	0
0.1747	1	1	0	0
0.1748	1	1	0	0
0.1749	1	1	1	0
0.175	1	1	1	0
0.1751	1	1	1	0
0.1752	1	1	1	0
0.1753	1	1	1	0
0.1754	1	1	1	0
0.1755	1	1	1	0
0.1756	1	1	1	0
0.1757	1	1	1	0
0.1758	1	1	1	0
0.1759	1	1	1	0
0.176	1	1	1	0
0.1761	1	1	1	0
0.1762	1	1	1	0
0.1763	1	1	1	0
0.1764	1	1	1	0
0.1765	1	1	1	0
0.1766	1	1	1	0
0.1767	1	1	1	0
0.1768	1	1	1	0
0.1769	1	1	1	0
0.177	1	1	1	0
0.1771	1	1	1	0
0.1772	1	1	1	0
0.1773	1	1	1	0
0.1774	1	1	1	0
0.1775	1	1	1	0
0.1776	1	1	1	0
0.1777	1	1	1	0
0.1778	1	1	1	0
0.1779	1	1	1	0
0.178	1	1	1	0
0.1781	1	1	1	0
0.1782	1	1	1	0
0.1783	1	1	1	0
0.1784	1	1	1	0
0.1785	1	1	1	0
0.1786	1	1	1	0
0.1787	1	1	1	0
0.1788	1	1	1	0
0.1789	1	1	1	0
0.179	1	1	1	0
0.1791	1	1	1	0
0.1792	1	1	1	0
0.1793	1	1	1	0
0.1794	1	1	1	0
0.1795	1	1	1	0
0.1796	1	1	1	0
0.1797	1	1	1	0
0.1798	1	1	1	0
0.1799	1	1	1	0
0.18	1	1	1	0
0.1801	1	1	1	0
0.1802	1	1	1	0
0.1803	1	1	1	0
0.1804	1	1	1	0
0.1805	1	1	1	0
0.1806	1	1	1	0
0.1807	1	1	1	0
0.1808	1	1	1	0
0.1809	1	1	1	0
0.181	1	1	1	1
0.1811	1	1	1	1
0.1812	1	1	1	1
0.1813	1	1	1	1
0.1814	1	1	1	1
0.1815	1	0	1	1
0.1816	1	0	1	1
0.1817	1	0	1	1
0.1818	1	1	1	1
0.1819	1	1	1	1
0.182	1	1	1	1
0.1821	1	1	1	1
0.1822	1	1	1	1
0.1823	1	1	1	1
0.1824	1	1	1	1
0.1825	1	1	1	1
0.1826	1	1	1	1
0.1827	1	1	1	1
0.1828	1	1	1	1
0.1829	1	1	1	1
0.183	1	1	1	1
0.1831	1	1	1	1
0.1832	1	0	1	1
0.1833	1	0	1	1
0.1834	1	0	1	1
0.1835	1	0	1	1
0.1836	1	0	1	1
0.1837	1	0	1	1
0.1838	1	0	1	1
0.1839	1	0	1	1
0.184	1	0	1	1
0.1841	1	0	1	1
0.1842	1	0	1	1
0.1843	1	0	1	1
0.1844	1	0	1	1
0.1845	1	0	1	1
0.1846	1	1	1	1
0.1847	1	1	1	1
0.1848	1	1	1	1
0.1849	1	0	1	1
0.185	1	0	1	1
0.1851	1	1	1	1
0.1852	1	1	1	1
0.1853	1	1	1	1
0.1854	1	1	1	0
0.1855	1	1	1	0
0.1856	1	1	1	0
0.1857	1	1	1	0
0.1858	0	1	1	0
0.1859	0	1	1	0
0.186	0	1	1	0
0.1861	1	1	1	0
0.1862	1	1	1	0
0.1863	1	1	1	0
0.1864	1	1	1	0
0.1865	1	1	1	0
0.1866	1	1	1	0
0.1867	1	1	1	0
0.1868	1	1	1	0
0.1869	1	1	1	0
0.187	1	1	1	0
0.1871	1	1	1	0
0.1872	1	1	1	0
0.1873	1	1	1	0
0.1874	1	1	1	0
0.1875	1	0	1	0
0.1876	1	0	1	0
0.1877	1	1	1	0
0.1878	1	1	1	0
0.1879	1	1	1	0
0.188	1	1	1	0
0.1881	1	1	1	0
0.1882	1	1	1	0
0.1883	1	1	1	1
0.1884	1	1	1	1
0.1885	1	1	1	1
0.1886	1	1	1	1
0.1887	1	1	1	1
0.1888	1	1	1	1
0.1889	1	1	1	1
0.189	1	1	1	1
0.1891	1	1	1	1
0.1892	1	1	1	1
0.1893	1	1	1	1
0.1894	1	1	0	1
0.1895	1	1	0	1
0.1896	1	1	0	1
0.1897	1	1	0	1
0.1898	1	1	0	1
0.1899	1	1	0	1
0.19	1	1	0	1
0.1901	1	1	0	1
0.1902	1	1	0	1
0.1903	1	1	0	1
0.1904	1	1	0	1
0.1905	1	1	1	1
0.1906	1	1	1	1
0.1907	1	1	1	1
0.1908	1	1	1	1
0.1909	1	1	1	1
0.191	1	1	1	1
0.1911	1	1	1	1
0.1912	1	1	1	1
0.1913	1	1	1	1
0.1914	1	1	1	1
0.1915	1	1	1	1
0.1916	1	1	1	1
0.1917	1	1	1	1
0.1918	1	1	1	1
0.1919	1	1	1	1
0.192	1	1	1	1
0.1921	1	1	1	1
0.1922	1	1	1	1
0.1923	1	1	1	1
0.1924	1	1	1	1
0.1925	1	1	1	1
0.1926	1	1	0	1
0.1927	1	1	0	1
0.1928	1	1	0	1
0.1929	1	1	0	1
0.193	1	1	0	1
0.1931	1	1	0	1
0.1932	1	1	0	1
0.1933	1	1	0	1
0.1934	1	1	0	1
0.1935	1	1	0	1
0.1936	1	1	0	1
0.1937	1	1	0	1
0.1938	1	1	0	0
0.1939	1	1	0	0
0.194	1	1	0	0
0.1941	1	1	0	0
0.1942	1	1	0	0
0.1943	1	1	0	0
0.1944	1	1	0	0
0.1945	1	1	0	0
0.1946	1	1	0	0
0.1947	1	1	0	0
0.1948	1	1	0	0
0.1949	1	1	0	0
0.195	1	1	0	0
0.1951	1	1	0	0
0.1952	1	1	0	0
0.1953	1	1	0	0
0.1954	1	1	0	0
0.1955	1	1	0	0
0.1956	1	1	0	0
0.1957	1	1	0	0
0.1958	1	1	0	0
0.1959	1	1	0	0
0.196	1	1	0	0
0.1961	1	1	0	0
0.1962	1	1	0	0
0.1963	1	1	0	0
0.1964	1	0	0	0
0.1965	1	0	0	0
0.1966	1	0	0	0
0.1967	1	0	0	0
0.1968	1	0	0	0
0.1969	1	0	0	0
0.197	1	0	0	0
0.1971	1	0	0	0
0.1972	1	0	0	0
0.1973	1	0	0	0
0.1974	1	0	0	0
0.1975	1	1	0	0
0.1976	1	1	0	0
0.1977	1	1	0	0
0.1978	1	1	0	0
0.1979	1	1	0	0
0.198	1	1	0	0
0.1981	1	1	0	0
0.1982	1	1	0	0
0.1983	1	1	0	0
0.1984	1	1	0	0
0.1985	1	1	0	0
0.1986	1	1	0	0
0.1987	1	1	0	0
0.1988	1	0	0	0
0.1989	1	0	0	0
0.199	1	0	0	0
0.1991	0	0	0	0
0.1992	0	0	0	0
0.1993	0	0	0	0
0.1994	0	0	0	0
0.1995	0	1	0	0
0.1996	0	1	0	0
0.1997	0	1	0	0
0.1998	0	1	0	0
0.1999	0	1	0	0
[truncated: 98,001 more rows]

## Sheet: middle
time (s)	2s	3s	4s	4s_mut
0.0001	76	84	81	36
0.0002	76	85	81	36
0.0003	77	88	82	36
0.0004	76	87	82	36
0.0005	76	88	81	35
0.0006	77	88	81	34
0.0007	77	88	81	33
0.0008	78	87	83	30
0.0009	78	86	82	29
0.001	80	87	82	28
0.0011	80	85	81	30
0.0012	82	84	80	31
0.0013	82	84	80	34
0.0014	81	83	76	35
0.0015	79	82	76	36
0.0016	82	81	75	34
0.0017	82	80	76	37
0.0018	81	84	77	37
0.0019	80	86	78	37
0.002	79	87	79	36
0.0021	79	87	75	33
0.0022	78	89	75	35
0.0023	78	87	75	32
0.0024	78	88	75	30
0.0025	79	86	76	30
0.0026	80	84	77	32
0.0027	79	84	79	35
0.0028	78	84	78	35
0.0029	78	84	77	35
0.003	77	85	76	35
0.0031	80	84	74	35
0.0032	79	85	73	36
0.0033	79	86	75	32
0.0034	78	83	75	32
0.0035	79	85	75	29
0.0036	78	86	75	29
0.0037	80	85	76	29
0.0038	81	81	78	25
0.0039	83	83	75	25
0.004	83	82	79	25
0.0041	86	83	81	25
0.0042	85	82	81	25
0.0043	85	79	80	26
0.0044	86	78	81	24
0.0045	86	77	80	26
0.0046	86	79	80	31
0.0047	87	79	80	32
0.0048	86	78	80	31
0.0049	85	79	80	30
0.005	86	80	82	28
0.0051	89	78	82	29
0.0052	88	77	82	31
0.0053	88	76	85	31
0.0054	89	80	82	32
0.0055	89	80	82	33
0.0056	87	80	81	34
0.0057	86	79	82	33
0.0058	85	79	83	32
0.0059	85	82	83	33
0.006	85	79	84	33
0.0061	84	79	84	31
0.0062	84	82	84	31
0.0063	85	82	84	32
0.0064	86	82	83	34
0.0065	84	82	83	32
0.0066	84	82	83	31
0.0067	83	81	82	33
0.0068	82	81	81	34
0.0069	82	83	82	37
0.007	82	82	83	37
0.0071	82	84	85	36
0.0072	85	86	85	34
0.0073	85	87	86	33
0.0074	85	88	85	37
0.0075	85	88	83	38
0.0076	82	89	81	38
0.0077	82	88	83	37
0.0078	83	84	81	39
0.0079	83	82	80	38
0.008	84	84	80	38
0.0081	84	82	78	40
0.0082	83	85	76	40
0.0083	83	87	75	40
0.0084	83	88	76	38
0.0085	83	89	79	39
0.0086	85	89	78	41
0.0087	85	89	77	40
0.0088	86	86	77	39
0.0089	87	84	76	37
0.009	88	86	75	38
0.0091	88	84	75	38
0.0092	88	83	75	38
0.0093	88	83	76	41
0.0094	86	82	74	39
0.0095	86	83	79	40
0.0096	85	83	81	40
0.0097	85	83	83	37
0.0098	85	83	81	35
0.0099	85	81	79	34
0.01	85	83	80	32
0.0101	84	83	82	31
0.0102	83	83	84	31
0.0103	83	79	85	32
0.0104	82	80	84	32
0.0105	83	80	82	34
0.0106	82	82	84	35
0.0107	80	81	86	34
0.0108	80	81	85	36
0.0109	80	79	83	34
0.011	81	80	84	34
0.0111	80	82	84	34
0.0112	80	81	81	36
0.0113	80	81	79	36
0.0114	82	79	79	35
0.0115	82	78	78	35
0.0116	81	78	78	33
0.0117	81	78	77	32
0.0118	81	77	79	31
0.0119	82	77	79	32
0.012	81	74	78	30
0.0121	83	75	79	30
0.0122	82	73	79	31
0.0123	82	73	82	32
0.0124	80	73	81	32
0.0125	80	75	81	34
0.0126	79	75	80	35
0.0127	80	75	80	36
0.0128	80	76	81	36
0.0129	79	79	79	36
0.013	80	80	81	39
0.0131	79	81	80	41
0.0132	80	81	80	42
0.0133	79	80	79	42
0.0134	79	82	79	42
0.0135	79	82	79	40
0.0136	78	78	80	39
0.0137	77	78	80	37
0.0138	78	77	80	34
0.0139	78	79	82	37
0.014	76	78	81	36
0.0141	76	77	82	38
0.0142	74	77	81	37
0.0143	74	78	82	37
0.0144	75	79	82	36
0.0145	75	80	80	35
0.0146	72	80	81	33
0.0147	72	81	81	34
0.0148	71	83	80	30
0.0149	70	84	78	30
0.015	74	84	78	30
0.0151	75	84	75	31
0.0152	76	85	78	32
0.0153	76	84	77	31
0.0154	75	84	77	31
0.0155	78	85	76	28
0.0156	79	85	77	30
0.0157	80	86	75	32
0.0158	79	88	77	32
0.0159	78	84	78	32
0.016	79	81	78	32
0.0161	80	81	79	28
0.0162	81	82	80	25
0.0163	81	85	79	24
0.0164	83	85	77	24
0.0165	83	82	78	25
0.0166	84	81	78	24
0.0167	84	84	77	25
0.0168	82	83	79	27
0.0169	82	84	78	29
0.017	83	84	80	27
0.0171	82	84	80	26
0.0172	80	81	79	26
0.0173	80	80	78	27
0.0174	80	79	76	27
0.0175	80	80	75	28
0.0176	80	81	75	28
0.0177	81	83	79	27
0.0178	78	84	78	25
0.0179	80	83	78	25
0.018	82	79	78	22
0.0181	84	82	74	22
0.0182	84	82	73	25
0.0183	84	84	74	25
0.0184	85	82	73	24
0.0185	87	80	76	25
0.0186	86	79	75	25
0.0187	86	80	74	28
0.0188	86	81	73	28
0.0189	86	79	73	26
0.019	85	78	71	29
0.0191	87	77	72	29
0.0192	87	78	70	32
0.0193	86	78	69	33
0.0194	84	79	68	32
0.0195	84	81	70	32
0.0196	85	80	68	33
0.0197	84	81	69	31
0.0198	83	80	72	31
0.0199	81	79	69	32
0.02	80	80	67	36
0.0201	78	80	69	36
0.0202	80	80	67	36
0.0203	80	82	65	36
0.0204	81	82	65	35
0.0205	80	83	63	35
0.0206	80	84	65	35
0.0207	79	85	65	36
0.0208	79	85	69	36
0.0209	79	84	68	33
0.021	77	85	69	35
0.0211	77	86	72	34
0.0212	76	86	73	31
0.0213	79	85	72	30
0.0214	81	86	69	31
0.0215	83	87	73	32
0.0216	85	88	76	34
0.0217	84	88	74	34
0.0218	84	82	72	35
0.0219	86	81	73	35
0.022	86	80	80	35
0.0221	85	82	78	35
0.0222	86	82	79	34
0.0223	86	82	80	34
0.0224	87	84	78	37
0.0225	87	86	79	37
0.0226	85	88	79	36
0.0227	86	85	80	38
0.0228	87	84	80	36
0.0229	87	83	80	37
0.023	86	83	80	36
0.0231	88	84	80	34
0.0232	86	84	78	32
0.0233	86	83	77	35
0.0234	85	83	75	36
0.0235	84	83	74	37
0.0236	81	83	74	37
0.0237	80	83	74	37
0.0238	80	85	75	39
0.0239	80	85	75	38
0.024	79	84	74	38
0.0241	79	84	74	37
0.0242	79	87	73	37
0.0243	80	89	75	35
0.0244	80	89	74	38
0.0245	82	89	74	38
0.0246	83	89	71	37
0.0247	84	86	73	38
0.0248	84	87	73	39
0.0249	83	87	74	37
0.025	80	86	73	37
0.0251	80	86	72	35
0.0252	82	89	74	34
0.0253	83	89	73	35
0.0254	84	89	74	33
0.0255	83	88	75	32
0.0256	83	87	75	30
0.0257	82	86	75	29
0.0258	83	87	74	31
0.0259	79	87	72	30
0.026	79	86	76	31
0.0261	80	86	76	31
0.0262	79	85	79	29
0.0263	79	84	77	30
0.0264	80	85	75	30
0.0265	81	82	77	31
0.0266	82	87	77	37
0.0267	82	89	75	38
0.0268	84	87	80	39
0.0269	83	87	81	36
0.027	82	87	82	35
0.0271	83	87	81	34
0.0272	83	90	83	33
0.0273	84	90	81	35
0.0274	83	91	82	34
0.0275	83	89	83	34
0.0276	83	91	80	34
0.0277	86	88	80	31
0.0278	86	87	80	32
0.0279	85	87	82	32
0.028	85	85	82	33
0.0281	87	83	81	35
0.0282	86	83	81	36
0.0283	86	81	80	38
0.0284	85	83	81	37
0.0285	85	87	82	39
0.0286	84	86	85	38
0.0287	83	84	84	38
0.0288	83	87	84	36
0.0289	82	87	85	35
0.029	82	85	84	35
0.0291	83	87	84	38
0.0292	82	85	83	40
0.0293	82	86	82	41
0.0294	81	86	80	39
0.0295	82	86	78	40
0.0296	82	86	78	39
0.0297	83	85	79	39
0.0298	82	83	77	39
0.0299	83	87	76	40
0.03	85	87	75	41
0.0301	84	87	77	39
0.0302	84	86	78	41
0.0303	82	82	79	39
0.0304	83	80	79	40
0.0305	82	80	77	40
0.0306	82	82	76	38
0.0307	82	83	76	38
0.0308	81	81	77	38
0.0309	80	85	78	37
0.031	80	85	79	36
0.0311	82	85	80	37
0.0312	81	88	80	36
0.0313	81	88	81	35
0.0314	79	86	79	37
0.0315	79	87	80	37
0.0316	82	87	80	37
0.0317	82	88	78	37
0.0318	82	88	80	37
0.0319	83	88	76	37
0.032	83	85	76	39
0.0321	82	86	77	41
0.0322	83	87	78	39
0.0323	83	88	79	37
0.0324	83	89	77	39
0.0325	84	87	77	38
0.0326	86	88	78	38
0.0327	84	88	79	38
0.0328	83	85	80	39
0.0329	84	85	81	41
0.033	85	86	78	37
0.0331	85	87	80	36
0.0332	84	86	79	39
0.0333	84	85	82	40
0.0334	84	87	84	43
0.0335	86	87	82	41
0.0336	85	87	85	41
0.0337	86	88	85	41
0.0338	86	90	80	43
0.0339	86	87	82	45
0.034	87	86	80	44
0.0341	85	86	78	41
0.0342	85	85	82	38
0.0343	82	82	80	38
0.0344	83	83	81	39
0.0345	83	82	81	39
0.0346	84	80	80	38
0.0347	84	81	80	37
0.0348	85	83	83	37
0.0349	84	83	80	37
0.035	83	83	84	38
0.0351	82	81	86	37
0.0352	82	82	87	37
0.0353	82	83	85	37
0.0354	82	80	82	32
0.0355	83	80	83	33
0.0356	85	81	84	36
0.0357	86	80	84	36
0.0358	86	82	85	36
0.0359	86	82	84	35
0.036	85	84	84	35
0.0361	84	84	83	35
0.0362	85	83	82	35
0.0363	86	86	83	36
0.0364	86	87	83	36
0.0365	83	88	85	35
0.0366	81	89	85	33
0.0367	83	90	84	33
0.0368	80	89	84	35
0.0369	81	87	87	34
0.037	81	88	90	34
0.0371	81	89	91	33
0.0372	84	88	90	34
0.0373	82	88	89	34
0.0374	83	90	86	35
0.0375	85	91	87	37
0.0376	84	91	86	35
0.0377	84	91	85	36
0.0378	82	89	85	34
0.0379	84	90	86	34
0.038	86	90	84	34
0.0381	85	91	86	34
0.0382	86	91	85	37
0.0383	86	90	85	36
0.0384	86	91	85	36
0.0385	86	90	84	36
0.0386	85	89	83	38
0.0387	85	87	83	35
0.0388	85	87	83	33
0.0389	84	86	81	34
0.039	84	88	82	33
0.0391	85	88	82	34
0.0392	83	87	80	32
0.0393	83	85	81	32
0.0394	81	84	80	34
0.0395	82	84	81	32
0.0396	82	85	79	33
0.0397	81	83	79	33
0.0398	79	81	76	34
0.0399	80	83	78	33
0.04	80	84	80	34
0.0401	80	83	80	37
0.0402	80	85	81	37
0.0403	77	88	82	37
0.0404	77	86	83	37
0.0405	80	85	84	38
0.0406	81	87	83	38
0.0407	82	87	83	36
0.0408	82	87	85	38
0.0409	82	88	86	38
0.041	81	89	86	40
0.0411	79	85	85	39
0.0412	78	82	86	37
0.0413	79	82	84	37
0.0414	80	83	84	40
0.0415	80	83	83	37
0.0416	81	85	82	34
0.0417	83	86	81	38
0.0418	83	85	81	37
0.0419	83	88	81	39
0.042	82	84	82	42
0.0421	81	84	83	41
0.0422	81	84	84	42
0.0423	81	85	86	40
0.0424	80	87	86	41
0.0425	78	87	87	43
0.0426	79	87	87	43
0.0427	79	88	86	44
0.0428	80	87	87	44
0.0429	80	84	86	42
0.043	81	81	87	44
0.0431	82	78	83	42
0.0432	83	79	81	45
0.0433	82	80	82	45
0.0434	83	81	80	46
0.0435	85	82	76	44
0.0436	86	84	76	40
0.0437	87	83	76	40
0.0438	89	84	74	41
0.0439	88	84	74	43
0.044	87	87	76	42
0.0441	86	88	76	42
0.0442	86	87	80	42
0.0443	86	87	78	44
0.0444	85	85	79	45
0.0445	85	83	78	41
0.0446	85	83	79	43
0.0447	83	81	80	42
0.0448	82	83	79	41
0.0449	82	81	75	40
0.045	83	80	77	40
0.0451	83	79	77	40
0.0452	84	85	80	42
0.0453	84	85	80	42
0.0454	84	82	81	43
0.0455	83	81	80	45
0.0456	83	80	82	46
0.0457	84	79	82	44
0.0458	84	81	80	43
0.0459	83	79	81	44
0.046	83	80	79	45
0.0461	83	79	81	46
0.0462	82	79	82	47
0.0463	80	79	84	50
0.0464	79	79	82	47
0.0465	80	80	83	49
0.0466	78	79	83	50
0.0467	78	80	82	47
0.0468	80	81	82	43
0.0469	83	82	84	43
0.047	84	83	86	42
0.0471	84	84	83	42
0.0472	83	83	85	42
0.0473	82	82	85	41
0.0474	82	82	85	43
0.0475	83	78	86	38
0.0476	83	78	88	39
0.0477	82	78	87	37
0.0478	81	80	88	37
0.0479	79	82	87	38
0.048	80	81	89	38
0.0481	80	82	87	38
0.0482	78	82	86	40
0.0483	78	81	84	41
0.0484	78	80	84	41
0.0485	77	79	86	42
0.0486	77	80	88	43
0.0487	77	82	88	44
0.0488	78	86	86	45
0.0489	78	88	85	46
0.049	78	89	84	44
0.0491	79	85	84	45
0.0492	79	86	84	44
0.0493	78	83	84	42
0.0494	76	81	81	43
0.0495	75	81	82	41
0.0496	77	80	81	40
0.0497	78	81	82	40
0.0498	81	81	82	39
0.0499	77	80	82	36
0.05	76	79	84	37
0.0501	76	79	84	39
0.0502	77	80	83	38
0.0503	78	84	82	39
0.0504	79	83	83	40
0.0505	80	83	84	40
0.0506	81	81	84	38
0.0507	80	83	84	39
0.0508	80	82	83	44
0.0509	78	81	85	44
0.051	77	82	87	45
0.0511	76	83	85	45
0.0512	75	81	84	45
0.0513	77	81	85	43
0.0514	78	80	86	44
0.0515	80	80	83	44
0.0516	80	80	83	45
0.0517	81	77	82	43
0.0518	80	77	82	46
0.0519	80	78	83	47
0.052	81	81	81	49
0.0521	80	79	79	45
0.0522	78	80	80	43
0.0523	78	82	80	42
0.0524	77	80	80	42
0.0525	77	79	83	40
0.0526	76	80	85	41
0.0527	77	82	86	40
0.0528	77	82	84	37
0.0529	77	81	84	36
0.053	77	80	86	39
0.0531	77	81	86	38
0.0532	77	81	85	38
0.0533	75	82	83	38
0.0534	76	82	83	37
0.0535	73	80	82	36
0.0536	75	80	84	34
0.0537	76	82	84	37
0.0538	77	79	84	36
0.0539	76	80	87	36
0.054	76	82	85	34
0.0541	76	79	85	38
0.0542	78	78	84	38
0.0543	77	80	86	40
0.0544	75	80	82	40
0.0545	73	79	82	40
0.0546	71	79	83	40
0.0547	70	80	83	38
0.0548	70	80	82	37
0.0549	72	76	81	35
0.055	75	80	79	36
0.0551	76	82	78	33
0.0552	78	82	78	33
0.0553	79	81	78	32
0.0554	79	78	78	33
0.0555	78	79	77	32
0.0556	78	78	79	32
0.0557	78	77	79	29
0.0558	79	80	79	31
0.0559	81	77	80	31
0.056	80	79	84	33
0.0561	81	80	85	37
0.0562	81	81	87	38
0.0563	83	82	85	39
0.0564	83	83	85	39
0.0565	83	85	86	38
0.0566	84	83	85	36
0.0567	83	81	85	34
0.0568	83	79	86	36
0.0569	82	79	89	33
0.057	82	80	89	34
0.0571	84	81	88	34
0.0572	84	82	87	31
0.0573	85	80	87	34
0.0574	87	81	87	36
0.0575	88	76	86	38
0.0576	86	77	86	35
0.0577	86	80	86	35
0.0578	86	77	86	36
0.0579	85	76	86	37
0.058	86	77	89	39
0.0581	86	74	88	40
0.0582	85	72	86	44
0.0583	86	76	85	41
0.0584	86	76	82	38
0.0585	85	76	81	39
0.0586	86	76	78	38
0.0587	85	78	79	39
0.0588	85	80	79	39
0.0589	85	81	78	45
0.059	84	83	78	44
0.0591	84	84	76	44
0.0592	83	83	74	48
0.0593	83	82	77	47
0.0594	84	84	74	48
0.0595	84	82	77	45
0.0596	84	81	80	45
0.0597	84	77	80	45
0.0598	84	76	81	44
0.0599	84	75	81	43
0.06	83	74	86	42
0.0601	83	75	89	42
0.0602	83	78	88	42
0.0603	83	79	88	41
0.0604	83	81	88	41
0.0605	82	78	89	43
0.0606	83	82	87	44
0.0607	83	83	89	42
0.0608	85	82	89	43
0.0609	87	82	90	42
0.061	88	83	90	42
0.0611	88	80	90	42
0.0612	86	82	91	41
0.0613	83	84	90	42
0.0614	82	84	91	43
0.0615	83	82	86	41
0.0616	83	81	86	40
0.0617	82	83	84	38
0.0618	82	82	84	39
0.0619	83	82	84	37
0.062	82	82	85	37
0.0621	84	80	86	36
0.0622	85	79	85	38
0.0623	84	83	84	40
0.0624	84	84	80	39
0.0625	86	84	79	37
0.0626	86	83	80	39
0.0627	84	82	81	41
0.0628	83	81	82	42
0.0629	82	85	83	43
0.063	82	84	83	43
0.0631	84	86	81	41
0.0632	84	84	82	41
0.0633	84	82	84	41
0.0634	84	83	84	39
0.0635	84	84	83	39
0.0636	84	84	83	36
0.0637	85	83	87	36
0.0638	81	82	88	36
0.0639	82	83	89	37
0.064	85	84	87	38
0.0641	85	86	86	38
0.0642	84	84	86	40
0.0643	81	84	86	40
0.0644	83	82	86	41
0.0645	84	83	86	43
0.0646	84	82	87	46
0.0647	83	83	86	45
0.0648	84	82	86	46
0.0649	84	81	82	46
0.065	84	81	81	48
0.0651	84	78	83	48
0.0652	86	75	83	50
0.0653	86	77	85	46
0.0654	85	75	85	47
0.0655	84	75	87	45
0.0656	82	77	88	43
0.0657	82	76	89	45
0.0658	81	78	89	43
0.0659	83	79	89	40
0.066	85	80	87	44
0.0661	84	80	87	44
0.0662	84	80	86	42
0.0663	84	81	86	42
0.0664	85	79	85	42
0.0665	84	80	87	42
0.0666	85	81	86	42
0.0667	88	81	87	43
0.0668	87	79	87	41
0.0669	86	76	85	44
0.067	86	78	85	48
0.0671	85	79	85	43
0.0672	87	76	84	41
0.0673	88	77	83	40
0.0674	87	77	84	42
0.0675	87	79	85	41
0.0676	87	77	87	43
0.0677	88	80	85	44
0.0678	88	79	87	43
0.0679	88	77	87	43
0.068	88	78	89	43
0.0681	86	80	85	43
0.0682	86	80	84	43
0.0683	87	80	83	43
0.0684	86	81	84	41
0.0685	86	79	84	40
0.0686	86	80	84	41
0.0687	87	79	85	42
0.0688	87	79	86	43
0.0689	86	79	86	44
0.069	87	80	88	43
0.0691	87	79	87	39
0.0692	87	79	88	41
0.0693	87	80	85	40
0.0694	88	77	86	39
0.0695	89	78	85	39
0.0696	89	77	86	37
0.0697	90	81	87	35
0.0698	90	80	86	38
0.0699	89	80	85	37
0.07	90	79	86	37
0.0701	90	80	90	36
0.0702	89	81	89	40
0.0703	88	79	86	37
0.0704	90	78	86	36
0.0705	90	78	87	36
0.0706	90	78	86	38
0.0707	89	79	87	41
0.0708	90	79	86	41
0.0709	90	78	86	40
0.071	88	76	85	40
0.0711	88	73	87	39
0.0712	90	74	84	39
0.0713	91	74	84	39
0.0714	91	73	83	39
0.0715	90	73	85	38
0.0716	90	75	82	40
0.0717	91	75	81	39
0.0718	89	73	82	35
0.0719	92	71	83	36
0.072	92	70	82	36
0.0721	92	73	81	38
0.0722	93	74	78	36
0.0723	93	77	75	34
0.0724	91	76	76	33
0.0725	90	76	77	35
0.0726	91	75	78	33
0.0727	91	75	78	35
0.0728	89	74	80	34
0.0729	89	73	78	33
0.073	93	72	80	35
0.0731	93	73	81	34
0.0732	91	74	80	32
0.0733	89	74	79	34
0.0734	89	75	79	36
0.0735	87	73	79	34
0.0736	85	75	79	33
0.0737	83	73	83	34
0.0738	83	69	82	34
0.0739	82	72	82	32
0.074	81	73	83	31
0.0741	82	72	81	27
0.0742	80	73	80	28
0.0743	82	73	82	28
0.0744	82	71	82	26
0.0745	82	73	82	25
0.0746	80	74	83	30
0.0747	79	74	79	30
0.0748	79	73	81	30
0.0749	79	72	81	32
0.075	79	71	81	31
0.0751	78	73	80	32
0.0752	79	74	80	31
0.0753	80	73	80	30
0.0754	79	73	80	33
0.0755	77	79	81	33
0.0756	79	79	81	33
0.0757	78	76	82	34
0.0758	77	72	82	33
0.0759	77	75	82	33
0.076	80	77	84	31
0.0761	81	75	85	31
0.0762	81	77	87	29
0.0763	80	78	87	32
0.0764	80	80	85	29
0.0765	80	78	85	29
0.0766	81	78	86	28
0.0767	82	78	85	28
0.0768	82	79	85	30
0.0769	84	80	81	32
0.077	86	81	80	34
0.0771	86	79	83	34
0.0772	86	77	81	36
0.0773	86	76	81	35
0.0774	86	76	82	36
0.0775	84	79	81	37
0.0776	84	81	79	37
0.0777	86	79	82	37
0.0778	86	78	82	36
0.0779	87	77	82	35
0.078	87	77	83	35
0.0781	87	75	83	33
0.0782	87	75	81	33
0.0783	87	73	78	34
0.0784	87	72	78	34
0.0785	86	72	77	36
0.0786	84	74	77	36
0.0787	84	75	75	37
0.0788	83	76	75	39
0.0789	83	76	77	38
0.079	83	75	79	37
0.0791	83	74	80	39
0.0792	84	76	81	41
0.0793	87	77	79	41
0.0794	87	77	83	40
0.0795	88	76	83	38
0.0796	87	78	82	40
0.0797	87	79	80	42
0.0798	87	83	84	43
0.0799	90	83	82	41
0.08	90	82	80	42
0.0801	88	83	82	42
0.0802	88	83	82	42
0.0803	88	82	84	41
0.0804	89	82	80	43
0.0805	89	83	81	43
0.0806	89	83	80	39
0.0807	89	81	80	39
0.0808	90	80	81	38
0.0809	90	81	82	37
0.081	89	80	81	37
0.0811	89	77	80	37
0.0812	89	78	78	39
0.0813	89	75	79	40
0.0814	87	75	79	39
0.0815	88	74	78	37
0.0816	89	73	77	38
0.0817	89	75	76	38
0.0818	90	76	79	39
0.0819	92	79	78	39
0.082	92	80	79	38
0.0821	90	80	80	38
0.0822	92	80	82	38
0.0823	92	79	81	38
0.0824	89	80	75	35
0.0825	89	76	78	36
0.0826	90	75	77	40
0.0827	90	77	82	40
0.0828	91	77	79	38
0.0829	92	80	77	40
0.083	92	82	77	41
0.0831	93	82	76	41
0.0832	93	84	76	40
0.0833	93	85	77	41
0.0834	92	83	77	40
0.0835	92	83	77	39
0.0836	91	84	77	38
0.0837	90	83	79	38
0.0838	90	84	80	39
0.0839	91	84	81	38
0.084	90	83	82	40
0.0841	89	82	83	42
0.0842	89	82	84	44
0.0843	90	84	86	43
0.0844	90	84	86	43
0.0845	90	81	87	43
0.0846	87	81	86	39
0.0847	85	82	84	40
0.0848	84	83	84	40
0.0849	83	83	82	42
0.085	83	83	81	42
0.0851	83	82	79	42
0.0852	81	84	80	44
0.0853	82	84	80	44
0.0854	81	83	81	43
0.0855	80	81	80	42
0.0856	81	83	80	42
0.0857	82	83	81	42
0.0858	85	82	79	42
0.0859	85	83	80	42
0.086	85	86	80	43
0.0861	85	85	76	43
0.0862	84	86	76	40
0.0863	85	87	77	41
0.0864	83	85	80	40
0.0865	82	85	83	43
0.0866	80	85	83	41
0.0867	80	88	84	43
0.0868	78	87	82	43
0.0869	80	88	83	43
0.087	83	87	84	42
0.0871	82	87	83	39
0.0872	81	88	84	40
0.0873	82	87	84	40
0.0874	83	86	84	40
0.0875	83	86	82	38
0.0876	82	87	82	38
0.0877	81	84	81	37
0.0878	81	82	78	37
0.0879	80	81	78	35
0.088	82	80	81	35
0.0881	82	77	80	32
0.0882	83	79	83	34
0.0883	82	79	86	36
0.0884	82	82	86	37
0.0885	81	83	84	38
0.0886	80	84	86	37
0.0887	82	85	86	37
0.0888	80	85	88	39
0.0889	81	82	87	37
0.089	82	82	86	38
0.0891	82	84	85	40
0.0892	81	86	84	37
0.0893	83	84	82	37
0.0894	82	83	83	38
0.0895	83	86	83	39
0.0896	83	86	85	41
0.0897	84	87	85	38
0.0898	84	85	84	39
0.0899	85	86	83	39
0.09	83	87	81	38
0.0901	83	84	83	37
0.0902	84	85	83	37
0.0903	85	83	84	39
0.0904	85	84	84	39
0.0905	84	83	82	40
0.0906	84	85	82	40
0.0907	85	86	84	41
0.0908	86	84	84	40
0.0909	86	84	84	40
0.091	85	86	83	38
0.0911	87	85	85	36
0.0912	86	85	84	38
0.0913	87	84	83	38
0.0914	88	82	82	40
0.0915	89	81	82	41
0.0916	88	81	84	40
0.0917	88	82	84	39
0.0918	89	81	82	39
0.0919	89	79	82	37
0.092	89	75	84	38
0.0921	87	76	85	39
0.0922	86	79	83	39
0.0923	86	80	84	39
0.0924	87	77	84	40
0.0925	86	76	82	40
0.0926	86	77	82	40
0.0927	84	79	83	41
0.0928	84	80	84	43
0.0929	84	81	79	42
0.093	83	80	80	42
0.0931	83	79	80	42
0.0932	85	79	79	43
0.0933	84	80	77	43
0.0934	83	80	74	42
0.0935	82	82	74	41
0.0936	82	81	76	40
0.0937	81	80	78	41
0.0938	80	80	81	40
0.0939	79	79	80	44
0.094	78	79	80	44
0.0941	80	80	79	44
0.0942	79	80	77	43
0.0943	78	81	78	39
0.0944	79	83	79	39
0.0945	79	85	80	41
0.0946	79	84	80	42
0.0947	81	81	79	42
0.0948	81	81	77	43
0.0949	80	83	81	42
0.095	81	80	81	44
0.0951	82	79	80	47
0.0952	81	78	78	47
0.0953	80	78	79	45
0.0954	81	80	78	47
0.0955	80	80	80	49
0.0956	79	79	80	49
0.0957	79	80	81	47
0.0958	78	77	80	45
0.0959	83	77	81	45
0.096	82	80	82	45
0.0961	81	80	82	46
0.0962	81	80	83	47
0.0963	82	79	84	47
0.0964	83	76	84	51
0.0965	84	76	84	50
0.0966	84	73	83	48
0.0967	83	77	82	46
0.0968	82	78	81	42
0.0969	82	80	85	38
0.097	81	81	87	38
0.0971	82	83	87	36
0.0972	80	84	86	34
0.0973	80	83	85	35
0.0974	80	84	86	38
0.0975	81	81	86	39
0.0976	80	81	86	40
0.0977	81	80	89	43
0.0978	80	80	88	45
0.0979	79	80	88	44
0.098	79	79	85	42
0.0981	78	82	84	40
0.0982	80	79	82	40
0.0983	81	80	82	39
0.0984	82	82	82	41
0.0985	83	82	82	40
0.0986	84	80	81	43
0.0987	84	80	80	43
0.0988	83	81	81	41
0.0989	85	79	82	43
0.099	86	81	81	44
0.0991	83	80	83	44
0.0992	84	79	84	44
0.0993	82	78	83	42
0.0994	80	77	82	42
0.0995	80	76	85	40
0.0996	81	78	85	39
0.0997	81	80	85	40
0.0998	81	78	86	40
0.0999	80	77	85	41
0.1	79	74	86	41
0.1001	79	78	85	44
0.1002	79	81	85	43
0.1003	80	81	83	40
0.1004	78	79	82	38
0.1005	80	76	86	41
0.1006	81	79	86	38
0.1007	81	79	84	37
0.1008	80	80	84	37
0.1009	79	79	84	35
0.101	81	83	84	33
0.1011	82	86	82	30
0.1012	84	87	83	30
0.1013	83	88	84	31
0.1014	83	84	82	32
0.1015	84	85	81	31
0.1016	84	85	80	32
0.1017	84	83	79	34
0.1018	84	83	82	32
0.1019	86	81	78	33
0.102	86	78	76	33
0.1021	86	76	75	33
0.1022	87	82	78	32
0.1023	88	81	81	34
0.1024	85	79	81	36
0.1025	84	79	83	35
0.1026	85	78	84	34
0.1027	86	78	82	34
0.1028	85	81	83	33
0.1029	83	81	84	33
0.103	83	80	84	35
0.1031	84	81	84	34
0.1032	86	80	84	35
0.1033	85	76	78	35
0.1034	87	80	79	36
0.1035	87	79	78	36
0.1036	87	80	78	35
0.1037	86	80	78	35
0.1038	86	80	78	33
0.1039	88	80	80	32
0.104	89	78	81	32
0.1041	89	76	83	32
0.1042	89	80	84	34
0.1043	89	80	82	32
0.1044	90	83	82	30
0.1045	90	80	81	30
0.1046	92	81	81	32
0.1047	92	83	81	32
0.1048	91	82	79	31
0.1049	90	86	78	31
0.105	89	84	81	31
0.1051	88	84	82	29
0.1052	87	86	83	28
0.1053	87	86	84	28
0.1054	87	87	83	28
0.1055	87	85	82	30
0.1056	87	84	82	31
0.1057	86	84	82	31
0.1058	87	83	82	32
0.1059	84	81	80	33
0.106	83	78	79	35
0.1061	83	78	79	38
0.1062	83	78	78	36
0.1063	83	79	78	35
0.1064	83	82	76	35
0.1065	84	80	78	36
0.1066	84	83	78	36
0.1067	83	85	75	36
0.1068	83	82	76	35
0.1069	84	83	77	37
0.107	83	83	76	39
0.1071	83	85	77	38
0.1072	84	87	75	39
0.1073	85	89	73	38
0.1074	85	89	76	37
0.1075	84	88	77	38
0.1076	83	86	78	40
0.1077	84	87	79	40
0.1078	85	87	80	41
0.1079	87	85	80	42
0.108	86	86	80	43
0.1081	87	83	81	44
0.1082	87	84	82	43
0.1083	87	85	82	38
0.1084	89	85	80	37
0.1085	88	80	81	35
0.1086	90	80	82	36
0.1087	90	83	82	35
0.1088	90	84	81	33
0.1089	90	87	81	33
0.109	90	87	80	34
0.1091	93	87	82	35
0.1092	91	86	81	36
0.1093	91	87	83	37
0.1094	92	88	83	35
0.1095	92	87	84	36
0.1096	92	87	85	38
0.1097	91	84	86	37
0.1098	89	83	85	37
0.1099	88	85	83	36
0.11	86	85	84	34
0.1101	85	84	81	36
0.1102	84	83	81	36
0.1103	84	84	79	33
0.1104	82	83	80	32
0.1105	82	83	82	31
0.1106	81	81	82	32
0.1107	84	83	83	33
0.1108	83	83	84	34
0.1109	81	80	85	34
0.111	81	82	83	30
0.1111	81	84	83	31
0.1112	84	85	81	31
0.1113	81	86	80	31
0.1114	80	84	78	30
0.1115	80	86	79	30
0.1116	79	86	79	29
0.1117	78	85	77	27
0.1118	76	86	79	27
0.1119	77	86	78	26
0.112	77	84	78	27
0.1121	77	86	76	28
0.1122	74	89	74	29
0.1123	76	87	76	29
0.1124	75	88	76	29
0.1125	74	92	75	30
0.1126	75	92	77	29
0.1127	76	92	82	29
0.1128	76	93	84	29
0.1129	77	93	83	30
0.113	77	93	82	33
0.1131	78	91	85	32
0.1132	80	91	85	34
0.1133	80	89	86	32
0.1134	80	87	86	33
0.1135	80	85	84	33
0.1136	82	89	84	34
0.1137	83	88	83	33
0.1138	84	87	85	33
0.1139	86	89	85	32
0.114	84	86	86	33
0.1141	84	87	84	37
0.1142	85	85	83	34
0.1143	83	86	84	34
0.1144	84	88	84	31
0.1145	85	90	84	32
0.1146	87	90	85	33
0.1147	86	89	84	34
0.1148	87	87	85	36
0.1149	87	84	84	32
0.115	86	86	85	33
0.1151	85	89	85	33
0.1152	84	86	84	31
0.1153	84	87	81	32
0.1154	83	86	82	32
0.1155	84	83	83	31
0.1156	84	84	81	32
0.1157	85	86	83	32
0.1158	85	86	84	34
0.1159	84	85	82	35
0.116	84	85	83	35
0.1161	83	85	84	33
0.1162	83	88	84	30
0.1163	83	86	85	30
0.1164	85	88	85	31
0.1165	85	86	83	32
0.1166	88	86	79	33
0.1167	88	87	77	32
0.1168	87	89	78	35
0.1169	86	89	78	38
0.117	86	89	78	37
0.1171	85	89	78	38
0.1172	88	85	77	34
0.1173	86	83	77	34
0.1174	84	80	79	34
0.1175	85	78	82	33
0.1176	85	80	79	32
0.1177	84	80	80	32
0.1178	84	84	76	33
0.1179	83	85	75	32
0.118	84	83	75	31
0.1181	83	84	75	31
0.1182	84	82	75	28
0.1183	86	78	74	33
0.1184	87	78	78	32
0.1185	86	79	79	32
0.1186	86	79	79	32
0.1187	86	78	78	32
0.1188	85	78	78	31
0.1189	84	77	75	31
0.119	85	82	76	31
0.1191	85	82	78	30
0.1192	83	83	79	31
0.1193	83	83	80	33
0.1194	78	85	82	32
0.1195	80	85	82	28
0.1196	81	85	83	27
0.1197	83	87	82	28
0.1198	85	87	83	31
0.1199	85	87	81	31
0.12	87	87	77	30
0.1201	87	87	80	30
0.1202	86	86	81	31
0.1203	86	86	83	30
0.1204	86	86	82	29
0.1205	85	86	79	29
0.1206	81	88	79	28
0.1207	84	88	77	28
0.1208	82	88	81	28
0.1209	81	88	83	28
0.121	81	89	84	28
0.1211	81	89	84	27
0.1212	83	90	81	28
0.1213	84	89	79	28
0.1214	83	89	78	26
0.1215	82	85	78	29
0.1216	82	83	78	28
0.1217	81	83	78	28
0.1218	81	82	75	29
0.1219	80	81	75	28
0.122	80	84	75	28
0.1221	80	82	77	26
0.1222	80	79	78	24
0.1223	79	79	77	23
0.1224	78	79	76	24
0.1225	78	79	76	26
0.1226	79	79	77	24
0.1227	81	78	79	25
0.1228	80	78	79	26
0.1229	80	80	81	30
0.123	78	80	80	29
0.1231	78	82	82	29
0.1232	78	81	83	29
0.1233	78	79	83	30
0.1234	79	80	81	31
0.1235	80	81	79	30
0.1236	77	82	80	32
0.1237	76	80	82	30
0.1238	74	82	78	31
0.1239	72	84	77	30
0.124	72	83	77	29
0.1241	74	85	78	28
0.1242	72	84	77	31
0.1243	73	83	78	32
0.1244	71	80	79	31
0.1245	74	78	78	33
0.1246	73	79	77	32
0.1247	76	82	80	31
0.1248	76	82	85	30
0.1249	76	85	85	30
0.125	76	88	84	31
0.1251	73	85	85	30
0.1252	74	82	84	30
0.1253	74	83	85	30
0.1254	75	83	83	29
0.1255	76	81	84	27
0.1256	77	82	82	24
0.1257	77	83	82	26
0.1258	78	84	82	27
0.1259	78	82	80	31
0.126	79	81	81	30
0.1261	79	79	79	31
0.1262	81	83	80	29
0.1263	81	82	82	28
0.1264	82	82	81	28
0.1265	82	84	79	29
0.1266	82	85	78	28
0.1267	82	82	78	28
0.1268	81	82	80	31
0.1269	80	79	79	32
0.127	81	79	77	33
0.1271	80	80	77	33
0.1272	83	81	75	35
0.1273	83	81	76	36
0.1274	86	79	77	37
0.1275	87	81	78	34
0.1276	87	86	82	35
0.1277	85	85	83	34
0.1278	85	86	84	34
0.1279	85	83	85	36
0.128	84	84	83	35
0.1281	83	83	83	33
0.1282	83	84	82	35
0.1283	84	84	82	35
0.1284	82	85	84	36
0.1285	82	79	81	34
0.1286	84	79	81	35
0.1287	83	78	83	32
0.1288	83	79	81	35
0.1289	83	79	79	35
0.129	86	81	79	32
0.1291	87	82	78	31
0.1292	86	81	77	32
0.1293	84	82	79	32
0.1294	83	80	82	31
0.1295	82	79	82	29
0.1296	83	79	85	30
0.1297	83	82	86	29
0.1298	83	80	86	30
0.1299	83	78	86	30
0.13	83	79	87	30
0.1301	84	78	85	32
0.1302	82	76	84	33
0.1303	83	78	85	34
0.1304	83	81	85	35
0.1305	84	82	85	33
0.1306	84	80	85	34
0.1307	84	79	85	36
0.1308	84	78	85	37
0.1309	84	78	86	37
0.131	83	78	86	38
0.1311	82	77	86	38
0.1312	82	78	82	37
0.1313	82	80	82	36
0.1314	83	80	82	37
0.1315	83	81	80	37
0.1316	82	81	81	38
0.1317	84	82	80	38
0.1318	84	83	79	37
0.1319	84	84	78	36
0.132	83	84	78	38
0.1321	84	84	78	40
0.1322	81	81	77	40
0.1323	81	81	77	42
0.1324	81	83	78	41
0.1325	82	84	77	37
0.1326	80	83	77	37
0.1327	81	83	79	37
0.1328	81	84	79	39
0.1329	81	84	80	39
0.133	81	84	77	39
0.1331	82	80	78	40
0.1332	82	79	77	39
0.1333	83	81	77	36
0.1334	85	82	75	36
0.1335	85	85	74	38
0.1336	85	86	70	38
0.1337	83	84	68	37
0.1338	82	83	65	36
0.1339	81	84	65	34
0.134	81	81	65	35
0.1341	81	81	67	32
0.1342	81	82	68	29
0.1343	80	82	67	30
0.1344	81	82	71	31
0.1345	81	83	71	31
0.1346	78	84	70	31
0.1347	79	84	71	30
0.1348	78	85	69	30
0.1349	78	85	70	31
0.135	79	82	70	32
0.1351	80	80	71	30
0.1352	80	81	70	33
0.1353	81	83	70	32
0.1354	80	85	74	31
0.1355	79	82	74	31
0.1356	79	84	75	33
0.1357	78	83	77	33
0.1358	78	84	76	34
0.1359	76	83	77	35
0.136	78	83	76	37
0.1361	77	84	72	36
0.1362	75	84	70	35
0.1363	75	82	71	36
0.1364	77	83	69	38
0.1365	79	85	70	35
0.1366	79	83	69	35
0.1367	80	82	71	36
0.1368	81	82	71	36
0.1369	79	77	71	36
0.137	78	78	71	39
0.1371	78	78	74	35
0.1372	77	76	74	35
0.1373	77	76	73	36
0.1374	79	79	71	37
0.1375	79	80	71	37
0.1376	80	79	73	37
0.1377	80	81	74	40
0.1378	84	80	73	37
0.1379	83	77	73	38
0.138	84	78	71	37
0.1381	86	78	71	38
0.1382	85	77	72	37
0.1383	85	79	73	39
0.1384	85	78	73	38
0.1385	86	79	73	36
0.1386	85	77	74	36
0.1387	86	75	74	34
0.1388	85	75	73	32
0.1389	84	77	71	35
0.139	84	77	73	33
0.1391	84	78	70	31
0.1392	86	79	69	31
0.1393	86	75	68	31
0.1394	86	76	69	32
0.1395	85	73	72	34
0.1396	85	74	73	37
0.1397	85	77	74	34
0.1398	86	78	74	34
0.1399	85	74	78	34
0.14	84	75	79	35
0.1401	83	77	78	37
0.1402	84	76	78	38
0.1403	84	76	78	38
0.1404	83	77	80	38
0.1405	83	76	78	37
0.1406	84	77	77	41
0.1407	85	76	75	43
0.1408	83	76	76	43
0.1409	83	76	77	42
0.141	84	77	78	43
0.1411	83	78	77	43
0.1412	82	77	78	43
0.1413	83	77	79	43
0.1414	84	78	79	42
0.1415	84	79	81	44
0.1416	84	78	81	43
0.1417	84	79	79	40
0.1418	85	81	78	42
0.1419	85	79	77	41
0.142	83	81	77	41
0.1421	84	78	79	43
0.1422	86	78	79	40
0.1423	84	78	77	38
0.1424	83	78	75	38
0.1425	82	77	75	36
0.1426	83	79	79	34
0.1427	82	77	77	33
0.1428	81	76	76	37
0.1429	81	74	79	39
0.143	80	75	78	37
0.1431	79	76	78	34
0.1432	80	74	78	34
0.1433	83	73	77	35
0.1434	85	77	78	35
0.1435	83	78	77	35
0.1436	82	79	78	34
0.1437	83	77	79	35
0.1438	85	76	81	40
0.1439	85	75	80	41
0.144	85	76	78	38
0.1441	83	76	77	40
0.1442	83	74	79	42
0.1443	84	75	82	43
0.1444	84	76	81	42
0.1445	83	78	79	38
0.1446	82	78	78	37
0.1447	81	78	81	38
0.1448	82	75	83	38
0.1449	83	75	81	38
0.145	84	76	79	39
0.1451	84	74	80	39
0.1452	84	73	83	41
0.1453	85	74	82	41
0.1454	86	76	79	43
0.1455	83	78	80	44
0.1456	85	79	82	43
0.1457	85	79	78	43
0.1458	84	80	76	44
0.1459	82	81	75	42
0.146	81	83	77	42
0.1461	81	81	78	41
0.1462	80	81	81	38
0.1463	79	82	77	37
0.1464	78	83	77	36
0.1465	79	82	80	40
0.1466	79	79	78	40
0.1467	79	80	79	41
0.1468	79	81	82	42
0.1469	77	81	82	41
0.147	77	81	82	39
0.1471	77	83	83	42
0.1472	76	84	80	41
0.1473	76	88	80	39
0.1474	76	86	81	41
0.1475	76	86	83	40
0.1476	77	86	82	40
0.1477	80	86	83	41
0.1478	80	86	83	38
0.1479	80	85	82	39
0.148	81	86	83	37
0.1481	80	84	86	38
0.1482	80	82	86	37
0.1483	81	82	86	38
0.1484	82	83	87	37
0.1485	81	85	86	39
0.1486	82	85	84	40
0.1487	83	85	85	43
0.1488	82	84	84	43
0.1489	83	84	87	41
0.149	82	83	86	41
0.1491	82	82	83	42
0.1492	83	81	81	40
0.1493	84	82	81	40
0.1494	84	81	82	41
0.1495	84	78	84	43
0.1496	84	78	86	43
0.1497	83	78	81	40
0.1498	83	78	85	40
0.1499	84	77	85	38
0.15	84	80	84	35
0.1501	83	80	83	35
0.1502	82	78	82	34
0.1503	83	80	83	36
0.1504	83	80	85	38
0.1505	81	81	85	36
0.1506	84	83	86	38
0.1507	82	82	86	38
0.1508	82	83	85	37
0.1509	81	85	86	34
0.151	84	86	84	35
0.1511	84	86	82	36
0.1512	84	85	83	38
0.1513	84	85	85	37
0.1514	83	86	86	40
0.1515	83	87	85	37
0.1516	83	86	85	36
0.1517	84	89	87	34
0.1518	84	89	88	33
0.1519	85	89	87	36
0.152	84	91	87	36
0.1521	82	91	87	39
0.1522	83	91	85	39
0.1523	83	90	85	41
0.1524	83	89	87	41
0.1525	84	89	88	41
0.1526	84	88	89	39
0.1527	84	90	87	37
0.1528	84	90	87	36
0.1529	85	89	87	37
0.153	84	89	87	37
0.1531	83	89	86	36
0.1532	82	89	84	38
0.1533	83	88	83	41
0.1534	83	89	83	42
0.1535	83	89	82	42
0.1536	82	88	82	42
0.1537	84	88	83	42
0.1538	84	86	86	44
0.1539	84	87	90	44
0.154	83	87	89	42
0.1541	82	86	87	38
0.1542	81	89	87	40
0.1543	81	89	85	41
0.1544	81	89	86	41
0.1545	80	90	86	40
0.1546	79	88	88	38
0.1547	79	89	84	38
0.1548	80	88	88	37
0.1549	83	87	86	38
0.155	83	87	86	38
0.1551	85	88	85	36
0.1552	87	90	83	35
0.1553	86	91	84	37
0.1554	86	90	83	41
0.1555	87	88	82	41
0.1556	84	87	81	40
0.1557	81	87	80	42
0.1558	81	84	83	42
0.1559	80	83	82	44
0.156	80	82	83	43
0.1561	79	81	82	42
0.1562	79	82	83	40
0.1563	79	82	83	43
0.1564	79	83	83	44
0.1565	80	83	84	44
0.1566	80	82	86	44
0.1567	81	81	87	42
0.1568	81	84	85	42
0.1569	82	79	84	44
0.157	83	80	82	43
0.1571	84	82	82	43
0.1572	83	83	82	41
0.1573	83	82	82	41
0.1574	83	85	82	40
0.1575	84	86	83	37
0.1576	82	86	82	37
0.1577	83	89	80	40
0.1578	84	87	79	42
0.1579	86	91	76	42
0.158	86	90	78	40
0.1581	84	89	78	42
0.1582	84	84	78	43
0.1583	83	84	80	43
0.1584	83	84	81	42
0.1585	83	83	81	42
0.1586	83	84	81	40
0.1587	85	82	80	39
0.1588	85	82	80	43
0.1589	85	82	79	43
0.159	85	80	79	43
0.1591	82	79	78	40
0.1592	80	78	79	38
0.1593	80	78	80	38
0.1594	80	77	80	38
0.1595	82	79	80	38
0.1596	83	78	80	39
0.1597	82	77	81	38
0.1598	82	78	78	37
0.1599	84	78	79	35
0.16	84	78	80	32
0.1601	85	81	80	34
0.1602	85	84	79	34
0.1603	85	83	78	34
0.1604	84	82	81	34
0.1605	82	80	80	36
0.1606	81	80	80	36
0.1607	83	80	80	36
0.1608	84	80	81	37
0.1609	86	81	81	37
0.161	87	83	78	38
0.1611	86	87	80	38
0.1612	84	89	80	38
0.1613	84	88	82	38
0.1614	84	88	80	38
0.1615	85	87	82	40
0.1616	85	86	80	38
0.1617	84	82	81	38
0.1618	82	83	82	40
0.1619	82	86	83	41
0.162	82	87	85	41
0.1621	85	88	85	44
0.1622	85	87	85	43
0.1623	85	86	84	45
0.1624	84	87	85	46
0.1625	84	87	83	46
0.1626	84	87	82	42
0.1627	85	88	84	43
0.1628	83	88	86	44
0.1629	84	88	85	46
0.163	83	86	85	47
0.1631	84	86	85	46
0.1632	83	85	83	47
0.1633	83	86	82	47
0.1634	82	84	84	45
0.1635	84	87	83	46
0.1636	84	86	82	45
0.1637	84	86	81	46
0.1638	83	86	79	45
0.1639	82	83	79	43
0.164	81	82	81	45
0.1641	81	81	82	45
0.1642	80	80	82	43
0.1643	82	81	84	42
0.1644	82	81	84	40
0.1645	81	84	83	41
0.1646	80	83	85	40
0.1647	82	82	84	39
0.1648	83	81	84	36
0.1649	83	82	84	39
0.165	84	83	84	37
0.1651	84	85	83	37
0.1652	83	85	81	39
0.1653	83	85	82	41
0.1654	82	87	83	43
0.1655	84	87	80	44
0.1656	84	89	82	45
0.1657	84	86	83	46
0.1658	83	88	83	45
0.1659	83	90	84	41
0.166	80	91	85	40
0.1661	81	89	85	42
0.1662	81	87	84	42
0.1663	81	85	85	40
0.1664	81	87	81	37
0.1665	82	86	81	38
0.1666	81	85	80	39
0.1667	82	84	81	37
0.1668	83	85	82	36
0.1669	82	85	82	36
0.167	83	83	82	33
0.1671	82	82	82	36
0.1672	81	84	80	36
0.1673	80	85	78	33
0.1674	81	84	77	34
0.1675	81	84	80	35
0.1676	79	85	78	34
0.1677	79	86	79	35
0.1678	82	86	78	39
0.1679	82	86	77	39
0.168	79	84	78	40
0.1681	81	84	79	39
0.1682	80	82	80	40
0.1683	81	81	80	39
0.1684	80	81	81	40
0.1685	80	81	78	40
0.1686	80	86	76	38
0.1687	81	86	77	38
0.1688	80	88	77	39
0.1689	79	88	76	39
0.169	80	85	75	39
0.1691	80	85	75	35
0.1692	81	85	77	36
0.1693	80	84	77	36
0.1694	81	85	76	38
0.1695	81	82	77	36
0.1696	83	83	78	36
0.1697	83	80	81	36
0.1698	85	82	80	36
0.1699	84	81	79	33
0.17	84	85	76	33
0.1701	84	79	76	35
0.1702	83	79	76	38
0.1703	81	79	76	39
0.1704	80	78	81	42
0.1705	81	78	79	45
0.1706	82	78	78	44
0.1707	80	78	75	44
0.1708	81	77	74	42
0.1709	81	80	75	41
0.171	79	79	75	43
0.1711	79	80	79	42
0.1712	81	80	79	40
0.1713	81	79	78	41
0.1714	80	80	77	41
0.1715	81	82	78	40
0.1716	79	85	75	41
0.1717	78	85	73	41
0.1718	78	82	73	42
0.1719	78	84	77	41
0.172	79	86	80	42
0.1721	79	85	80	41
0.1722	81	84	81	39
0.1723	82	84	80	39
0.1724	83	84	80	40
0.1725	84	85	79	38
0.1726	83	86	79	37
0.1727	83	87	81	35
0.1728	81	87	82	34
0.1729	79	86	81	31
0.173	81	86	81	36
0.1731	81	85	80	35
0.1732	83	84	76	35
0.1733	82	80	78	37
0.1734	82	80	77	35
0.1735	83	79	78	36
0.1736	83	81	79	33
0.1737	83	82	78	34
0.1738	83	81	79	36
0.1739	84	79	77	37
0.174	84	79	79	38
0.1741	85	80	79	40
0.1742	83	79	78	39
0.1743	81	80	78	38
0.1744	80	82	78	39
0.1745	81	83	79	38
0.1746	80	78	76	38
0.1747	80	78	75	35
0.1748	80	80	75	33
0.1749	80	79	76	31
0.175	81	79	76	33
0.1751	83	79	74	31
0.1752	83	80	78	32
0.1753	84	80	77	31
0.1754	85	80	76	30
0.1755	83	78	77	30
0.1756	81	78	78	30
0.1757	83	80	78	31
0.1758	81	81	76	34
0.1759	81	82	77	33
0.176	81	81	75	33
0.1761	80	80	75	34
0.1762	80	78	78	35
0.1763	81	78	77	36
0.1764	82	79	78	36
0.1765	82	79	80	38
0.1766	82	81	78	41
0.1767	81	82	78	42
0.1768	82	79	80	41
0.1769	83	81	80	37
0.177	83	84	81	40
0.1771	84	84	80	38
0.1772	84	79	79	38
0.1773	84	80	77	39
0.1774	84	81	78	39
0.1775	84	79	77	38
0.1776	84	81	85	39
0.1777	84	80	84	40
0.1778	84	80	83	41
0.1779	83	79	85	41
0.178	82	77	85	42
0.1781	83	78	84	43
0.1782	83	79	82	43
0.1783	82	80	85	44
0.1784	82	78	86	42
0.1785	83	75	84	41
0.1786	84	75	85	41
0.1787	86	75	83	40
0.1788	83	78	83	39
0.1789	85	80	83	39
0.179	86	80	84	37
0.1791	85	81	85	37
0.1792	84	83	86	37
0.1793	84	83	84	37
0.1794	83	83	82	36
0.1795	83	82	80	37
0.1796	82	82	81	34
0.1797	82	80	79	33
0.1798	82	82	81	32
0.1799	83	81	82	30
0.18	83	80	81	31
0.1801	81	77	78	31
0.1802	81	77	81	28
0.1803	82	77	83	28
0.1804	82	77	82	27
0.1805	80	80	83	28
0.1806	82	81	84	28
0.1807	80	79	86	30
0.1808	80	79	85	28
0.1809	81	81	85	28
0.181	83	80	85	28
0.1811	82	80	85	29
0.1812	81	83	84	28
0.1813	82	82	85	30
0.1814	80	81	82	31
0.1815	80	84	84	32
0.1816	76	85	78	29
0.1817	76	85	75	30
0.1818	75	88	77	33
0.1819	75	88	77	32
0.182	76	88	75	33
0.1821	79	88	77	33
0.1822	79	87	79	30
0.1823	79	85	81	30
0.1824	81	86	82	32
0.1825	81	84	84	32
0.1826	80	83	81	35
0.1827	80	85	84	39
0.1828	80	85	83	36
0.1829	80	85	81	33
0.183	80	85	83	32
0.1831	82	86	85	31
0.1832	82	84	87	32
0.1833	84	83	89	30
0.1834	85	83	89	31
0.1835	85	85	88	27
0.1836	83	82	89	29
0.1837	83	84	88	28
0.1838	85	82	89	29
0.1839	84	81	89	30
0.184	85	80	87	29
0.1841	86	79	88	27
0.1842	87	78	89	24
0.1843	87	79	89	23
0.1844	88	78	89	23
0.1845	87	78	89	24
0.1846	86	80	88	25
0.1847	85	77	86	28
0.1848	87	77	85	30
0.1849	86	79	86	30
0.185	85	79	86	30
0.1851	85	83	84	29
0.1852	84	82	83	29
0.1853	83	82	83	30
0.1854	85	81	84	29
0.1855	85	82	85	27
0.1856	85	83	86	27
0.1857	87	84	85	27
0.1858	83	84	87	29
0.1859	83	86	87	32
0.186	83	87	85	31
0.1861	84	87	84	32
0.1862	82	85	82	30
0.1863	81	85	81	30
0.1864	81	85	79	30
0.1865	79	86	80	29
0.1866	79	87	80	31
0.1867	81	86	82	31
0.1868	79	85	81	33
0.1869	81	84	82	33
0.187	83	84	83	35
0.1871	84	84	84	34
0.1872	84	83	84	32
0.1873	84	83	86	33
0.1874	85	83	86	33
0.1875	85	83	85	35
0.1876	85	85	83	36
0.1877	85	82	84	34
0.1878	83	80	87	34
0.1879	83	78	86	35
0.188	84	74	86	36
0.1881	84	74	84	35
0.1882	84	76	85	32
0.1883	83	76	86	36
0.1884	83	75	86	35
0.1885	84	76	83	35
0.1886	81	76	84	33
0.1887	81	75	82	34
0.1888	82	76	78	34
0.1889	82	76	78	34
0.189	81	74	78	34
0.1891	82	74	77	33
0.1892	82	75	78	33
0.1893	82	73	77	33
0.1894	82	74	75	33
0.1895	83	74	77	35
0.1896	86	77	82	37
0.1897	86	77	81	36
0.1898	85	77	81	31
0.1899	86	78	83	31
0.19	89	77	83	29
0.1901	86	79	83	28
0.1902	85	79	83	27
0.1903	85	80	82	28
0.1904	85	77	82	29
0.1905	84	77	82	29
0.1906	84	76	81	28
0.1907	83	76	82	27
0.1908	85	77	80	28
0.1909	85	77	81	29
0.191	84	81	82	30
0.1911	84	79	84	33
0.1912	85	81	83	34
0.1913	85	80	85	35
0.1914	86	80	84	35
0.1915	85	79	86	35
0.1916	85	80	86	33
0.1917	84	79	85	31
0.1918	85	83	85	32
0.1919	86	82	84	34
0.192	84	84	85	33
0.1921	85	83	86	30
0.1922	86	85	85	31
0.1923	86	85	84	31
0.1924	87	86	84	29
0.1925	87	85	86	29
0.1926	85	85	83	29
0.1927	86	84	86	25
0.1928	86	84	84	28
0.1929	86	84	83	30
0.193	88	82	85	32
0.1931	87	81	83	31
0.1932	86	80	81	34
0.1933	85	83	81	35
0.1934	85	82	83	35
0.1935	86	84	84	35
0.1936	86	84	85	36
0.1937	83	84	84	35
0.1938	82	85	85	33
0.1939	81	84	84	31
0.194	79	84	86	31
0.1941	79	83	86	31
0.1942	78	85	86	31
0.1943	77	82	86	32
0.1944	80	82	84	33
0.1945	80	81	84	34
0.1946	82	78	83	33
0.1947	84	76	83	34
0.1948	83	75	84	33
0.1949	85	69	87	38
0.195	85	70	87	39
0.1951	85	72	86	38
0.1952	86	74	86	39
0.1953	86	79	87	41
0.1954	84	81	85	39
0.1955	84	85	87	40
0.1956	86	85	87	38
0.1957	85	84	89	41
0.1958	85	85	87	38
0.1959	85	85	87	38
0.196	86	85	86	37
0.1961	85	82	87	39
0.1962	86	82	85	40
0.1963	86	81	86	40
0.1964	85	80	88	40
0.1965	82	82	88	42
0.1966	83	80	85	42
0.1967	84	81	85	43
0.1968	85	80	83	42
0.1969	84	78	77	43
0.197	85	78	75	44
0.1971	85	78	75	44
0.1972	85	78	79	43
0.1973	84	81	81	44
0.1974	84	78	82	42
0.1975	83	82	82	39
0.1976	82	80	82	40
0.1977	82	80	82	40
0.1978	83	80	83	39
0.1979	83	79	83	39
0.198	81	80	84	40
0.1981	81	80	83	35
0.1982	81	79	82	35
0.1983	81	77	81	35
0.1984	82	78	82	35
0.1985	82	77	81	33
0.1986	82	78	82	35
0.1987	83	76	83	34
0.1988	82	81	82	33
0.1989	82	83	83	32
0.199	82	82	85	34
0.1991	81	82	84	32
0.1992	81	82	84	31
0.1993	81	82	83	30
0.1994	81	82	80	31
0.1995	81	81	81	30
0.1996	82	82	82	33
0.1997	83	85	85	33
0.1998	81	85	85	34
0.1999	80	84	85	31
[truncated: 98,001 more rows]

## Sheet: bottom
f (Hz)	2s	3s	4s	4s_mut
0.3	0.959342	1.09772	0.990402	1.18477
0.4	0.957	1.01014	1.00214	0.992352
0.5	1.00395	1.1916	1.20688	0.985036
0.6	1.01253	0.986126	1.13214	0.982837
0.7	1.09496	0.89838	1.04118	0.978099
0.8	1.10768	0.968138	1.06428	1.02256
0.9	1.03919	0.864956	0.956638	0.840802
1	1.11043	1.02915	0.909135	0.891756
1.1	1.20884	0.876207	1.068	0.934601
1.2	1.1151	0.957533	1.05753	0.735442
1.3	1.08366	1.11221	1.01724	0.92151
1.4	1.0235	1.04568	0.851781	1.06253
1.5	1.08182	1.12013	0.987599	0.999562
1.6	1.09755	1.038	0.898879	0.954669
1.7	0.977394	0.890695	0.841173	1.10446
1.8	0.927824	0.996597	1.00474	1.08311
1.9	1.01751	0.994617	1.08082	0.948415
2	1.02607	0.848466	0.894525	1.03286
2.1	1.00506	0.837133	0.906479	0.931191
2.2	0.941873	0.993927	0.784153	1.0351
2.3	1.17427	0.894728	0.816341	0.981851
2.4	1.09551	0.984427	0.851588	0.865428
2.5	1.04286	1.00019	0.903429	0.728798
2.6	0.994892	1.00927	0.904404	0.919954
2.7	1.03771	0.91665	0.881012	0.867798
2.8	0.92548	1.0246	0.834598	0.922565
2.9	1.00318	0.819927	0.674668	0.927705
3	1.08922	0.99114	0.73402	0.922039
3.1	0.971955	1.04159	0.847443	0.905422
3.2	0.919186	0.973715	0.839731	0.813785
3.3	0.983891	0.911432	0.810991	0.951478
3.4	0.973892	1.22696	0.886131	0.967375
3.5	1.06376	1.16987	0.865907	1.07791
3.6	1.00134	1.17448	0.902262	1.06916
3.7	0.981581	1.13139	0.923116	0.903133
3.8	0.978322	1.05054	0.781051	0.825037
3.9	0.925371	1.11103	0.812181	0.840674
4	0.902269	0.988444	0.774481	0.924118
4.1	1.05541	0.942298	0.818797	0.893012
4.2	0.932246	0.889799	0.821151	0.767935
4.3	1.05465	1.02813	0.650892	0.795745
4.4	1.04711	0.976951	0.757197	1.08876
4.5	1.12807	0.863605	0.821693	1.06534
4.6	1.0008	1.01808	0.747109	0.978638
4.7	0.881557	1.06291	0.761329	0.760036
4.8	1.05013	1.14993	0.730507	0.68074
4.9	0.976957	0.987274	0.74701	0.898526
5	0.916454	0.853194	0.753085	0.809299
5.1	0.963997	1.03827	0.797336	0.830978
5.2	1.13434	1.02381	0.828234	0.775578
5.3	1.16161	0.965895	0.788941	0.729457
5.4	1.07436	0.992163	0.731461	0.801665
5.5	0.999723	0.957502	0.766081	0.833685
5.6	1.14345	0.893309	0.663586	0.749648
5.7	0.9507	0.883467	0.693288	0.758819
5.8	0.901781	1.00692	0.638499	0.749008
5.9	0.981929	0.957142	0.612623	0.682273
6	1.07585	1.14796	0.635996	0.722504
6.1	0.934918	0.879139	0.666714	0.83931
6.2	0.937801	0.904496	0.74478	0.829266
6.3	1.16465	0.83388	0.678133	0.722149
6.4	1.06441	0.927961	0.650888	0.76607
6.5	0.821913	0.895195	0.668239	0.757614
6.6	0.993312	0.899279	0.649491	0.644746
6.7	0.992742	0.774324	0.681306	0.710253
6.8	0.978252	0.832459	0.654994	0.655464
6.9	1.09822	0.877731	0.62002	0.708322
7	1.01888	0.828863	0.541673	0.668016
7.1	0.878829	0.980682	0.633054	0.773549
7.2	0.875529	1.09	0.636817	0.75893
7.3	0.927611	1.07975	0.694862	0.652006
7.4	0.776655	0.974003	0.5933	0.651048
7.5	0.920024	0.757655	0.558821	0.63074
7.6	0.919562	0.890708	0.599133	0.62077
7.7	1.05771	1.04522	0.611547	0.625558
7.8	0.884545	0.9886	0.602864	0.65688
7.9	0.867912	0.873437	0.667309	0.713264
8	1.05097	0.822593	0.702182	0.677776
8.1	1.07627	0.944728	0.55883	0.682241
8.2	1.06526	0.833461	0.491466	0.677102
8.3	1.09591	0.870033	0.564941	0.732135
8.4	1.0162	0.965768	0.614057	0.708315
8.5	0.896026	1.05188	0.601677	0.617951
8.6	0.886087	0.930574	0.708516	0.568928
8.7	0.906615	0.933825	0.734121	0.691138
8.8	0.95539	0.992385	0.624357	0.599795
8.9	1.11471	1.15919	0.531245	0.598272
9	1.17113	0.931003	0.608178	0.62122
9.1	1.06372	0.871294	0.5644	0.508249
9.2	1.21524	0.818483	0.540064	0.630623
9.3	1.07298	0.916298	0.479655	0.652725
9.4	0.993564	0.95737	0.491279	0.643215
9.5	0.829906	0.884983	0.531919	0.625632
9.6	0.986984	0.792829	0.522016	0.565713
9.7	1.15754	0.906025	0.517458	0.664278
9.8	1.06724	0.968706	0.535312	0.58704
9.9	0.958318	0.882431	0.514395	0.467683
10	0.86015	0.847235	0.458738	0.55021
10.1	1.06274	0.991133	0.500105	0.569984
10.2	0.909293	0.911235	0.540938	0.569525
10.3	1.15356	0.995451	0.480355	0.535535
10.4	0.858439	0.926176	0.472805	0.484099
10.5	0.885378	0.866814	0.411791	0.475389
10.6	0.994094	0.945517	0.481588	0.570787
10.7	1.1645	0.939985	0.446276	0.64629
10.8	1.08066	1.04509	0.543833	0.584707
10.9	1.02909	0.93696	0.51096	0.506145
11	0.864524	1.0672	0.463551	0.562474
11.1	0.856143	0.876239	0.50745	0.531515
11.2	1.05279	0.767634	0.379992	0.587865
11.3	1.02494	0.985996	0.46935	0.542688
11.4	1.01587	1.09655	0.443113	0.577532
11.5	0.979248	0.87999	0.429717	0.499763
11.6	1.05354	0.802261	0.446103	0.524787
11.7	1.13567	0.913991	0.463983	0.58075
11.8	1.14065	0.704304	0.560692	0.487794
11.9	0.894136	0.752073	0.523025	0.47096
12	0.83507	0.93075	0.500514	0.469304
12.1	0.901293	0.895799	0.380307	0.466801
12.2	1.07167	0.93026	0.45435	0.553178
12.3	0.855035	0.900293	0.462209	0.471414
12.4	0.933042	0.912238	0.509252	0.378182
12.5	1.02165	0.723199	0.547291	0.48731
12.6	0.808878	0.848514	0.458857	0.452643
12.7	0.805838	0.937506	0.38857	0.516837
12.8	0.819863	0.80171	0.438211	0.528011
12.9	0.869749	0.79698	0.44227	0.588757
13	0.907624	0.621177	0.432103	0.641937
13.1	0.87405	0.79617	0.499712	0.520166
13.2	1.03634	0.775967	0.477951	0.461656
13.3	1.01141	0.688633	0.416384	0.538448
13.4	0.961189	0.765752	0.421142	0.564584
13.5	0.915276	0.823199	0.381064	0.447345
13.6	1.0083	0.928815	0.396884	0.532583
13.7	1.05758	0.919677	0.4618	0.505787
13.8	1.04557	0.907835	0.425392	0.443774
13.9	1.05747	0.802873	0.426719	0.473265
14	0.976919	0.71262	0.378012	0.463609
14.1	0.884898	0.732353	0.382101	0.460311
14.2	0.730675	0.918923	0.437251	0.425609
14.3	0.887081	0.871513	0.412867	0.34657
14.4	0.864385	0.711643	0.430052	0.419956
14.5	0.902791	0.738031	0.420853	0.514704
14.6	1.04715	0.707161	0.424208	0.456597
14.7	1.09874	0.733185	0.380197	0.479888
14.8	1.01619	0.731593	0.385861	0.468541
14.9	0.858863	0.784387	0.400687	0.499523
15	0.980173	0.841499	0.415769	0.472349
15.1	1.07061	0.754021	0.431596	0.399197
15.2	0.85893	0.586439	0.425938	0.422844
15.3	0.862367	0.789634	0.419995	0.409043
15.4	1.09503	0.883185	0.446788	0.42055
15.5	0.942403	0.668392	0.342441	0.412269
15.6	1.04828	0.855001	0.30822	0.407995
15.7	1.20515	0.833706	0.393248	0.311098
15.8	1.27399	0.801005	0.454845	0.399331
15.9	0.954426	0.767573	0.416065	0.499601
16	0.919381	0.660549	0.370633	0.480159
16.1	0.923078	0.682587	0.377143	0.451545
16.2	0.808425	0.748224	0.370791	0.422221
16.3	0.814699	0.73265	0.38034	0.441337
16.4	0.995786	0.648208	0.360573	0.44008
16.5	0.849225	0.823528	0.431486	0.444007
16.6	0.954852	0.843374	0.455448	0.447804
16.7	0.972406	0.860451	0.438218	0.410444
16.8	0.923094	0.780324	0.379747	0.411699
16.9	1.04166	0.757769	0.426932	0.366871
17	1.12018	0.817599	0.412512	0.342946
17.1	1.14046	0.78977	0.435683	0.381932
17.2	1.09292	0.65904	0.417647	0.479218
17.3	0.883569	0.661888	0.335441	0.443264
17.4	0.987209	0.768388	0.274551	0.46203
17.5	1.12086	0.834869	0.346672	0.336517
17.6	0.98673	0.817269	0.377315	0.332043
17.7	0.915349	0.824998	0.415576	0.392057
17.8	1.15279	0.760655	0.439511	0.385655
17.9	1.04689	0.63579	0.350333	0.417321
18	0.947075	0.809766	0.375956	0.385064
18.1	0.980109	0.901667	0.386769	0.423404
18.2	0.968539	0.835229	0.380344	0.43761
18.3	0.916093	0.656119	0.269974	0.469152
18.4	0.961283	0.699716	0.325827	0.466047
18.5	0.996375	0.728237	0.32626	0.395929
18.6	0.750313	0.732385	0.290319	0.328791
18.7	1.00158	0.700599	0.316619	0.403598
18.8	0.966541	0.726096	0.361044	0.41621
18.9	0.913987	0.807965	0.325683	0.398243
19	0.850408	0.622578	0.354999	0.393117
19.1	0.842601	0.669491	0.387866	0.38229
19.2	0.962961	0.698977	0.369909	0.372531
19.3	1.00293	0.655309	0.3926	0.395228
19.4	0.868445	0.676005	0.324386	0.393823
19.5	0.815785	0.778051	0.356594	0.31487
19.6	0.942192	0.776286	0.330815	0.332272
19.7	1.09718	0.633215	0.307316	0.40441
19.8	0.974519	0.61279	0.306108	0.407915
19.9	1.01419	0.700027	0.288238	0.445552
20	0.987675	0.768135	0.307508	0.358949
20.1	1.03973	0.724072	0.342159	0.30549
20.2	1.03084	0.695213	0.363692	0.343849
20.3	0.810904	0.682819	0.37334	0.371368
20.4	0.726247	0.726522	0.292742	0.341305
20.5	0.888633	0.654383	0.278109	0.287405
20.6	0.888902	0.676526	0.326576	0.32827
20.7	0.925537	0.739003	0.335632	0.351228
20.8	0.991393	0.701382	0.352475	0.377919
20.9	1.11547	0.571071	0.347817	0.379746
21	1.04218	0.745005	0.349972	0.332665
21.1	0.901743	0.780088	0.367556	0.313467
21.2	0.92072	0.655547	0.324295	0.31203
21.3	0.909536	0.646922	0.293207	0.308634
21.4	0.895303	0.610598	0.326514	0.338727
21.5	1.13133	0.613524	0.351698	0.379871
21.6	0.973133	0.58876	0.382831	0.39131
21.7	0.847218	0.534851	0.355862	0.307783
21.8	0.871235	0.547236	0.36454	0.347322
21.9	0.914682	0.655948	0.325946	0.343024
22	1.0109	0.680775	0.29597	0.349076
22.1	1.07753	0.712683	0.312607	0.31547
22.2	1.05887	0.675658	0.301376	0.306478
22.3	0.983499	0.599683	0.32303	0.271434
22.4	0.956677	0.612033	0.282998	0.308398
22.5	0.925648	0.677594	0.325658	0.365291
22.6	0.876373	0.635056	0.376301	0.333381
22.7	0.954418	0.641739	0.335827	0.314924
22.8	0.922339	0.628304	0.372197	0.350836
22.9	0.995843	0.708411	0.359572	0.352611
23	0.848703	0.798696	0.296595	0.300099
23.1	0.782972	0.715671	0.295459	0.332397
23.2	0.971901	0.767367	0.343768	0.321514
23.3	1.1771	0.693847	0.387873	0.302626
23.4	1.09613	0.654542	0.355706	0.272216
23.5	0.924508	0.624794	0.3586	0.308381
23.6	0.87064	0.607977	0.305289	0.308844
23.7	0.983806	0.730219	0.298111	0.292388
23.8	1.04296	0.609584	0.332289	0.307327
23.9	0.881622	0.613212	0.314851	0.305886
24	0.885136	0.670003	0.308542	0.340717
24.1	0.768796	0.670688	0.315969	0.298849
24.2	0.865133	0.629099	0.295111	0.272912
24.3	0.958328	0.569735	0.330406	0.27036
24.4	0.989301	0.574856	0.341456	0.311065
24.5	1.03871	0.456629	0.315354	0.296837
24.6	0.873888	0.533174	0.318828	0.289765
24.7	0.979088	0.628477	0.358079	0.314753
24.8	1.07923	0.546546	0.316548	0.327609
24.9	1.02375	0.479591	0.315036	0.318941
25	0.899978	0.542682	0.295879	0.343174
25.1	0.908718	0.641509	0.308927	0.344135
25.2	0.950292	0.553426	0.25709	0.294944
25.3	0.894264	0.645844	0.301329	0.275212
25.4	1.02749	0.635318	0.303892	0.288661
25.5	0.796687	0.629713	0.319884	0.306081
25.6	0.763937	0.620529	0.310826	0.279908
25.7	0.954262	0.518575	0.314714	0.279623
25.8	0.978793	0.548887	0.309314	0.248316
25.9	0.980684	0.764031	0.28212	0.307203
26	0.991512	0.716367	0.303646	0.321525
26.1	0.833801	0.667122	0.282076	0.275444
26.2	0.982612	0.682342	0.318128	0.28062
26.3	0.980378	0.654551	0.274704	0.295572
26.4	0.847144	0.572109	0.324507	0.270621
26.5	0.973694	0.536329	0.326275	0.339667
26.6	0.984197	0.679041	0.308546	0.297136
26.7	0.974875	0.679656	0.287743	0.259056
26.8	0.988587	0.726772	0.292	0.333062
26.9	0.984465	0.621644	0.29352	0.328092
27	0.912982	0.639333	0.28824	0.319299
27.1	0.866728	0.606077	0.295094	0.291724
27.2	0.91828	0.532619	0.294117	0.283203
27.3	1.05523	0.46515	0.321103	0.317013
27.4	0.990736	0.468759	0.311475	0.294601
27.5	1.0398	0.532129	0.326491	0.273471
27.6	1.02845	0.587449	0.261871	0.272922
27.7	1.00521	0.522568	0.31159	0.255093
27.8	1.02127	0.513638	0.302191	0.252429
27.9	0.924635	0.541325	0.251865	0.265612
28	0.891129	0.582807	0.295472	0.275252
28.1	0.990412	0.532301	0.309447	0.248894
28.2	0.902525	0.469364	0.324012	0.266796
28.3	0.761979	0.477922	0.339973	0.267726
28.4	0.75004	0.525813	0.32827	0.261897
28.5	0.807334	0.524158	0.341635	0.280509
28.6	0.881896	0.502954	0.324665	0.277982
28.7	0.825168	0.534695	0.306359	0.29741
28.8	0.912331	0.668356	0.306684	0.263162
28.9	0.88848	0.486182	0.279385	0.27298
29	0.813798	0.486488	0.267294	0.234646
29.1	0.843438	0.595643	0.267893	0.251008
29.2	0.909966	0.553012	0.264419	0.270129
29.3	0.97326	0.529588	0.304956	0.262983
29.4	0.869251	0.589461	0.304318	0.257832
29.5	0.811481	0.596614	0.332931	0.278311
29.6	1.06115	0.486026	0.321028	0.269761
29.7	0.941504	0.515905	0.282379	0.231853
29.8	0.917986	0.49707	0.259839	0.241599
29.9	0.899971	0.540578	0.301575	0.239595
30	0.846403	0.610592	0.296163	0.280404
30.1	0.789071	0.529812	0.281508	0.29158
30.2	0.799624	0.518572	0.301842	0.257719
30.3	0.706911	0.462093	0.331426	0.258834
30.4	0.880333	0.568516	0.301572	0.282506
30.5	1.06343	0.684703	0.273889	0.278961
30.6	0.99564	0.650526	0.245041	0.27763
30.7	0.980109	0.596164	0.267833	0.24124
30.8	0.936608	0.468526	0.284544	0.221113
30.9	0.836128	0.454951	0.333959	0.246061
31	0.822103	0.414663	0.30808	0.266162
31.1	0.953712	0.520225	0.27019	0.250011
31.2	0.990123	0.624089	0.267105	0.247191
31.3	0.843916	0.527098	0.243889	0.229538
31.4	0.956292	0.556312	0.260417	0.269894
31.5	1.03073	0.569873	0.263935	0.237235
31.6	0.961694	0.50883	0.292934	0.290103
31.7	0.864816	0.529667	0.312515	0.233416
31.8	0.76536	0.471521	0.313486	0.23183
31.9	0.879821	0.507925	0.295337	0.229301
32	0.831831	0.470621	0.265253	0.238215
32.1	0.881836	0.445132	0.299822	0.254342
32.2	0.852267	0.467886	0.275949	0.216157
32.3	0.755666	0.472211	0.264241	0.235714
32.4	0.761087	0.591497	0.244619	0.236104
32.5	0.806987	0.600781	0.228472	0.223658
32.6	0.711433	0.514561	0.259825	0.223372
32.7	0.731175	0.523095	0.276553	0.24504
32.8	0.830828	0.542995	0.248496	0.250797
32.9	0.869952	0.553581	0.28837	0.252633
33	0.795419	0.512046	0.293119	0.24486
33.1	0.767949	0.472278	0.294693	0.214236
33.2	0.733381	0.528967	0.23575	0.22516
33.3	0.784008	0.365888	0.214045	0.238794
33.4	1.0596	0.548252	0.210162	0.253625
33.5	0.912052	0.498673	0.254064	0.257527
33.6	0.764667	0.419971	0.300877	0.230349
33.7	0.878394	0.361115	0.272817	0.17856
33.8	0.801703	0.343928	0.282999	0.229353
33.9	0.829683	0.479113	0.267153	0.212226
34	0.919623	0.539475	0.248702	0.211478
34.1	0.850486	0.45394	0.243966	0.230385
34.2	0.809881	0.482209	0.2839	0.245071
34.3	0.819318	0.537128	0.296292	0.250101
34.4	1.01781	0.538929	0.255712	0.289855
34.5	0.927995	0.486587	0.239907	0.240704
34.6	0.922566	0.536877	0.294672	0.2249
34.7	0.866667	0.529334	0.278948	0.204241
34.8	1.0782	0.415916	0.274421	0.219505
34.9	1.00382	0.462831	0.229286	0.222864
35	1.0765	0.489473	0.199373	0.219426
35.1	0.969874	0.570694	0.20371	0.212522
35.2	0.841966	0.473096	0.233306	0.238311
35.3	0.860426	0.407661	0.233065	0.233625
35.4	0.825319	0.446265	0.285638	0.254053
35.5	0.702478	0.534479	0.221753	0.232998
35.6	0.747569	0.464322	0.247189	0.212597
35.7	0.994822	0.415653	0.220279	0.214093
35.8	0.93152	0.533856	0.255052	0.176763
35.9	0.770235	0.467184	0.243364	0.219837
36	0.767144	0.463296	0.241601	0.241978
36.1	0.747048	0.439558	0.270518	0.19683
36.2	0.794419	0.448001	0.248635	0.207426
36.3	0.755054	0.466293	0.275111	0.214739
36.4	0.846752	0.441845	0.248603	0.209609
36.5	0.979766	0.557832	0.235496	0.222674
36.6	0.782909	0.516691	0.259676	0.195662
36.7	0.828101	0.473937	0.239029	0.196902
36.8	0.776737	0.471992	0.261859	0.224789
36.9	0.671852	0.456911	0.236216	0.239217
37	0.98378	0.45685	0.224531	0.248416
37.1	0.903937	0.511332	0.239681	0.19229
37.2	0.89016	0.498109	0.247273	0.201725
37.3	0.837201	0.465685	0.233047	0.209551
37.4	0.823949	0.414939	0.257825	0.187963
37.5	0.766768	0.399606	0.259325	0.194288
37.6	0.883228	0.472488	0.24089	0.214536
37.7	0.759689	0.504622	0.268917	0.205104
37.8	0.707606	0.471055	0.259548	0.167875
37.9	0.801818	0.445146	0.232412	0.183078
38	0.893033	0.428198	0.244593	0.210214
38.1	0.896431	0.425435	0.208567	0.187882
38.2	0.910753	0.443629	0.188616	0.155717
38.3	1.01002	0.513079	0.231804	0.182433
38.4	0.875147	0.458421	0.268571	0.1714
38.5	0.886572	0.420321	0.257569	0.173082
38.6	0.846186	0.402215	0.209782	0.211632
38.7	0.844028	0.419079	0.205928	0.20919
38.8	0.934446	0.39933	0.221254	0.155431
38.9	0.900723	0.365544	0.229758	0.20126
39	0.924167	0.44008	0.218628	0.2142
39.1	0.825011	0.485358	0.237729	0.217992
39.2	0.80068	0.511085	0.230497	0.210971
39.3	0.888873	0.503795	0.209826	0.222583
39.4	0.863945	0.436703	0.205326	0.217197
39.5	0.779742	0.430326	0.223807	0.195595
39.6	0.81257	0.407944	0.249036	0.193942
39.7	0.950418	0.366883	0.214541	0.184258
39.8	0.727748	0.381778	0.237285	0.185965
39.9	0.668055	0.408624	0.248566	0.16844
40	0.867458	0.418709	0.240019	0.163649
40.1	0.896801	0.419613	0.243751	0.164379
40.2	0.996638	0.381118	0.28961	0.170859
40.3	0.903466	0.403525	0.245071	0.175078
40.4	0.858673	0.422405	0.215412	0.202088
40.5	0.797387	0.452472	0.204522	0.189106
40.6	0.794129	0.431346	0.188273	0.205736
40.7	0.833176	0.459336	0.2233	0.185629
40.8	0.888962	0.494382	0.220345	0.179078
40.9	0.886963	0.415182	0.202619	0.209353
41	0.905712	0.435651	0.204531	0.193111
41.1	0.894606	0.437182	0.244047	0.178356
41.2	0.881672	0.454387	0.216718	0.186064
41.3	0.928474	0.473358	0.228306	0.177462
41.4	0.929492	0.440653	0.257338	0.168872
41.5	0.789695	0.351408	0.214608	0.187904
41.6	0.669559	0.430168	0.216794	0.158219
41.7	0.65562	0.426682	0.20921	0.168355
41.8	0.691604	0.370602	0.208572	0.183399
41.9	0.733011	0.47034	0.21513	0.176137
42	0.811498	0.460516	0.25083	0.153203
42.1	0.794135	0.536457	0.179087	0.162867
42.2	0.835291	0.418543	0.168242	0.183306
42.3	0.894043	0.394805	0.183934	0.194539
42.4	0.916694	0.422418	0.221051	0.178793
42.5	0.844915	0.419792	0.254924	0.160883
42.6	0.89975	0.39983	0.249253	0.190691
42.7	0.941033	0.424767	0.261347	0.151712
42.8	0.806888	0.504221	0.200379	0.161786
42.9	0.755769	0.483486	0.219876	0.188746
43	0.698742	0.436112	0.232548	0.190498
43.1	0.661584	0.428477	0.208876	0.19299
43.2	0.77683	0.325572	0.213236	0.155271
43.3	0.779001	0.335284	0.219926	0.166741
43.4	0.77591	0.392211	0.172559	0.192886
43.5	0.863177	0.39586	0.220223	0.183628
43.6	0.815311	0.413661	0.230774	0.156253
43.7	0.675449	0.324079	0.257649	0.173426
43.8	0.741721	0.412845	0.261047	0.158874
43.9	0.799731	0.402189	0.196652	0.200428
44	0.919867	0.380497	0.169851	0.173931
44.1	0.802968	0.424112	0.219049	0.179532
44.2	0.749123	0.432706	0.205351	0.166788
44.3	0.7495	0.444559	0.203329	0.179442
44.4	0.862006	0.37761	0.233627	0.141301
44.5	0.923908	0.364944	0.227483	0.141755
44.6	0.738476	0.359251	0.237637	0.163044
44.7	0.792673	0.348284	0.209993	0.152827
44.8	0.819717	0.369495	0.202713	0.158725
44.9	0.77441	0.371591	0.192392	0.14838
45	0.795613	0.384658	0.197667	0.149787
45.1	0.824067	0.40065	0.178315	0.167675
45.2	0.786296	0.400366	0.223332	0.158502
45.3	0.782355	0.369972	0.186993	0.195228
45.4	0.903782	0.394886	0.176093	0.158077
45.5	0.833579	0.390112	0.204185	0.173105
45.6	0.701803	0.336139	0.182134	0.179902
45.7	0.8874	0.367902	0.180282	0.164238
45.8	0.976729	0.346666	0.216059	0.160448
45.9	0.797588	0.352517	0.197086	0.156861
46	0.934598	0.334094	0.221221	0.151258
46.1	0.843709	0.346933	0.229104	0.159644
46.2	0.798081	0.321449	0.214215	0.172932
46.3	0.821536	0.297191	0.21313	0.199482
46.4	0.886659	0.335949	0.22659	0.169696
46.5	0.854501	0.313059	0.208747	0.148662
46.6	0.81118	0.314651	0.185075	0.162437
46.7	0.789749	0.358991	0.193133	0.168926
46.8	0.773717	0.377106	0.210522	0.206629
46.9	0.865441	0.337741	0.218896	0.201487
47	0.73908	0.295401	0.2216	0.173399
47.1	0.70226	0.313016	0.256088	0.167307
47.2	0.754077	0.418661	0.222782	0.147031
47.3	0.804837	0.371595	0.236816	0.164991
47.4	0.848898	0.40786	0.210203	0.196605
47.5	0.844096	0.411371	0.168111	0.18802
47.6	0.969514	0.389686	0.203621	0.15639
47.7	0.947	0.33741	0.199551	0.126365
47.8	0.694819	0.381726	0.217966	0.127051
47.9	0.768047	0.380603	0.202704	0.143558
48	0.831691	0.410679	0.215493	0.160976
48.1	0.780198	0.428183	0.233115	0.156507
48.2	0.707354	0.355154	0.228524	0.16967
48.3	0.7728	0.390279	0.215587	0.149444
48.4	0.668723	0.428837	0.166315	0.142559
48.5	0.645362	0.400608	0.18856	0.144587
48.6	0.668997	0.395237	0.166674	0.141637
48.7	0.753476	0.346123	0.192219	0.144972
48.8	0.758954	0.331594	0.214533	0.136501
48.9	0.877544	0.348454	0.23073	0.152689
49	0.818816	0.369905	0.212317	0.175995
49.1	0.713315	0.326521	0.229603	0.144316
49.2	0.77355	0.270452	0.214592	0.128973
49.3	0.767723	0.309701	0.185239	0.136763
49.4	0.736024	0.412915	0.179332	0.152554
49.5	0.775919	0.351493	0.219844	0.153849
49.6	0.604538	0.37068	0.219556	0.156911
49.7	0.565263	0.314997	0.22586	0.164022
49.8	0.72495	0.310823	0.257	0.162398
49.9	0.80478	0.351665	0.224818	0.146453
50	0.845982	0.39585	0.197343	0.132886
50.1	0.906651	0.406611	0.204728	0.164005
50.2	0.892906	0.368907	0.173206	0.155395
50.3	0.734096	0.374854	0.208148	0.142982
50.4	0.679999	0.34016	0.219503	0.151488
50.5	0.81815	0.307733	0.170759	0.144724
50.6	0.83461	0.323797	0.205364	0.184104
50.7	0.753445	0.293232	0.206335	0.194371
50.8	0.657738	0.347041	0.205841	0.166674
50.9	0.797775	0.359419	0.210222	0.156269
51	0.732724	0.340229	0.211213	0.132296
51.1	0.721572	0.340931	0.208653	0.133818
51.2	0.694192	0.314337	0.210995	0.126751
51.3	0.728606	0.308213	0.19288	0.159789
51.4	0.82121	0.354171	0.203305	0.188057
51.5	0.781416	0.395014	0.216065	0.154617
51.6	0.782167	0.377418	0.221067	0.125717
51.7	0.814251	0.36392	0.209643	0.137558
51.8	0.866852	0.335902	0.183217	0.130819
51.9	0.787892	0.330449	0.19226	0.125791
52	0.722845	0.284135	0.224465	0.149242
52.1	0.68144	0.34351	0.189055	0.160694
52.2	0.733716	0.338355	0.172534	0.179316
52.3	0.658932	0.24463	0.149849	0.183364
52.4	0.772814	0.299508	0.176	0.131784
52.5	0.79397	0.323023	0.211507	0.157748
52.6	0.695104	0.298127	0.188915	0.171088
52.7	0.803825	0.335476	0.201946	0.150609
52.8	0.849198	0.281142	0.204956	0.129614
52.9	0.864522	0.309055	0.178256	0.141101
53	0.874363	0.383195	0.199368	0.131235
53.1	0.745207	0.35255	0.194542	0.141384
53.2	0.585413	0.257797	0.18782	0.172208
53.3	0.592636	0.312908	0.196499	0.150342
53.4	0.728111	0.353762	0.217487	0.173744
53.5	0.781267	0.338528	0.202705	0.145797
53.6	0.710335	0.297304	0.179593	0.134894
53.7	0.727774	0.357617	0.186858	0.139142
53.8	0.679247	0.3055	0.183176	0.13589
53.9	0.680064	0.266146	0.188768	0.172974
54	0.774114	0.291017	0.198633	0.168696
54.1	0.747503	0.325489	0.196756	0.169408
54.2	0.756807	0.30923	0.160818	0.146206
54.3	0.833554	0.355374	0.162634	0.130369
54.4	0.729514	0.319857	0.170591	0.132282
54.5	0.736189	0.319581	0.179122	0.124293
54.6	0.71235	0.327528	0.188526	0.140625
54.7	0.768206	0.321072	0.158655	0.145729
54.8	0.730171	0.285013	0.153322	0.135707
54.9	0.782306	0.279656	0.15848	0.162569
55	0.728951	0.294935	0.169006	0.170933
55.1	0.7377	0.269628	0.202384	0.151268
55.2	0.871335	0.337648	0.179411	0.140104
55.3	0.772264	0.352167	0.190803	0.147082
55.4	0.747546	0.316051	0.174733	0.139916
55.5	0.751646	0.26708	0.204068	0.133702
55.6	0.667659	0.325527	0.165123	0.154214
55.7	0.77666	0.339069	0.181566	0.172156
55.8	0.771626	0.29718	0.199393	0.149572
55.9	0.704904	0.323952	0.181149	0.119988
56	0.858797	0.348121	0.180976	0.11772
56.1	0.737223	0.307756	0.173287	0.153951
56.2	0.682008	0.343227	0.197212	0.168682
56.3	0.708513	0.34185	0.198502	0.160606
56.4	0.627985	0.313152	0.203591	0.133965
56.5	0.664719	0.341994	0.180468	0.119982
56.6	0.668893	0.359269	0.208908	0.126637
56.7	0.743909	0.382016	0.181024	0.133495
56.8	0.744616	0.294664	0.159855	0.14809
56.9	0.696998	0.305046	0.144254	0.158556
57	0.677669	0.357203	0.17105	0.130021
57.1	0.645884	0.275327	0.162305	0.133013
57.2	0.705536	0.252757	0.156711	0.132773
57.3	0.842232	0.30024	0.165865	0.118287
57.4	0.920564	0.284488	0.163076	0.121031
57.5	0.753895	0.277171	0.174508	0.10992
57.6	0.64396	0.340084	0.197476	0.122041
57.7	0.567298	0.301121	0.182356	0.125382
57.8	0.580679	0.295218	0.178715	0.112285
57.9	0.665072	0.285478	0.174701	0.126771
58	0.659119	0.310361	0.201477	0.144578
58.1	0.777306	0.326443	0.210649	0.130487
58.2	0.789219	0.328953	0.214522	0.13067
58.3	0.604471	0.335394	0.211996	0.151344
58.4	0.68868	0.320882	0.175448	0.174554
58.5	0.667298	0.337089	0.136444	0.145753
58.6	0.623927	0.33729	0.14069	0.129485
58.7	0.698763	0.342248	0.172564	0.133057
58.8	0.575123	0.308275	0.206897	0.133514
58.9	0.61724	0.317974	0.169382	0.134305
59	0.740021	0.287328	0.162262	0.128111
59.1	0.621122	0.301507	0.185432	0.135627
59.2	0.550685	0.328474	0.175927	0.15247
59.3	0.600564	0.321911	0.162736	0.144379
59.4	0.680069	0.268784	0.169082	0.129351
59.5	0.685102	0.267182	0.178689	0.126765
59.6	0.657736	0.305628	0.171581	0.143937
59.7	0.64029	0.322583	0.159129	0.160102
59.8	0.62562	0.314513	0.144982	0.130002
59.9	0.724009	0.302578	0.1674	0.110483
60	0.678374	0.297564	0.171774	0.107206
60.1	0.624473	0.304625	0.165197	0.132549
60.2	0.663621	0.299073	0.186308	0.136007
60.3	0.681032	0.286198	0.184444	0.127892
60.4	0.641446	0.286837	0.163227	0.145286
60.5	0.717294	0.288854	0.216769	0.144903
60.6	0.704521	0.339042	0.206235	0.150471
60.7	0.69439	0.296043	0.208018	0.135672
60.8	0.657823	0.325287	0.197051	0.123155
60.9	0.752802	0.339596	0.159461	0.152046
61	0.639161	0.358466	0.202487	0.156507
61.1	0.628373	0.303212	0.183415	0.124746
61.2	0.625562	0.350386	0.185208	0.135648
61.3	0.693122	0.258038	0.183797	0.139977
61.4	0.730708	0.274591	0.177489	0.118549
61.5	0.771098	0.304365	0.184481	0.118944
61.6	0.691794	0.329549	0.172441	0.117609
61.7	0.631948	0.312607	0.174347	0.124207
61.8	0.60837	0.280876	0.179992	0.156684
61.9	0.684128	0.301583	0.163923	0.129585
62	0.721486	0.310468	0.183532	0.128324
62.1	0.684624	0.341985	0.175875	0.125907
62.2	0.758468	0.35345	0.122459	0.130163
62.3	0.775826	0.298639	0.142411	0.153676
62.4	0.790829	0.310355	0.178389	0.113225
62.5	0.793975	0.281851	0.167749	0.118048
62.6	0.694973	0.301628	0.139172	0.133729
62.7	0.765167	0.298681	0.130028	0.145717
62.8	0.847505	0.250172	0.15537	0.132013
62.9	0.691546	0.255603	0.152512	0.140633
63	0.612108	0.27689	0.154	0.132645
63.1	0.686805	0.292034	0.165423	0.111765
63.2	0.705131	0.322407	0.155408	0.100604
63.3	0.70897	0.302734	0.1464	0.112189
63.4	0.644921	0.295994	0.161199	0.11271
63.5	0.689414	0.294148	0.162145	0.121154
63.6	0.709485	0.316501	0.151899	0.119555
63.7	0.559852	0.289783	0.168856	0.122017
63.8	0.562912	0.271254	0.148138	0.113552
63.9	0.59874	0.28139	0.177487	0.125037
64	0.679534	0.261176	0.208071	0.126219
64.1	0.600508	0.297248	0.156944	0.116205
64.2	0.630156	0.334105	0.15808	0.127626
64.3	0.706106	0.23082	0.153377	0.116455
64.4	0.664422	0.275484	0.147616	0.0982226
64.5	0.637912	0.315535	0.166449	0.11683
64.6	0.626617	0.338227	0.139404	0.109659
64.7	0.5922	0.288912	0.152825	0.132107
64.8	0.66715	0.258169	0.139019	0.123925
64.9	0.643659	0.285962	0.150524	0.121967
65	0.605433	0.332704	0.176004	0.115615
65.1	0.631626	0.346207	0.15136	0.105476
65.2	0.643951	0.290846	0.151971	0.11409
65.3	0.726828	0.30067	0.145693	0.114731
65.4	0.725411	0.336621	0.148952	0.116954
65.5	0.563301	0.336712	0.167544	0.102469
65.6	0.632831	0.293085	0.160112	0.105915
65.7	0.740896	0.301844	0.155143	0.1338
65.8	0.673402	0.339279	0.145011	0.124133
65.9	0.638987	0.330431	0.145833	0.123915
66	0.690457	0.298181	0.140119	0.116817
66.1	0.635891	0.319432	0.145753	0.115434
66.2	0.592382	0.359424	0.160208	0.127705
66.3	0.634001	0.318156	0.174962	0.103454
66.4	0.690055	0.268754	0.153823	0.0952068
66.5	0.608882	0.32243	0.143222	0.108106
66.6	0.655427	0.291635	0.143405	0.12374
66.7	0.689913	0.300882	0.137386	0.124428
66.8	0.793864	0.290456	0.165494	0.102171
66.9	0.689538	0.310176	0.18792	0.107609
67	0.687909	0.278777	0.161355	0.108312
67.1	0.700978	0.295931	0.151516	0.0883156
67.2	0.619659	0.276145	0.148708	0.092232
67.3	0.514174	0.280388	0.162679	0.0933894
67.4	0.520404	0.330003	0.134692	0.103348
67.5	0.699105	0.280333	0.157274	0.109966
67.6	0.680203	0.274726	0.167763	0.107868
67.7	0.657085	0.261547	0.181419	0.111268
67.8	0.681193	0.331583	0.197126	0.111776
67.9	0.609856	0.317687	0.191697	0.117741
68	0.531915	0.29008	0.146989	0.122766
68.1	0.621101	0.282841	0.144952	0.136361
68.2	0.613902	0.263214	0.173185	0.121806
68.3	0.622369	0.283653	0.173669	0.103184
68.4	0.626087	0.274532	0.146254	0.098725
68.5	0.66163	0.291906	0.137922	0.118696
68.6	0.741532	0.261264	0.170383	0.142028
68.7	0.622421	0.290167	0.192947	0.132336
68.8	0.57933	0.289923	0.162628	0.138887
68.9	0.609516	0.25164	0.132095	0.120184
69	0.605637	0.257824	0.147322	0.122532
69.1	0.659362	0.228871	0.159226	0.111904
69.2	0.66097	0.2325	0.151635	0.0980272
69.3	0.597804	0.228869	0.160627	0.105427
69.4	0.586549	0.241076	0.170711	0.120893
69.5	0.523938	0.276423	0.155414	0.120579
69.6	0.538302	0.231515	0.1366	0.0935668
69.7	0.553689	0.261833	0.165556	0.108237
69.8	0.613907	0.232121	0.187981	0.134858
69.9	0.627678	0.250817	0.160599	0.124173
70	0.68231	0.252121	0.152372	0.117746
70.1	0.537308	0.254893	0.15657	0.0927267
70.2	0.649808	0.291355	0.150248	0.115196
70.3	0.630543	0.249685	0.162592	0.120942
70.4	0.607062	0.261125	0.132427	0.11962
70.5	0.570472	0.256447	0.149624	0.103339
70.6	0.617855	0.283149	0.140966	0.126019
70.7	0.615958	0.249292	0.160941	0.0981751
70.8	0.66686	0.287219	0.173958	0.0936942
70.9	0.601689	0.252224	0.143203	0.109359
71	0.58736	0.250045	0.116475	0.123746
71.1	0.731201	0.243514	0.117341	0.121163
71.2	0.712619	0.252117	0.125383	0.102137
71.3	0.640047	0.265746	0.133911	0.103501
71.4	0.684255	0.250488	0.151594	0.104619
71.5	0.584052	0.292092	0.155085	0.102395
71.6	0.532147	0.250014	0.159303	0.103289
71.7	0.590927	0.251481	0.155209	0.10997
71.8	0.649374	0.237736	0.143253	0.103034
71.9	0.658773	0.238745	0.154108	0.0971896
72	0.660311	0.282232	0.144336	0.125867
72.1	0.629157	0.277709	0.156926	0.116401
72.2	0.551334	0.255885	0.156149	0.102964
72.3	0.663834	0.249465	0.140911	0.0905983
72.4	0.615305	0.279421	0.129464	0.0954331
72.5	0.61248	0.258262	0.117581	0.105851
72.6	0.563145	0.28983	0.140295	0.122202
72.7	0.557578	0.315878	0.156581	0.117185
72.8	0.543717	0.269823	0.145752	0.127379
72.9	0.640363	0.224929	0.144457	0.119487
73	0.646804	0.241574	0.153366	0.110913
73.1	0.550665	0.255742	0.145057	0.104599
73.2	0.509504	0.243976	0.154238	0.104833
73.3	0.568359	0.246163	0.138468	0.119029
73.4	0.609064	0.258768	0.138372	0.113275
73.5	0.682949	0.245062	0.159118	0.119992
73.6	0.572386	0.21631	0.166693	0.116078
73.7	0.597463	0.238684	0.144158	0.0963993
73.8	0.612775	0.242737	0.150842	0.102044
73.9	0.58048	0.211557	0.149578	0.106352
74	0.555519	0.197468	0.137938	0.110903
74.1	0.635087	0.230982	0.144624	0.111577
74.2	0.56302	0.270423	0.159008	0.10009
74.3	0.560953	0.224121	0.121781	0.0959424
74.4	0.737593	0.205177	0.13161	0.094424
74.5	0.721134	0.21071	0.134424	0.112276
74.6	0.576141	0.234685	0.140744	0.104901
74.7	0.597189	0.267077	0.12935	0.103264
74.8	0.535533	0.262808	0.112534	0.105516
74.9	0.559958	0.251168	0.123643	0.104089
75	0.548013	0.221638	0.141661	0.0914615
75.1	0.514671	0.249996	0.140621	0.0890163
75.2	0.564748	0.262051	0.13162	0.0915941
75.3	0.572721	0.2388	0.161614	0.103211
75.4	0.559814	0.24405	0.137531	0.0908721
75.5	0.448993	0.21381	0.139709	0.092324
75.6	0.508389	0.218439	0.152135	0.0875724
75.7	0.559284	0.244875	0.142508	0.0990722
75.8	0.503034	0.25001	0.156318	0.104904
75.9	0.549951	0.272182	0.13307	0.12408
76	0.532985	0.274068	0.153425	0.123953
76.1	0.532096	0.262224	0.14959	0.0912413
76.2	0.516527	0.258966	0.153722	0.0910094
76.3	0.573367	0.259948	0.149559	0.089377
76.4	0.521107	0.238845	0.159357	0.103848
76.5	0.559959	0.244558	0.166209	0.0967873
76.6	0.56132	0.291798	0.147114	0.0933964
76.7	0.492783	0.30674	0.148475	0.093435
76.8	0.539091	0.279318	0.138174	0.0756896
76.9	0.573167	0.287948	0.138286	0.0904071
77	0.557575	0.300458	0.135809	0.106251
77.1	0.601056	0.265401	0.149422	0.115899
77.2	0.585321	0.292685	0.166757	0.105897
77.3	0.575219	0.296715	0.156655	0.107578
77.4	0.484973	0.272897	0.137806	0.103462
77.5	0.484941	0.259535	0.120355	0.103346
77.6	0.460945	0.259958	0.114085	0.111742
77.7	0.503843	0.227694	0.123743	0.116508
77.8	0.505488	0.220038	0.15069	0.101671
77.9	0.522519	0.20165	0.140048	0.0989928
78	0.657919	0.223022	0.1434	0.0937718
78.1	0.55799	0.241671	0.137303	0.114195
78.2	0.564013	0.205501	0.140564	0.108781
78.3	0.529344	0.243259	0.140992	0.0909526
78.4	0.565427	0.231381	0.152276	0.0920234
78.5	0.555465	0.250195	0.14462	0.0888389
78.6	0.54861	0.212158	0.134988	0.0920877
78.7	0.603368	0.227471	0.137489	0.0942343
78.8	0.552171	0.282238	0.148823	0.100544
78.9	0.587085	0.238005	0.157137	0.101492
79	0.617763	0.254639	0.160443	0.0971355
79.1	0.568772	0.297143	0.139611	0.103154
79.2	0.493666	0.305577	0.140992	0.108906
79.3	0.536471	0.2623	0.123917	0.0896876
79.4	0.641412	0.256485	0.149698	0.0796421
79.5	0.628314	0.223139	0.149305	0.100135
79.6	0.553934	0.211071	0.143564	0.114633
79.7	0.661941	0.273232	0.148918	0.107576
79.8	0.556137	0.246605	0.142462	0.105377
79.9	0.583727	0.235173	0.12405	0.0917479
80	0.561719	0.224194	0.118998	0.10145
80.1	0.5072	0.209095	0.168395	0.103101
80.2	0.434749	0.184527	0.155837	0.0924565
80.3	0.486842	0.231858	0.130056	0.0931549
80.4	0.495324	0.238319	0.135601	0.0930737
80.5	0.571642	0.249524	0.147012	0.108182
80.6	0.553293	0.25716	0.140947	0.0936589
80.7	0.534201	0.254246	0.146478	0.0909667
80.8	0.537607	0.250648	0.136094	0.10069
80.9	0.552821	0.246831	0.139976	0.0913031
81	0.51741	0.249157	0.136671	0.0951309
81.1	0.506093	0.236635	0.125867	0.0902229
81.2	0.608495	0.25701	0.130361	0.0949069
81.3	0.503614	0.254146	0.137169	0.0988415
81.4	0.429782	0.240113	0.160789	0.0990966
81.5	0.555347	0.206783	0.157727	0.10784
81.6	0.550777	0.212142	0.123229	0.0922287
81.7	0.543145	0.196076	0.120848	0.091622
81.8	0.462622	0.236243	0.142456	0.11444
81.9	0.537211	0.249148	0.141821	0.0968791
82	0.517908	0.240619	0.128311	0.0853117
82.1	0.480858	0.239838	0.130312	0.0924169
82.2	0.490453	0.243349	0.162457	0.0813877
82.3	0.515163	0.262796	0.155659	0.0846689
82.4	0.579433	0.254265	0.119255	0.0885481
82.5	0.595702	0.226661	0.125316	0.078234
82.6	0.695836	0.237606	0.144299	0.0767439
82.7	0.65946	0.238655	0.116056	0.0981149
82.8	0.590868	0.205089	0.120981	0.101969
82.9	0.545465	0.221697	0.146655	0.0978806
83	0.502874	0.240342	0.134984	0.0785863
83.1	0.549454	0.198976	0.131524	0.0800707
83.2	0.527817	0.251294	0.135938	0.074764
83.3	0.526175	0.240566	0.132488	0.0855604
83.4	0.577544	0.235937	0.13974	0.0916894
83.5	0.54978	0.201556	0.144201	0.0854883
83.6	0.533162	0.197705	0.133028	0.0824447
83.7	0.556842	0.200119	0.128073	0.0880601
83.8	0.528465	0.251658	0.132169	0.082234
83.9	0.473163	0.232849	0.149046	0.0886231
84	0.573632	0.228418	0.148416	0.0901979
84.1	0.616516	0.230734	0.144907	0.102835
84.2	0.540322	0.23521	0.137495	0.0972335
84.3	0.480242	0.275556	0.128888	0.0856971
84.4	0.637874	0.246976	0.127979	0.098604
84.5	0.61635	0.229712	0.132743	0.095429
84.6	0.593332	0.290271	0.128346	0.085527
84.7	0.473334	0.301365	0.137162	0.0849358
84.8	0.453776	0.26066	0.147675	0.0789139
84.9	0.560359	0.256076	0.119941	0.0874152
85	0.512501	0.238881	0.126396	0.0881071
85.1	0.502154	0.242032	0.144783	0.089064
85.2	0.554432	0.251364	0.13602	0.0832684
85.3	0.541775	0.217999	0.129719	0.101949
85.4	0.546331	0.190909	0.116011	0.0918349
85.5	0.479081	0.192014	0.134618	0.0908294
85.6	0.482335	0.218136	0.146631	0.101419
85.7	0.56164	0.210797	0.132149	0.0996622
85.8	0.527974	0.230988	0.13322	0.116619
85.9	0.518072	0.211162	0.130198	0.0898656
86	0.553851	0.237936	0.138928	0.0998882
86.1	0.61406	0.213736	0.138835	0.0887355
86.2	0.558007	0.180027	0.151747	0.0958707
86.3	0.58018	0.203712	0.16677	0.0886272
86.4	0.558081	0.220381	0.15198	0.0715601
86.5	0.439162	0.260042	0.129396	0.0853108
86.6	0.530431	0.190627	0.134625	0.0763309
86.7	0.588923	0.206434	0.144139	0.0901443
86.8	0.548918	0.209816	0.132511	0.0987736
86.9	0.427943	0.22621	0.143153	0.0916223
87	0.460519	0.237283	0.139678	0.0815862
87.1	0.485329	0.214906	0.127938	0.0744313
87.2	0.534246	0.180662	0.106431	0.0953431
87.3	0.608458	0.18096	0.119629	0.0918865
87.4	0.506671	0.21609	0.130585	0.0727962
87.5	0.523033	0.22668	0.139406	0.0808983
87.6	0.503039	0.223298	0.132277	0.0931222
87.7	0.608383	0.231335	0.143136	0.0841162
87.8	0.65009	0.236107	0.151373	0.090346
87.9	0.613453	0.257991	0.11999	0.0816236
88	0.51468	0.206612	0.139466	0.0766572
88.1	0.504474	0.228717	0.132538	0.0987428
88.2	0.53575	0.19842	0.118827	0.104105
88.3	0.471549	0.217405	0.126445	0.089481
88.4	0.542154	0.221498	0.114675	0.0923706
88.5	0.617524	0.189908	0.122748	0.0908479
88.6	0.502861	0.222771	0.126506	0.105301
88.7	0.462739	0.232587	0.13413	0.0882745
88.8	0.462983	0.207674	0.127073	0.0813341
88.9	0.43936	0.206061	0.144035	0.0841013
89	0.471891	0.215162	0.122765	0.0836057
89.1	0.534316	0.219063	0.132146	0.0827647
89.2	0.548395	0.222045	0.131417	0.0862153
89.3	0.584345	0.215753	0.137532	0.0899955
89.4	0.512987	0.179908	0.120436	0.0993665
89.5	0.423325	0.20949	0.135246	0.095562
89.6	0.404879	0.24398	0.14608	0.089735
89.7	0.45363	0.218846	0.133525	0.0718943
89.8	0.52941	0.204651	0.13363	0.0732989
89.9	0.556906	0.222413	0.137838	0.0826714
90	0.599216	0.223132	0.107204	0.0919243
90.1	0.588591	0.23966	0.113004	0.09162
90.2	0.472296	0.206519	0.125516	0.0851658
90.3	0.524803	0.199712	0.129793	0.0818234
90.4	0.546935	0.208267	0.148697	0.0981697
90.5	0.522395	0.203533	0.169026	0.0819779
90.6	0.494689	0.25014	0.158426	0.0805648
90.7	0.514914	0.242101	0.145665	0.0798614
90.8	0.471759	0.212253	0.121115	0.0854818
90.9	0.487568	0.2054	0.119308	0.0935584
91	0.480212	0.195683	0.1414	0.0880971
91.1	0.55023	0.190884	0.13474	0.0861654
91.2	0.550793	0.197021	0.128823	0.0843683
91.3	0.5244	0.237462	0.11948	0.0732115
91.4	0.453214	0.21879	0.139503	0.0805187
91.5	0.431937	0.204347	0.140067	0.0828621
91.6	0.509344	0.194837	0.14513	0.0929157
91.7	0.524059	0.229327	0.152102	0.073782
91.8	0.556227	0.196688	0.144242	0.0697407
91.9	0.472862	0.237691	0.126022	0.0765155
92	0.465578	0.251846	0.138295	0.0857413
92.1	0.47847	0.246149	0.120049	0.0857439
92.2	0.532196	0.209309	0.123766	0.0915919
92.3	0.545688	0.233072	0.141128	0.090774
92.4	0.51366	0.22544	0.117752	0.0717921
92.5	0.524956	0.208777	0.11605	0.0723017
92.6	0.485772	0.226733	0.11052	0.0812359
92.7	0.53178	0.244549	0.12105	0.0815787
92.8	0.459605	0.244329	0.149097	0.0870375
92.9	0.467725	0.220708	0.118844	0.0825548
93	0.448091	0.230438	0.126517	0.0857514
93.1	0.495513	0.194091	0.149717	0.0935029
93.2	0.465281	0.206017	0.126362	0.0909559
93.3	0.476885	0.215356	0.124544	0.0893523
93.4	0.505896	0.162581	0.150331	0.0847139
93.5	0.518446	0.183158	0.120293	0.0939506
93.6	0.47029	0.206224	0.110241	0.0819009
93.7	0.465062	0.215098	0.124975	0.0941272
93.8	0.527812	0.193957	0.121629	0.102754
93.9	0.569018	0.191882	0.144034	0.0988618
94	0.484964	0.214074	0.132558	0.0789246
94.1	0.455527	0.223679	0.136449	0.0753564
94.2	0.397613	0.214741	0.126141	0.0780069
94.3	0.4808	0.220042	0.111849	0.087393
94.4	0.534684	0.196193	0.12276	0.0991591
94.5	0.522637	0.182934	0.141334	0.0995599
94.6	0.496215	0.213338	0.120212	0.0804599
94.7	0.460989	0.217953	0.135003	0.0678728
94.8	0.439745	0.227832	0.128489	0.079768
94.9	0.431726	0.176747	0.124259	0.0833584
95	0.494152	0.178292	0.136257	0.0841622
95.1	0.570007	0.21357	0.118764	0.0844622
95.2	0.476935	0.211212	0.120421	0.0925909
95.3	0.409977	0.221013	0.141234	0.0841394
95.4	0.467007	0.203926	0.129486	0.0727803
95.5	0.467429	0.246451	0.139406	0.0782959
95.6	0.42771	0.195675	0.122047	0.0781357
95.7	0.400331	0.197533	0.130089	0.0717452
95.8	0.398976	0.23286	0.122422	0.0821087
95.9	0.404415	0.194136	0.126918	0.0756843
96	0.444292	0.163936	0.14427	0.075614
96.1	0.515721	0.180825	0.119235	0.0772071
96.2	0.426163	0.228671	0.113056	0.0949565
96.3	0.467598	0.210421	0.105873	0.085697
96.4	0.520649	0.194498	0.123269	0.0839425
96.5	0.440114	0.214569	0.122842	0.0898599
96.6	0.468195	0.224145	0.129352	0.082177
96.7	0.46035	0.228689	0.109524	0.0764121
96.8	0.509395	0.245013	0.117511	0.0670805
96.9	0.443682	0.250575	0.107093	0.0678688
97	0.514226	0.217188	0.11182	0.0710131
97.1	0.461045	0.205885	0.131601	0.0706181
97.2	0.437788	0.227697	0.140077	0.0649139
97.3	0.429409	0.220359	0.119419	0.0812019
97.4	0.490523	0.236442	0.126797	0.0961104
97.5	0.503137	0.183685	0.127839	0.0760494
97.6	0.439063	0.209683	0.1315	0.0908513
97.7	0.437801	0.215661	0.123995	0.0805043
97.8	0.452936	0.230292	0.118324	0.0863921
97.9	0.550879	0.214557	0.106054	0.0874527
98	0.471451	0.244829	0.116108	0.0719835
98.1	0.501928	0.210112	0.122257	0.0838262
98.2	0.551744	0.214356	0.123154	0.0661574
98.3	0.458191	0.232089	0.129747	0.0650362
98.4	0.469871	0.222806	0.100445	0.0666933
98.5	0.499321	0.199641	0.105634	0.0775235
98.6	0.496018	0.181288	0.126078	0.0776892
98.7	0.488877	0.188003	0.150651	0.0800121
98.8	0.425511	0.221537	0.121651	0.0684102
98.9	0.451563	0.214609	0.112442	0.0828071
99	0.489436	0.227749	0.105771	0.0836569
99.1	0.445046	0.210206	0.105161	0.0692893
99.2	0.430883	0.19567	0.120449	0.074588
99.3	0.386781	0.235314	0.111712	0.0679583
99.4	0.451078	0.219265	0.11776	0.0657347
99.5	0.46618	0.174677	0.118552	0.0762857
99.6	0.368084	0.166894	0.122863	0.0733063
99.7	0.415149	0.183171	0.133909	0.0858054
99.8	0.430936	0.188774	0.144945	0.0734473
99.9	0.434165	0.189761	0.136973	0.0630476
100	0.469067	0.179644	0.120536	0.0639856
100.1	0.420571	0.183463	0.124672	0.0658516
100.2	0.488406	0.192327	0.0985439	0.0639391
100.3	0.449969	0.18297	0.103312	0.0714153
100.4	0.431196	0.184433	0.126729	0.0748556
100.5	0.490325	0.194526	0.124319	0.0659711
100.6	0.464214	0.217625	0.144108	0.0751407
100.7	0.412719	0.195741	0.132375	0.0675483
100.8	0.387264	0.19089	0.124943	0.075304
100.9	0.480361	0.213379	0.12137	0.07498
101	0.466415	0.194266	0.113334	0.0691261
101.1	0.437454	0.181384	0.114038	0.0750104
101.2	0.45942	0.176907	0.112613	0.0779186
101.3	0.5247	0.190899	0.113148	0.0761364
101.4	0.489403	0.17312	0.115262	0.0704935
101.5	0.501432	0.174492	0.117178	0.0797702
101.6	0.502312	0.184392	0.112277	0.0855647
101.7	0.395295	0.174718	0.111793	0.0714378
101.8	0.403579	0.195712	0.129322	0.0671108
101.9	0.498317	0.163387	0.11859	0.0842648
102	0.4828	0.183675	0.0992352	0.0797716
102.1	0.451582	0.220606	0.0993739	0.0651305
102.2	0.454869	0.234483	0.0970691	0.0663225
102.3	0.559687	0.210801	0.101414	0.0668043
102.4	0.44325	0.184326	0.113271	0.0774988
102.5	0.433537	0.16895	0.120082	0.0896951
102.6	0.565787	0.207784	0.130425	0.0726599
102.7	0.484885	0.230474	0.147813	0.0822931
102.8	0.450805	0.250355	0.154284	0.080526
102.9	0.430235	0.210126	0.128347	0.0868369
103	0.468027	0.196006	0.0958508	0.0730009
103.1	0.421939	0.198509	0.11297	0.0704962
103.2	0.40224	0.177607	0.110368	0.0752215
103.3	0.415903	0.201337	0.107376	0.0658462
103.4	0.405514	0.187911	0.103591	0.0746629
103.5	0.428928	0.188016	0.107552	0.0762818
103.6	0.454108	0.189077	0.105995	0.0634402
103.7	0.485903	0.201605	0.104324	0.0715476
103.8	0.40575	0.228572	0.122973	0.0742431
103.9	0.40757	0.211283	0.130099	0.0790154
104	0.398861	0.224378	0.124138	0.0744467
104.1	0.413072	0.20206	0.109905	0.0681955
104.2	0.40525	0.167457	0.114981	0.0832846
104.3	0.422246	0.170362	0.124329	0.0821633
104.4	0.447849	0.194855	0.133248	0.0683314
104.5	0.426776	0.210963	0.122649	0.0713521
104.6	0.443905	0.184309	0.107181	0.0797505
104.7	0.442407	0.188442	0.0831989	0.0775745
104.8	0.465315	0.186547	0.103787	0.0747063
104.9	0.513507	0.19304	0.11604	0.07924
105	0.546335	0.175864	0.110841	0.0789697
105.1	0.407396	0.18642	0.107849	0.0837544
105.2	0.369035	0.195292	0.126929	0.0806892
105.3	0.359405	0.221666	0.131365	0.0732148
105.4	0.338	0.219901	0.114837	0.0714203
105.5	0.467521	0.197643	0.104911	0.0781272
105.6	0.39504	0.179447	0.122094	0.0744406
105.7	0.387297	0.184431	0.115636	0.0781871
105.8	0.396019	0.189558	0.10961	0.0871163
105.9	0.394915	0.149704	0.112941	0.0753936
106	0.468902	0.138302	0.102838	0.0773686
106.1	0.460721	0.17175	0.0967508	0.0765687
106.2	0.462376	0.186253	0.118504	0.0748525
106.3	0.433411	0.185083	0.138455	0.0821787
106.4	0.402839	0.204509	0.145872	0.088404
106.5	0.430817	0.217902	0.135603	0.0635768
106.6	0.492308	0.201472	0.105593	0.0696644
106.7	0.482341	0.211307	0.0964922	0.0635003
106.8	0.41371	0.195058	0.128546	0.0558684
106.9	0.388772	0.212748	0.135598	0.0561821
107	0.361881	0.176038	0.115026	0.076682
107.1	0.442625	0.19041	0.111015	0.0777536
107.2	0.414237	0.182005	0.104781	0.0773293
107.3	0.465029	0.194838	0.125161	0.0637053
107.4	0.427703	0.223326	0.10281	0.0554401
107.5	0.391704	0.217423	0.110048	0.0742152
107.6	0.380688	0.177074	0.124587	0.0756535
107.7	0.321998	0.184363	0.128059	0.0769675
107.8	0.370796	0.183113	0.122145	0.0719536
107.9	0.419627	0.189133	0.107984	0.0618096
108	0.448783	0.164869	0.111388	0.0740602
108.1	0.403589	0.15657	0.126414	0.0818993
108.2	0.364336	0.214057	0.129006	0.0753022
108.3	0.43831	0.207696	0.124037	0.0775219
108.4	0.473583	0.168413	0.126884	0.0784071
108.5	0.455799	0.181305	0.111022	0.0759809
108.6	0.398464	0.191795	0.0969447	0.0691815
108.7	0.322425	0.169481	0.113543	0.0622952
108.8	0.370278	0.163632	0.115761	0.0645305
108.9	0.413949	0.213306	0.107101	0.0605697
109	0.375262	0.200126	0.12847	0.0513116
109.1	0.37698	0.183283	0.11244	0.0675026
109.2	0.359558	0.181896	0.103594	0.0743389
109.3	0.345027	0.179973	0.0810559	0.0787289
109.4	0.408225	0.168965	0.105791	0.0707891
109.5	0.426622	0.199145	0.122713	0.0634253
109.6	0.399717	0.190697	0.115769	0.0703475
109.7	0.379614	0.188618	0.0985058	0.0694139
109.8	0.420707	0.158959	0.097486	0.0605054
109.9	0.446265	0.188246	0.0922217	0.0614558
110	0.449827	0.169258	0.0902521	0.0737001
110.1	0.440093	0.162868	0.119346	0.0757714
110.2	0.363868	0.186442	0.125813	0.0756563
110.3	0.40123	0.194101	0.117015	0.0762844
110.4	0.428505	0.186031	0.116303	0.0726057
110.5	0.513646	0.180601	0.111277	0.0751505
110.6	0.478357	0.197319	0.0974855	0.0802872
110.7	0.403217	0.196573	0.10754	0.0813744
110.8	0.440009	0.221108	0.1215	0.0754146
110.9	0.436865	0.203099	0.110329	0.0701379
111	0.429349	0.192369	0.10632	0.0604076
111.1	0.424214	0.187501	0.109886	0.0634337
111.2	0.336793	0.18795	0.141015	0.0735949
111.3	0.340604	0.18035	0.126436	0.0644476
111.4	0.400794	0.158392	0.109844	0.0638371
111.5	0.371716	0.18064	0.0923396	0.0587057
111.6	0.358806	0.165502	0.110611	0.0709139
111.7	0.424914	0.196313	0.116252	0.0685135
111.8	0.322348	0.203462	0.106243	0.0688128
111.9	0.393178	0.18853	0.0973833	0.0826827
112	0.504307	0.194783	0.0976733	0.0808891
112.1	0.445858	0.195107	0.0909136	0.0765408
112.2	0.334565	0.170968	0.110028	0.0637651
112.3	0.380209	0.18578	0.105929	0.0698968
112.4	0.405224	0.204668	0.100185	0.0794951
112.5	0.378277	0.20263	0.0880641	0.0701458
112.6	0.43104	0.190716	0.099761	0.0729291
112.7	0.468121	0.18271	0.120784	0.0706288
112.8	0.42725	0.170404	0.115068	0.0723076
112.9	0.398628	0.169361	0.111478	0.0602994
113	0.358673	0.183062	0.105658	0.060157
113.1	0.349066	0.163703	0.107848	0.0679409
113.2	0.327878	0.175165	0.103335	0.0661403
113.3	0.338638	0.184819	0.11274	0.0694031
113.4	0.366732	0.18463	0.108026	0.0835269
113.5	0.413767	0.199422	0.100783	0.0747537
113.6	0.390353	0.197256	0.0969297	0.0667281
113.7	0.37506	0.200238	0.117985	0.06159
113.8	0.36446	0.158407	0.107496	0.0685614
113.9	0.394514	0.166505	0.116561	0.0689861
114	0.419722	0.17774	0.12564	0.0597533
114.1	0.458546	0.185211	0.111848	0.0618141
114.2	0.453457	0.208532	0.119613	0.0619791
114.3	0.392141	0.198344	0.117027	0.061451
114.4	0.394986	0.188166	0.107611	0.066558
114.5	0.40364	0.162334	0.107829	0.0795646
114.6	0.356938	0.178944	0.122264	0.0710174
114.7	0.332841	0.18739	0.131364	0.0778827
114.8	0.396679	0.202462	0.109962	0.0717846
114.9	0.38973	0.235575	0.1212	0.0671676
115	0.380893	0.164892	0.0899258	0.0695095
115.1	0.36854	0.176621	0.0845131	0.0627784
115.2	0.397037	0.18557	0.109604	0.0697707
115.3	0.377989	0.191402	0.117304	0.0768489
115.4	0.363659	0.177294	0.118349	0.0734909
115.5	0.364774	0.183333	0.10667	0.0712855
115.6	0.301339	0.186546	0.0977898	0.0717176
115.7	0.359249	0.153887	0.10741	0.0626615
115.8	0.407291	0.155526	0.109151	0.0567564
115.9	0.377122	0.183252	0.117273	0.0679217
116	0.34071	0.167635	0.119214	0.0656062
116.1	0.391415	0.171544	0.11812	0.061463
116.2	0.382576	0.173863	0.0958001	0.0568057
116.3	0.357622	0.172375	0.101696	0.063543
116.4	0.362895	0.163238	0.103414	0.0657575
116.5	0.420064	0.18446	0.109117	0.0670707
116.6	0.353594	0.145465	0.100459	0.071324
116.7	0.326203	0.173414	0.126288	0.0715549
116.8	0.308825	0.195451	0.114835	0.0716725
116.9	0.319422	0.215817	0.107519	0.0694763
117	0.308428	0.203876	0.124628	0.0657775
117.1	0.36824	0.177118	0.130814	0.0759076
117.2	0.407861	0.161424	0.117512	0.0756377
117.3	0.439584	0.178979	0.113766	0.077884
117.4	0.381541	0.182147	0.0982592	0.0784528
117.5	0.359055	0.182998	0.0917843	0.0743989
117.6	0.325099	0.214957	0.11661	0.0687205
117.7	0.367826	0.180945	0.0972652	0.0702847
117.8	0.418403	0.191894	0.0947422	0.0733668
117.9	0.460021	0.190111	0.0951302	0.0623917
118	0.326333	0.145504	0.10116	0.0614257
118.1	0.32338	0.172649	0.0893921	0.0697162
118.2	0.404725	0.188045	0.111982	0.0639122
118.3	0.374707	0.207353	0.107839	0.0661546
118.4	0.39639	0.190887	0.10889	0.0547708
118.5	0.427484	0.168398	0.10931	0.0679663
118.6	0.399423	0.176516	0.0975148	0.0643086
118.7	0.294831	0.186363	0.11301	0.066461
118.8	0.340793	0.174569	0.117296	0.0520021
118.9	0.368763	0.157223	0.101531	0.0588807
119	0.3371	0.17505	0.0967286	0.0581236
119.1	0.348696	0.161867	0.107074	0.0631914
119.2	0.345326	0.152687	0.103536	0.0721721
119.3	0.314095	0.14699	0.112268	0.0724864
119.4	0.305265	0.170284	0.110688	0.0656244
119.5	0.367389	0.192616	0.123511	0.0617607
119.6	0.315004	0.178745	0.119339	0.0612916
119.7	0.30631	0.199065	0.115238	0.062115
119.8	0.358803	0.174778	0.117399	0.0569365
119.9	0.383793	0.185754	0.123844	0.0580832
120	0.422014	0.178515	0.115236	0.0556889
120.1	0.354092	0.19587	0.117697	0.0619925
120.2	0.340043	0.192868	0.0953689	0.0617324
120.3	0.38814	0.176683	0.0975124	0.0590233
120.4	0.425177	0.182195	0.108321	0.0512327
120.5	0.350601	0.172213	0.115516	0.0556628
120.6	0.29808	0.154441	0.0964384	0.0576786
120.7	0.334491	0.174709	0.106649	0.0500309
120.8	0.341399	0.162815	0.111057	0.0611047
120.9	0.384918	0.155223	0.093908	0.053215
121	0.363179	0.142797	0.101152	0.0549724
121.1	0.361666	0.168053	0.103707	0.0527415
121.2	0.337004	0.159049	0.105203	0.058499
121.3	0.334394	0.164552	0.106851	0.063869
121.4	0.39893	0.199887	0.108568	0.0638624
121.5	0.328022	0.200054	0.117825	0.0684163
121.6	0.260443	0.172957	0.103183	0.0718148
121.7	0.331714	0.136084	0.0880899	0.0664066
121.8	0.400668	0.170093	0.0943544	0.0574455
121.9	0.413034	0.1849	0.0912157	0.0640998
122	0.363885	0.187767	0.0915866	0.0690387
122.1	0.360456	0.172828	0.102765	0.0722818
122.2	0.373152	0.177841	0.0954984	0.0694521
122.3	0.348745	0.184659	0.100951	0.0737036
122.4	0.287246	0.171928	0.12436	0.0614491
122.5	0.440999	0.191172	0.103271	0.057931
122.6	0.370436	0.192452	0.105473	0.0590012
122.7	0.403746	0.184343	0.098777	0.0602591
122.8	0.377551	0.178554	0.103575	0.0487725
122.9	0.317236	0.166892	0.0919172	0.0632961
123	0.335201	0.166706	0.0835176	0.0669924
123.1	0.355805	0.161835	0.104352	0.0592226
123.2	0.374016	0.171755	0.12359	0.0681497
123.3	0.29811	0.154708	0.121929	0.0566146
123.4	0.3238	0.184948	0.0954858	0.0564732
123.5	0.343747	0.182736	0.0994672	0.0532829
123.6	0.30489	0.171715	0.0908115	0.0576685
123.7	0.37261	0.174617	0.0699021	0.0573035
123.8	0.357909	0.175436	0.0801452	0.0596969
123.9	0.35791	0.161261	0.0959013	0.0661286
124	0.406208	0.173405	0.106491	0.0565497
124.1	0.396524	0.161445	0.0954898	0.0622672
124.2	0.369308	0.169157	0.0934035	0.0698177
124.3	0.331625	0.160839	0.116835	0.0669196
124.4	0.337633	0.194088	0.120924	0.0593641
124.5	0.306684	0.16337	0.0957938	0.0594039
124.6	0.306049	0.146727	0.0915348	0.0540702
124.7	0.297667	0.155282	0.102984	0.055486
124.8	0.349833	0.154545	0.103682	0.0510372
124.9	0.32692	0.146842	0.0969126	0.0598085
125	0.336068	0.176682	0.093642	0.064819
125.1	0.360975	0.175221	0.097739	0.0650432
125.2	0.379895	0.179306	0.0798156	0.0605814
125.3	0.394921	0.156753	0.0843058	0.0675369
125.4	0.330879	0.177418	0.0938693	0.065228
125.5	0.34779	0.201766	0.0981145	0.0612237
125.6	0.352443	0.179378	0.116048	0.0638466
125.7	0.375342	0.173363	0.105872	0.0604365
125.8	0.384331	0.156527	0.0890223	0.0572737
125.9	0.360603	0.147375	0.100385	0.0709128
126	0.352416	0.174259	0.0976136	0.057146
126.1	0.369666	0.180919	0.105357	0.0621456
126.2	0.370795	0.202708	0.101082	0.0646347
126.3	0.324581	0.188248	0.108522	0.0520256
126.4	0.384732	0.188865	0.104433	0.0558747
126.5	0.397088	0.165207	0.10496	0.0645984
126.6	0.298907	0.161598	0.104402	0.0688187
126.7	0.369544	0.144248	0.0887614	0.0718459
126.8	0.374298	0.149101	0.0859558	0.0692197
126.9	0.321755	0.172863	0.0978222	0.0654813
127	0.328706	0.195873	0.0916511	0.0594784
127.1	0.317292	0.200577	0.089422	0.0702652
127.2	0.35428	0.180647	0.0843464	0.0555609
127.3	0.336843	0.170378	0.086869	0.0596981
127.4	0.320403	0.147213	0.0921263	0.066558
127.5	0.300967	0.16534	0.0852211	0.0625702
127.6	0.339618	0.173037	0.080758	0.0604467
127.7	0.382367	0.179401	0.0971813	0.0576554
127.8	0.382981	0.18571	0.0949576	0.0594473
127.9	0.365803	0.17806	0.105571	0.0691278
128	0.335022	0.154629	0.104584	0.0583218
128.1	0.334359	0.200672	0.100733	0.0573317
128.2	0.30624	0.171101	0.0886601	0.0612885
128.3	0.329991	0.171862	0.0939809	0.0650991
128.4	0.350794	0.177179	0.0899493	0.0652919
128.5	0.35347	0.16624	0.108934	0.0626728
128.6	0.385332	0.174726	0.103515	0.0543879
128.7	0.369074	0.171236	0.0930247	0.0501378
128.8	0.275049	0.15962	0.0941184	0.0512339
128.9	0.307338	0.183201	0.0892398	0.0511481
129	0.358026	0.187174	0.0831042	0.059028
129.1	0.342157	0.15742	0.100866	0.0634308
129.2	0.347256	0.154388	0.0996469	0.054454
129.3	0.364124	0.165073	0.105335	0.0530681
129.4	0.307101	0.162963	0.101764	0.0640097
129.5	0.355191	0.145155	0.0998576	0.0662771
129.6	0.313531	0.14342	0.102563	0.0607451
129.7	0.254409	0.14143	0.0898659	0.0716213
129.8	0.28851	0.145472	0.100605	0.0660288
129.9	0.316885	0.162774	0.104318	0.058443
130	0.32832	0.184211	0.100238	0.0525596
130.1	0.354354	0.174864	0.0931878	0.0612993
130.2	0.397928	0.165475	0.105294	0.0552987
130.3	0.398741	0.189619	0.0949991	0.0529443
130.4	0.383818	0.17652	0.0773856	0.0449754
130.5	0.317531	0.169666	0.0965591	0.051217
130.6	0.283441	0.159963	0.0820813	0.0567103
130.7	0.309709	0.161017	0.0886394	0.0564317
130.8	0.365274	0.139996	0.106523	0.0464243
130.9	0.358453	0.165884	0.0919296	0.0571738
131	0.358521	0.185244	0.103726	0.0554462
131.1	0.355423	0.18372	0.0961771	0.0523473
131.2	0.262388	0.179482	0.0812093	0.0545862
131.3	0.305686	0.170288	0.0868511	0.0641472
131.4	0.334726	0.190463	0.0935444	0.0615594
131.5	0.290541	0.135478	0.102941	0.056548
131.6	0.28138	0.122658	0.103616	0.0523732
131.7	0.378722	0.141884	0.0941026	0.0517217
131.8	0.363652	0.169687	0.105164	0.0618996
131.9	0.291886	0.207507	0.115288	0.0671183
132	0.350151	0.21092	0.0993092	0.0670802
132.1	0.378027	0.191934	0.0918926	0.0545171
132.2	0.357191	0.155798	0.0967006	0.049813
132.3	0.292773	0.170088	0.0850656	0.0432794
132.4	0.365581	0.137504	0.103776	0.046688
132.5	0.365576	0.143279	0.125759	0.0501495
132.6	0.332703	0.152658	0.0904457	0.0551213
132.7	0.376582	0.161491	0.0933891	0.0540966
132.8	0.36768	0.160758	0.0798304	0.0568441
132.9	0.328388	0.158342	0.0829319	0.0597561
133	0.316138	0.176643	0.0775585	0.0501076
133.1	0.332338	0.170311	0.0936955	0.0496064
133.2	0.30981	0.160111	0.11483	0.0556847
133.3	0.321693	0.164955	0.105638	0.0587922
133.4	0.356134	0.138225	0.0928074	0.0536289
133.5	0.300955	0.156514	0.0798351	0.0573435
133.6	0.332124	0.159135	0.0895486	0.0661567
133.7	0.309306	0.135697	0.0873922	0.0634524
133.8	0.375449	0.125428	0.100949	0.0546048
133.9	0.318161	0.137551	0.0909695	0.0620083
134	0.255118	0.139476	0.0888552	0.063889
134.1	0.272023	0.133545	0.0878953	0.0584138
134.2	0.281831	0.144553	0.0890033	0.0499016
134.3	0.336427	0.165335	0.0965168	0.0491018
134.4	0.351507	0.148337	0.0880369	0.0599048
134.5	0.327248	0.127153	0.0920391	0.0522043
134.6	0.317868	0.149781	0.0949145	0.0468431
134.7	0.300829	0.143031	0.0998525	0.0601115
134.8	0.273068	0.130471	0.0970891	0.0531473
134.9	0.299438	0.161589	0.0933772	0.0488717
135	0.314324	0.167254	0.092505	0.0504553
135.1	0.313847	0.192187	0.104382	0.057654
135.2	0.380953	0.168847	0.114057	0.0667134
135.3	0.327898	0.187596	0.108696	0.0614772
135.4	0.344931	0.165396	0.117294	0.0586892
135.5	0.326909	0.146408	0.114754	0.0601393
135.6	0.264474	0.160759	0.0858626	0.0557636
135.7	0.288418	0.172881	0.0963731	0.0462829
135.8	0.329284	0.162252	0.0910329	0.0548741
135.9	0.304598	0.1583	0.0772727	0.0601442
136	0.266205	0.172991	0.0798785	0.0553599
136.1	0.31102	0.181126	0.0749676	0.0492529
136.2	0.338497	0.161942	0.0739443	0.0577049
136.3	0.324503	0.133793	0.0929567	0.0637787
136.4	0.328671	0.144465	0.099739	0.0670159
136.5	0.371035	0.162638	0.0835	0.0622461
136.6	0.3197	0.156481	0.0835988	0.0479711
136.7	0.313665	0.149497	0.0754884	0.0465993
136.8	0.321488	0.135459	0.0726002	0.0533956
136.9	0.362173	0.17537	0.0796533	0.051404
137	0.327262	0.176135	0.0876255	0.0568837
137.1	0.284122	0.188369	0.0696676	0.0576071
137.2	0.271076	0.185765	0.0939169	0.0555285
137.3	0.289224	0.155367	0.100271	0.0548225
137.4	0.272828	0.182032	0.0992345	0.0591643
137.5	0.296587	0.181254	0.0930873	0.0620425
137.6	0.277403	0.152905	0.0934928	0.0566605
137.7	0.295437	0.137709	0.0991518	0.0597173
137.8	0.302241	0.160548	0.0997775	0.0454158
137.9	0.349114	0.137397	0.079334	0.0480631
138	0.310387	0.158582	0.0807507	0.0516624
138.1	0.302918	0.153433	0.0843893	0.0485349
138.2	0.26233	0.137795	0.0904791	0.0585467
138.3	0.295514	0.142106	0.0946409	0.0491421
138.4	0.275746	0.158127	0.0969873	0.0424707
138.5	0.262235	0.174392	0.0922783	0.04897
138.6	0.32644	0.17205	0.103356	0.053734
138.7	0.319271	0.158403	0.110518	0.0587044
138.8	0.309683	0.176079	0.0935068	0.0563061
138.9	0.334603	0.146738	0.0975839	0.0539117
139	0.274187	0.162717	0.107587	0.0503248
139.1	0.288017	0.153949	0.102025	0.050605
139.2	0.299431	0.128609	0.0917851	0.0568406
139.3	0.296568	0.136146	0.0862217	0.0562709
139.4	0.277558	0.1829	0.0952327	0.0555842
139.5	0.242761	0.19315	0.104295	0.0528261
139.6	0.229044	0.169205	0.0908686	0.0494663
139.7	0.248636	0.166777	0.0877621	0.0608019
139.8	0.259546	0.182661	0.0747118	0.0595226
139.9	0.276127	0.179825	0.086314	0.0562802
140	0.304539	0.155202	0.0807711	0.0523921
140.1	0.277227	0.167245	0.0810075	0.0496112
140.2	0.300273	0.162932	0.0981988	0.0567105
140.3	0.322399	0.199838	0.0807171	0.0525396
140.4	0.300747	0.201569	0.0871433	0.0523645
140.5	0.28434	0.167042	0.0979498	0.050697
140.6	0.283787	0.147822	0.0982356	0.0587852
140.7	0.32563	0.155362	0.0996852	0.0545135
140.8	0.284144	0.145132	0.108784	0.0532917
140.9	0.2423	0.163333	0.0977695	0.0587068
141	0.273126	0.160051	0.0839722	0.0641727
141.1	0.30547	0.155512	0.0802826	0.0575453
141.2	0.28751	0.187287	0.0831053	0.0560009
141.3	0.261789	0.169187	0.0879315	0.0605508
141.4	0.263634	0.169576	0.0930144	0.0608541
141.5	0.277173	0.162179	0.0884772	0.0616433
141.6	0.294195	0.168041	0.0939689	0.0513422
141.7	0.288065	0.156115	0.0780089	0.0542739
141.8	0.273828	0.18554	0.106912	0.0552225
141.9	0.292639	0.170854	0.095408	0.0489458
142	0.319622	0.148949	0.100646	0.0600204
142.1	0.329995	0.145037	0.0881167	0.0663166
142.2	0.291444	0.145292	0.0970329	0.0582885
142.3	0.270889	0.174525	0.090434	0.052065
142.4	0.346986	0.181118	0.0970338	0.0630183
142.5	0.39272	0.151758	0.0972688	0.0532394
142.6	0.320644	0.153267	0.0999968	0.0499301
142.7	0.308679	0.139588	0.0923573	0.0578934
142.8	0.259845	0.148843	0.0883152	0.0610844
142.9	0.300302	0.142523	0.0906694	0.0556569
143	0.329049	0.143541	0.0882293	0.054559
143.1	0.280167	0.150318	0.113163	0.0542376
143.2	0.257442	0.133475	0.0978349	0.0482751
143.3	0.303322	0.16002	0.100727	0.0487364
143.4	0.28225	0.183746	0.0937168	0.0476972
143.5	0.304979	0.14459	0.0787822	0.0509329
143.6	0.309314	0.13188	0.0780887	0.0553041
143.7	0.21967	0.152596	0.102326	0.0457225
143.8	0.223571	0.14056	0.108996	0.051579
143.9	0.258783	0.150852	0.0795314	0.059972
144	0.330937	0.158091	0.0787809	0.0559759
144.1	0.303952	0.156907	0.0848592	0.0484936
144.2	0.313047	0.164656	0.0838789	0.0560993
144.3	0.298227	0.178456	0.076365	0.0516744
144.4	0.306567	0.171232	0.0899109	0.048602
144.5	0.297048	0.157914	0.0939092	0.0505715
144.6	0.286494	0.176002	0.0976672	0.0496012
144.7	0.267831	0.153724	0.0954994	0.0410604
144.8	0.271352	0.141883	0.110973	0.0394738
144.9	0.259777	0.133556	0.111712	0.0463479
145	0.242393	0.136287	0.093074	0.0479413
145.1	0.278852	0.118986	0.0797717	0.0542951
145.2	0.24979	0.149478	0.0936348	0.0444384
145.3	0.233594	0.172242	0.0821249	0.0465185
145.4	0.267246	0.149304	0.0680911	0.0524883
145.5	0.269802	0.129594	0.0804771	0.0533128
145.6	0.281222	0.11974	0.0914801	0.0501276
145.7	0.274247	0.123739	0.0781693	0.0510032
145.8	0.272674	0.15578	0.0833489	0.0560291
145.9	0.326656	0.140698	0.110455	0.0626093
146	0.350142	0.154482	0.0908964	0.0534696
146.1	0.304853	0.161699	0.0909975	0.0464044
146.2	0.284364	0.142275	0.0951027	0.0533018
146.3	0.273061	0.129372	0.103289	0.060858
146.4	0.295242	0.162161	0.101118	0.0591558
146.5	0.315416	0.15985	0.0943435	0.0506079
146.6	0.320792	0.15761	0.0944394	0.0431654
146.7	0.260947	0.177529	0.0721319	0.0510364
146.8	0.319552	0.160069	0.0706772	0.0520396
146.9	0.277663	0.150381	0.0819533	0.0460428
147	0.235322	0.169048	0.0823841	0.0579554
147.1	0.224567	0.155378	0.0928234	0.060091
147.2	0.225395	0.152491	0.0925021	0.055255
147.3	0.257016	0.154952	0.0865327	0.0515094
147.4	0.302579	0.153213	0.096698	0.0574734
147.5	0.324386	0.140017	0.0937802	0.0677136
147.6	0.280218	0.160308	0.0833736	0.0575077
147.7	0.287943	0.150833	0.0851344	0.0510432
147.8	0.295102	0.15478	0.0854185	0.0530456
147.9	0.287618	0.135459	0.090754	0.0561099
148	0.286406	0.148045	0.0858167	0.0552593
148.1	0.277858	0.141222	0.10021	0.0480005
148.2	0.286107	0.141408	0.112884	0.0467125
148.3	0.244178	0.141499	0.0994428	0.0553513
148.4	0.315797	0.15598	0.0840656	0.0595926
148.5	0.278675	0.171905	0.0921534	0.0506849
148.6	0.257033	0.138126	0.0868736	0.0463371
148.7	0.251384	0.138097	0.0783126	0.0458272
148.8	0.269304	0.145007	0.0817219	0.0427704
148.9	0.263468	0.124793	0.101917	0.0468727
149	0.294854	0.124284	0.0894116	0.0497431
149.1	0.257473	0.15128	0.0919137	0.0566752
149.2	0.229389	0.157998	0.0944132	0.0591306
149.3	0.219154	0.135675	0.0901996	0.0533264
149.4	0.284914	0.135169	0.109982	0.0523102
149.5	0.259899	0.153431	0.0888518	0.0492168
149.6	0.263704	0.156977	0.0849197	0.0515922
149.7	0.213271	0.142126	0.0861446	0.0513248
149.8	0.256565	0.144673	0.0765907	0.0462479
149.9	0.251143	0.143614	0.0810304	0.0453544
150	0.281748	0.148382	0.090412	0.0441609
150.1	0.254457	0.158091	0.0925277	0.0453448
150.2	0.247613	0.166625	0.0838613	0.0466806
150.3	0.248188	0.144191	0.0853446	0.0509479
150.4	0.280705	0.131451	0.0698405	0.053534
150.5	0.332725	0.133836	0.0699678	0.0533992
150.6	0.306057	0.152919	0.0879133	0.0496166
150.7	0.317294	0.185288	0.0870053	0.0515868
150.8	0.295182	0.172655	0.0719671	0.0522115
150.9	0.275672	0.13619	0.0694213	0.0489077
151	0.256249	0.138246	0.0864475	0.0529931
151.1	0.264429	0.135216	0.0910032	0.0526812
151.2	0.261925	0.126634	0.0787709	0.0497281
151.3	0.317998	0.144766	0.0821431	0.048125
151.4	0.293331	0.154162	0.0908978	0.046052
151.5	0.261168	0.14302	0.0818068	0.0497034
151.6	0.242458	0.154759	0.07588	0.0495591
151.7	0.261877	0.178126	0.0963038	0.0577269
151.8	0.265675	0.163232	0.0917753	0.0478521
151.9	0.227246	0.149355	0.0687236	0.0458906
152	0.259539	0.123631	0.0807466	0.0515734
152.1	0.26194	0.111432	0.0826361	0.052838
152.2	0.232162	0.150161	0.0861857	0.0515737
152.3	0.256352	0.15709	0.0939784	0.0477108
152.4	0.262996	0.162704	0.0894544	0.0530351
152.5	0.243796	0.148566	0.0726917	0.0510893
152.6	0.289445	0.137807	0.0694492	0.048568
152.7	0.254098	0.173131	0.0767512	0.0498207
152.8	0.256769	0.160041	0.0699424	0.0464048
152.9	0.233173	0.135139	0.0844523	0.0491491
153	0.250048	0.135208	0.0811621	0.0522986
153.1	0.267442	0.140787	0.0753503	0.0529682
153.2	0.26132	0.139207	0.0794934	0.0458519
153.3	0.234613	0.144818	0.0857208	0.0541183
153.4	0.272237	0.156919	0.0899045	0.050097
153.5	0.285607	0.157652	0.09049	0.0473222
153.6	0.25202	0.15088	0.0888239	0.0666534
153.7	0.279447	0.129492	0.104242	0.059983
153.8	0.281691	0.126978	0.0844908	0.0477831
153.9	0.232315	0.141445	0.0750237	0.0428513
154	0.182177	0.146756	0.0870134	0.0476157
154.1	0.2427	0.16173	0.0891073	0.043847
154.2	0.255687	0.16213	0.0952722	0.0493846
154.3	0.221452	0.177374	0.0784336	0.0471695
154.4	0.266865	0.14775	0.094479	0.0421609
154.5	0.300643	0.139957	0.0886052	0.0475854
154.6	0.275242	0.141374	0.0749237	0.0527058
154.7	0.241851	0.150971	0.0813299	0.0547114
154.8	0.242906	0.151212	0.0828043	0.0528
154.9	0.240264	0.129771	0.0852961	0.0547239
155	0.295516	0.128554	0.0846279	0.0398266
155.1	0.263189	0.153015	0.076633	0.0452674
155.2	0.24708	0.136118	0.0786133	0.0631438
155.3	0.264402	0.137691	0.0769294	0.047956
155.4	0.269	0.16084	0.0890222	0.0416676
155.5	0.234901	0.146292	0.0752481	0.0425861
155.6	0.282598	0.160254	0.0719944	0.0468598
155.7	0.273207	0.160253	0.0692295	0.0505471
155.8	0.264791	0.141729	0.0737649	0.0459812
155.9	0.244488	0.137666	0.095222	0.0465133
156	0.264494	0.161034	0.0903146	0.0494176
156.1	0.277321	0.138026	0.0830899	0.0417639
156.2	0.270328	0.162288	0.0845256	0.0436678
156.3	0.27035	0.16557	0.0914597	0.0454797
156.4	0.248925	0.153452	0.0907474	0.0456647
156.5	0.283775	0.154137	0.0760869	0.0418717
156.6	0.251819	0.158382	0.092787	0.0410313
156.7	0.267968	0.139193	0.0885873	0.0490164
156.8	0.259691	0.124039	0.0785467	0.0385309
156.9	0.273646	0.145142	0.0750543	0.0366856
157	0.24535	0.148679	0.0915964	0.0440375
157.1	0.240727	0.133348	0.0972371	0.0537312
157.2	0.258716	0.130196	0.0876677	0.0572911
157.3	0.244777	0.137271	0.0731122	0.0496989
157.4	0.228639	0.142106	0.0765508	0.05279
157.5	0.263424	0.134472	0.0806607	0.0434049
157.6	0.254013	0.123048	0.0873467	0.0377406
157.7	0.220674	0.139061	0.0887379	0.0397846
157.8	0.2266	0.144161	0.0806744	0.0496319
157.9	0.254029	0.154688	0.0825561	0.0543438
158	0.228325	0.133366	0.0861517	0.0458271
158.1	0.234165	0.135929	0.0766765	0.0444375
158.2	0.214111	0.149821	0.0682188	0.0467583
158.3	0.253234	0.129193	0.0726755	0.0548953
158.4	0.225211	0.136082	0.080003	0.0514525
158.5	0.221952	0.136623	0.0905152	0.0450118
158.6	0.285889	0.139307	0.0978851	0.046017
158.7	0.268857	0.146392	0.0834178	0.0448903
158.8	0.289735	0.143518	0.0799304	0.0537617
158.9	0.261144	0.152305	0.0677823	0.0495198
159	0.251526	0.158003	0.0752031	0.0535989
159.1	0.224009	0.153824	0.0815905	0.0495433
159.2	0.236686	0.139971	0.0867466	0.0517698
159.3	0.238748	0.125456	0.0740669	0.046601
159.4	0.226319	0.161327	0.0674272	0.0430508
159.5	0.250927	0.138415	0.0845655	0.0527085
159.6	0.24143	0.132181	0.0863326	0.050133
159.7	0.226467	0.130509	0.0897572	0.0452529
159.8	0.2204	0.150756	0.0863668	0.0479146
159.9	0.246046	0.130923	0.0816467	0.0418925
160	0.21878	0.09994	0.0779906	0.0395439
160.1	0.236464	0.10989	0.0900603	0.0429961
160.2	0.266448	0.141607	0.0879002	0.0453752
160.3	0.2359	0.154441	0.0912305	0.0398741
160.4	0.225899	0.162664	0.0991071	0.0462047
160.5	0.242439	0.134177	0.0930118	0.05296
160.6	0.236089	0.132771	0.0880302	0.0428117
160.7	0.207326	0.147162	0.0834021	0.0373177
160.8	0.259672	0.14159	0.0699227	0.0434457
160.9	0.241795	0.137176	0.0782461	0.0470201
161	0.242877	0.123123	0.0737842	0.0487514
161.1	0.246414	0.135616	0.0852408	0.045018
161.2	0.209165	0.139279	0.0853187	0.052799
161.3	0.243459	0.13273	0.0819413	0.0578014
161.4	0.257998	0.116194	0.0791792	0.0505362
161.5	0.252468	0.121907	0.0732358	0.0436676
161.6	0.247042	0.144213	0.0807903	0.0432811
161.7	0.251131	0.164239	0.0754641	0.0441987
161.8	0.256895	0.150842	0.0669706	0.0497503
161.9	0.273893	0.147588	0.0805086	0.0462999
162	0.245891	0.138009	0.0923364	0.0513825
162.1	0.234652	0.12855	0.0890371	0.0533542
162.2	0.232762	0.140357	0.0794035	0.0490398
162.3	0.255268	0.133415	0.0811763	0.0409612
162.4	0.233377	0.162076	0.0800847	0.0474881
162.5	0.206461	0.131513	0.0854789	0.0431611
162.6	0.178355	0.129121	0.0868533	0.0363755
162.7	0.222348	0.124125	0.0864199	0.0361952
162.8	0.278063	0.12909	0.0897527	0.0443714
162.9	0.237437	0.153289	0.0872486	0.0471902
163	0.26071	0.158165	0.0786573	0.0378592
163.1	0.25368	0.152429	0.0782749	0.0499876
163.2	0.255886	0.145295	0.0750367	0.0525588
163.3	0.255565	0.152971	0.0895424	0.04948
163.4	0.255532	0.144347	0.0852842	0.0459158
163.5	0.222611	0.163589	0.0793585	0.0491576
163.6	0.240181	0.145889	0.0713455	0.0442289
163.7	0.238237	0.147684	0.0702359	0.0476989
163.8	0.22215	0.160837	0.0813556	0.04657
163.9	0.245551	0.147336	0.0744387	0.0404412
164	0.25704	0.133484	0.0760417	0.0380082
164.1	0.258584	0.127952	0.0736192	0.0541469
164.2	0.217569	0.118739	0.0695342	0.0481406
164.3	0.234437	0.12308	0.0802351	0.0370372
164.4	0.279842	0.156676	0.0819905	0.0429282
164.5	0.279919	0.149823	0.0915996	0.0386112
164.6	0.268048	0.119902	0.0865881	0.0417415
164.7	0.248609	0.121444	0.0835066	0.043549
164.8	0.223938	0.133152	0.0842368	0.0469804
164.9	0.2347	0.176086	0.0799398	0.0441985
165	0.2543	0.162945	0.0711126	0.047814
165.1	0.29377	0.139999	0.0733572	0.0461954
165.2	0.242095	0.122775	0.0690294	0.0415648
165.3	0.205097	0.1207	0.073955	0.0369602
165.4	0.212502	0.145581	0.0870487	0.0434945
165.5	0.210547	0.153887	0.0735934	0.042257
165.6	0.243892	0.159264	0.081283	0.0434563
165.7	0.25247	0.119315	0.077533	0.0413691
165.8	0.24149	0.135603	0.0659959	0.0456632
165.9	0.221658	0.145666	0.0757596	0.056388
166	0.262299	0.135344	0.0769546	0.0506284
166.1	0.241083	0.14164	0.0805345	0.0426618
166.2	0.211709	0.130389	0.0824798	0.0483744
166.3	0.214393	0.144382	0.0734019	0.0455359
166.4	0.247223	0.132447	0.0764031	0.0392412
166.5	0.240194	0.114369	0.0714527	0.0418798
166.6	0.254482	0.130896	0.0726707	0.0367759
166.7	0.223626	0.135544	0.0747717	0.0509818
166.8	0.233634	0.139249	0.0813189	0.0492055
166.9	0.256291	0.130822	0.0871502	0.0389588
167	0.264706	0.136163	0.0771346	0.0422737
167.1	0.225148	0.151406	0.0891187	0.0404093
167.2	0.206068	0.156904	0.0864347	0.0418865
167.3	0.219156	0.124431	0.0878338	0.0487924
167.4	0.209393	0.0992579	0.0709579	0.0510083
167.5	0.204922	0.129113	0.0645876	0.0512139
167.6	0.206331	0.130844	0.0682232	0.0435512
167.7	0.252732	0.119129	0.0736969	0.0425025
167.8	0.247138	0.122467	0.0684247	0.0413083
167.9	0.236944	0.139988	0.0799963	0.0469794
168	0.241763	0.135974	0.079414	0.0514445
168.1	0.209105	0.142656	0.0885609	0.0440314
168.2	0.216782	0.127997	0.0777764	0.0410487
168.3	0.228123	0.142207	0.0904934	0.0404667
168.4	0.234246	0.131184	0.0854087	0.0495008
168.5	0.203955	0.123669	0.0916131	0.0519421
168.6	0.208987	0.112168	0.0794795	0.051993
168.7	0.224109	0.0959094	0.0801701	0.0468193
168.8	0.223147	0.108791	0.0749693	0.0488236
168.9	0.218847	0.118288	0.0772882	0.0423243
169	0.252056	0.126776	0.0718719	0.0448175
169.1	0.24886	0.128882	0.0699359	0.0452527
169.2	0.230179	0.113566	0.0751053	0.0366813
169.3	0.240032	0.103031	0.0740218	0.0411092
169.4	0.241802	0.113822	0.0622915	0.0412107
169.5	0.242657	0.13163	0.0842127	0.0363036
169.6	0.192854	0.115534	0.0897672	0.0369194
169.7	0.218738	0.122688	0.0819381	0.0441773
169.8	0.24326	0.128864	0.0727676	0.0527505
169.9	0.209719	0.117259	0.0789284	0.050516
170	0.201781	0.121497	0.0831844	0.0453266
170.1	0.204951	0.123226	0.0789423	0.0419596
170.2	0.276781	0.128871	0.0795467	0.0431913
170.3	0.247998	0.134943	0.0714317	0.0441737
170.4	0.23387	0.125153	0.0664133	0.0466501
170.5	0.238324	0.113534	0.0761559	0.0481424
170.6	0.232847	0.118835	0.0869684	0.0408927
170.7	0.210833	0.125205	0.0725692	0.0405043
170.8	0.24007	0.148353	0.0836383	0.0413654
170.9	0.263391	0.132659	0.0796419	0.0408587
171	0.224386	0.12834	0.0789145	0.0427907
171.1	0.208061	0.139585	0.0908078	0.0397363
171.2	0.186059	0.137305	0.077696	0.0459903
171.3	0.189678	0.127123	0.0799568	0.0416575
171.4	0.237037	0.11877	0.0795698	0.0474254
171.5	0.25429	0.12634	0.0791209	0.0490992
171.6	0.224628	0.119989	0.0893334	0.0523181
171.7	0.169737	0.128263	0.0736236	0.047207
171.8	0.180545	0.130501	0.0774131	0.0471895
171.9	0.200504	0.123122	0.0748962	0.0414245
172	0.210178	0.134688	0.0757329	0.0359663
172.1	0.225203	0.145556	0.0810302	0.0407829
172.2	0.206582	0.161301	0.0823369	0.0506785
172.3	0.217167	0.162665	0.0713164	0.0478953
172.4	0.201452	0.136416	0.0699358	0.0484933
172.5	0.215643	0.119972	0.0643117	0.0398764
172.6	0.178695	0.131199	0.0780346	0.0405704
172.7	0.213535	0.132579	0.0847025	0.0528406
172.8	0.207671	0.12675	0.0813635	0.0544498
172.9	0.196628	0.129803	0.0824594	0.0508576
173	0.262897	0.125942	0.0802455	0.0441192
173.1	0.267737	0.118168	0.0826845	0.0373151
173.2	0.235892	0.135861	0.0953046	0.0418479
173.3	0.179691	0.125622	0.0813787	0.0505337
173.4	0.204965	0.147296	0.0834522	0.0445802
173.5	0.231583	0.13472	0.0847046	0.0440607
173.6	0.192596	0.101038	0.0839157	0.0416214
173.7	0.255793	0.12707	0.0741565	0.0413807
173.8	0.217127	0.144414	0.0653639	0.0444509
173.9	0.187281	0.116799	0.0643384	0.0423469
174	0.19955	0.128337	0.0755011	0.0416273
174.1	0.216864	0.11841	0.0719561	0.0418923
174.2	0.260715	0.114267	0.0769621	0.0453595
174.3	0.272512	0.13636	0.0793823	0.0443704
174.4	0.248198	0.112281	0.0770394	0.0434343
174.5	0.234048	0.116297	0.0782045	0.0382505
174.6	0.22406	0.128256	0.0667188	0.0416035
174.7	0.19818	0.112371	0.0869475	0.0379831
174.8	0.154153	0.132041	0.0801681	0.0411947
174.9	0.159881	0.150988	0.0804451	0.0417824
175	0.208756	0.11684	0.0852948	0.0471297
175.1	0.224648	0.133848	0.0744747	0.0488129
175.2	0.218964	0.116296	0.0742282	0.044305
175.3	0.238425	0.121293	0.0729253	0.0461506
175.4	0.206899	0.119381	0.0789302	0.0408111
175.5	0.216841	0.132421	0.0758153	0.0410285
175.6	0.228812	0.142005	0.0724348	0.0432922
175.7	0.190763	0.140196	0.0706424	0.0379095
175.8	0.182743	0.143686	0.0719124	0.0371144
175.9	0.217136	0.131298	0.0683538	0.0377414
176	0.222375	0.133055	0.0715912	0.0438695
176.1	0.193598	0.0922396	0.0679006	0.0528287
176.2	0.18885	0.113625	0.0813872	0.052269
176.3	0.235096	0.109637	0.0765812	0.0459522
176.4	0.234618	0.124442	0.0723919	0.0418937
176.5	0.206465	0.128029	0.0573752	0.036236
176.6	0.205853	0.14168	0.061541	0.0361331
176.7	0.188718	0.138767	0.0728961	0.0379873
176.8	0.215602	0.140611	0.0772128	0.0402165
176.9	0.230828	0.164693	0.0706542	0.0401191
177	0.245296	0.129847	0.075858	0.0444313
177.1	0.23469	0.108129	0.0827572	0.0441818
177.2	0.244061	0.121428	0.0805011	0.0400956
177.3	0.212928	0.110469	0.0693421	0.0399159
177.4	0.224119	0.123489	0.0585559	0.0356128
177.5	0.196392	0.135735	0.0686894	0.03234
177.6	0.224777	0.126292	0.0693157	0.0412883
177.7	0.185513	0.133255	0.0823977	0.040977
177.8	0.171026	0.121282	0.0705545	0.0401409
177.9	0.192369	0.110541	0.0749798	0.0428072
178	0.190868	0.0960401	0.0742127	0.0387995
178.1	0.208839	0.110541	0.0668118	0.0394953
178.2	0.216769	0.126283	0.0709603	0.0388186
178.3	0.225673	0.127811	0.0651016	0.0351456
178.4	0.197081	0.143628	0.0699416	0.0395007
178.5	0.201769	0.137911	0.070215	0.0391149
178.6	0.200272	0.108371	0.0739242	0.0394776
178.7	0.187542	0.112357	0.0694996	0.0384831
178.8	0.190355	0.128302	0.0697508	0.0390434
178.9	0.201343	0.121895	0.0820039	0.0415033
179	0.228511	0.113821	0.0819232	0.04169
179.1	0.227646	0.104685	0.0626924	0.0386015
179.2	0.224755	0.116101	0.063661	0.0470321
179.3	0.220966	0.127567	0.0686048	0.0470922
179.4	0.213519	0.142799	0.0830128	0.0410768
179.5	0.189449	0.142622	0.0762412	0.0376768
179.6	0.185412	0.124234	0.0661254	0.0389
179.7	0.205883	0.137129	0.0739592	0.0382046
179.8	0.202342	0.151161	0.0714848	0.0489515
179.9	0.221357	0.126485	0.0717302	0.0415957
180	0.224538	0.139597	0.0721397	0.0402408
180.1	0.227999	0.128386	0.0664948	0.0389417
180.2	0.258149	0.121351	0.071582	0.0393391
180.3	0.232886	0.117864	0.0621479	0.0465893
180.4	0.227424	0.111207	0.0836449	0.0489874
180.5	0.218534	0.127606	0.088999	0.0409677
180.6	0.220756	0.141627	0.0931123	0.0439003
180.7	0.19419	0.11174	0.092986	0.0473916
180.8	0.17407	0.102332	0.0914844	0.0495882
180.9	0.186206	0.125376	0.0809813	0.037851
181	0.172783	0.125223	0.0792266	0.0375668
181.1	0.229278	0.130529	0.0822183	0.0405212
181.2	0.207361	0.121863	0.0790471	0.0423267
181.3	0.230869	0.135262	0.077564	0.0456192
181.4	0.199182	0.137575	0.0724907	0.0365855
181.5	0.215801	0.131102	0.0679708	0.0334445
181.6	0.202148	0.147315	0.0651868	0.0380196
181.7	0.216411	0.129559	0.0743497	0.0428988
181.8	0.242125	0.124754	0.074782	0.0331653
181.9	0.164954	0.104105	0.0654724	0.0376635
182	0.193538	0.108936	0.0750717	0.0449168
182.1	0.20777	0.135389	0.0741232	0.0350771
182.2	0.204463	0.146139	0.0801894	0.0347578
182.3	0.212785	0.130313	0.0853698	0.0432106
182.4	0.235514	0.114126	0.0712549	0.0458544
182.5	0.21029	0.116475	0.0697958	0.0356334
182.6	0.175221	0.137536	0.0777096	0.0357826
182.7	0.148145	0.14305	0.0718675	0.0372354
182.8	0.15249	0.131207	0.075156	0.0396536
182.9	0.169967	0.12853	0.0696793	0.0366211
183	0.227144	0.133975	0.0680135	0.0395327
183.1	0.224762	0.107732	0.0706827	0.0420453
183.2	0.169246	0.120333	0.0805385	0.0369333
183.3	0.185687	0.140106	0.0810005	0.0346075
183.4	0.200392	0.133435	0.0824983	0.0406793
183.5	0.200586	0.108377	0.0733097	0.0346727
183.6	0.156995	0.130634	0.0900695	0.0359077
183.7	0.174227	0.12732	0.0781936	0.0369922
183.8	0.186676	0.13515	0.0724283	0.0417006
183.9	0.173796	0.116443	0.075279	0.0381923
184	0.200018	0.13637	0.0677319	0.0359496
184.1	0.237848	0.129482	0.0731575	0.0368656
184.2	0.21511	0.128538	0.0676866	0.0384293
184.3	0.18606	0.137844	0.0670308	0.0334187
184.4	0.166325	0.130106	0.0671026	0.0414694
184.5	0.215882	0.122961	0.0603223	0.0393992
184.6	0.217784	0.135422	0.0639738	0.0406651
184.7	0.19157	0.123192	0.0837644	0.040838
184.8	0.191902	0.126892	0.0704926	0.0339189
184.9	0.208098	0.139277	0.0607505	0.0348415
185	0.180101	0.116085	0.0692729	0.0390989
185.1	0.187907	0.0992274	0.0687978	0.0368993
185.2	0.202735	0.133955	0.0642552	0.0431282
185.3	0.218693	0.14983	0.0709985	0.0432121
185.4	0.207666	0.143806	0.0855128	0.0422832
185.5	0.19304	0.130476	0.0803661	0.041204
185.6	0.199926	0.144907	0.064171	0.0400752
185.7	0.21236	0.137709	0.0658993	0.0348647
185.8	0.235672	0.114594	0.0836236	0.0349497
185.9	0.215739	0.106229	0.0619781	0.0434044
186	0.215367	0.115549	0.0695345	0.0410357
186.1	0.21463	0.115812	0.074494	0.0404794
186.2	0.18625	0.113051	0.0641666	0.0442956
186.3	0.178112	0.110522	0.0661159	0.0467594
186.4	0.1986	0.125646	0.0744063	0.0408305
186.5	0.167487	0.132731	0.0769897	0.0400487
186.6	0.180932	0.127905	0.0802584	0.0440798
186.7	0.192446	0.122438	0.0804567	0.046557
186.8	0.178358	0.127974	0.0706023	0.033323
186.9	0.181335	0.127518	0.0694693	0.0392557
187	0.176135	0.152476	0.0885056	0.0377098
187.1	0.194948	0.13717	0.070769	0.0433004
187.2	0.189187	0.115498	0.0615454	0.0443343
187.3	0.171862	0.0984622	0.0797553	0.0402628
187.4	0.173763	0.0972786	0.0742641	0.0413291
187.5	0.221312	0.121227	0.0700438	0.0348778
187.6	0.222109	0.116859	0.0713072	0.0432228
187.7	0.164097	0.129816	0.0728817	0.0419078
187.8	0.190149	0.128265	0.0638534	0.038664
187.9	0.198659	0.112695	0.0692902	0.0382786
188	0.204445	0.107078	0.061276	0.0393937
188.1	0.195223	0.100402	0.0722145	0.0414175
188.2	0.15881	0.122274	0.0729627	0.035773
188.3	0.154536	0.117092	0.0681853	0.0387874
188.4	0.190464	0.123721	0.0628127	0.0405216
188.5	0.224349	0.134872	0.0676703	0.0357823
188.6	0.208758	0.155264	0.0681694	0.0371999
188.7	0.203448	0.12569	0.0737381	0.0393003
188.8	0.133805	0.110153	0.0669962	0.038133
188.9	0.1784	0.11629	0.0652785	0.0386579
189	0.235407	0.111394	0.0735309	0.0422314
189.1	0.237337	0.126704	0.0650225	0.0362146
189.2	0.193631	0.140089	0.0645798	0.0366647
189.3	0.181135	0.121716	0.069878	0.0400608
189.4	0.197859	0.100371	0.0768149	0.0413623
189.5	0.185226	0.12976	0.0575119	0.0432685
189.6	0.180467	0.148834	0.058503	0.0404022
189.7	0.19013	0.107985	0.0684099	0.0367116
189.8	0.169915	0.114	0.077796	0.0312951
189.9	0.182959	0.10508	0.0785374	0.0282003
190	0.196326	0.102615	0.0755794	0.0379509
190.1	0.200693	0.0949247	0.0706178	0.0417804
190.2	0.170186	0.121873	0.0719242	0.0428563
190.3	0.176135	0.113942	0.0677184	0.0420935
190.4	0.175374	0.113242	0.0757233	0.039867
190.5	0.187317	0.0979522	0.0677651	0.0296848
190.6	0.18906	0.0934164	0.0685782	0.0339464
190.7	0.195138	0.1244	0.0681248	0.036654
190.8	0.203718	0.126544	0.0785776	0.041731
190.9	0.178326	0.115926	0.0669563	0.0399262
191	0.185067	0.122739	0.0684965	0.0443571
191.1	0.199889	0.118857	0.0702672	0.0389673
191.2	0.187055	0.116099	0.0698227	0.0378852
191.3	0.179305	0.120683	0.0618326	0.034604
191.4	0.188247	0.115385	0.0573449	0.0381395
191.5	0.180501	0.100347	0.0656229	0.0398084
191.6	0.164621	0.118597	0.0663984	0.0425257
191.7	0.160392	0.101019	0.0633068	0.0419133
191.8	0.163203	0.113094	0.0757237	0.035697
191.9	0.170506	0.12587	0.0732063	0.0339908
192	0.184118	0.119628	0.0796628	0.0316864
192.1	0.178856	0.124802	0.0679064	0.0315935
192.2	0.206936	0.139642	0.0707402	0.0345618
192.3	0.160654	0.128933	0.0727809	0.0371886
192.4	0.185979	0.113586	0.0742789	0.035278
192.5	0.191715	0.109819	0.0729869	0.0346088
192.6	0.195311	0.10558	0.0791487	0.0379962
192.7	0.175162	0.108866	0.0768284	0.0327488
192.8	0.177557	0.117592	0.0668456	0.0332577
192.9	0.191769	0.125134	0.0717089	0.0349986
193	0.175883	0.138888	0.0828773	0.0423662
193.1	0.176478	0.142206	0.0724788	0.0429415
193.2	0.186602	0.139666	0.0728495	0.0381659
193.3	0.184748	0.116619	0.065777	0.0384713
193.4	0.210795	0.119859	0.0686413	0.0401691
193.5	0.176075	0.120618	0.0600444	0.0359759
193.6	0.168373	0.115097	0.0704574	0.0386594
193.7	0.171621	0.111564	0.066126	0.0413647
193.8	0.183319	0.119769	0.0689481	0.0363574
193.9	0.19397	0.119563	0.079303	0.0380811
194	0.195805	0.109337	0.0731282	0.0367347
194.1	0.184452	0.129994	0.0783864	0.0369732
194.2	0.175541	0.129062	0.0694506	0.0329382
194.3	0.156339	0.121659	0.0694622	0.03802
194.4	0.152818	0.137288	0.0611872	0.036119
194.5	0.164008	0.130035	0.0577517	0.0401599
194.6	0.19898	0.118117	0.0683918	0.0355809
194.7	0.197898	0.108668	0.0805828	0.035699
194.8	0.192623	0.106467	0.0805254	0.0354185
194.9	0.17484	0.100968	0.070658	0.0350418
195	0.187257	0.105967	0.0735687	0.0386184
195.1	0.209008	0.110998	0.0775156	0.0347759
195.2	0.194521	0.115406	0.074938	0.0345398
195.3	0.19338	0.112888	0.0748846	0.0396119
195.4	0.19104	0.132473	0.0762841	0.032217
195.5	0.181889	0.11969	0.0766808	0.0316885
195.6	0.189504	0.107344	0.0654839	0.0347472
195.7	0.202418	0.111034	0.0768296	0.0349304
195.8	0.197699	0.105346	0.0661549	0.0346469
195.9	0.19191	0.12095	0.0760763	0.0387991
196	0.187675	0.122947	0.0824302	0.0404259
196.1	0.17539	0.119402	0.0705855	0.0447929
196.2	0.194813	0.123983	0.0777635	0.035326
196.3	0.180312	0.129166	0.0806883	0.0360706
196.4	0.167104	0.128541	0.0737893	0.0438042
196.5	0.164699	0.131806	0.0636767	0.0403102
196.6	0.162625	0.117002	0.0602376	0.0344431
196.7	0.165358	0.106352	0.0617671	0.0300548
196.8	0.162636	0.106617	0.057299	0.036458
196.9	0.167878	0.121409	0.069551	0.0386685
197	0.176888	0.125105	0.0768856	0.0371218
197.1	0.163494	0.120025	0.0680773	0.0417196
197.2	0.17118	0.1202	0.0791573	0.041016
197.3	0.175199	0.137314	0.0701859	0.03744
197.4	0.161911	0.14507	0.0600029	0.0341882
197.5	0.163255	0.111359	0.064769	0.0302161
197.6	0.199728	0.0906268	0.0620604	0.0338232
197.7	0.187053	0.103441	0.074417	0.0406217
197.8	0.154576	0.107993	0.0601103	0.0413908
197.9	0.175216	0.121886	0.0527993	0.0368504
198	0.171286	0.116898	0.0577241	0.0356124
198.1	0.175451	0.0968699	0.0643202	0.0385573
198.2	0.217872	0.11098	0.0698454	0.0343168
198.3	0.192408	0.14564	0.0717438	0.0337082
198.4	0.19765	0.119025	0.0666311	0.0319582
198.5	0.206781	0.0972187	0.0715432	0.0307365
198.6	0.191765	0.108653	0.0676049	0.0351678
198.7	0.200603	0.118479	0.0637123	0.0399228
198.8	0.180399	0.101116	0.0781814	0.0383595
198.9	0.189066	0.113084	0.0739712	0.0387703
199	0.159569	0.115908	0.0628844	0.0352697
199.1	0.159756	0.101441	0.0690462	0.03514
199.2	0.175296	0.105658	0.0605964	0.0319782
199.3	0.184189	0.103328	0.0650425	0.0366202
199.4	0.181066	0.102957	0.0616684	0.0383274
199.5	0.186491	0.112258	0.0644113	0.0375923
199.6	0.188854	0.101106	0.0748216	0.0386824
199.7	0.181311	0.10939	0.0743582	0.0320467
199.8	0.185181	0.123711	0.0636669	0.0308947
199.9	0.18984	0.111813	0.0688829	0.0308164
200	0.205536	0.111716	0.0687156	0.0277997
200.1	0.166708	0.11791	0.0691087	0.0328613
[truncated: 7,999 more rows]
