# Supplementary material for: Mechanism of pore opening in the calcium-activated chloride channel TMEM16A
Source: Nat Commun. 2021 Feb 4;12:786. doi: 10.1038/s41467-020-20788-8 (PMC7862263; doi:10.1038/s41467-020-20788-8)
Supplement: Supplementary file 4 — Source Data [file 41467_2020_20788_MOESM4_ESM.zip › manuscript2_source_data/figS3.xlsx]

## Sheet: rate
k01	k10	k12	k21	k23	k32
385.454	2451.55	80.4592	279.924	28.6411	61.2848
380.497	2284.76	68.4372	199.903	4.66929	23.1486
323.961	2681.09	96.1542	296.57	48.9507	72.3571
356.499	2551.34	106.145	257.814	14.7626	33.6531
377.252	2539.78	94.9438	263.312	26.2175	40.6853
321.14	2459.61	78.5308	265.579	26.2051	79.8904
412.894	2538.82	110.929	361.058	87.0636	148.701
330.915	2576.2	87.1195	294.664	25.0839	53.2234
360.336	2385.05	78.603	230.891	19.5475	44.2967
248.132	2013.61	37.624	104.976	3.60511	18.8861
325.323	2311.77	77.3335	222.959	15.309	39.7266
362.274	2341.36	81.046	258.082	13.8848	28.6672
345.582	2473.11	90.522	253.916	16.4545	35.1651
329.283	2580.54	96.551	296.998	23.2942	48.3498
354.977	2353.09	64.8805	203.174	19.0093	43.1103
357.467	2672.08	117.478	329.233	29.6043	46.4108
341.375	2531.75	91.0827	245.01	5.17783	26.6357
387.393	2460.47	89.4166	334.981	45.5435	62.0598
254.373	1937.45	34.1477	107.481	3.5215	16.0148
381.614	2493.62	80.1415	222.671	17.9666	72.3391
425.43	2509.62	92.1726	281.904	39.1097	64.5435
351.519	2298.15	68.5522	213.185	16.0363	38.8574
347.702	2488.22	91.4005	304.775	49.601	77.0842
359.13	2547.29	109.321	354.665	32.7702	52.539
355.4	2177.69	57.5202	148.018	4.61031	29.9374
340.046	2554.89	92.4547	270.093	25.2313	47.5379
332.541	2410.01	74.2826	195.91	13.3472	35.0952
340.762	2435.01	73.6548	196.668	7.75674	27.2836
338.65	2343.01	74.6575	205.758	11.8793	35.0516
382.581	2613.04	106.506	358.869	53.1998	102.355
309.553	2649.9	109.464	359.176	42.6575	65.0966
267.736	2293.19	57.9346	193.867	4.41369	17.6272
356.614	2290.77	62.2592	176.744	10.1766	30.3771
297.864	2333.21	66.3547	208.642	14.6522	37.3654
320.156	2312.7	63.6634	151.352	2.79233	19.6779
323.485	2414.25	79.5279	243.362	18.7222	44.6994
382.649	2667.38	138.915	533.662	88.644	100.626
376.406	2673.67	104.903	316.546	19.1464	48.4051
358.478	2570.7	102.982	310.661	28.8062	61.5843
335.372	2593.4	96.56	271.878	15.0976	34.163
394.804	2749.97	112.113	397.123	34.277	44.7581
354.474	2521.67	88.5017	243.568	12.1417	31.9999
380.971	2554.28	93.5426	293.236	27.3093	67.2513
330.872	2509.76	84.1581	274.419	26.1777	48.4575
359.324	2497.54	99.0968	312.997	35.2288	60.9009
327.655	2581.24	89.8113	285.08	26.8722	74.0186
327.394	2385.2	71.0966	216.906	19.7284	45.4483
364.647	2558.76	93.5544	272.769	18.9904	40.1708
346.708	2634.56	100.884	280.11	18.0802	34.3076
393.407	2511.3	85.4919	248.208	23.664	46.0743
287.946	2552.68	91.8838	299.33	32.4669	82.6883
300.438	2616.71	86.4426	286.541	29.0185	56.5366
378.849	2550.54	105.817	301.474	43.4667	79.4387
377.34	2572.35	105.248	319.848	58.3313	78.8822
341.091	2536.69	86.3517	228.089	17.3043	47.4171
341.676	2362.69	73.7423	204.883	14.2627	30.8038
306.183	2493.87	85.4847	263.715	23.3932	42.4207
286.088	2616.61	93.7992	309.995	44.0799	76.0383
329.823	2544	87.9268	265.611	18.3084	37.3242
392.309	2363.31	84.9477	253.442	6.94486	19.8262
294.711	2412.51	76.1785	171.723	14.7791	32.6605
395.656	2261.17	65.9588	191.782	15.0329	38.5151
365.649	2475.96	83.655	236.512	22.8499	46.0061
312.891	2800.03	114.202	328.931	21.7789	34.2877
341.088	2425.09	80.8	234.073	18.7348	34.4233
373.841	2619.26	103.104	272.634	31.7633	61.1666
291.131	2555.91	92.4811	273.092	28.9024	55.2186
320.876	2472.88	80.2166	217.517	15.5445	36.513
338.154	2410.8	82.9799	231.459	27.0141	52.4022
372.492	2496.77	89.7297	243.34	17.8764	41.9359
326.944	2410.63	86.3043	272.322	33.6347	54.7975
333.529	2657.87	127.272	400.211	49.6729	113.311
278.273	2554.06	85.9908	262.152	17.8207	30.9404
297.446	2506.39	86.9675	242.01	24.3526	62.5115
381.682	2505.03	90.2149	269.499	25.5546	51.5353
317.998	2720.25	120.854	387.614	43.6205	54.4467
334.371	2429.36	76.6752	237.124	17.9987	39.1241
401.541	2608.12	97.8269	275.021	20.243	50.6699
351.431	2619.76	102.426	343.598	67.05	88.867
352.278	2631.83	104.446	288.049	43.9606	78.0041
366.038	2285.69	70.7369	210.77	12.7667	30.2087
408.312	2394.84	99.097	308.171	35.0915	56.2938
363.74	2249.42	65.3193	162.637	5.4459	27.8554
351.357	2488.48	80.227	213.872	9.53486	24.6614
318.657	2487.57	84.11	238.197	14.3591	40.2499
337.433	2601.25	80.3523	244.622	16.6318	27.3205
306.656	2548.17	89.9232	256.956	17.3322	52.7584
325.369	2453.36	78.6246	238.53	22.7453	42.8533
310.733	2182.16	58.3635	147.104	11.5167	35.464
372.583	2575.36	118.045	355.148	25.1426	46.7113
317.372	2366.35	66.4944	160.29	8.2224	31.0174
260.81	2603.82	77.8032	228.159	25.2818	47.4891
314.607	2522.13	85.637	276.382	31.767	50.9138
344.901	2570.1	94.9476	232.862	9.5923	34.1251
386.89	2562.04	99.4076	298.661	27.3844	51.4544
352.095	2437.08	77.1677	213.22	8.2333	26.8973
259.802	2399.55	68.5674	201.865	12.6922	27.7341
364.084	2538.25	95.7848	280.672	21.6136	57.4502
352.118	2495.9	83.4333	256.379	36.8451	76.9734
319.941	2305.1	63.7383	169.533	13.9921	41.1157
301.748	2374.8	75.5347	250.996	24.7565	44.9006
344.71	2742.59	124.113	391.571	53.3103	73.9351
347.882	2643.9	115.096	360.94	47.414	68.6031
375.495	2448.01	88.3418	265.317	14.9275	36.6832
336.758	2480	92.8648	290.745	48.4009	65.9638
396.53	2409.39	111.732	394.321	45.9409	54.4787
339.737	2541.74	91.2026	276.512	20.0254	48.9215
419.619	2582.31	111.855	399.527	38.8237	52.1008
352.975	2562.12	92.4511	223.305	9.56272	33.5854
332.851	2665.3	106.081	317.71	16.237	35.0391
324.719	2567.23	86.3836	300.958	28.842	61.057
318.323	2508.51	87.9015	267.909	16.2592	35.151
302.48	2231.14	64.0747	159.682	9.68892	30.5109
253.949	2390.74	58.4304	166.373	8.16374	23.05
341.925	2563.15	102.649	332.591	40.7285	55.4779
329.135	2580.79	89.193	244.432	13.3707	39.8215
380.654	2588.74	106.733	305.165	23.0729	47.4464
370.686	2533.43	96.861	305.084	40.5029	82.5838
402.175	2474.19	100.07	356.521	61.4477	81.0909
298.979	2473.1	67.5176	201.91	11.7386	37.4376
297.408	2500.71	85.3359	244.25	17.5081	57.5449
327.279	2637.25	101.665	353.097	44.7325	69.7936
371.902	2598.48	113.746	357.046	50.9136	72.2291
363.872	2452.78	83.7663	229.923	11.9138	31.7251
343.767	2624.9	113.796	314.477	29.5364	69.9118
377.773	2595.7	95.1282	293.748	7.53959	27.7007
402.395	2430.65	85.0843	261.701	22.3831	46.2443
383.047	2505.62	82.0019	260.087	17.2212	30.9266
349.883	2444.53	80.9034	239.841	14.1087	29.3501
353.536	2481.11	89.978	356.691	51.4725	77.3785
346.349	2330.91	70.9607	203.15	7.40859	22.3614
304.476	2388.53	62.2691	175.541	9.17289	26.1452
358.107	2418.04	79.0825	219.653	9.17248	34.3716
374.968	2705.47	123.817	424.247	49.5008	53.9992
371.593	2511.05	111.817	316.345	35.0424	71.6582
335.241	2437.15	75.1397	230.272	30.8639	67.75
308.523	2545.26	86.4463	273.201	24.1557	37.4604
341.833	2455.18	79.7302	205.106	13.2735	25.1256
334.882	2409.06	76.1051	205.677	12.4802	34.1408
358.063	2435.54	79.9327	239.159	11.3709	36.1748
369.584	2414.88	68.2618	178.151	12.5844	28.2496
349.511	2327.6	64.862	209.067	20.8046	36.1173
273.009	2281.31	57.6858	167.685	8.47502	27.8928
334.685	2556.77	101.912	353.751	53.1672	53.2187
348.563	2341.47	79.0907	223.071	11.8733	34.8977
369.056	2381.87	72.4077	234.514	18.0066	52.8893
362.183	2379.41	81.0937	239.12	15.8215	30.9737
287.313	2446.84	70.3683	208.449	12.5178	29.9047
337.115	2412.68	67.6892	213.917	17.3265	46.715
361.542	2514.2	105.066	275.969	19.4824	45.8921
296.302	2524.29	78.6044	228.865	16.4549	29.4867
324.996	2457.62	82.8402	282.103	33.9723	59.5246
359.775	2611.57	107.544	318.727	13.0905	34.5937
318.307	2573.92	101.442	293.672	21.957	43.0587
405.486	2648.52	106.295	356.637	31.7335	56.0767
330.983	2435.96	79.6412	199.637	16.2593	45.3457
310.106	2735.61	99.9054	312.31	31.3607	77.3081
326.141	2539.63	96.0794	282.912	22.5958	46.275
382.478	2356.27	76.5089	242.003	37.2639	75.6416
408.304	2464.31	81.3712	268.929	18.7236	52.6071
392.421	2555.03	101.209	312.394	27.4738	61.4321
339.743	2290.47	65.0233	195.476	12.1106	28.1458
320.616	2522.55	91.4045	345.6	64.4597	82.2055
404.559	2586.2	95.9002	305.522	25.9121	50.9143
273.806	2383.38	74.1354	218.177	8.15225	26.8416
268.357	2442.69	89.4014	286.752	28.5687	50.6039
351.183	2431.47	78.7217	215.532	6.26181	21.4351
368.438	2221.93	84.4549	254.69	21.1637	55.0748
330.488	2264.08	70.0799	209.639	10.1106	30.5334
271.614	2046.03	44.3741	126.028	6.7817	29.6356
285.658	2203.26	56.22	154.98	5.32355	22.677
331.045	2437.65	63.7262	184.039	9.28306	34.078
325.83	2577.59	90.4548	256.331	21.1484	49.5961
366.409	2508.63	80.9892	212.226	11.0857	34.9064
324.382	2617.06	108.26	411.797	57.6331	87.7648
362.654	2519.27	113.757	345.081	46.656	66.7579
407.575	2512.14	102.386	306.833	29.4831	46.6049
339.443	2282.84	60.295	181.507	12.702	33.7864
373.519	2640.68	108.796	301.537	25.767	56.6265
366.035	2246.54	69.2802	201.67	9.0547	18.9127
326.694	2649.78	97.0711	296.944	24.0233	57.0536
364.488	2476.98	95.8051	253.761	19.073	39.1388
365.718	2588.85	107.167	299.028	37.8343	103.096
363.374	2566.06	98.6101	311.345	39.75	53.8128
310.16	2475.45	84.0545	256.639	16.1255	46.2801
366.022	2469.77	80.8698	251.796	27.6238	52.2458
386.979	2496.8	88.0874	265.167	17.6181	31.3878
383.685	2620.6	95.4565	282.541	29.6216	46.0969
328.194	2319.32	73.2997	228.417	10.606	39.8732
392.094	2540.86	100.267	310.255	23.4965	51.5714
410.62	2645.57	126.767	369.531	29.2186	41.6803
285.73	2304.07	62.4873	199.075	14.6584	29.8452
346.202	2488.66	89.3993	254.712	17.923	65.8486
301.194	2408.3	72.8842	231.159	23.0227	50.0737
397.848	2619.29	110.309	280.197	16.7637	31.6238
279.365	2489.54	70.5983	249.218	40.6091	55.5638
298.215	2592.62	94.3282	278.146	31.5012	39.0152
336.515	2858.41	161.672	532.061	57.0625	57.1912
263.62	2472.76	83.6078	294.595	28.9879	42.222
376.126	2249.41	64.6277	184.014	5.5701	20.706
344.225	2467.61	76.3829	230.097	29.1491	66.6853
374.805	2461.84	92.4589	260.31	23.263	40.0205
293.408	2117.6	47.4193	152.811	7.37616	22.1266
312.644	2427.75	76.176	247.419	30.8716	50.776
270.569	2582.35	92.1316	308.215	25.7064	35.2515
374.131	2591.06	104.707	368.765	40.7862	44.5127
341.471	2315.73	71.1969	199.77	9.44478	31.3324
425.305	2476.3	103.29	280.282	15.3336	48.0486
331.646	2254.91	63.0294	195.074	7.77054	28.6577
312.442	2270.88	60.6346	152.727	4.89052	28.5023
297.422	2344.69	69.237	201.738	19.1826	39.7282
379.735	2435.98	97.4758	312.975	26.8014	45.1403
338.387	2492.67	87.5607	258.579	12.6429	48.0435
391.123	2550.34	91.5514	285.71	23.0548	38.0739
344.941	2431.97	78.046	216.346	14.0674	33.2313
402.621	2659.55	125.834	425.332	43.75	58.7402
225.535	2054.06	36.5365	98.2455	2.53092	13.2629
395.213	2477.66	102.334	295.054	30.678	45.8992
330.279	2353.92	80.3288	230.286	15.9383	38.0451
346.631	2361.71	65.9064	216.409	13.8385	48.3296
285.652	2450.93	74.2853	258.769	25.1467	78.4008
277.03	2677.34	97.0452	295.497	25.6311	34.7139
364.931	2522.11	102.132	353.794	52.742	54.5051
297.395	2168.9	49.027	138.059	13.4895	26.5553
240.96	1719.21	23.9635	63.2219	0.479532	6.92046
261.516	2198.23	46.1224	143.572	6.95593	24.1353
279.75	2413.46	72.3405	215.98	14.6101	40.4586
337.882	2656.72	94.5884	258.539	20.5926	61.3492
334.322	2569.61	103.246	299.297	55.3013	82.51
336.622	2589.26	91.7151	240.36	18.7852	47.7306
342.433	2430.98	76.8692	275.642	17.2666	42.2954
330.154	2243.4	63.6701	198.09	12.2524	25.9879
316.945	2598.36	97.7023	300.361	39.9911	71.0786
263.96	2407.42	69.4657	199.972	22.4748	48.7662
266.719	2448	60.5043	174.426	11.6774	59.8064
243.291	1612.25	30.8318	78.0158	0.994179	10.2304
325.77	2469.56	68.6848	206.921	16.9223	35.2071
348.183	2596.01	109.377	350.514	38.5267	69.9996
333.846	2442.17	81.4435	253.136	25.64	56.6995
316.075	2411.82	75.476	223.697	21.85	50.4639
326.024	2482.82	84.2577	257.811	26.4899	42.1871
317.414	2169.02	55.7266	155.602	5.28728	30.3539
302.34	2261.27	69.7912	178.995	6.34191	23.7332
348.004	2343.94	74.309	215.568	12.7365	41.7596
329.513	2493.51	92.2844	257.34	16.5284	41.2843
377.85	2491.23	85.9531	266.694	34.7207	49.4533
381.363	2451.26	82.2134	251.475	18.642	40.2494
320.098	2538.4	98.5704	273.41	26.367	58.5177
239.144	1779.82	36.3783	95.9696	0.54161	7.98544
374.558	2694.22	107.951	373.789	42.3823	62.5309
302.01	2414.4	80.6274	246.545	20.8678	42.5846
356.92	2197.46	69.9685	199.34	15.1797	34.8608
288.808	1858.99	40.1522	96.2631	0.385268	8.18515
318.532	2593.42	94.63	275.945	19.7097	49.7919
278.902	1996.15	41.9246	122.048	3.11706	20.5442
293.324	2425.87	69.468	201.321	18.2584	38.271
323.449	2567.13	92.4457	269.115	16.9885	37.978
244.325	1843.97	30.1937	79.39	0.775916	9.96042
302.893	2118.62	52.5605	145.99	5.16401	23.2852
333.584	2682.65	101.078	269.025	21.903	44.3009
268.663	1739.59	32.5842	85.4722	1.75488	12.2052
346.605	2444.08	78.7207	238.158	16.7489	37.2573
315.984	2514.53	84.5934	288.111	30.0803	46.288
357.275	2431.86	81.8767	245.564	14.7459	42.2125
359.354	2524.03	88.1764	272.343	19.5734	59.6549
349.658	2535.29	87.7508	244.848	27.3695	35.9205
397.904	2356.07	79.9427	243.81	21.8154	47.759
321.58	2294.79	60.7293	179.83	9.2165	30.7361
285.089	2433.68	67.4557	230.425	27.4276	36.3113
317.086	2562.29	94.083	320.948	53.4738	104.541
328.524	2588.25	100.376	262.681	18.9545	42.2815
333.739	2733.84	109.91	341.996	47.4763	78.4625
293.875	2548.05	92.7476	258.687	33.0551	66.4657
387.913	2646.27	116.344	330.748	32.7572	63.2794
338.439	2521.06	85.3489	270.032	33.3623	53.3402
407.988	2630.37	94.192	239.132	15.4646	34.9533
309.334	2415.67	74.6101	244.65	33.5028	55.062
384.909	2714.38	113.168	370.353	39.8087	76.2372
310.133	2610.88	90.1149	316.925	33.351	71.0632
307.222	2685.55	99.3107	302.232	25.9209	48.6572
290.639	2408.84	65.3064	187.872	10.5336	25.9834
379.493	2456.67	73.6874	209.792	14.8245	41.2593
363.466	2439.25	83.2522	261.26	16.6984	29.2166
315.305	2229.46	59.6631	172.928	10.0243	49.0198
296.619	2560.18	82.4677	247.254	11.4642	31.862
285.978	2448.39	66.2271	202.601	10.2201	22.0677
376.504	2289.4	70.2087	212.773	9.02355	24.9985
395.423	2604.09	109.576	311.387	23.9621	47.3774
383.741	2385.64	76.4109	196.406	12.5958	51.6266
294.4	2374.46	67.5374	193.044	10.4152	28.5635
340.465	2591.7	98.7358	272.444	35.514	60.5761
297.467	2443.59	68.1182	182.464	6.22782	24.6507
348.827	2710.32	108.469	321.114	26.2513	48.5848
350.947	2686.98	114.59	366.873	61.9156	79.5854
383.77	2496.93	91.2569	231.619	17.9363	42.998
323.615	2498.91	90.9315	282.24	15.6032	34.7888
325.166	2549.71	75.7137	234.199	21.7064	47.2929
320.163	2103.53	52.6975	146.403	0.834337	12.5641
334.019	2469.56	83.7583	250.839	34.8719	68.2513
338.446	2548.32	98.8131	322.184	32.128	63.3356
344.482	2559.79	108.829	277.577	16.5503	30.2561
407.189	2422.63	79.1891	253.1	35.9551	69.9606
361.604	2576.23	106.404	368.281	27.4655	40.4353
336.832	2556.52	101.966	277.114	29.3054	46.4511
366.854	2292.12	68.731	189.397	11.674	35.1422
288.612	2317.4	72.1474	181.481	5.11863	20.8822
393.119	2628.18	118.391	354.81	41.178	78.9507
375.905	2613.71	104.071	321.021	35.329	53.5079
320.14	2202.51	59.4582	200.793	9.49027	36.7849
342.24	2714.5	133.388	440.824	44.5559	63.9247
335.187	2396.98	77.1821	239.05	12.0767	35.6745
338.182	2611.3	102.547	376.988	37.2486	51.4749
260.152	2432.3	72.0055	200.651	14.5196	31.6149
370.683	2509.09	85.0051	272.223	39.8491	50.1381
343.79	2535.55	80.2507	230.53	11.9265	24.4959
310.197	2455.29	75.4666	237.909	26.5484	59.5009
291.523	2389.81	59.7382	176.825	9.31718	47.4359
385.926	2659.58	116.432	341.818	39.3782	73.9965
378.816	2422.01	86.4285	236.84	17.6427	42.8606
342.934	2483.11	74.8659	242.615	24.5778	42.9899
370.281	2527.29	84.9536	276.556	27.5851	60.021
304.457	2530.44	83.9567	224.697	12.1845	34.7242
331.657	2454.89	91.6973	275.04	25.1304	44.9686
304.277	2030.24	42.115	127.888	2.66251	14.8121
349.66	2569.61	92.5654	243.938	13.7559	46.5523
381.634	2502.11	102.368	291.096	34.7246	65.105
396.068	2459.91	95.5843	255.887	15.144	68.6361
349.252	2497.83	101.33	292.555	66.4017	92.9309
338.076	2621.92	100.185	306.167	33.3475	60.9239
331.759	2557.33	94.0078	310.091	31.9693	49.4635
368.551	2461.87	86.487	282.549	26.2685	50.3145
301.024	2456.52	81.2444	255.988	36.0017	60.5299
414.229	2440.89	101.234	295.825	57.2773	121.962
300.665	2624.54	102.922	279.343	21.2919	40.4227
332.706	2620.28	99.1934	345.048	45.1013	84.3634
363.149	2354.97	71.1065	216.793	21.031	81.4007
344.842	2327.46	77.5234	197.732	13.409	25.9513
315.393	2603.44	96.503	331.885	45.1859	78.4565
296.065	2253.08	56.7927	171.747	22.0611	31.9418
272.652	2582.65	73.1337	217.576	18.5548	39.6503
360.913	2589.84	99.4959	276.397	29.8286	61.6669
355.464	2619.24	114.47	378.013	44.4295	52.4381
275.455	1966.19	38.9291	117.041	2.06303	17.2848
360.721	2351.39	72.5931	206.396	6.95115	18.1526
346.996	2655.55	92.178	263.911	11.6736	30.8548
295.388	2243.22	57.3395	147.538	4.94913	17.0805
379.036	2438.17	91.749	266.296	17.0375	38.7446
369.715	2789.14	132.227	422.302	35.7063	47.7688
344.209	2470.26	95.57	281.585	31.3595	54.4341
362.078	2475	79.7772	232.361	19.6846	39.647
371.075	2676.54	100.216	334.763	18.9265	71.9947
319.903	2635.46	98.3497	301.221	23.8149	57.1199
270.109	2670.9	89.632	248.68	7.85032	26.4746
342.629	2474.53	77.0025	260.834	24.6527	47.7478
327.388	2324.78	73.2817	212.653	16.4617	33.5157
353.75	2518.25	90.1374	273.94	21.0212	36.4569
275.895	2439.98	72.2584	221.092	20.9254	37.9664
331.268	2469.48	79.4185	241.925	8.73952	51.7451
334.053	2534.49	75.8337	232.486	18.0247	39.4652
337.321	2539.35	86.6405	243.993	20.5652	40.2563
293.022	1988.33	41.5834	117.231	11.3049	36.1663
350.268	2713.67	122.375	385.807	39.2781	89.1856
317.546	2154.48	59.4733	158.181	4.85112	19.0679
369.792	2463.33	87.7858	240.646	21.8147	44.1468
273.917	2057.56	46.7486	138.965	1.1741	11.7037
310.139	2437.38	73.8993	226.588	18.9019	43.5716
296.03	2549.68	88.2555	304.9	23.4052	40.3478
305.674	2407.89	63.0467	181.535	11.3464	34.6262
348.503	2206.69	60.1631	173.688	12.1609	27.9864
382.662	2502.44	92.4127	290.406	42.2179	72.5377
324.423	2566.69	92.7596	283.636	17.805	37.0478
318.164	2629.03	105.892	355.168	26.9594	45.3421
269.492	2451.67	76.3951	225.557	12.4239	31.0833
325.258	2362.95	71.8799	221.436	17.5547	46.8057
307.354	2403.37	67.1765	183.504	11.4578	24.2045
330.682	2477.07	84.0265	277.359	36.7414	73.7366
366.8	2518.34	82.4486	227.075	18.2588	42.5656
362.741	2740.96	116.155	394.978	51.3407	51.8805
422.095	2371.69	84.8023	279.251	26.563	60.049
305.209	1869.48	39.613	115.997	0.611045	9.27286
311.252	2746.22	97.7199	315.874	48.3721	82.44
239.823	1718.28	28.4348	77.0672	2.25946	12.9628
411.087	2454.91	90.1757	255.394	23.8043	66.2051
429.271	2463.65	97.2434	324.36	43.2738	101.553
433.789	2748.11	125.407	359.492	38.4882	57.4785
272.623	2620.32	112.819	454.222	66.2973	63.2948
410.771	2275.03	65.1929	202.078	13.2958	31.824
334.314	2476.17	86.3702	333.63	37.5361	75.3824
341.173	2303.89	77.2063	212.84	12.9968	25.815
281.62	2040.18	47.1713	140.613	2.87936	15.4489
463.497	2693.82	156.722	477.807	50.0687	63.1422
331.327	2333.76	55.39	155.98	6.25404	17.2648
243.571	1652.77	30.2617	80.105	1.50449	11.6325
375.829	2350.83	73.3645	214.586	29.9597	74.7677
331.074	2501.43	80.2109	240.884	19.6679	36.601
325.934	2579.25	91.1825	331.351	40.8625	54.9062
299.969	2656.72	106.11	336.992	36.5525	44.8597
271.5	2225.15	56.5903	149.397	11.4387	25.4749
377.198	2481.72	102.265	318.172	27.3086	58.1024
369.987	2459.22	93.4059	246.17	22.3133	40.5166
339.549	2683.66	124.739	481.541	72.3068	80.749
348.333	2646.12	128.989	369.824	39.3845	56.089
355.032	2381.75	81.4203	258.34	36.1474	62.2064
327.255	2553.85	91.9982	248.082	14.7101	30.5693
359.072	2630.28	119.466	366.792	26.9854	52.6922
375.87	2440.3	92.2274	260.15	14.3061	24.978
320.971	2552.34	75.4321	231.593	10.037	22.405
258.549	2392.53	73.0125	207.985	7.47943	18.0315
239.426	2230.01	50.064	150.989	8.12036	24.316
307.332	2469.1	87.2626	267.076	28.5213	57.0929
304.413	2521.84	76.6313	255.096	12.3046	30.6719
408.42	2405.23	89.1023	233.538	14.1479	39.9181
327.94	2297.17	61.3941	178.531	7.73732	20.1651
294.559	1969.72	31.1751	87.9934	0.708728	9.1034
293.913	2241.81	60.2092	163.279	8.78885	22.9941
336.732	2490.89	84.5477	263.47	20.4056	39.1461
290.747	2510.17	85.0837	277.111	19.2232	46.0096
363.918	2316.93	81.0196	226.834	10.7784	37.4507
330.329	2509.93	91.9338	283.672	26.7125	45.7008
312.724	2307.97	53.6288	166.627	4.81995	22.163
306.758	2583.64	102.143	296.068	34.9608	66.4929
331.145	2499.29	90.3715	295.606	32.9754	68.5776
417.489	2441.3	86.853	290.46	22.6917	45.4408
338.173	2280.34	69.4398	200.41	14.4792	37.258
331.295	2642.87	110.309	399.821	62.7831	77.4547
400.482	2430.11	96.0437	340.467	22.9801	50.8454
254.147	2370.18	65.4733	194.206	11.1444	31.3671
327.13	2611.61	92.5354	248.247	28.0059	58.4272
320.425	2656.4	92.8115	277.896	17.6041	44.1276
354.345	2579.77	91.1184	293.959	32.1574	75.4299
299.524	2558.19	85.8918	246.65	18.1485	40.0464
301.654	2688.39	89.4487	272.676	24.0833	71.7424
332.515	2590.56	107.465	363.582	46.9629	77.2995
415.643	2583.97	101.49	281.182	27.8644	50.0843
306.182	2276.57	55.5877	175.435	6.66779	20.6066
381.492	2348.66	78.3506	231.749	38.0859	104.296
358.565	2408.57	63.6824	203.061	8.1825	39.7235
282.267	2403.3	68.2694	194.565	11.815	30.5131
312.476	2554.73	92.6689	283.373	24.942	63.6146
363.739	2637.85	106.897	355.095	24.3412	44.0935
370.519	2529.37	86.2121	244.347	27.1576	44.594
317.694	2434.4	72.8444	222.272	10.4446	34.7004
337.294	2341.56	77.8284	209.447	14.8695	41.966
342.42	2392.52	63.5616	219.786	16.5684	54.2512
338.439	2434.12	80.8277	237.776	18.2325	44.1049
368.186	2437.93	84.2081	262.849	37.8637	67.6401
373.983	2244.06	59.4344	182.259	3.45939	15.6923
344.732	2490.18	100.294	349.362	65.4885	113.016
341.939	2614.29	93.8822	289.132	29.6009	43.1267
371.265	2476.5	83.0471	218.93	11.4674	31.8089
370.514	2423.93	79.6306	254.371	32.9686	52.046
357.634	2398.33	83.2791	202.691	19.8807	35.0897
399.767	2297.37	79.0484	195.54	3.36947	38.5401
386.71	2381.61	77.9377	300.12	32.6806	74.2923
369.239	2348.15	65.7453	169.804	10.038	37.2873
312.572	2586.37	88.3152	251.993	9.28127	30.5965
352.024	2656.79	105.58	327.666	43.48	60.2252
317.478	2714.03	130.694	396.7	54.8037	73.3184
283.156	2241.31	61.6879	193.347	7.92323	25.826
328.655	2223.54	59.9181	174.341	6.37365	30.5711
343.578	2122.82	54.2999	150.846	6.4591	20.6939
263.429	2021.85	40.3823	113.417	3.61845	16.2843
333.69	2545.37	88.9513	260.785	23.2168	50.3847
330.27	2261.18	49.8745	141.778	2.5707	18.8662
340.852	2572.77	97.1663	297.042	36.5294	78.102
390.394	2628.04	100.972	301.896	29.5077	63.5689
372.399	2468.31	77.5796	265.931	33.8543	77.7202
208.351	2711.43	88.6062	290.162	16.6921	36.0581
330.465	2555.67	97.8887	258.998	26.363	47.9225
329.566	2495.73	91.0798	279.499	31.2929	67.4648
317.434	2636	110.636	361.161	45.6285	58.9447
338.986	2511.2	86.516	271.192	27.9959	54.9882
323.93	2471.12	76.3311	235.657	32.8515	53.7315
368.303	2631.68	97.9319	331.559	32.9706	53.3773
359.168	2595.39	96.1194	291.08	10.666	30.5862
297.876	2562.24	83.3627	245.84	16.6657	42.1901
328.326	2332.55	62.7457	195.001	5.28751	23.4416
313.666	2466.62	91.8325	262.296	20.473	42.1578
320.808	2260.83	64.9738	187.919	7.6214	35.7352
409.332	2396.5	87.9752	258.414	17.9883	54.1781
323.348	2304.94	65.0283	180	2.55571	23.0741
371.362	2568.73	106.274	324.065	29.3603	57.1946
260.864	2410.17	68.7012	208.826	17.5989	30.8061
317.353	2344.84	67.297	182.555	8.94218	30.1539
415.68	2391.26	71.0012	201.621	10.0571	22.2748
340.446	2456.82	87.4256	223.463	9.32828	37.214
363.604	2632.34	110.264	333.785	36.3971	71.3503
381.649	2478.07	91.6716	228.143	12.9276	37.1323
343.967	2482.08	81.0728	234.13	8.54921	31.3526
323.944	2377.22	70.5972	219.946	15.2988	29.8642
396.627	2449.36	98.4147	280.867	28.8623	70.4596
319.808	2517.73	83.8054	244.319	25.1509	42.3484
344.668	2434.38	84.5446	224.688	12.8263	38.5947
339.92	2165.26	67.8329	182.32	6.41923	28.4103
370.636	2337.86	71.6701	196.713	7.67755	24.3121
344.121	2543.81	99.7234	320.52	27.6556	41.4369
403.191	2414.54	85.8423	249.14	18.4584	41.9785
396.782	2416.12	85.1869	242.559	19.0367	52.995
295.247	1931.08	43.2171	113.413	3.72917	17.7769
358.658	2266.46	67.4033	168.95	5.31699	23.4552
360.559	2456.48	84.2251	277.465	29.1354	44.0068
324.283	2502.74	91.3967	254.647	17.3774	41.6284
355.931	2624.5	105.238	324.006	37.2097	52.9492
291.427	2117.12	49.7443	148.603	5.67968	22.7525
312.256	2475.46	74.2467	260.904	24.1199	84.9944
365.448	2446.61	80.6462	204.701	18.9818	58.0394
364.609	2426.49	91.0585	319.506	24.6211	46.17
306.218	2251.57	62.1001	196.554	14.1984	33.0868
284.042	2211.17	55.2325	159.446	0.409437	10.103
374.466	2631.05	107.476	317.898	29.3846	51.4084
306.362	2595.97	82.665	227.84	28.6726	58.0124
333.625	2657.28	93.8275	267.888	45.8858	71.0757
349.813	2274.8	67.5924	227.152	19.1108	46.852
306.232	2662.08	122.036	399.061	33.682	62.6921
333.84	2442.62	98.1273	295.302	15.4883	50.1084
302.031	2612.28	88.8535	276.591	19.986	31.4268
341.06	2429.89	81.6929	240.387	16.6371	50.026
339.579	2414.52	91.2703	238.837	13.6514	30.5885
342.057	2601.59	103.431	329.079	31.6421	55.8561
409.436	2670.3	123.61	384.509	44.1887	73.2346
390.635	2367.78	76.0563	231.182	17.7867	37.6332
301.086	2559.93	90.0211	334.757	39.8236	67.5103
343.276	2607.42	111.489	381.904	45.0509	71.2994
314.551	2118.67	59.257	143.324	8.65291	32.9271
366.503	2515.04	85.4688	243.575	22.335	85.5732
330.855	2538.78	83.3157	232.776	22.1147	47.9848
345.324	2741.17	126.846	409.704	50.4284	71.6954
339.758	2468.85	79.0159	217.123	18.1886	66.7918
340.041	2431.86	79.7281	211.794	10.9042	43.2034
342.845	2260.55	64.8778	181.419	8.6035	25.7479
292.884	2458.31	80.0379	226.705	14.8169	26.3375
283.583	2560.09	87.1731	278.182	36.6521	67.2078
330.395	2335.22	74.2995	219.981	13.2646	38.703
289.513	2632.48	98.5863	279.711	24.6234	47.6523
325.444	2431.21	78.2229	212.803	13.8855	45.9898
367.856	2577.3	89.6105	259.733	20.7754	36.2931
322.275	2307.29	62.047	195.105	27.3416	63.3465
384.75	2496.91	88.0434	266.24	10.6132	25.6511
287.314	2550.52	87.844	275.433	25.7753	51.7883
377.218	2380.62	66.4552	205.13	11.7229	43.859
247.226	1876.53	44.8361	110.004	3.15576	15.8535
374.995	2569.11	103.34	299.726	18.2082	36.3027
345.426	2639.31	105.282	322.909	35.7909	59.677
310.994	2442.62	81.4241	226.669	10.9664	37.1362
388.897	2606.26	91.3031	239.154	8.81124	28.0608
319.263	2498.64	72.5532	214.31	26.7384	64.9335
296.359	2570.29	94.2002	333	47.4272	49.7696
357.006	2587.57	94.6109	269.042	17.9995	42.8945
320.434	2533.67	76.5959	241.932	20.8126	44.3145
317.388	2418.71	79.9092	231.326	23.758	54.016
348.429	2362.33	71.9776	193.676	8.46614	32.4932
340.36	2881.88	125.872	396.236	39.9788	55.1019
288.681	2380.28	63.4467	206.056	19.6647	45.7316
310.477	2394.59	78.9639	224.193	15.7253	32.8323
305.151	2341.82	65.9415	192.736	11.217	25.9578
368.954	2460.78	81.3408	240.257	17.8564	41.3614
326.757	2546.11	82.0127	244.743	19.5671	42.1589
327.059	1947.74	42.6073	131.638	1.72187	13.63
323.85	2702.38	112.501	309.267	37.0733	62.4292
391.06	2364.11	71.528	219.103	10.8983	33.0771
314.358	2682.9	95.7353	319.241	34.4701	66.7025
340.459	2182.06	48.6047	149.052	2.59305	22.1941
364.057	2671.14	114.55	381.25	50.5922	65.2957
419.809	2423.73	91.345	312.141	37.3863	59.4342
302.174	2464.81	97.3914	312.175	44.9125	79.0066
321.352	2093.65	51.3022	146.544	6.70899	24.6844
397.327	2638.17	110.187	334.551	24.3663	51.9176
352.799	2308.81	70.2267	213.939	21.2694	42.7552
390.507	2493.6	98.987	289.755	23.8904	54.137
328.128	2668.49	86.7801	289.57	33.3818	48.3202
269.205	2174.78	49.183	150.709	7.80398	18.8584
293.529	2267.98	51.6488	150.389	7.26386	23.4077
271.771	2438.38	78.9657	264.095	22.1044	37.41
324.478	2656.28	123.404	390.63	55.0441	89.6876
353.362	2389.34	68.0318	204.437	16.6534	44.8994
406.967	2427.17	77.9235	209.984	20.4824	44.2921
277.529	2282.19	63.7437	220.336	16.5124	33.4585
325.267	2421.48	79.03	207.305	15.6613	40.7844
300.779	2386.88	77.0939	244.661	20.6589	47.4708
273.647	2608.55	96.8244	288.449	26.7646	58.7837
381.533	2597.08	112.894	366.667	40.47	51.0808
383.789	2384.41	68.8688	197.368	10.9434	53.0296
371.31	2517.67	88.9949	293.565	24.2887	46.5842
410.288	2596.69	105.533	324.953	32.6238	58.1424
297.252	1889.96	41.1417	125.754	4.23147	15.798
272.994	2154.71	52.5425	144.57	8.01318	24.9582
332.97	2480.15	76.445	234.998	21.4452	59.996
402.843	2565.23	94.6468	287.693	27.0248	65.7685
259.736	2276.03	57.0067	167.672	4.15973	17.1759
450.767	2659.13	119.319	375.104	35.1797	55.0981
345.468	2371.58	83.7903	213.526	10.6543	34.1614
311.699	2531.09	81.1742	234.832	24.9263	55.8217
297.366	2126.71	52.4141	146.355	3.28982	26.4858
476.675	2455.4	110.577	307.826	35.597	63.9715
333.219	2323.25	71.521	246.277	20.0888	47.5213
355.079	2410.44	88.8164	282.332	38.8741	71.2133
393.601	2464.33	89.6694	271.473	22.9612	50.5338
396.701	2614.07	120.759	392.821	43.0408	58.4943
296.114	2484.81	71.3756	221.313	35.0868	74.4275
344.682	2299.65	73.7642	211.795	13.6876	30.2061
369.196	2475.21	87.3933	251.916	27.5996	64.3927
298.89	2258.27	66.6218	177.73	4.55064	17.9541
336.882	2312.5	63.1959	173.063	6.86944	30.1171
331.187	2348.19	74.0206	217.238	10.1569	31.0667
383.171	2630.15	113.225	416.448	55.7039	95.3342
370.282	2448.72	87.1173	223.354	18.2549	39.5601
400.919	2429.75	89.0923	295.054	35.9742	65.2406
273.711	2663.99	109.649	347.153	35.1959	59.7313
313.254	2591.15	78.4872	245.668	27.1117	51.601
403.211	2471.93	80.353	249.728	27.2501	69.2487
324.174	2578.87	97.3913	300.66	25.0579	46.3315
346.53	2328.84	55.2304	176.08	6.20132	32.0818
337.141	2335.56	76.9483	235.293	17.6619	58.1601
317.831	2060.93	46.3107	137.972	2.13712	14.1905
363.206	2455.44	75.9316	211.985	8.69445	32.9244
310.843	2554.19	97.2776	273.68	27.6756	80.3998
307.362	2328.19	60.7475	189.549	5.41882	61.8281
347.31	2285.04	63.242	162.552	9.11165	23.0999
365.849	2398.24	99.735	279.718	27.3559	48.513
405.723	2469.16	91.3306	258.669	27.6691	49.1191
390.432	2452.17	92.1597	301.74	36.446	69.7158
326.145	2355.12	78.1454	195.737	10.4876	29.52
249.851	2603.84	73.1555	213.261	17.6409	41.0785
327.988	2681.1	100.741	306.555	33.2984	64.0855
353.847	2472.56	92.0796	284.051	24.2258	39.3989
400.164	2499.25	95.3815	256.943	16.6646	46.5386
367.783	2514.63	101.342	278.453	25.6497	53.6789
340.394	2297	64.9107	182.761	5.22079	17.8108
323.132	2552.08	82.5944	253.254	22.2273	59.8323
346.411	2606.59	114.203	333.598	27.587	44.8428
338.824	2464.01	83.6224	267.903	35.9817	52.6303
333.202	2194.68	61.2444	175.361	4.88933	22.6866
301.315	2492.52	82.221	255.025	18.2867	36.588
274.736	2451.12	69.3863	232.814	20.0899	38.9459
352.489	2572.68	81.4518	252.623	19.2156	40.2853
412.57	2499.04	76.9727	209.817	12.6577	45.9943
398.7	2583.8	93.7288	317.379	26.5407	64.1293
339.313	2389.13	74.9983	224.143	23.0009	38.22
357.531	2475.24	72.4596	199.006	12.626	36.4522
407.491	2397.54	89.3286	259.989	18.6139	54.0628
323.92	2619.29	124.425	397.901	57.6932	69.6935
377.473	2367.09	75.1458	225.805	13.5175	51.0275
296.022	2354.53	54.0098	145.824	5.26305	23.1292
310.797	2151.77	60.2837	166.215	6.54715	25.53
333.137	2241.74	59.8792	170.979	6.92351	26.0837
367.485	2610.29	108.691	341.209	29.0199	38.8707
344.229	2538.92	88.3566	258.309	20.6295	44.072
399.073	2595.34	84.3667	266.977	30.1428	60.7089
321.444	2329.06	69.6047	233.379	16.9097	33.4994
321.746	2663.61	111.315	335.976	35.8373	65.0835
324.854	2034.35	42.22	130.819	2.18371	13.5137
361.581	2607.27	104.081	268.835	25.1148	40.1249
338.387	2217.62	59.3183	182.721	6.39578	25.922
329.172	2542.12	92.9455	278.305	21.7903	43.2945
339.505	2388.76	71.0004	206.864	14.4819	41.6621
249.591	2203.67	57.6847	171.112	5.0371	21.6741
381.86	2661.67	124.524	370.719	44.1286	64.4243
310.354	2474.77	88.5326	312.395	30.6793	79.5841
379.296	2656.91	126.911	321.275	20.6018	40.7098
380.75	2560.91	96.2247	314.848	28.0883	44.6143
255.723	2009.84	40.136	107.647	1.14421	10.3243
332.412	2670.45	101.57	310.843	19.3955	31.3563
320.87	2314.8	62.9014	183.311	7.63359	24.4588
328.463	2577.26	96.2601	358.618	52.1975	61.7346
350.661	2512.66	94.8862	277.93	29.4284	67.3436
351.359	2478.32	86.7121	261.138	19.7354	32.2654
347.973	2578.78	92.8952	272.055	21.9859	68.2998
400.367	2488.04	90.2012	270.857	24.882	43.5369
320.709	2413.8	73.5028	201.916	12.741	51.9311
326.913	2412.54	69.7619	190.306	6.20584	33.8853
347.253	2348.29	71.8181	195.274	8.23176	32.1657
315.622	1981.36	36.0648	99.645	0.909625	10.7283
302.231	2222.4	58.9215	165.126	7.30191	17.8837
310.257	2407.62	73.1382	196.736	7.15831	26.131
365.302	2687.3	115.405	335.007	28.2905	49.5131
344.997	2369.8	75.1978	227.448	19.3708	39.3972
333.108	2521.8	95.3957	329.394	34.3875	49.2973
338.997	2179.01	57.6631	181.584	9.80291	26.6731
281.47	2572.41	90.1613	296.02	15.7383	39.1709
269.353	2568.43	69.3746	212.974	21.7458	33.9217
334.119	2061.03	45.2573	122.604	6.46791	21.9306
302.253	2555.27	82.6344	239.172	19.1897	50.6534
305.551	2536	83.7217	257.915	12.8896	38.7497
347.021	2673.93	104.466	279.502	14.5325	37.6909
341.472	2323.23	75.6059	234.478	14.6982	36.7615
297.945	2432.96	70.0548	217.149	26.7252	52.5872
360.002	2645.96	96.3034	311.156	31.8912	42.7624
320.446	2380.9	79.1989	202.197	12.3494	32.7368
339.737	2390.83	88.0112	277.868	35.596	72.2416
424.096	2560.28	114.439	329.618	29.2156	61.6986
315.621	2573.93	93.5767	260.201	22.0027	36.5245
352.87	2501.36	92.111	306.441	35.4231	54.866
290.576	2507.48	89.0047	286.045	34.822	83.1521
337.025	2488.17	97.8537	274.482	16.8736	43.8768
343.997	2328.11	76.7536	229.682	24.2804	47.379
379.238	2367.68	89.0036	265.849	25.9367	64.7717
360.829	2443.3	88.7577	252.577	18.8937	30.6312
285.638	2064.25	45.0327	133.055	2.96962	21.3068
345.633	2457.85	79.1813	248.244	14.2662	36.9574
341.541	2676.47	109.712	327.871	40.7729	59.2929
290.09	2629.87	106.411	333.573	36.3418	54.785
236.863	2646.4	91.8027	293.106	33.9532	56.6337
292.886	2142.78	48.7115	155.418	7.14641	23.0866
307.421	2025.57	47.173	147.817	5.34539	22.876
228.133	2233.89	52.3664	145.521	7.74363	28.1189
350.295	2332.77	69.6609	215.599	1.98432	26.5188
353.118	2540.73	94.195	252.539	12.2157	31.4337
308.374	2619.55	96.2961	272.119	17.3077	32.8524
389.844	2499.03	93.9181	299.446	43.6691	71.2109
334.839	2398.16	73.29	204.834	15.7223	35.7067
300.426	2592.02	81.7424	236.028	20.9921	33.1101
343.923	2375.48	69.9571	242.986	14.9407	28.2792
323.39	2497.11	87.3787	245.685	16.4945	33.9862
323.682	2491.84	71.2707	230.304	20.7212	61.9092
390.53	2670.17	123.376	389.169	51.2739	74.4805
364.457	2363.22	73.9129	211.884	12.9619	36.4908
368.307	2389.34	79.2321	198.366	10.1771	36.9425
254.278	2429.9	64.6161	195.217	9.46403	22.7709
355.716	2579.15	104.142	343.438	45.5219	89.3014
324.597	2406.94	73.1609	233.061	9.86277	29.9454
326.26	2634.6	112.128	306.159	34.7112	67.0581
380.749	2566.44	101.081	260.455	20.5439	41.9534
328.979	2600.37	97.1531	262.661	18.2517	39.4211
349.941	2375.2	77.1451	193.491	12.4618	36.2542
373.843	2469.04	90.3199	230.663	10.9495	40.7908
279.819	2171.81	40.444	135.981	5.06513	25.4834
306.879	2007.33	45.1057	138.323	6.02474	22.6478
276.818	2226.36	53.3364	152.18	5.91626	27.2735
352.847	2468.99	94.8261	285.61	36.4836	51.9002
316.721	2373.76	76.5855	280.987	24.5455	40.051
329.511	2727.3	105.447	296.179	22.9966	27.1792
412.658	2565.25	103.706	289.434	26.2013	52.8731
368.515	2603.28	100.022	282.206	12.3393	23.7924
284.162	2684.94	96.6029	293.094	37.8503	74.7867
244.162	2481.66	72.9134	231.429	16.8761	40.8958
346.245	2546.32	105.311	283.122	27.3502	98.2842
314.018	2396.53	75.6462	224.496	16.8693	36.6537
251.822	1829.4	27.1442	79.0597	0.831717	8.83279
366.953	2379.08	71.7176	202.314	9.03361	21.9866
289.479	2151.53	46.4519	127.667	3.33193	14.4865
315.271	2492.94	80.5505	265.464	24.7049	49.0544
339.895	2473.81	88.7738	273.243	23.0414	59.1576
357.826	2404.27	74.4887	205.218	9.50848	30.27
338.774	2454.72	83.0401	250.81	28.1687	63.0256
313.953	2304.1	63.2914	177.709	8.28979	23.8792
335.821	2317.81	71.882	225.202	14.029	39.4784
364.461	2380.42	81.3821	215.442	11.7346	32.5075
352.889	2649.97	113.544	350.888	32.7649	63.3779
361.62	2461.42	84.6798	256.414	27.5078	69.8327
339.387	2405.76	71.5748	206.895	13.8689	38.6636
290.372	2463.73	67.6562	197.628	10.2674	35.641
315.824	2399.28	72.9038	219.443	8.18666	26.1395
308.373	2334.64	61.7411	197.861	15.338	26.1253
314.453	2553.06	109.312	355.174	42.4578	69.8417
347.049	2258.34	65.6098	178.303	8.30054	26.8673
304.82	2091.75	43.8704	141.307	0.556485	9.37181
319.905	2424.83	70.2272	211.279	14.6736	29.8374
363.316	2386.89	76.7464	218.688	15.7455	39.5841
311.797	2091.56	43.5156	123.826	2.56059	18.2564
337.909	2633.6	99.8804	299.731	34.5234	55.9996
307.52	2683.7	111.041	356.471	34.1952	50.9131
358.884	2470.54	89.5802	255.802	24.2303	42.9153
276.326	2488.97	73.7042	245.086	18.6611	44.9756
305.944	2240.88	47.4688	152.055	9.97746	28.1716
270.709	2124.49	53.7639	160.316	9.98821	37.7123
369.87	2423.71	76.7194	237.292	11.8403	44.8066
316.754	2449.21	72.2879	196.784	27.1453	58.2191
325.696	2678.58	87.9811	262.478	26.8954	28.8664
272.251	2168.9	58.7386	170.277	1.96856	12.7245
350.466	2323.22	76.2232	260.301	21.4212	49.2785
414.2	2455.04	97.0722	305.628	22.2917	37.7982
331.676	2481.71	82.2659	248.002	24.8694	49.4628
370.069	2616.88	105.827	289.225	16.3497	40.8638
397.408	2719.87	106.301	315.089	21.7904	41.7104
355.69	2407.56	72.4763	195.598	11.5776	31.1824
316.592	2556.82	76.6741	233.715	12.5553	41.6277
319.537	2316.32	74.3522	217.263	16.3678	57.1595
301.586	2422.7	86.9882	255.463	22.0965	42.8556
312.741	2413.44	75.014	244.505	34.0798	76.577
362.265	2505.68	82.9016	251.247	24.5366	65.3819
286.585	2612.48	92.3792	284.619	26.0141	51.8499
323.86	2509.03	77.7541	227.657	19.606	50.6629
428.033	2254.74	58.1259	164.457	8.93775	33.0114
305.928	2665.81	108.484	355.06	33.524	49.9114
281.682	2189.92	58.0154	165.255	6.05056	23.7167
308.437	2502.59	87.3949	299.105	35.0528	61.4663
264.842	2426.51	67.4974	206.595	9.16155	26.2071
306.03	2641.06	91.1556	267.428	29.6629	42.2424
338.719	2540.04	88.2885	263.601	17.6228	60.8294
384.984	2166.43	68.428	190.359	3.23427	19.0128
417.8	2517.96	106.329	333.932	33.8127	58.5115
329.814	2466.01	80.5397	226.884	15.6654	30.2324
391.297	2457.11	101.65	336.346	44.6729	57.3303
333.91	2372.73	64.3959	223.968	19.3368	58.4743
324.861	2368.95	75.8873	212.971	8.49982	26.0164
320.639	2417.72	66.4373	202.976	19.2828	30.2077
364.811	2474.2	86.1899	246.823	19.898	54.6361
301.774	2527.91	85.1315	293.573	33.2899	60.3443
307.847	2641.21	109.39	321.075	25.0316	50.9282
236.54	1895.23	36.6424	97.1885	1.27181	13.5727
353.38	2479.76	89.4551	260.61	11.3815	40.2611
292.219	2505.76	78.8007	243.123	19.4519	46.0915
307.822	2405.56	70.0828	200.601	15.1181	35.5659
295.783	2328.8	63.007	186.115	11.8268	32.1309
351.916	2420.23	72.1226	210.395	8.84516	30.2736
319.334	2188.67	55.3154	162.495	14.2303	30.7851
324.553	2261.77	50.3263	160.595	5.10765	23.9533
338.666	2563.98	107.317	323.149	37.9568	77.0647
334.113	2400.49	77.1534	226.431	26.8985	64.0466
340.629	2716.4	116.144	352.044	40.0352	68.118
341.911	2374.14	71.632	198.818	13.2285	24.9843
367.335	2442.16	76.8978	218.824	13.4768	35.7273
252.786	2529.61	75.0264	242.277	32.0105	50.5487
408.103	2379.63	77.987	208.81	15.0056	39.1962
323.879	2597.06	96.2646	299.633	28.8549	65.9887
291.378	2081.43	46.0486	152.369	4.77323	21.3007
264.502	2585.61	78.6171	228.05	19.6451	48.8891
309.397	2668.43	111.863	319.762	29.1634	57.8136
265.184	2603.62	83.8534	281.286	20.273	48.0528
318.324	2614.25	85.4778	241.531	20.9617	43.5287
357.872	2630.11	91.3399	275.777	34.7543	84.0532
353.758	2764.83	121.42	386.299	42.2452	52.3707
356.936	2519.23	96.6219	249.043	9.54899	35.8361
349.406	2469.96	84.0658	287.01	25.6946	71.3568
331.945	2389.18	70.6733	217.385	10.2598	37.6655
433.034	2582.07	124.002	440.482	72.3702	86.4975
334.371	2345.49	74.5169	203.623	7.17789	44.3469
274.564	2421.22	72.0214	195.956	12.2996	31.5441
241.9	2299.16	52.3611	155.604	2.99734	25.3661
338.033	2342.05	62.884	173.983	9.56335	31.988
330.557	2512	78.0404	239.096	27.5036	60.5217
335.926	2398.2	73.7544	210.718	9.7161	30.66
345.027	2516.77	90.351	258.134	20.4489	43.9863
290.561	2573.55	93.8096	311.013	33.5865	57.4127
276.045	2597.66	89.1646	287.712	35.851	49.4112
349.664	2559.49	83.959	228.621	8.70807	45.5889
332.32	2555.23	101.758	333.883	39.2157	44.2644
331.219	2527.72	78.1959	230.104	12.4602	43.4311
344.077	2679.39	99.5281	312.252	42.6412	69.5413
259.614	1964.54	35.4976	88.8414	0.295575	7.27544
325.352	2345.19	68.4392	189.435	10.1122	32.5735
282.095	2738.83	100.035	293.069	24.6102	47.0486
314.64	2374.71	68.1738	186.797	18.4276	36.1312
305.813	2464.72	66.585	193.675	12.0402	40.3578
311.454	2519.06	82.1928	268.996	27.1927	49.0715
359.267	2452.53	84.761	250.598	25.1991	69.0693
270.136	2251.39	49.399	160.942	11.0687	35.3794
342.987	2232.22	54.3651	171.872	5.92366	27.5463
353.186	2563.86	100.787	326.064	44.6086	66.1431
279.267	2321.13	61.1704	188.063	18.7584	40.2724
333.761	2354.25	68.6074	192.332	14.4655	41.5867
209.017	1714.48	22.1924	69.3699	1.48622	11.6756
367.236	2569.76	93.1874	291.03	27.5748	38.037
333.247	2459.07	82.6551	228.056	12.2158	30.7753
390.21	2556.47	107.663	373.93	61.9667	97.2573
348.932	2351.29	68.8938	185.513	9.16906	24.1527
277.91	2586.92	82.465	231.464	20.8336	35.9179
338.954	2513.95	78.7945	257.357	7.41475	34.387
347.724	2336.02	66.7165	183.952	7.03864	20.6393
362.057	2518.99	92.2099	254.048	27.9975	46.7385
202.895	2062.73	42.9126	121.892	1.00182	11.1954
338.877	2371.15	72.3441	224.541	23.621	40.8273
283.984	1988.79	42.325	132.613	5.23787	19.3061
403.797	2472.54	92.2243	253.928	19.9176	49.9166
377.011	2632.24	102.735	323.623	33.3927	73.9919
310.392	2467.64	82.6363	260.937	22.9512	40.8948
287.18	2467.29	76.7158	230.303	16.2981	52.7142
338.355	2456.26	78.4043	249.735	19.5794	41.7577
351.317	2290.9	62.1371	143.396	5.99744	29.2876
267.104	2265.94	56.8935	167.647	14.1606	31.9622
299.277	2597.7	84.124	269.083	15.479	34.412
324.768	2440.92	76.7242	251.637	15.1117	30.4313
390.034	2462.23	95.7522	289.779	33.0223	61.1023
356.71	2499.44	95.3534	245.633	23.1535	49.7338
347.852	2224.18	63.9338	181.792	12.8466	30.1243
336.808	2475.06	95.8775	290.364	15.3589	41.412
378.475	2519.72	101.626	331.597	35.84	74.0555
365.411	2645.55	121.33	360.803	42.3244	62.202
321.788	2541.61	87.7905	263.43	19.7471	49.0239
295.175	2657.36	99.1831	315.412	24.0933	39.7398
372.08	2481.21	88.1552	243.524	15.7084	33.1676
329.139	2593.71	96.3398	266.539	15.8499	56.568
363.914	2327.14	64.926	201.88	9.36295	31.9227
388.007	2636.97	110.795	381.547	32.9254	47.511
464.106	2485.15	91.3006	271.639	24.8825	64.8688
282.585	2288.21	56.0402	175.663	8.26674	21.2054
365.884	2238.07	72.2765	189.976	13.3568	43.7835
421.239	2461.7	82.7525	235.205	14.9762	36.2347
378.99	2373.08	66.2997	184.817	16.5798	39.9144
293.89	2179.75	46.1199	139.953	4.34804	16.2489
333.602	2477.36	96.1828	302.662	22.5027	41.4255
334.955	2447.66	70.4945	204.121	8.48852	24.7043
373.563	2513.87	85.08	262.452	20.9739	55.6935
324.478	2284.18	63.768	183.226	9.14976	31.3146
339.386	2356	68.9179	199.589	10.6955	27.8776
344.464	2388.64	60.567	169.435	5.56226	35.6001
301.375	2531	87.7089	292.09	23.7563	46.9983
351.62	2538.35	101.716	309.316	27.6213	51.6036
321.451	2378.14	66.5487	183.687	7.98721	31.6482
390.298	2563.17	107.843	314.822	36.2342	62.004
312.441	2331.32	63.9291	212.978	11.9178	28.9246
329.039	2364.26	80.1503	210.793	20.5058	37.9349
397.998	2282.7	64.2686	181.881	9.4579	19.2808
358.582	2413.51	72.5952	187.71	20.0924	40.3464
268.421	1914.24	32.8925	81.3409	0.442884	7.73531
230.45	2645.5	97.2417	275.447	17.2397	48.2319
271.126	2193.55	49.7601	128.238	6.44881	16.852
256.02	2744.26	128.457	441.778	56.6885	68.494
308.169	2520.29	78.2739	223.627	15.8697	40.9679
329.517	2503.47	94.4548	276.868	11.6408	40.2794
327.159	2492.67	85.4047	261.296	24.2131	38.458
327.41	2149.24	51.1961	151.341	10.008	32.6488
358.145	2627.18	92.3148	307.595	47.9843	66.0456
351.506	2566.47	104.323	279.17	23.2382	53.7226
343.59	2517.69	92.308	274.958	30.0788	71.5175
342.384	2647.18	97.3565	270.111	18.234	40.8755
399.036	2619.97	101.696	272.533	17.5921	41.6927
321.651	2404.67	82.1714	242.702	31.6877	55.4025
313.325	2283.94	54.5983	154.521	5.07488	20.7378
221.4	2078.02	43.3434	125.181	1.96784	12.7748
426.91	2484.31	100.468	369.44	46.1709	88.3233
443.887	2471	88.255	282.732	36.8725	71.3454
391.145	2554.36	103.586	299.367	24.691	48.3279
353.919	2557.81	89.0079	338.564	44.4614	65.1123
309.526	2711.76	109.094	319.911	26.7989	47.6734
347.799	2263.82	67.1767	165.995	8.77533	22.38
371.214	2502.57	100.136	285.867	22.905	51.2615
332.599	2453.27	74.1397	227.239	10.8497	25.863
356.263	2651.81	98.8476	302.382	33.0769	60.3924
327.319	2201.93	60.5549	175.902	6.78778	27.4858
306.515	2415.16	72.6408	206.484	6.27367	25.9913
330.015	2380.72	72.5541	225.658	20.4707	36.714
354.679	2615.61	91.8519	244.206	15.945	46.7603
405.431	2533.57	102.587	338.509	38.5484	63.8133
366.418	2467.88	81.8391	218.573	22.6013	47.7064
359.829	2479.22	78.5149	206.663	9.0254	28.3752
357.174	2439.84	91.1825	293.441	31.3148	54.3085
340.008	2296.37	67.198	212.96	22.9416	60.7253
334.271	2236.32	51.1974	156.85	11.1121	40.781
300.793	2355.55	74.7188	210.224	15.3402	30.429
335.943	2646.23	113.764	361.13	45.2685	76.1297
384.797	2646.42	120.16	354.23	29.2509	56.4811
291.642	2550.68	77.5267	233.992	19.413	41.6897
333.309	2595.24	98.4987	306.586	29.7732	59.1864
324.6	2447.94	72.9536	237.261	16.0244	31.6918
301.648	1943.04	50.3691	127.289	1.73308	12.1002
350.673	2347.97	75.2659	197.376	7.52755	28.7964
310.141	2477.31	84.9829	206.269	12.7594	36.6906
319.046	2244.75	62.0137	153.083	7.21066	31.4257
277.793	2483.19	90.1153	273.988	31.7625	56.9012
375.366	2177.22	56.6652	165.387	5.00728	26.9028
346.162	2155.51	52.7125	135.794	6.16631	33.6601
320.685	2539.09	73.833	205.294	10.0894	27.5416
373.489	2544.44	87.2427	239.269	22.1932	71.6281
364.55	2413.36	80.9925	221.615	23.3124	42.2789
389.134	2329.24	67.8792	203.757	15.3476	35.7883
294.745	1902.76	40.0826	122.831	1.89868	12.6606
306.954	2138.62	47.6798	139.253	4.0905	18.7082
316.191	2348.59	76.2164	205.103	19.9983	45.3986
308.385	2410.49	74.3075	202.074	6.16708	21.6957
278.354	2328.73	61.2982	155.543	8.43795	26.0909
299.564	2397.57	73.2914	225.124	24.3017	49.9626
303.927	2518.39	88.7695	214.106	13.5282	38.7215
357.562	2574.87	107.789	340.972	28.5896	57.3684
318.564	2379.23	74.0983	214.039	9.45836	22.7648
313.094	2471.97	83.0757	247.667	22.7373	47.9291
404.031	2588.21	103.407	322.819	34.866	54.5852
201.187	1874.2	36.1517	107.204	2.67499	15.4505
234.027	2549.12	74.2935	242.864	28.3723	56.482
349.485	2607.68	95.6822	292.662	24.9019	50.0131
380.695	2393.4	74.2059	213.225	14.8975	36.7059
413.147	2327.96	80.891	210.167	12.3833	42.0835
414.684	2738	129.149	390.812	36.8565	60.3939
342.34	2279.01	54.657	159.558	2.82428	22.0389
377.147	2512.44	90.8339	284.507	20.4883	46.5352
297.924	2397.36	78.7429	253.244	14.2175	47.3123
347.747	2476.79	85.6158	243.743	21.8923	39.4352
363.959	2442.69	83.0525	247.623	16.0266	41.5463
350.325	2511.73	83.5119	239.465	18.9992	41.2122
345.624	2461.56	92.6598	264.413	28.7367	45.9852
299.381	2076.59	50.455	134.613	4.01741	23.2225
472.736	2545.35	105.521	363.438	64.5218	88.2871
334.509	2498.36	85.954	238.126	14.9968	44.4539
342.756	2403.66	77.0746	211.515	13.1369	41.446
341.708	2553.08	92.8909	271.036	21.1336	33.9291
347.708	2685.01	112.789	379.111	42.867	65.2387
347.422	2328.52	74.835	216.686	7.49755	24.4129
325.007	2647.83	106.241	400.256	71.8381	99.0332
338.822	2571.76	95.3531	312.438	36.8721	64.7751
349.086	2369.33	73.5757	253.917	28.3891	36.563
378.42	2333.56	74.9223	214.764	15.3368	49.3496
350.035	2404.31	68.5857	213.456	5.76931	16.5452
394.547	2238.82	60.3236	177.216	10.9736	26.2337
354.899	2452.96	96.6427	298.531	24.7462	52.1019
321.956	2469.36	112.299	332.446	34.9765	52.2615
340.556	2265.73	60.4915	163.537	9.90806	28.0406
300.287	2622.79	87.046	281.256	24.896	51.639
281.728	2206.49	61.2478	185.255	9.43546	35.9847
378.915	2414.37	87.0789	231.96	26.2442	51.2743
388.129	2580.87	93.1947	287.156	20.3652	59.1932

## Sheet: eq. constants
L10	L21	L32
5.95986	3.47908	2.13975
6.0375	2.92097	4.95762
7.09114	3.08431	1.47816
6.44391	2.4289	2.27961
6.08943	2.77335	1.55184
7.15342	3.38185	3.04866
5.56378	3.25485	1.70796
6.94211	3.3823	2.12182
6.3753	2.93743	2.26611
9.2582	2.79013	5.23871
7.06145	2.88308	2.59498
6.34121	3.18439	2.06464
6.64748	2.80502	2.13712
6.97653	3.07608	2.07562
6.47156	3.13151	2.26785
6.42647	2.8025	1.5677
6.7294	2.68997	5.14419
5.93003	3.74629	1.36265
9.03104	3.14754	4.54771
6.01984	2.77847	4.02631
5.39984	3.05844	1.65032
6.53522	3.10982	2.4231
6.60695	3.3345	1.55409
6.39671	3.24425	1.60326
6.46386	2.57332	6.49359
6.7557	2.92135	1.88408
6.90818	2.63736	2.62941
6.74151	2.67013	3.5174
6.78355	2.75602	2.95065
6.00461	3.36947	1.92397
7.42118	3.28123	1.52603
8.5803	3.34631	3.99374
6.44184	2.83883	2.98498
7.71241	3.14434	2.55016
7.17541	2.37737	7.04713
7.10158	3.06008	2.3875
6.00355	3.84165	1.13517
6.10312	3.01751	2.52815
6.40835	3.01665	2.13788
6.84985	2.81564	2.26281
5.81872	3.54217	1.30578
6.48073	2.75213	2.63554
6.02999	3.13479	2.46258
6.94302	3.26075	1.8511
6.39327	3.1585	1.72873
7.01119	3.17421	2.75447
7.01677	3.05087	2.3037
6.29994	2.91562	2.11533
6.62589	2.77656	1.89752
5.83938	2.9033	1.94702
7.97805	3.2577	2.54685
7.64634	3.31481	1.94829
6.06377	2.84901	1.82758
6.08802	3.03898	1.35231
6.73501	2.64139	2.74019
6.72348	2.77836	2.15974
7.50287	3.08494	1.81338
8.02988	3.30488	1.72501
6.96511	3.02082	2.03863
5.85572	2.98351	2.8548
7.79494	2.25421	2.20991
5.80618	2.9076	2.56204
6.28267	2.82723	2.01341
7.34202	2.88027	1.57436
6.73506	2.89695	1.8374
6.14499	2.64427	1.9257
7.89078	2.95295	1.91052
7.15931	2.71163	2.34894
6.79351	2.78934	1.93981
6.16725	2.71192	2.34587
7.02644	3.15537	1.62919
6.88772	3.14454	2.28115
8.25538	3.0486	1.73621
7.72326	2.78276	2.56694
6.01876	2.9873	2.01668
7.22411	3.20729	1.24819
6.87036	3.09258	2.17371
5.72109	2.8113	2.50308
6.53686	3.35461	1.32538
6.52112	2.75788	1.77441
6.27599	2.97963	2.36621
5.62622	3.10979	1.6042
6.31564	2.48988	5.11494
6.53823	2.66584	2.58645
7.20918	2.83197	2.8031
6.80803	3.04437	1.64267
7.49131	2.85751	3.04395
7.06045	3.03378	1.88405
7.39301	2.52049	3.07936
6.16575	3.00858	1.85785
7.23836	2.41057	3.77231
8.80816	2.93252	1.87839
7.30198	3.22736	1.60273
6.66061	2.45253	3.55755
5.93774	3.0044	1.87897
6.52452	2.76308	3.26689
8.84231	2.94404	2.18514
6.30967	2.93024	2.65806
6.5241	3.07287	2.08911
7.18024	2.65982	2.9385
7.61314	3.32292	1.81369
6.66431	3.15496	1.38688
6.60355	3.136	1.4469
6.11793	3.0033	2.45743
6.82166	3.13084	1.36286
5.79339	3.52916	1.18584
6.76186	3.03184	2.44298
5.47462	3.57183	1.34199
6.50826	2.41538	3.51212
6.90174	2.99497	2.15798
7.07458	3.48397	2.11695
7.21673	3.04783	2.16191
7.59472	2.49212	3.14905
9.0461	2.84737	2.82346
6.71859	3.24008	1.36214
6.97966	2.74049	2.97826
6.03501	2.85913	2.05637
6.1973	3.14971	2.03896
5.71207	3.5627	1.31967
7.68366	2.99047	3.18926
7.72423	2.86221	3.28676
7.01924	3.47314	1.56024
6.17704	3.13899	1.41866
6.31335	2.74482	2.66288
6.68258	2.76351	2.36697
6.08103	3.08792	3.67404
5.70894	3.07578	2.06604
5.99731	3.17172	1.79585
6.56578	2.96453	2.08028
6.49792	3.96421	1.5033
6.63277	2.86285	3.0183
7.54494	2.81908	2.85027
6.41499	2.77752	3.74725
6.12653	3.4264	1.09088
6.18217	2.82913	2.0449
6.85253	3.06459	2.19512
7.44597	3.16036	1.55079
6.7204	2.5725	1.8929
6.85987	2.70254	2.7356
6.41577	2.99201	3.18136
6.21578	2.60982	2.24481
6.57275	3.22326	1.73603
8.41457	2.90686	3.29118
6.86392	3.47114	1.00097
6.59063	2.82045	2.93917
6.22468	3.23879	2.93722
6.34278	2.94869	1.9577
7.99565	2.96226	2.38897
6.81445	3.16029	2.69617
6.35404	2.62664	2.35557
7.75309	2.91161	1.79197
7.06856	3.40539	1.75215
6.38525	2.96368	2.64266
7.21709	2.89498	1.96105
5.66542	3.35517	1.76712
6.94069	2.5067	2.7889
7.40797	3.12606	2.46512
7.04373	2.94456	2.04794
6.00624	3.16307	2.02989
5.62633	3.30496	2.80967
5.85404	3.08663	2.23603
6.76173	3.00625	2.32406
7.16511	3.78099	1.2753
5.67841	3.18583	1.96489
8.39008	2.94296	3.29254
8.56043	3.20746	1.7713
6.54146	2.7379	3.42315
6.2351	3.01569	2.60232
6.95109	2.99143	3.01994
8.4578	2.84012	4.36993
8.04198	2.75667	4.25976
6.9394	2.88797	3.67099
7.05047	2.8338	2.34515
6.26964	2.62043	3.14878
7.08193	3.80376	1.52282
6.33456	3.03349	1.43086
5.63639	2.99682	1.58073
6.76772	3.01032	2.65993
6.15029	2.77158	2.19764
6.27604	2.91093	2.08871
7.03181	3.05904	2.37492
6.30268	2.64873	2.05205
6.28149	2.79029	2.72493
6.322	3.15733	1.35378
7.40667	3.05325	2.87
6.27626	3.1136	1.89134
5.93637	3.01027	1.78157
5.98734	2.95989	1.5562
6.99968	3.1162	3.75949
5.85893	3.0943	2.19485
5.59459	2.91505	1.4265
8.03995	3.18584	2.03605
6.63558	2.84915	3.67398
7.62715	3.17159	2.17497
5.7742	2.54011	1.88645
8.2231	3.53008	1.36826
7.70335	2.94871	1.23853
6.8266	3.291	1.00226
8.71427	3.52353	1.45654
6.10766	2.84729	3.71734
6.67369	3.01241	2.28773
6.12919	2.81541	1.72035
7.82955	3.22255	2.99974
7.34781	3.24799	1.64475
8.49044	3.34538	1.37131
6.14024	3.52188	1.09137
6.72751	2.80587	3.31743
5.40142	2.71354	3.13354
6.92681	3.09497	3.68799
7.35257	2.51882	5.82808
7.72387	2.91373	2.07106
6.04961	3.21079	1.68425
6.78884	2.95314	3.80004
5.87348	3.12076	1.65145
6.65983	2.77203	2.3623
5.70574	3.3801	1.34263
10.1858	2.68897	5.24032
5.8127	2.88325	1.49616
6.95549	2.86679	2.38702
6.62737	3.28357	3.49241
8.04214	3.48346	3.11774
8.29243	3.04495	1.35437
6.29504	3.4641	1.03343
7.72458	2.81597	1.96859
9.53374	2.63826	14.4317
8.78436	3.11285	3.46974
8.21181	2.98561	2.76923
6.79897	2.73331	2.97919
6.87137	2.89887	1.49201
6.82442	2.62073	2.54086
6.70862	3.58586	2.44955
6.95812	3.11119	2.12104
7.24812	3.07424	1.77736
8.70305	2.87871	2.16982
8.61299	2.88287	5.12154
9.44239	2.53037	10.2903
7.05176	3.01262	2.08051
6.59782	3.20465	1.81691
6.88118	3.10812	2.21137
7.26806	2.96382	2.30956
7.04627	3.05979	1.59257
7.23739	2.79223	5.74093
7.59825	2.56473	3.74227
6.60122	2.90097	3.27872
6.97165	2.78855	2.49778
6.07979	3.10278	1.42432
6.02379	3.0588	2.15907
7.17672	2.77375	2.21935
9.60615	2.6381	14.7439
6.13323	3.46258	1.4754
7.60654	3.05782	2.04068
6.43632	2.849	2.29655
7.95425	2.39746	21.2453
7.212	2.91604	2.52626
8.23677	2.91114	6.59088
7.8318	2.89804	2.09608
7.10236	2.91106	2.23551
9.40245	2.62935	12.837
7.58438	2.77756	4.50912
6.88659	2.66157	2.02259
8.55068	2.62312	6.95502
6.62786	3.02536	2.22446
7.27015	3.40584	1.53881
6.42992	2.99919	2.86266
6.39272	3.08862	3.04776
6.57	2.79027	1.31242
5.77338	3.04982	2.18924
7.14364	2.96118	3.3349
8.05801	3.41594	1.32389
7.24489	3.41133	1.95499
6.99264	2.61698	2.23069
6.88339	3.11161	1.65267
7.8171	2.78915	2.01075
5.92208	2.84284	1.93177
6.78779	3.16386	1.59882
5.63069	2.53877	2.26021
7.42645	3.27904	1.6435
5.9683	3.27259	1.91509
7.4073	3.5169	2.13077
7.47751	3.0433	1.87714
7.90413	2.87678	2.46672
6.05347	2.84705	2.78319
6.32041	3.13817	1.74967
7.2858	2.89841	4.89008
7.74478	2.99819	2.77926
8.03296	3.05919	2.15924
6.10153	3.03057	2.77037
5.8096	2.84176	1.97718
5.98646	2.57039	4.09873
7.80316	2.85833	2.74248
6.74739	2.75933	1.70569
7.7227	2.67863	3.95815
6.58565	2.96042	1.85076
6.54587	3.20161	1.28539
5.98601	2.5381	2.39727
7.09872	3.10388	2.22959
7.06486	3.09322	2.17875
7.17526	2.77818	15.0588
6.8776	2.99479	1.9572
6.78764	3.26054	1.97135
6.66872	2.55057	1.82813
5.64173	3.19615	1.94578
6.35296	3.46115	1.47222
6.82017	2.7177	1.58507
6.26204	2.75563	3.01029
7.95966	2.51542	4.07965
5.84366	2.99693	1.9173
6.11126	3.08464	1.51456
7.17577	3.37705	3.87607
6.7124	3.30482	1.43471
6.85363	3.09722	2.95398
6.79294	3.67625	1.38193
8.83042	2.78661	2.1774
6.19736	3.20243	1.2582
6.68214	2.87262	2.0539
7.40579	3.15251	2.24122
7.88016	2.96001	5.09124
5.95256	2.93578	1.87912
6.0643	2.7403	2.42936
6.69881	3.24067	1.74913
6.20408	3.25538	2.17585
7.54541	2.67634	2.84986
6.92659	2.99943	1.78941
7.54987	3.03663	5.56322
6.56997	2.63531	3.38416
6.01951	2.84361	1.8749
5.80015	2.67708	4.53223
6.57763	2.88716	1.39953
6.79507	3.05601	1.82694
6.92445	3.29856	1.54722
6.23319	3.26696	1.91539
7.63145	3.15084	1.68131
5.54585	2.92219	2.12933
7.64058	2.71413	1.8985
6.90474	3.47854	1.87053
6.32592	3.04885	3.87051
6.66174	2.55062	1.93536
7.28377	3.43911	1.73631
7.75927	3.02411	1.44788
8.42557	2.97505	2.13693
6.36511	2.77797	2.06737
6.46269	3.30229	1.18025
8.33985	3.0065	8.37836
6.36849	2.84318	2.61145
6.6204	2.86306	2.64313
7.77706	2.57306	3.4512
6.06077	2.90244	2.27407
6.21358	3.19378	1.33782
6.67399	2.94638	1.73581
6.34462	2.91263	2.01411
6.1908	3.34043	3.80391
7.18108	3.06276	2.3985
8.50489	2.77445	3.37243
6.70479	3.38734	1.93682
7.01691	2.90186	2.03598
6.494	3.03913	1.73429
8.32656	3.05975	1.81437
6.93472	3.04621	5.92081
6.87692	3.06573	2.1895
6.81028	2.81616	1.9575
7.83985	2.81918	3.19917
6.55856	3.15267	2.27062
7.23438	2.65969	3.93061
6.21228	2.74129	2.02372
8.38667	2.97261	9.96822
7.40717	3.06617	2.30514
7.76021	3.45474	1.72388
7.51536	2.87938	3.05173
6.59177	2.88695	2.30135
6.00334	3.14249	1.71818
7.08104	3.05776	2.08075
7.22034	3.35406	1.68187
8.52437	2.95251	2.5019
7.06286	3.08064	2.66627
7.47429	2.73167	2.11249
6.94701	3.30085	2.00691
6.26295	2.75414	2.33124
6.33303	3.40045	1.01051
5.4425	3.29296	2.26063
7.52682	2.92827	15.1754
7.38069	3.23245	1.70429
9.57896	2.71031	5.73712
5.58823	2.83218	2.78122
5.35151	3.33555	2.34676
5.29578	2.8666	1.49341
8.42648	4.02612	0.954711
5.59254	3.09969	2.39354
6.87153	3.86279	2.00827
6.73339	2.75678	1.98626
8.15728	2.9809	5.3654
4.95634	3.04876	1.26111
6.93349	2.81604	2.76059
9.43157	2.64707	7.73187
6.1125	2.92493	2.49561
6.93878	3.00313	1.86095
7.04821	3.63393	1.34368
7.65831	3.17586	1.22727
8.46135	2.63997	2.22708
6.09031	3.11125	2.12762
6.20901	2.63549	1.81581
6.7656	3.86038	1.11676
6.59499	2.86709	1.42414
6.47055	3.17292	1.72091
7.01977	2.6966	2.07811
6.39775	3.07026	1.95262
6.11183	2.82074	1.74596
7.1572	3.07022	2.23225
8.88517	2.84862	2.41081
9.59484	3.01592	2.99445
7.47483	3.0606	2.00176
7.54649	3.32888	2.49272
5.62472	2.62101	2.82149
7.0051	2.90795	2.60621
7.79895	2.82255	12.8447
7.81609	2.71186	2.61628
6.8222	3.11623	1.9184
7.90121	3.25693	2.39344
6.31255	2.79974	3.47461
6.95443	3.08561	1.71084
7.34595	3.10705	4.59819
7.4888	2.89858	1.90193
6.9373	3.27101	2.07966
5.50254	3.34428	2.00253
6.79313	2.8861	2.5732
6.93417	3.62456	1.23369
5.73621	3.54491	2.21258
9.03906	2.96619	2.81461
7.02244	2.68273	2.08625
7.16939	2.9942	2.50667
6.48309	3.22612	2.34565
7.66968	2.87164	2.20659
7.61553	3.0484	2.97893
6.90871	3.38326	1.64597
5.52698	2.77054	1.79743
7.50289	3.156	3.09047
6.02175	2.95784	2.73844
6.40679	3.18866	4.85469
8.13857	2.84996	2.58257
7.35177	3.05791	2.5505
6.31565	3.32185	1.81147
6.20009	2.83425	1.64205
7.23103	3.05132	3.32234
6.81083	2.69114	2.82229
6.70887	3.45785	3.27439
6.78778	2.94177	2.41903
6.23938	3.12142	1.78641
6.14267	3.06657	4.53615
6.66387	3.48337	1.72574
6.7183	3.07973	1.45694
6.18764	2.63621	2.77385
6.20018	3.19439	1.57865
6.42347	2.43388	1.76502
5.74648	2.47368	11.438
5.9405	3.85077	2.27329
6.22159	2.58275	3.71462
7.34951	2.85334	3.29658
6.52584	3.10349	1.38512
7.23593	3.03533	1.33784
8.11301	3.13427	3.25953
6.98985	2.90965	4.79648
6.68625	2.77801	3.20384
8.72057	2.80857	4.50034
6.88439	2.93177	2.17018
6.95568	2.8427	7.33893
6.73974	3.05705	2.13806
5.88444	2.98988	2.15432
6.16879	3.42784	2.29573
11.0259	3.27474	2.1602
6.95158	2.64584	1.81779
6.97053	3.06873	2.15592
7.23694	3.2644	1.29184
6.77683	3.13459	1.96415
7.09182	3.0873	1.63559
6.2374	3.38561	1.61893
6.39604	3.02831	2.86762
7.71212	2.94905	2.53155
6.99687	3.10779	4.4334
7.32388	2.85624	2.05919
7.16083	2.89223	4.68879
5.6122	2.93735	3.01185
7.10459	2.76802	9.02847
6.18602	3.04933	1.94802
8.80633	3.03963	1.75046
7.23878	2.71267	3.3721
5.52649	2.83969	2.21484
6.74778	2.55604	3.98937
6.31801	3.02715	1.96033
6.01927	2.48869	2.87232
6.6787	2.8879	3.6673
7.0915	3.1155	1.95206
5.79198	2.85391	2.44124
7.18322	2.91531	1.68377
6.66511	2.65763	3.00902
6.75821	2.68777	4.42581
6.19813	2.7447	3.16666
6.6757	3.21409	1.49832
5.69768	2.9023	2.27422
5.78971	2.84738	2.78384
7.78078	2.62426	4.76699
6.40514	2.50655	4.41136
6.37136	3.29432	1.51043
7.08409	2.78618	2.39555
6.45421	3.0788	1.423
7.88276	2.98734	4.00595
7.35695	3.51402	3.52383
6.28612	2.53826	3.05763
6.30059	3.5088	1.87522
7.50201	3.16512	2.33032
8.08771	2.88682	24.6753
6.13475	2.95784	1.7495
7.49848	2.75618	2.02327
6.88573	2.85512	1.54897
6.56708	3.36062	2.4516
7.50167	3.27002	1.86129
6.8813	3.00938	3.23524
7.60602	3.11288	1.57244
6.73562	2.94257	3.00689
6.76499	2.61681	2.24068
6.71599	3.18162	1.76525
5.61078	3.11066	1.65731
5.88081	3.03962	2.1158
7.62988	3.71865	1.69524
6.69215	3.42548	1.58264
7.30327	2.41868	3.80532
6.26803	2.84987	3.83135
6.94337	2.79391	2.16982
6.65245	3.22992	1.42173
6.76143	2.74784	3.67218
6.7558	2.65645	3.9621
6.70056	2.79632	2.99273
7.84356	2.83247	1.77753
8.10081	3.19114	1.83367
6.95304	2.96073	2.91777
7.93488	2.83722	1.93524
7.05883	2.72047	3.31208
6.24498	2.89847	1.74693
7.12823	3.14448	2.31685
5.97077	3.02396	2.41691
7.99561	3.13548	2.00922
6.08999	3.08674	3.74132
9.29211	2.45348	5.02369
6.12609	2.90038	1.99375
6.65049	3.06708	1.66738
7.3868	2.7838	3.38637
5.9071	2.61934	3.18466
7.19547	2.95384	2.42847
7.75157	3.53502	1.04939
6.43478	2.84367	2.3831
7.16919	3.15855	2.12922
7.238	2.89486	2.27359
6.59317	2.69079	3.83802
6.74948	3.14792	1.37828
7.95774	3.24771	2.32557
7.39911	2.83919	2.08786
7.52825	2.92284	2.31414
6.22639	2.95371	2.31634
7.03047	2.98421	2.15458
7.02397	3.08957	7.91579
7.09357	2.74901	1.68394
5.87442	3.06317	3.03508
7.30775	3.33463	1.93509
6.74752	3.06661	8.55905
6.31014	3.32825	1.29063
5.47214	3.41717	1.58973
7.60241	3.20537	1.75912
7.1487	2.85649	3.67931
5.78176	3.03622	2.13071
6.51151	3.0464	2.01017
5.88275	2.92721	2.26606
7.00109	3.33683	1.4475
8.53346	3.06424	2.41651
7.82633	2.91176	3.22249
8.45288	3.34442	1.69242
7.07984	3.16545	1.62938
6.50113	3.00502	2.6961
5.64482	2.69474	2.16245
8.27752	3.4566	2.02627
7.06266	2.62312	2.60416
7.63768	3.17354	2.29784
8.39496	2.97909	2.19632
6.0211	3.24788	1.26219
5.98572	2.86585	4.84582
6.18689	3.29867	1.91794
5.59912	3.07915	1.78221
7.72829	3.05661	3.73346
8.41501	2.75148	3.11464
6.89928	3.07408	2.79764
5.7026	3.03964	2.43364
8.84455	2.94126	4.1291
5.09632	3.1437	1.56619
6.64968	2.54833	3.20636
7.37009	2.89294	2.23947
7.72532	2.79228	8.05083
4.81932	2.78382	1.7971
6.89413	3.44342	2.36556
6.46969	3.17883	1.8319
5.8365	3.02749	2.20084
5.79088	3.25293	1.35904
7.75801	3.10068	2.12124
6.66484	2.87124	2.20683
6.22231	2.88256	2.3331
7.68595	2.66774	3.94539
6.81915	2.73852	4.38421
6.93642	2.93483	3.05868
5.99537	3.67807	1.71145
6.20405	2.56383	2.16709
5.72996	3.31178	1.81354
8.39298	3.16604	1.69711
7.33351	3.13003	1.90327
5.6974	3.10788	2.54123
7.08647	3.08714	1.84898
6.62929	3.1881	5.17338
6.81393	3.05781	3.29298
7.22789	2.97928	6.64
6.32493	2.79179	3.78683
7.39039	2.81339	2.90508
7.4741	3.12028	11.4099
6.61442	2.57031	2.5352
6.27923	2.80461	1.7734
5.66211	2.83223	1.77523
5.88388	3.27409	1.91285
7.04364	2.50478	2.81476
9.19449	2.91517	2.3286
7.00408	3.04301	1.92458
6.49222	3.08484	1.62632
5.74077	2.69384	2.79267
6.24621	2.74765	2.09277
6.74881	2.81558	3.41151
7.10933	3.06624	2.69184
6.63158	2.92111	1.6255
6.78006	3.20373	1.4627
6.89448	2.8633	4.64002
7.62408	3.10169	2.0008
8.36168	3.35534	1.93858
6.51723	3.10151	2.09648
5.56815	2.72586	3.6337
5.76185	3.38614	2.41626
6.77031	2.98864	1.66167
6.42531	2.74645	2.88707
5.63755	2.91047	2.90443
7.09204	3.19792	1.208
6.08587	3.00489	3.77492
7.7604	2.69996	4.39464
7.39148	2.75721	3.8994
6.89581	2.85539	3.76741
6.25128	3.13926	1.33945
6.67362	2.92348	2.13635
5.75647	3.16449	2.01404
7.14667	3.35292	1.98107
7.13996	3.01824	1.81608
7.07165	3.09851	6.18844
6.35335	2.58294	1.59766
6.78882	3.08036	4.05298
6.97888	2.99428	1.98687
6.76648	2.91357	2.87683
9.20408	2.96633	4.3029
6.01595	2.97708	1.45992
7.40203	3.52858	2.59407
6.05663	2.53149	1.97602
6.03348	3.27201	1.58836
8.98336	2.68205	9.0231
6.91086	3.0604	1.61668
7.15944	2.91427	3.2041
6.99393	3.72551	1.18271
6.55119	2.92908	2.28839
6.53819	3.01155	1.6349
6.6018	2.92862	3.10653
5.73787	3.00281	1.74973
7.16305	2.74705	4.07589
7.02711	2.72793	5.46023
6.6155	2.71901	3.90751
7.27849	2.76294	11.7942
7.60098	2.80248	2.44918
7.40435	2.68992	3.65045
6.28864	2.90289	1.75016
6.65876	3.02466	2.03385
6.89642	3.45292	1.43358
6.7766	3.14905	2.72094
8.16163	3.28323	2.48889
8.52879	3.06991	1.55992
6.87555	2.70905	3.39068
7.60041	2.89435	2.63961
7.51839	3.08062	3.00628
6.61991	2.67553	2.59357
6.7275	3.10132	2.50109
7.71032	3.0997	1.9677
6.38123	3.231	1.34088
7.16893	2.55303	2.65089
6.76184	3.15719	2.02949
5.41682	2.8803	2.11184
7.2785	2.78062	1.66
6.51019	3.32687	1.54888
7.90585	3.21382	2.38792
6.81627	2.80503	2.60032
6.67811	2.99246	1.95133
6.05755	2.98695	2.4973
6.36659	2.84569	1.62124
8.04253	2.95464	7.17492
6.6465	3.13514	2.59056
6.72614	2.98847	1.45422
7.9191	3.13477	1.5075
9.69864	3.19278	1.66799
7.8435	3.19059	3.23052
7.47266	3.13351	4.27958
10.0698	2.77891	3.63123
6.55805	3.09498	13.3642
6.50561	2.68103	2.57321
7.44956	2.82586	1.89814
5.89274	3.18838	1.63069
6.86077	2.79484	2.27109
7.64664	2.88746	1.57726
6.67955	3.47336	1.89276
7.10365	2.81172	2.06045
7.09724	3.23139	2.98772
5.8824	3.15433	1.4526
6.30322	2.86666	2.81524
6.23733	2.5036	3.62995
9.03441	3.02119	2.40605
6.45811	3.29778	1.96172
7.07724	3.1856	3.03621
7.04117	2.73043	1.93189
6.03351	2.5767	2.04214
6.98297	2.70358	2.15986
6.56468	2.50814	2.90921
6.14496	2.55385	3.72535
8.20976	3.36222	5.03115
7.48584	3.06665	3.75914
8.29877	2.85321	4.60992
6.51062	3.01193	1.42256
7.25323	3.66893	1.6317
6.97169	2.8088	1.18188
5.56696	2.7909	2.01796
6.23382	2.82144	1.92819
8.08431	3.03401	1.97586
9.40873	3.17403	2.4233
6.63475	2.68844	3.59354
7.31566	2.96771	2.1728
9.12251	2.91258	10.6199
6.26033	2.82098	2.43387
7.93581	2.74838	4.34778
7.28659	3.29563	1.98561
6.7587	3.07797	2.56745
6.42003	2.75502	3.18348
6.78107	3.02035	2.23743
7.31717	2.80779	2.88055
6.84071	3.13295	2.81406
6.30315	2.64729	2.77022
6.50985	3.09032	1.93433
6.35268	3.02804	2.53865
6.76883	2.89061	2.78779
7.9114	2.92106	3.47126
7.27384	3.01004	3.19294
7.4496	3.20468	1.70331
7.30555	3.24919	1.64497
6.61938	2.71762	3.23681
7.53643	3.22102	16.8411
7.18104	3.00851	2.03341
6.32301	2.84949	2.51399
7.36778	2.84555	7.12978
6.79843	3.00089	1.62208
7.47024	3.21025	1.4889
6.40111	2.85556	1.77114
8.31357	3.32527	2.41013
7.50874	3.20326	2.82352
8.48606	2.98184	3.77568
6.21097	3.09299	3.78424
7.25249	2.72222	2.14472
7.05337	2.98334	1.07328
8.43801	2.89889	6.46386
6.55485	3.41499	2.30046
5.54623	3.14846	1.69561
6.92619	3.01464	1.98891
6.20764	2.733	2.49935
5.78059	2.96412	1.91416
6.45857	2.69879	2.69334
7.2562	3.04816	3.31556
7.18932	2.92207	3.4922
7.61724	2.93676	1.93947
7.34553	3.25946	2.24699
6.34137	3.03067	2.66466
8.01594	3.08099	1.99315
7.09334	2.92792	2.58405
5.367	2.82933	3.69348
7.50911	3.27293	1.48883
8.15549	2.84847	3.91975
7.44804	3.42246	1.75353
8.67406	3.06078	2.86055
7.50661	2.93375	1.42408
6.78218	2.98568	3.45176
5.96714	2.78189	5.87854
5.49844	3.14055	1.73046
6.9653	2.81705	1.92988
5.87087	3.30885	1.28334
6.87985	3.47798	3.02399
7.0715	2.80641	3.06081
7.1646	3.05515	1.56656
6.2971	2.86371	2.74581
7.61249	3.44846	1.81269
7.46231	2.93514	2.03455
9.71188	2.65235	10.6719
6.5008	2.91331	3.53743
7.86141	3.08529	2.36951
7.46293	2.86234	2.35254
7.76667	2.95388	2.7168
6.52784	2.91719	3.42261
7.19388	2.93762	2.16334
7.0782	3.19107	4.68968
6.78324	3.01117	2.03032
6.87568	2.93482	2.38105
6.74414	3.0311	1.70145
6.71887	2.77554	1.88867
6.25383	2.84565	2.65102
9.08775	3.22923	1.57913
5.6291	2.6775	2.61211
7.09292	3.1126	2.28691
7.88408	3.30888	4.46254
8.6852	2.90076	2.48861
7.42493	2.85852	1.98241
8.66286	3.3545	2.37029
7.21671	2.82566	2.07658
6.4192	3.01924	2.4185
6.49386	3.18151	1.23969
6.43603	2.5775	3.75287
6.57474	3.41412	2.77711
6.92058	3.07592	3.67116
5.30501	3.55222	1.19521
6.87036	2.73257	6.17827
8.36691	2.7208	2.56465
9.49672	2.97174	8.46286
6.79593	2.76672	3.34485
6.94964	3.06375	2.2005
6.83857	2.85702	3.15559
6.65818	2.85701	2.15104
7.90627	3.31536	1.70939
8.32201	3.22674	1.37824
6.56988	2.72301	5.23525
6.91277	3.28115	1.12874
6.93576	2.94265	3.48558
6.67656	3.13732	1.63085
8.84872	2.50275	24.6145
7.06083	2.76793	3.22122
8.14354	2.92967	1.91175
7.3012	2.74001	1.96071
7.51195	2.90869	3.35192
7.3759	3.27274	1.80458
6.39428	2.95653	2.74094
8.50405	3.25801	3.19635
6.69779	3.16143	4.65022
6.50436	3.23519	1.48274
8.226	3.07441	2.1469
6.88293	2.80337	2.87488
10.9908	3.12585	7.85587
6.25552	3.12306	1.37941
6.89353	2.75913	2.5193
5.88722	3.47316	1.56951
6.58367	2.69274	2.63415
8.26618	2.80682	1.72403
6.77748	3.26618	4.63765
6.60654	2.75721	2.93228
6.34501	2.75511	1.66938
11.3224	2.84048	11.1751
6.77902	3.10379	1.72843
8.08938	3.13321	3.68587
5.68913	2.75338	2.50615
6.09333	3.15008	2.21581
7.40112	3.15765	1.78181
7.99933	3.00203	3.23437
6.78946	3.18522	2.13274
6.53897	2.30773	4.88334
8.60059	2.94668	2.25712
7.67599	3.19865	2.22314
7.07352	3.27976	2.01376
5.88987	3.02634	1.85033
6.44012	2.57603	2.148
6.60411	2.84344	2.34491
6.82065	3.02849	2.69628
6.06975	3.26291	2.06628
6.28676	2.97373	1.46965
7.13901	3.00067	2.48258
7.78266	3.18009	1.64941
6.17408	2.76245	2.11145
6.97959	2.76665	3.56898
6.31263	3.10939	3.40947
5.92065	3.44372	1.44299
4.94984	2.97522	2.60701
8.12941	3.13459	2.56515
6.27863	2.62846	3.27798
5.45356	2.84228	2.41948
6.06151	2.7876	2.40741
7.8167	3.03456	3.73706
6.8862	3.14674	1.84091
6.85839	2.89556	2.91032
6.14958	3.08476	2.65538
7.07983	2.87333	3.42245
6.76885	2.89604	2.60648
6.66906	2.79748	6.40029
7.62257	3.33022	1.97835
6.53335	3.04097	1.86825
7.1465	2.76019	3.96236
5.88588	2.91925	1.7112
7.3526	3.33147	2.42702
6.9817	2.62997	1.84996
5.77202	2.83002	2.03859
6.40649	2.58571	2.00804
8.55839	2.47293	17.4658
9.96857	2.8326	2.79771
8.473	2.57712	2.6132
8.97292	3.43912	1.20825
7.45452	2.85698	2.58151
6.97157	2.93123	3.46019
7.02183	3.05951	1.58832
7.01643	2.9561	3.26226
6.4143	3.33203	1.3764
6.53545	2.67602	2.31182
6.68603	2.9787	2.37767
6.70957	2.77445	2.24172
5.75701	2.67989	2.36998
7.14206	2.95361	1.74839
7.33185	2.83014	4.08637
10.376	2.88813	6.49181
5.38111	3.67718	1.91296
5.17531	3.20358	1.93492
5.87315	2.89004	1.95731
6.49089	3.80375	1.46447
7.42185	2.93244	1.77893
6.60511	2.47102	2.55033
6.18849	2.85478	2.23801
6.90698	3.06501	2.38374
6.4482	3.05907	1.82582
7.01839	2.90484	4.0493
7.49475	2.84253	4.14291
6.96105	3.1102	1.79349
6.47698	2.6587	2.9326
5.6662	3.29972	1.65541
6.26949	2.67077	2.11078
6.38429	2.63215	3.14392
6.43175	3.21817	1.73427
6.75647	3.16915	2.64695
6.87242	3.06364	3.66996
7.63732	2.81353	1.98362
6.83822	3.17437	1.68174
5.97003	2.94799	1.93092
7.87696	3.01822	2.14751
6.89227	3.11259	1.98791
7.07717	3.25222	1.97772
7.61566	2.52712	6.98193
6.55098	2.62239	3.82547
7.40713	2.42718	2.87557
7.20039	2.46854	4.35823
8.26964	3.04042	1.79146
6.12004	2.91867	5.37274
6.63636	2.57613	5.45871
7.16358	2.78052	2.72976
6.15079	2.74257	3.22748
6.30161	2.73624	1.81358
5.9035	3.00175	2.33185
7.79403	3.06445	6.6681
7.48403	2.92059	4.57358
7.26539	2.69106	2.27012
7.44929	2.71943	3.51798
8.25299	2.53748	3.09209
7.66866	3.07163	2.05593
7.55857	2.41193	2.86228
6.42476	3.16333	2.00662
7.21127	2.88858	2.40685
7.33727	2.98123	2.10795
5.68584	3.12183	1.56557
11.4185	2.96538	5.77592
9.81619	3.26898	1.99074
6.57325	3.05869	2.0084
6.03435	2.87342	2.46389
5.56037	2.59816	3.39841
5.53977	3.02605	1.63862
6.71045	2.91926	7.80337
6.09114	3.13216	2.2713
7.71086	3.21609	3.32775
6.6061	2.84694	1.80132
6.31184	2.98153	2.59233
6.55748	2.86744	2.16916
6.64669	2.85359	1.60022
7.67333	2.66799	5.78047
4.85948	3.44424	1.36833
6.86754	2.77038	2.96422
6.70229	2.74429	3.15495
6.72285	2.91778	1.60546
6.60684	3.36123	1.52189
6.61229	2.89552	3.25612
7.06831	3.76745	1.37856
6.78011	3.27665	1.75675
6.58076	3.4511	1.28793
6.07064	2.8665	3.21772
6.56292	3.11225	2.8678
5.82251	2.93775	2.39063
6.47297	3.08901	2.10545
7.1353	2.96037	1.49419
6.7456	2.70347	2.83008
7.65019	3.23112	2.07419
8.15414	3.02469	3.81377
6.0627	2.66379	1.95374
5.91878	3.08125	2.90659
