# Supplementary material for: Mechanism of pore opening in the calcium-activated chloride channel TMEM16A
Source: Nat Commun. 2021 Feb 4;12:786. doi: 10.1038/s41467-020-20788-8 (PMC7862263; doi:10.1038/s41467-020-20788-8)
Supplement: Supplementary file 4 — Source Data [file 41467_2020_20788_MOESM4_ESM.zip › manuscript2_source_data/figS4.xlsx]

## Sheet: figS4b
time (s)	I	N
0.0001	76	100
0.0002	76	100
0.0003	77	100
0.0004	76	100
0.0005	76	100
0.0006	77	100
0.0007	77	100
0.0008	78	100
0.0009	78	100
0.001	80	100
0.0011	80	100
0.0012	82	100
0.0013	82	100
0.0014	81	100
0.0015	79	100
0.0016	82	100
0.0017	82	100
0.0018	81	100
0.0019	80	100
0.002	79	100
0.0021	79	100
0.0022	78	100
0.0023	78	100
0.0024	78	100
0.0025	79	100
0.0026	80	100
0.0027	79	100
0.0028	78	100
0.0029	78	100
0.003	77	100
0.0031	80	100
0.0032	79	100
0.0033	79	100
0.0034	78	100
0.0035	79	100
0.0036	78	100
0.0037	80	100
0.0038	81	100
0.0039	83	100
0.004	83	100
0.0041	86	100
0.0042	85	100
0.0043	85	100
0.0044	86	100
0.0045	86	100
0.0046	86	100
0.0047	87	100
0.0048	86	100
0.0049	85	100
0.005	86	100
0.0051	89	100
0.0052	88	100
0.0053	88	100
0.0054	89	100
0.0055	89	100
0.0056	87	100
0.0057	86	100
0.0058	85	100
0.0059	85	100
0.006	85	100
0.0061	84	100
0.0062	84	100
0.0063	85	100
0.0064	86	100
0.0065	84	100
0.0066	84	100
0.0067	83	100
0.0068	82	100
0.0069	82	100
0.007	82	100
0.0071	82	100
0.0072	85	100
0.0073	85	100
0.0074	85	100
0.0075	85	100
0.0076	81.98	99.98
0.0077	81.98	99.98
0.0078	82.98	99.98
0.0079	82.98	99.98
0.008	83.98	99.98
0.0081	83.98	99.98
0.0082	82.96	99.96
0.0083	82.96	99.96
0.0084	82.96	99.96
0.0085	82.96	99.96
0.0086	84.96	99.96
0.0087	84.96	99.96
0.0088	85.96	99.96
0.0089	86.96	99.96
0.009	87.96	99.96
0.0091	87.96	99.96
0.0092	87.96	99.96
0.0093	87.96	99.96
0.0094	85.96	99.96
0.0095	85.96	99.96
0.0096	84.96	99.96
0.0097	84.96	99.96
0.0098	84.96	99.96
0.0099	84.98	99.96
0.01	84.98	99.96
0.0101	83.98	99.96
0.0102	82.98	99.96
0.0103	82.98	99.96
0.0104	81.98	99.96
0.0105	82.98	99.96
0.0106	81.98	99.96
0.0107	79.98	99.96
0.0108	79.98	99.96
0.0109	79.98	99.96
0.011	80.98	99.96
0.0111	79.98	99.96
0.0112	79.98	99.96
0.0113	79.98	99.96
0.0114	81.98	99.96
0.0115	81.98	99.96
0.0116	80.98	99.96
0.0117	80.98	99.96
0.0118	80.98	99.96
0.0119	81.98	99.96
0.012	80.98	99.96
0.0121	82.98	99.96
0.0122	81.98	99.96
0.0123	81.98	99.96
0.0124	79.98	99.96
0.0125	79.98	99.96
0.0126	78.98	99.96
0.0127	79.98	99.96
0.0128	79.98	99.96
0.0129	78.98	99.96
0.013	79.98	99.96
0.0131	78.98	99.96
0.0132	79.96	99.96
0.0133	78.96	99.96
0.0134	78.96	99.96
0.0135	78.96	99.96
0.0136	77.96	99.96
0.0137	76.96	99.96
0.0138	77.96	99.96
0.0139	77.96	99.96
0.014	75.96	99.96
0.0141	75.96	99.96
0.0142	73.96	99.96
0.0143	73.96	99.96
0.0144	74.96	99.96
0.0145	74.96	99.96
0.0146	71.96	99.96
0.0147	71.96	99.96
0.0148	70.96	99.96
0.0149	69.96	99.96
0.015	73.96	99.96
0.0151	74.96	99.96
0.0152	75.94	99.94
0.0153	75.94	99.94
0.0154	74.94	99.94
0.0155	77.94	99.94
0.0156	78.94	99.94
0.0157	79.94	99.94
0.0158	78.94	99.94
0.0159	77.96	99.94
0.016	78.96	99.94
0.0161	79.94	99.94
0.0162	80.94	99.94
0.0163	80.94	99.94
0.0164	82.94	99.94
0.0165	82.94	99.94
0.0166	83.94	99.94
0.0167	83.94	99.94
0.0168	81.94	99.94
0.0169	81.94	99.94
0.017	82.94	99.94
0.0171	81.94	99.94
0.0172	79.94	99.94
0.0173	79.94	99.94
0.0174	79.94	99.94
0.0175	79.94	99.94
0.0176	79.94	99.94
0.0177	80.94	99.94
0.0178	77.94	99.94
0.0179	79.94	99.94
0.018	81.94	99.94
0.0181	83.94	99.94
0.0182	83.94	99.94
0.0183	83.94	99.94
0.0184	84.94	99.94
0.0185	86.94	99.94
0.0186	85.94	99.94
0.0187	85.94	99.94
0.0188	85.94	99.94
0.0189	85.94	99.94
0.019	84.94	99.94
0.0191	86.94	99.94
0.0192	86.94	99.94
0.0193	85.94	99.94
0.0194	83.94	99.94
0.0195	83.94	99.94
0.0196	84.94	99.94
0.0197	83.94	99.94
0.0198	82.94	99.94
0.0199	80.94	99.94
0.02	79.94	99.94
0.0201	77.96	99.94
0.0202	79.96	99.94
0.0203	79.96	99.94
0.0204	80.96	99.94
0.0205	79.96	99.94
0.0206	79.96	99.94
0.0207	78.96	99.94
0.0208	78.96	99.94
0.0209	78.96	99.94
0.021	76.96	99.94
0.0211	76.96	99.94
0.0212	75.96	99.94
0.0213	78.96	99.94
0.0214	80.96	99.94
0.0215	82.96	99.94
0.0216	84.96	99.94
0.0217	83.96	99.94
0.0218	83.96	99.94
0.0219	85.96	99.94
0.022	85.96	99.94
0.0221	84.96	99.94
0.0222	85.94	99.94
0.0223	85.94	99.94
0.0224	86.94	99.94
0.0225	86.94	99.94
0.0226	84.96	99.94
0.0227	85.94	99.94
0.0228	86.94	99.94
0.0229	86.94	99.94
0.023	85.94	99.94
0.0231	87.92	99.92
0.0232	85.92	99.92
0.0233	85.92	99.92
0.0234	84.92	99.92
0.0235	83.92	99.92
0.0236	80.92	99.92
0.0237	79.92	99.92
0.0238	79.92	99.92
0.0239	79.92	99.92
0.024	78.92	99.92
0.0241	78.92	99.92
0.0242	78.92	99.92
0.0243	79.92	99.92
0.0244	79.92	99.92
0.0245	81.92	99.92
0.0246	82.92	99.92
0.0247	83.92	99.92
0.0248	83.92	99.92
0.0249	82.92	99.92
0.025	79.92	99.92
0.0251	79.92	99.92
0.0252	81.92	99.92
0.0253	82.92	99.92
0.0254	83.92	99.92
0.0255	82.92	99.92
0.0256	82.92	99.92
0.0257	81.9	99.9
0.0258	82.9	99.9
0.0259	78.9	99.9
0.026	78.9	99.9
0.0261	79.9	99.9
0.0262	78.9	99.9
0.0263	78.9	99.9
0.0264	79.9	99.9
0.0265	80.9	99.9
0.0266	81.92	99.9
0.0267	81.92	99.9
0.0268	83.92	99.9
0.0269	82.92	99.9
0.027	81.92	99.88
0.0271	82.9	99.88
0.0272	82.9	99.88
0.0273	83.9	99.88
0.0274	82.9	99.88
0.0275	82.9	99.88
0.0276	82.9	99.88
0.0277	85.9	99.88
0.0278	85.9	99.88
0.0279	84.9	99.88
0.028	84.9	99.88
0.0281	86.9	99.88
0.0282	85.9	99.88
0.0283	85.9	99.88
0.0284	84.9	99.88
0.0285	84.9	99.88
0.0286	83.9	99.88
0.0287	82.9	99.88
0.0288	82.9	99.88
0.0289	81.9	99.88
0.029	81.9	99.88
0.0291	82.9	99.88
0.0292	81.9	99.88
0.0293	81.9	99.88
0.0294	80.9	99.88
0.0295	81.9	99.88
0.0296	81.9	99.88
0.0297	82.9	99.88
0.0298	81.9	99.88
0.0299	82.9	99.88
0.03	84.9	99.88
0.0301	83.9	99.88
0.0302	83.9	99.88
0.0303	81.9	99.88
0.0304	82.9	99.88
0.0305	81.9	99.88
0.0306	81.9	99.88
0.0307	81.92	99.88
0.0308	80.92	99.88
0.0309	79.92	99.88
0.031	79.92	99.88
0.0311	81.9	99.88
0.0312	80.9	99.88
0.0313	80.9	99.88
0.0314	78.9	99.88
0.0315	78.9	99.88
0.0316	81.88	99.88
0.0317	81.88	99.88
0.0318	81.9	99.88
0.0319	82.9	99.88
0.032	82.9	99.88
0.0321	81.9	99.88
0.0322	82.9	99.88
0.0323	82.9	99.88
0.0324	82.9	99.88
0.0325	83.88	99.88
0.0326	85.88	99.88
0.0327	83.88	99.88
0.0328	82.88	99.88
0.0329	83.88	99.88
0.033	84.88	99.88
0.0331	84.88	99.88
0.0332	83.88	99.88
0.0333	83.88	99.88
0.0334	83.88	99.88
0.0335	85.88	99.88
0.0336	84.88	99.88
0.0337	85.88	99.88
0.0338	85.88	99.88
0.0339	85.88	99.88
0.034	86.88	99.88
0.0341	84.9	99.88
0.0342	84.9	99.88
0.0343	81.9	99.88
0.0344	82.9	99.88
0.0345	82.9	99.86
0.0346	83.9	99.86
0.0347	83.9	99.86
0.0348	84.9	99.86
0.0349	83.9	99.86
0.035	82.9	99.86
0.0351	81.9	99.86
0.0352	81.9	99.86
0.0353	81.9	99.86
0.0354	81.9	99.86
0.0355	82.9	99.86
0.0356	84.9	99.86
0.0357	85.9	99.86
0.0358	85.9	99.86
0.0359	85.9	99.86
0.036	84.9	99.86
0.0361	83.9	99.86
0.0362	84.9	99.86
0.0363	85.9	99.86
0.0364	85.9	99.86
0.0365	82.94	99.86
0.0366	80.94	99.86
0.0367	82.94	99.86
0.0368	79.94	99.86
0.0369	80.94	99.86
0.037	80.94	99.86
0.0371	80.92	99.86
0.0372	83.92	99.86
0.0373	81.9	99.84
0.0374	82.9	99.84
0.0375	84.88	99.84
0.0376	83.88	99.84
0.0377	83.88	99.84
0.0378	81.88	99.84
0.0379	83.88	99.84
0.038	85.88	99.84
0.0381	84.88	99.84
0.0382	85.88	99.84
0.0383	85.88	99.84
0.0384	85.88	99.84
0.0385	85.88	99.84
0.0386	84.88	99.84
0.0387	84.88	99.84
0.0388	84.88	99.84
0.0389	83.88	99.84
0.039	83.88	99.84
0.0391	84.88	99.84
0.0392	82.88	99.84
0.0393	82.86	99.84
0.0394	80.86	99.84
0.0395	81.86	99.84
0.0396	81.86	99.84
0.0397	80.86	99.84
0.0398	78.86	99.84
0.0399	79.86	99.84
0.04	79.88	99.84
0.0401	79.88	99.84
0.0402	79.88	99.84
0.0403	76.88	99.84
0.0404	76.88	99.84
0.0405	79.88	99.84
0.0406	80.88	99.84
0.0407	81.88	99.84
0.0408	81.88	99.84
0.0409	81.88	99.84
0.041	80.88	99.84
0.0411	78.9	99.84
0.0412	77.88	99.82
0.0413	78.88	99.82
0.0414	79.88	99.82
0.0415	79.88	99.82
0.0416	80.88	99.82
0.0417	82.88	99.82
0.0418	82.88	99.82
0.0419	82.88	99.82
0.042	81.88	99.82
0.0421	80.88	99.82
0.0422	80.88	99.82
0.0423	80.88	99.82
0.0424	79.88	99.82
0.0425	77.88	99.82
0.0426	78.88	99.82
0.0427	78.88	99.82
0.0428	79.86	99.82
0.0429	79.86	99.82
0.043	80.86	99.82
0.0431	81.86	99.82
0.0432	82.86	99.82
0.0433	81.86	99.82
0.0434	82.86	99.82
0.0435	84.84	99.82
0.0436	85.84	99.82
0.0437	86.84	99.82
0.0438	88.82	99.82
0.0439	87.84	99.82
0.044	86.84	99.82
0.0441	85.84	99.82
0.0442	85.84	99.82
0.0443	85.84	99.82
0.0444	84.84	99.82
0.0445	84.84	99.82
0.0446	84.84	99.82
0.0447	82.84	99.82
0.0448	81.84	99.82
0.0449	81.84	99.82
0.045	82.84	99.82
0.0451	82.84	99.82
0.0452	83.84	99.82
0.0453	83.84	99.82
0.0454	83.84	99.82
0.0455	82.84	99.82
0.0456	82.84	99.82
0.0457	83.84	99.82
0.0458	83.84	99.82
0.0459	82.84	99.82
0.046	82.84	99.82
0.0461	82.84	99.82
0.0462	81.86	99.82
0.0463	79.86	99.82
0.0464	78.86	99.82
0.0465	79.86	99.82
0.0466	77.86	99.82
0.0467	77.86	99.82
0.0468	79.86	99.82
0.0469	82.86	99.82
0.047	83.86	99.82
0.0471	83.86	99.82
0.0472	82.86	99.82
0.0473	81.86	99.82
0.0474	81.86	99.82
0.0475	82.86	99.82
0.0476	82.84	99.82
0.0477	81.84	99.82
0.0478	80.84	99.82
0.0479	78.84	99.82
0.048	79.84	99.82
0.0481	79.84	99.82
0.0482	77.84	99.82
0.0483	77.84	99.82
0.0484	77.84	99.82
0.0485	76.84	99.82
0.0486	76.84	99.82
0.0487	76.84	99.82
0.0488	77.84	99.82
0.0489	77.86	99.82
0.049	77.86	99.82
0.0491	78.86	99.82
0.0492	78.86	99.82
0.0493	77.86	99.82
0.0494	75.86	99.82
0.0495	74.86	99.82
0.0496	76.86	99.82
0.0497	77.86	99.82
0.0498	80.84	99.82
0.0499	76.86	99.82
0.05	75.88	99.82
0.0501	75.86	99.82
0.0502	76.86	99.82
0.0503	77.86	99.82
0.0504	78.86	99.82
0.0505	79.86	99.82
0.0506	80.86	99.82
0.0507	79.86	99.82
0.0508	79.86	99.82
0.0509	77.86	99.82
0.051	76.86	99.82
0.0511	75.86	99.82
0.0512	74.86	99.82
0.0513	76.86	99.82
0.0514	77.86	99.82
0.0515	79.86	99.82
0.0516	79.86	99.82
0.0517	80.86	99.82
0.0518	79.86	99.82
0.0519	79.84	99.82
0.052	80.84	99.82
0.0521	79.86	99.82
0.0522	77.86	99.82
0.0523	77.86	99.82
0.0524	76.86	99.82
0.0525	76.86	99.82
0.0526	75.86	99.82
0.0527	76.84	99.82
0.0528	76.84	99.82
0.0529	76.84	99.82
0.053	76.84	99.82
0.0531	76.84	99.82
0.0532	76.84	99.82
0.0533	74.84	99.82
0.0534	75.84	99.82
0.0535	72.84	99.82
0.0536	74.84	99.82
0.0537	75.84	99.82
0.0538	76.84	99.82
0.0539	75.84	99.82
0.054	75.84	99.82
0.0541	75.84	99.82
0.0542	77.84	99.82
0.0543	76.84	99.82
0.0544	74.84	99.82
0.0545	72.86	99.82
0.0546	70.88	99.82
0.0547	69.9	99.82
0.0548	69.9	99.82
0.0549	71.88	99.82
0.055	74.84	99.82
0.0551	75.84	99.82
0.0552	77.84	99.82
0.0553	78.84	99.82
0.0554	78.84	99.82
0.0555	77.84	99.82
0.0556	77.84	99.82
0.0557	77.84	99.82
0.0558	78.84	99.82
0.0559	80.82	99.82
0.056	79.82	99.82
0.0561	80.82	99.82
0.0562	80.82	99.82
0.0563	82.82	99.82
0.0564	82.82	99.82
0.0565	82.82	99.82
0.0566	83.82	99.82
0.0567	82.84	99.82
0.0568	82.84	99.82
0.0569	81.84	99.82
0.057	81.84	99.82
0.0571	83.84	99.82
0.0572	83.84	99.82
0.0573	84.84	99.82
0.0574	86.84	99.82
0.0575	87.84	99.82
0.0576	85.84	99.82
0.0577	85.84	99.82
0.0578	85.84	99.82
0.0579	84.84	99.82
0.058	85.84	99.82
0.0581	85.86	99.82
0.0582	84.86	99.82
0.0583	85.88	99.82
0.0584	85.88	99.82
0.0585	84.88	99.82
0.0586	85.88	99.82
0.0587	84.88	99.82
0.0588	84.88	99.82
0.0589	84.88	99.82
0.059	83.88	99.82
0.0591	83.88	99.82
0.0592	82.88	99.82
0.0593	82.88	99.82
0.0594	83.88	99.82
0.0595	83.88	99.82
0.0596	83.88	99.82
0.0597	83.88	99.82
0.0598	83.88	99.82
0.0599	83.88	99.82
0.06	82.9	99.82
0.0601	82.9	99.82
0.0602	82.88	99.8
0.0603	82.88	99.8
0.0604	82.88	99.8
0.0605	81.86	99.8
0.0606	82.84	99.8
0.0607	82.82	99.78
0.0608	84.82	99.78
0.0609	86.82	99.78
0.061	87.82	99.78
0.0611	87.84	99.78
0.0612	85.84	99.78
0.0613	82.86	99.78
0.0614	81.86	99.78
0.0615	82.86	99.78
0.0616	82.84	99.78
0.0617	81.86	99.78
0.0618	81.86	99.78
0.0619	82.86	99.78
0.062	81.86	99.78
0.0621	83.84	99.78
0.0622	84.84	99.78
0.0623	83.84	99.78
0.0624	83.84	99.78
0.0625	85.84	99.78
0.0626	85.84	99.78
0.0627	83.84	99.78
0.0628	82.84	99.78
0.0629	81.84	99.78
0.063	81.84	99.78
0.0631	83.84	99.78
0.0632	83.84	99.78
0.0633	83.84	99.78
0.0634	83.84	99.78
0.0635	83.84	99.78
0.0636	83.84	99.78
0.0637	84.84	99.78
0.0638	80.84	99.78
0.0639	81.82	99.78
0.064	84.8	99.78
0.0641	84.8	99.78
0.0642	83.82	99.78
0.0643	80.82	99.78
0.0644	82.8	99.78
0.0645	83.8	99.78
0.0646	83.8	99.78
0.0647	82.82	99.78
0.0648	83.82	99.78
0.0649	83.8	99.78
0.065	83.8	99.78
0.0651	83.8	99.78
0.0652	85.8	99.78
0.0653	85.82	99.78
0.0654	84.82	99.78
0.0655	83.82	99.78
0.0656	81.82	99.78
0.0657	81.82	99.78
0.0658	80.82	99.78
0.0659	82.82	99.78
0.066	84.82	99.78
0.0661	83.84	99.78
0.0662	83.82	99.78
0.0663	83.82	99.78
0.0664	84.82	99.78
0.0665	83.84	99.78
0.0666	84.84	99.78
0.0667	87.8	99.78
0.0668	86.8	99.78
0.0669	85.8	99.78
0.067	85.8	99.78
0.0671	84.8	99.78
0.0672	86.8	99.78
0.0673	87.8	99.78
0.0674	86.8	99.78
0.0675	86.8	99.78
0.0676	86.8	99.78
0.0677	87.8	99.78
0.0678	87.8	99.78
0.0679	87.8	99.78
0.068	87.8	99.78
0.0681	85.8	99.78
0.0682	85.8	99.78
0.0683	86.8	99.78
0.0684	85.8	99.78
0.0685	85.8	99.78
0.0686	85.8	99.78
0.0687	86.8	99.78
0.0688	86.8	99.78
0.0689	85.8	99.78
0.069	86.8	99.78
0.0691	86.8	99.78
0.0692	86.8	99.78
0.0693	86.8	99.78
0.0694	87.78	99.78
0.0695	88.78	99.78
0.0696	88.78	99.78
0.0697	89.78	99.78
0.0698	89.78	99.78
0.0699	88.78	99.78
0.07	89.78	99.78
0.0701	89.78	99.78
0.0702	88.78	99.78
0.0703	87.78	99.78
0.0704	89.78	99.78
0.0705	89.78	99.78
0.0706	89.78	99.78
0.0707	88.78	99.78
0.0708	89.76	99.76
0.0709	89.76	99.76
0.071	87.74	99.74
0.0711	87.74	99.74
0.0712	89.74	99.74
0.0713	90.74	99.74
0.0714	90.74	99.74
0.0715	89.76	99.74
0.0716	89.76	99.74
0.0717	90.76	99.74
0.0718	88.78	99.74
0.0719	91.74	99.74
0.072	91.74	99.74
0.0721	91.74	99.74
0.0722	92.74	99.74
0.0723	92.74	99.74
0.0724	90.74	99.74
0.0725	89.74	99.74
0.0726	90.74	99.74
0.0727	90.74	99.74
0.0728	88.74	99.74
0.0729	88.74	99.74
0.073	92.74	99.74
0.0731	92.74	99.74
0.0732	90.74	99.74
0.0733	88.76	99.74
0.0734	88.76	99.74
0.0735	86.76	99.74
0.0736	84.76	99.74
0.0737	82.76	99.74
0.0738	82.76	99.74
0.0739	81.76	99.74
0.074	80.76	99.74
0.0741	81.76	99.74
0.0742	79.76	99.74
0.0743	81.76	99.74
0.0744	81.76	99.74
0.0745	81.76	99.74
0.0746	79.76	99.74
0.0747	78.76	99.74
0.0748	78.76	99.74
0.0749	78.76	99.74
0.075	78.78	99.74
0.0751	77.78	99.74
0.0752	78.78	99.74
0.0753	79.78	99.74
0.0754	78.8	99.74
0.0755	76.8	99.74
0.0756	78.8	99.74
0.0757	77.78	99.74
0.0758	76.78	99.74
0.0759	76.78	99.72
0.076	79.78	99.72
0.0761	80.78	99.72
0.0762	80.78	99.72
0.0763	79.78	99.72
0.0764	79.78	99.72
0.0765	79.78	99.72
0.0766	80.78	99.72
0.0767	81.78	99.72
0.0768	81.78	99.72
0.0769	83.78	99.72
0.077	85.76	99.72
0.0771	85.76	99.72
0.0772	85.76	99.72
0.0773	85.76	99.72
0.0774	85.76	99.72
0.0775	83.76	99.72
0.0776	83.76	99.72
0.0777	85.76	99.72
0.0778	85.76	99.72
0.0779	86.76	99.72
0.078	86.76	99.72
0.0781	86.76	99.72
0.0782	86.76	99.72
0.0783	86.74	99.72
0.0784	86.74	99.72
0.0785	85.76	99.72
0.0786	83.76	99.72
0.0787	83.76	99.72
0.0788	82.78	99.72
0.0789	82.78	99.72
0.079	82.78	99.72
0.0791	82.78	99.72
0.0792	83.78	99.72
0.0793	86.78	99.72
0.0794	86.78	99.72
0.0795	87.78	99.72
0.0796	86.76	99.72
0.0797	86.78	99.72
0.0798	86.78	99.72
0.0799	89.78	99.72
0.08	89.78	99.72
0.0801	87.8	99.72
0.0802	87.8	99.72
0.0803	87.8	99.72
0.0804	88.8	99.72
0.0805	88.8	99.72
0.0806	88.8	99.72
0.0807	88.8	99.72
0.0808	89.8	99.72
0.0809	89.76	99.72
0.081	88.74	99.7
0.0811	88.76	99.7
0.0812	88.76	99.7
0.0813	88.76	99.7
0.0814	86.76	99.7
0.0815	87.74	99.7
0.0816	88.72	99.7
0.0817	88.72	99.7
0.0818	89.7	99.7
0.0819	91.7	99.7
0.082	91.7	99.7
0.0821	89.7	99.7
0.0822	91.7	99.7
0.0823	91.7	99.7
0.0824	88.7	99.7
0.0825	88.7	99.7
0.0826	89.7	99.7
0.0827	89.7	99.7
0.0828	90.7	99.7
0.0829	91.7	99.7
0.083	91.7	99.7
0.0831	92.7	99.7
0.0832	92.7	99.7
0.0833	92.7	99.7
0.0834	91.7	99.7
0.0835	91.7	99.7
0.0836	90.68	99.68
0.0837	89.68	99.68
0.0838	89.68	99.68
0.0839	90.68	99.68
0.084	89.68	99.68
0.0841	88.68	99.68
0.0842	88.68	99.68
0.0843	89.68	99.68
0.0844	89.7	99.68
0.0845	89.7	99.68
0.0846	86.72	99.68
0.0847	84.72	99.68
0.0848	83.72	99.68
0.0849	82.72	99.68
0.085	82.72	99.68
0.0851	82.72	99.68
0.0852	80.72	99.68
0.0853	81.7	99.66
0.0854	80.7	99.66
0.0855	79.68	99.66
0.0856	80.68	99.66
0.0857	81.68	99.66
0.0858	84.68	99.66
0.0859	84.7	99.66
0.086	84.7	99.66
0.0861	84.7	99.66
0.0862	83.7	99.66
0.0863	84.7	99.66
0.0864	82.7	99.66
0.0865	81.72	99.66
0.0866	79.72	99.66
0.0867	79.72	99.66
0.0868	77.74	99.66
0.0869	79.74	99.66
0.087	82.72	99.66
0.0871	81.72	99.66
0.0872	80.72	99.66
0.0873	81.72	99.66
0.0874	82.7	99.66
0.0875	82.7	99.66
0.0876	81.7	99.66
0.0877	80.7	99.66
0.0878	80.7	99.66
0.0879	79.7	99.66
0.088	81.7	99.66
0.0881	81.7	99.66
0.0882	82.72	99.66
0.0883	81.72	99.66
0.0884	81.72	99.66
0.0885	80.72	99.66
0.0886	79.74	99.66
0.0887	81.72	99.66
0.0888	79.72	99.66
0.0889	80.7	99.66
0.089	81.7	99.66
0.0891	81.7	99.66
0.0892	80.7	99.66
0.0893	82.7	99.66
0.0894	81.7	99.66
0.0895	82.7	99.66
0.0896	82.74	99.66
0.0897	83.72	99.66
0.0898	83.72	99.66
0.0899	84.72	99.66
0.09	82.74	99.66
0.0901	82.74	99.66
0.0902	83.74	99.66
0.0903	84.74	99.66
0.0904	84.72	99.66
0.0905	83.72	99.66
0.0906	83.74	99.66
0.0907	84.72	99.66
0.0908	85.72	99.66
0.0909	85.72	99.66
0.091	84.72	99.66
0.0911	86.72	99.66
0.0912	85.72	99.64
0.0913	86.72	99.64
0.0914	87.72	99.64
0.0915	88.7	99.64
0.0916	87.7	99.64
0.0917	87.68	99.64
0.0918	88.66	99.64
0.0919	88.66	99.64
0.092	88.66	99.64
0.0921	86.68	99.64
0.0922	85.7	99.64
0.0923	85.7	99.64
0.0924	86.68	99.64
0.0925	85.68	99.64
0.0926	85.68	99.64
0.0927	83.72	99.64
0.0928	83.72	99.64
0.0929	83.72	99.64
0.093	82.74	99.64
0.0931	82.7	99.64
0.0932	84.68	99.64
0.0933	83.68	99.64
0.0934	82.68	99.64
0.0935	81.68	99.64
0.0936	81.68	99.64
0.0937	80.68	99.64
0.0938	79.68	99.64
0.0939	78.7	99.64
0.094	77.7	99.64
0.0941	79.7	99.64
0.0942	78.72	99.64
0.0943	77.72	99.64
0.0944	78.72	99.64
0.0945	78.72	99.64
0.0946	78.72	99.64
0.0947	80.72	99.64
0.0948	80.72	99.64
0.0949	79.72	99.64
0.095	80.72	99.64
0.0951	81.7	99.64
0.0952	80.7	99.64
0.0953	79.7	99.64
0.0954	80.7	99.64
0.0955	79.7	99.64
0.0956	78.72	99.64
0.0957	78.72	99.64
0.0958	77.72	99.64
0.0959	82.72	99.64
0.096	81.74	99.64
0.0961	80.76	99.64
0.0962	80.76	99.64
0.0963	81.76	99.64
0.0964	82.76	99.64
0.0965	83.76	99.64
0.0966	83.78	99.64
0.0967	82.78	99.64
0.0968	81.78	99.64
0.0969	81.76	99.64
0.097	80.76	99.64
0.0971	81.76	99.64
0.0972	79.76	99.64
0.0973	79.76	99.64
0.0974	79.74	99.62
0.0975	80.72	99.62
0.0976	79.72	99.62
0.0977	80.68	99.62
0.0978	79.7	99.62
0.0979	78.7	99.62
0.098	78.7	99.62
0.0981	77.68	99.6
0.0982	79.68	99.6
0.0983	80.68	99.6
0.0984	81.68	99.6
0.0985	82.68	99.6
0.0986	83.68	99.6
0.0987	83.68	99.6
0.0988	82.7	99.6
0.0989	84.7	99.6
0.099	85.7	99.6
0.0991	82.72	99.6
0.0992	83.7	99.6
0.0993	81.7	99.6
0.0994	79.72	99.6
0.0995	79.72	99.6
0.0996	80.72	99.6
0.0997	80.72	99.6
0.0998	80.7	99.6
0.0999	79.7	99.6
0.1	78.7	99.6
0.1001	78.7	99.6
0.1002	78.68	99.6
0.1003	79.68	99.6
0.1004	77.68	99.6
0.1005	79.68	99.6
0.1006	80.68	99.6
0.1007	80.68	99.6
0.1008	79.68	99.6
0.1009	78.7	99.6
0.101	80.68	99.6
0.1011	81.68	99.6
0.1012	83.66	99.6
0.1013	82.66	99.6
0.1014	82.66	99.6
0.1015	83.66	99.6
0.1016	83.68	99.6
0.1017	83.68	99.6
0.1018	83.68	99.6
0.1019	85.68	99.6
0.102	85.66	99.6
0.1021	85.66	99.6
0.1022	86.64	99.6
0.1023	87.62	99.6
0.1024	84.66	99.6
0.1025	83.66	99.6
0.1026	84.66	99.6
0.1027	85.66	99.6
0.1028	84.66	99.6
0.1029	82.66	99.6
0.103	82.68	99.6
0.1031	83.68	99.6
0.1032	85.68	99.6
0.1033	84.68	99.6
0.1034	86.64	99.6
0.1035	86.64	99.6
0.1036	86.64	99.6
0.1037	85.64	99.6
0.1038	85.64	99.6
0.1039	87.64	99.6
0.104	88.64	99.6
0.1041	88.64	99.6
0.1042	88.62	99.6
0.1043	88.62	99.6
0.1044	89.62	99.6
0.1045	89.62	99.6
0.1046	91.6	99.6
0.1047	91.6	99.6
0.1048	90.6	99.6
0.1049	89.6	99.6
0.105	88.6	99.6
0.1051	87.6	99.6
0.1052	86.6	99.6
0.1053	86.6	99.6
0.1054	86.6	99.6
0.1055	86.6	99.6
0.1056	86.62	99.6
0.1057	85.62	99.6
0.1058	86.62	99.6
0.1059	83.64	99.6
0.106	82.64	99.6
0.1061	82.64	99.6
0.1062	82.66	99.6
0.1063	82.66	99.6
0.1064	82.66	99.6
0.1065	83.66	99.6
0.1066	83.66	99.6
0.1067	82.66	99.6
0.1068	82.64	99.6
0.1069	83.62	99.6
0.107	82.66	99.6
0.1071	82.66	99.6
0.1072	83.66	99.6
0.1073	84.66	99.6
0.1074	84.66	99.6
0.1075	83.66	99.6
0.1076	82.66	99.6
0.1077	83.66	99.6
0.1078	84.66	99.6
0.1079	86.66	99.6
0.108	85.68	99.6
0.1081	86.68	99.6
0.1082	86.68	99.6
0.1083	86.68	99.6
0.1084	88.68	99.6
0.1085	87.7	99.6
0.1086	89.7	99.6
0.1087	89.72	99.6
0.1088	89.72	99.6
0.1089	89.7	99.6
0.109	89.7	99.6
0.1091	92.68	99.6
0.1092	90.68	99.6
0.1093	90.68	99.6
0.1094	91.68	99.6
0.1095	91.68	99.6
0.1096	91.68	99.6
0.1097	90.68	99.6
0.1098	88.68	99.6
0.1099	87.68	99.6
0.11	85.68	99.6
0.1101	84.68	99.6
0.1102	83.7	99.6
0.1103	83.72	99.6
0.1104	81.72	99.6
0.1105	81.72	99.6
0.1106	80.74	99.6
0.1107	83.72	99.6
0.1108	82.74	99.6
0.1109	80.74	99.6
0.111	80.74	99.6
0.1111	80.74	99.6
0.1112	83.72	99.6
0.1113	80.72	99.6
0.1114	79.72	99.6
0.1115	79.72	99.6
0.1116	78.72	99.6
0.1117	77.72	99.6
0.1118	75.72	99.6
0.1119	76.7	99.6
0.112	76.7	99.6
0.1121	76.7	99.6
0.1122	73.7	99.6
0.1123	75.66	99.6
0.1124	74.66	99.6
0.1125	73.66	99.6
0.1126	74.68	99.6
0.1127	75.66	99.6
0.1128	75.66	99.6
0.1129	76.64	99.6
0.113	76.64	99.6
0.1131	77.64	99.6
0.1132	79.64	99.6
0.1133	79.64	99.6
0.1134	79.64	99.6
0.1135	79.64	99.6
0.1136	81.64	99.6
0.1137	82.62	99.6
0.1138	83.6	99.6
0.1139	85.6	99.6
0.114	83.62	99.6
0.1141	83.62	99.6
0.1142	84.62	99.6
0.1143	82.62	99.6
0.1144	83.62	99.6
0.1145	84.6	99.6
0.1146	86.6	99.6
0.1147	85.6	99.6
0.1148	86.6	99.6
0.1149	86.6	99.6
0.115	85.6	99.6
0.1151	84.6	99.6
0.1152	83.6	99.6
0.1153	83.6	99.6
0.1154	82.62	99.6
0.1155	83.62	99.6
0.1156	83.6	99.58
0.1157	84.6	99.58
0.1158	84.6	99.58
0.1159	83.6	99.56
0.116	83.6	99.56
0.1161	82.6	99.56
0.1162	82.6	99.56
0.1163	82.6	99.56
0.1164	84.58	99.54
0.1165	84.58	99.54
0.1166	87.56	99.54
0.1167	87.56	99.54
0.1168	86.56	99.54
0.1169	85.56	99.54
0.117	85.56	99.54
0.1171	84.56	99.54
0.1172	87.54	99.54
0.1173	85.54	99.54
0.1174	83.54	99.54
0.1175	84.54	99.54
0.1176	84.54	99.54
0.1177	83.54	99.54
0.1178	83.54	99.54
0.1179	82.54	99.54
0.118	83.54	99.54
0.1181	82.54	99.54
0.1182	83.54	99.54
0.1183	85.54	99.54
0.1184	86.54	99.54
0.1185	85.54	99.54
0.1186	85.54	99.54
0.1187	85.54	99.54
0.1188	84.56	99.54
0.1189	83.56	99.54
0.119	84.56	99.54
0.1191	84.56	99.54
0.1192	82.56	99.54
0.1193	82.56	99.54
0.1194	77.56	99.54
0.1195	79.56	99.54
0.1196	80.56	99.54
0.1197	82.56	99.54
0.1198	84.56	99.54
0.1199	84.56	99.54
0.12	86.56	99.54
0.1201	86.56	99.54
0.1202	85.56	99.54
0.1203	85.56	99.54
0.1204	85.56	99.54
0.1205	84.58	99.54
0.1206	80.58	99.54
0.1207	83.58	99.54
0.1208	81.6	99.54
0.1209	80.6	99.54
0.121	80.6	99.54
0.1211	80.6	99.54
0.1212	82.6	99.54
0.1213	83.6	99.54
0.1214	82.64	99.54
0.1215	81.64	99.54
0.1216	81.64	99.54
0.1217	80.64	99.54
0.1218	80.64	99.54
0.1219	79.64	99.54
0.122	79.64	99.54
0.1221	79.64	99.54
0.1222	79.64	99.54
0.1223	78.64	99.54
0.1224	77.64	99.54
0.1225	77.64	99.54
0.1226	78.64	99.54
0.1227	80.64	99.54
0.1228	79.64	99.54
0.1229	79.64	99.54
0.123	77.64	99.54
0.1231	77.64	99.54
0.1232	77.64	99.54
0.1233	77.64	99.54
0.1234	78.64	99.54
0.1235	79.64	99.54
0.1236	76.66	99.54
0.1237	75.66	99.54
0.1238	73.66	99.54
0.1239	71.66	99.54
0.124	71.66	99.54
0.1241	73.64	99.54
0.1242	71.64	99.54
0.1243	72.64	99.54
0.1244	70.64	99.54
0.1245	73.64	99.54
0.1246	72.64	99.54
0.1247	75.62	99.54
0.1248	75.62	99.54
0.1249	75.62	99.54
0.125	75.62	99.54
0.1251	72.64	99.54
0.1252	73.64	99.54
0.1253	73.64	99.54
0.1254	74.64	99.54
0.1255	75.64	99.54
0.1256	76.64	99.54
0.1257	76.64	99.54
0.1258	77.64	99.54
0.1259	77.64	99.54
0.126	78.62	99.54
0.1261	78.62	99.54
0.1262	80.6	99.54
0.1263	80.6	99.54
0.1264	81.6	99.54
0.1265	81.6	99.54
0.1266	81.6	99.54
0.1267	81.62	99.54
0.1268	80.62	99.54
0.1269	79.64	99.54
0.127	80.64	99.54
0.1271	79.64	99.54
0.1272	82.64	99.54
0.1273	82.64	99.54
0.1274	85.62	99.54
0.1275	86.62	99.54
0.1276	86.62	99.54
0.1277	84.62	99.54
0.1278	84.62	99.54
0.1279	84.62	99.54
0.128	83.62	99.54
0.1281	82.62	99.54
0.1282	82.64	99.54
0.1283	83.64	99.54
0.1284	81.64	99.54
0.1285	81.62	99.54
0.1286	83.62	99.54
0.1287	82.62	99.54
0.1288	82.62	99.54
0.1289	82.62	99.54
0.129	85.62	99.54
0.1291	86.6	99.54
0.1292	85.62	99.54
0.1293	83.62	99.54
0.1294	82.62	99.54
0.1295	81.64	99.54
0.1296	82.64	99.54
0.1297	82.64	99.54
0.1298	82.64	99.54
0.1299	82.64	99.54
0.13	82.66	99.54
0.1301	83.64	99.54
0.1302	81.62	99.54
0.1303	82.62	99.54
0.1304	82.58	99.54
0.1305	83.58	99.54
0.1306	83.6	99.54
0.1307	83.6	99.54
0.1308	83.6	99.54
0.1309	83.6	99.54
0.131	82.6	99.54
0.1311	81.6	99.54
0.1312	81.6	99.54
0.1313	81.6	99.54
0.1314	82.58	99.54
0.1315	82.58	99.54
0.1316	81.58	99.54
0.1317	83.58	99.54
0.1318	83.58	99.54
0.1319	83.62	99.54
0.132	82.62	99.54
0.1321	83.62	99.54
0.1322	80.64	99.54
0.1323	80.64	99.54
0.1324	80.64	99.54
0.1325	81.64	99.54
0.1326	79.66	99.54
0.1327	80.66	99.54
0.1328	80.68	99.54
0.1329	80.68	99.54
0.133	80.68	99.54
0.1331	81.68	99.54
0.1332	81.7	99.54
0.1333	82.7	99.54
0.1334	84.7	99.54
0.1335	84.7	99.54
0.1336	84.7	99.54
0.1337	82.7	99.52
0.1338	81.72	99.52
0.1339	80.72	99.52
0.134	80.74	99.52
0.1341	80.72	99.52
0.1342	80.7	99.52
0.1343	79.7	99.52
0.1344	80.7	99.52
0.1345	80.7	99.52
0.1346	77.72	99.52
0.1347	78.68	99.52
0.1348	77.68	99.52
0.1349	77.68	99.52
0.135	78.64	99.52
0.1351	79.62	99.52
0.1352	79.6	99.52
0.1353	80.6	99.52
0.1354	79.62	99.52
0.1355	78.62	99.52
0.1356	78.62	99.52
0.1357	77.66	99.52
0.1358	77.66	99.52
0.1359	75.66	99.52
0.136	77.66	99.52
0.1361	76.66	99.52
0.1362	74.66	99.52
0.1363	74.66	99.52
0.1364	76.64	99.52
0.1365	78.62	99.52
0.1366	78.62	99.52
0.1367	79.62	99.52
0.1368	80.58	99.52
0.1369	78.6	99.52
0.137	77.62	99.52
0.1371	77.62	99.52
0.1372	76.62	99.52
0.1373	76.62	99.52
0.1374	78.6	99.52
0.1375	78.6	99.52
0.1376	79.6	99.52
0.1377	79.58	99.52
0.1378	83.58	99.52
0.1379	82.58	99.52
0.138	83.58	99.52
0.1381	85.58	99.52
0.1382	84.58	99.52
0.1383	84.56	99.52
0.1384	84.56	99.52
0.1385	85.56	99.52
0.1386	84.56	99.52
0.1387	85.54	99.52
0.1388	84.54	99.52
0.1389	83.54	99.52
0.139	83.54	99.52
0.1391	83.54	99.52
0.1392	85.54	99.52
0.1393	85.54	99.52
0.1394	85.54	99.52
0.1395	84.54	99.52
0.1396	84.54	99.52
0.1397	84.54	99.52
0.1398	85.54	99.52
0.1399	84.54	99.52
0.14	83.54	99.52
0.1401	82.54	99.52
0.1402	83.54	99.52
0.1403	83.54	99.52
0.1404	82.54	99.52
0.1405	82.54	99.52
0.1406	83.54	99.52
0.1407	84.54	99.52
0.1408	82.54	99.52
0.1409	82.54	99.52
0.141	83.52	99.52
0.1411	82.52	99.52
0.1412	81.56	99.52
0.1413	82.54	99.52
0.1414	83.54	99.52
0.1415	83.54	99.52
0.1416	83.54	99.52
0.1417	83.54	99.52
0.1418	84.52	99.52
0.1419	84.52	99.52
0.142	82.52	99.52
0.1421	83.52	99.52
0.1422	85.52	99.52
0.1423	83.58	99.52
0.1424	82.6	99.52
0.1425	81.6	99.52
0.1426	82.6	99.52
0.1427	81.6	99.52
0.1428	80.6	99.52
0.1429	80.6	99.52
0.143	79.64	99.52
0.1431	78.64	99.52
0.1432	79.64	99.52
0.1433	82.6	99.52
0.1434	84.6	99.52
0.1435	82.6	99.52
0.1436	81.6	99.52
0.1437	82.58	99.5
0.1438	84.58	99.5
0.1439	84.6	99.5
0.144	84.6	99.5
0.1441	82.6	99.5
0.1442	82.6	99.5
0.1443	83.6	99.5
0.1444	83.6	99.5
0.1445	82.6	99.5
0.1446	81.6	99.5
0.1447	80.64	99.5
0.1448	81.62	99.5
0.1449	82.62	99.5
0.145	83.62	99.5
0.1451	83.62	99.5
0.1452	83.62	99.5
0.1453	84.62	99.5
0.1454	85.6	99.5
0.1455	82.58	99.5
0.1456	84.58	99.5
0.1457	84.56	99.48
0.1458	83.56	99.48
0.1459	81.56	99.48
0.146	80.56	99.48
0.1461	80.56	99.48
0.1462	79.56	99.48
0.1463	78.56	99.48
0.1464	77.56	99.48
0.1465	78.56	99.48
0.1466	78.58	99.48
0.1467	78.58	99.48
0.1468	78.6	99.48
0.1469	76.62	99.48
0.147	76.62	99.48
0.1471	76.62	99.48
0.1472	75.64	99.48
0.1473	75.64	99.48
0.1474	75.64	99.48
0.1475	75.62	99.48
0.1476	76.62	99.48
0.1477	79.62	99.48
0.1478	79.62	99.48
0.1479	79.62	99.48
0.148	80.62	99.48
0.1481	79.62	99.48
0.1482	79.62	99.48
0.1483	80.62	99.48
0.1484	81.62	99.48
0.1485	80.62	99.48
0.1486	81.62	99.48
0.1487	82.62	99.48
0.1488	81.62	99.48
0.1489	82.6	99.48
0.149	81.62	99.48
0.1491	81.62	99.48
0.1492	82.62	99.48
0.1493	83.62	99.48
0.1494	83.62	99.48
0.1495	83.62	99.48
0.1496	83.6	99.48
0.1497	82.6	99.48
0.1498	82.6	99.48
0.1499	83.58	99.48
0.15	83.58	99.48
0.1501	82.58	99.48
0.1502	81.58	99.48
0.1503	82.58	99.48
0.1504	82.58	99.48
0.1505	80.58	99.48
0.1506	83.58	99.48
0.1507	81.58	99.48
0.1508	81.58	99.48
0.1509	80.58	99.48
0.151	83.58	99.48
0.1511	83.58	99.48
0.1512	83.58	99.48
0.1513	83.58	99.48
0.1514	82.58	99.48
0.1515	82.58	99.48
0.1516	82.58	99.48
0.1517	83.58	99.48
0.1518	83.58	99.48
0.1519	84.56	99.48
0.152	83.56	99.48
0.1521	81.56	99.48
0.1522	82.56	99.48
0.1523	82.58	99.48
0.1524	82.58	99.48
0.1525	83.58	99.48
0.1526	83.58	99.48
0.1527	83.58	99.48
0.1528	83.58	99.48
0.1529	84.56	99.48
0.153	83.58	99.48
0.1531	82.58	99.48
0.1532	81.58	99.48
0.1533	82.58	99.48
0.1534	82.58	99.48
0.1535	82.58	99.48
0.1536	81.6	99.48
0.1537	83.58	99.48
0.1538	83.58	99.48
0.1539	83.58	99.48
0.154	82.58	99.48
0.1541	81.58	99.48
0.1542	80.58	99.48
0.1543	80.58	99.48
0.1544	80.58	99.48
0.1545	79.58	99.48
0.1546	78.6	99.48
0.1547	78.6	99.48
0.1548	79.58	99.48
0.1549	82.56	99.48
0.155	82.56	99.48
0.1551	84.56	99.48
0.1552	86.56	99.48
0.1553	85.56	99.48
0.1554	85.56	99.48
0.1555	86.56	99.48
0.1556	83.56	99.48
0.1557	80.58	99.48
0.1558	80.58	99.48
0.1559	79.58	99.48
0.156	79.58	99.48
0.1561	78.6	99.48
0.1562	78.6	99.48
0.1563	78.6	99.48
0.1564	78.6	99.48
0.1565	79.6	99.48
0.1566	79.6	99.48
0.1567	80.6	99.48
0.1568	80.6	99.48
0.1569	81.58	99.48
0.157	82.56	99.48
0.1571	83.56	99.48
0.1572	82.58	99.48
0.1573	82.58	99.48
0.1574	82.58	99.48
0.1575	83.58	99.48
0.1576	81.58	99.48
0.1577	82.56	99.48
0.1578	83.56	99.48
0.1579	85.54	99.48
0.158	85.52	99.48
0.1581	83.54	99.48
0.1582	83.54	99.48
0.1583	82.54	99.48
0.1584	82.54	99.48
0.1585	82.54	99.48
0.1586	82.54	99.48
0.1587	84.52	99.48
0.1588	84.52	99.48
0.1589	84.52	99.48
0.159	84.52	99.48
0.1591	81.52	99.48
0.1592	79.56	99.48
0.1593	79.56	99.48
0.1594	79.56	99.48
0.1595	81.56	99.48
0.1596	82.56	99.48
0.1597	81.56	99.48
0.1598	81.56	99.48
0.1599	83.54	99.48
0.16	83.54	99.48
0.1601	84.54	99.48
0.1602	84.54	99.48
0.1603	84.54	99.48
0.1604	83.54	99.48
0.1605	81.6	99.48
0.1606	80.6	99.48
0.1607	82.54	99.48
0.1608	83.54	99.48
0.1609	85.52	99.48
0.161	86.52	99.48
0.1611	85.54	99.48
0.1612	83.54	99.48
0.1613	83.54	99.48
0.1614	83.52	99.48
0.1615	84.52	99.48
0.1616	84.52	99.48
0.1617	83.52	99.48
0.1618	81.54	99.48
0.1619	81.58	99.48
0.162	81.58	99.48
0.1621	84.54	99.48
0.1622	84.54	99.48
0.1623	84.54	99.48
0.1624	83.54	99.48
0.1625	83.54	99.48
0.1626	83.54	99.48
0.1627	84.54	99.48
0.1628	82.54	99.48
0.1629	83.54	99.48
0.163	82.56	99.48
0.1631	83.56	99.48
0.1632	82.58	99.48
0.1633	82.58	99.48
0.1634	81.58	99.48
0.1635	83.56	99.48
0.1636	83.56	99.48
0.1637	83.56	99.48
0.1638	82.56	99.48
0.1639	81.56	99.48
0.164	80.56	99.48
0.1641	80.56	99.48
0.1642	79.56	99.48
0.1643	81.56	99.48
0.1644	81.56	99.48
0.1645	80.58	99.48
0.1646	79.6	99.48
0.1647	81.6	99.48
0.1648	82.6	99.48
0.1649	82.6	99.48
0.165	83.58	99.48
0.1651	83.58	99.48
0.1652	82.6	99.48
0.1653	82.6	99.48
0.1654	81.6	99.48
0.1655	83.58	99.48
0.1656	83.6	99.48
0.1657	83.6	99.48
0.1658	82.6	99.48
0.1659	82.6	99.48
0.166	79.62	99.48
0.1661	80.62	99.48
0.1662	80.62	99.48
0.1663	80.62	99.48
0.1664	80.62	99.48
0.1665	81.62	99.48
0.1666	80.64	99.48
0.1667	81.62	99.48
0.1668	82.62	99.48
0.1669	81.62	99.48
0.167	82.58	99.48
0.1671	81.6	99.48
0.1672	80.58	99.48
0.1673	79.56	99.48
0.1674	80.58	99.48
0.1675	80.58	99.48
0.1676	78.58	99.48
0.1677	78.58	99.48
0.1678	81.58	99.48
0.1679	81.56	99.48
0.168	78.58	99.48
0.1681	80.56	99.48
0.1682	79.58	99.48
0.1683	80.58	99.48
0.1684	79.58	99.48
0.1685	79.6	99.48
0.1686	79.56	99.48
0.1687	80.56	99.48
0.1688	79.58	99.48
0.1689	78.6	99.48
0.169	79.6	99.48
0.1691	79.6	99.48
0.1692	80.6	99.48
0.1693	79.6	99.48
0.1694	80.6	99.48
0.1695	80.6	99.48
0.1696	82.6	99.48
0.1697	82.58	99.48
0.1698	84.54	99.48
0.1699	83.52	99.48
0.17	83.52	99.48
0.1701	83.52	99.48
0.1702	82.52	99.48
0.1703	80.56	99.48
0.1704	79.6	99.48
0.1705	80.58	99.48
0.1706	81.56	99.48
0.1707	79.56	99.48
0.1708	80.56	99.48
0.1709	80.56	99.48
0.171	78.58	99.48
0.1711	78.62	99.48
0.1712	80.6	99.48
0.1713	80.62	99.48
0.1714	79.62	99.48
0.1715	80.6	99.48
0.1716	78.62	99.48
0.1717	77.62	99.48
0.1718	77.64	99.48
0.1719	77.66	99.48
0.172	78.66	99.48
0.1721	78.66	99.48
0.1722	80.64	99.48
0.1723	81.62	99.48
0.1724	82.58	99.48
0.1725	83.58	99.48
0.1726	82.58	99.48
0.1727	82.58	99.48
0.1728	80.58	99.48
0.1729	78.58	99.48
0.173	80.56	99.48
0.1731	80.56	99.48
0.1732	82.56	99.48
0.1733	81.56	99.48
0.1734	81.56	99.48
0.1735	82.56	99.48
0.1736	82.56	99.48
0.1737	82.52	99.48
0.1738	82.52	99.48
0.1739	83.52	99.48
0.174	83.52	99.48
0.1741	84.52	99.48
0.1742	82.54	99.48
0.1743	80.54	99.48
0.1744	79.54	99.48
0.1745	80.54	99.48
0.1746	79.54	99.48
0.1747	79.56	99.48
0.1748	79.56	99.48
0.1749	79.58	99.48
0.175	80.58	99.48
0.1751	82.56	99.48
0.1752	82.56	99.48
0.1753	83.54	99.48
0.1754	84.56	99.48
0.1755	82.56	99.48
0.1756	80.56	99.48
0.1757	82.56	99.48
0.1758	80.58	99.48
0.1759	80.58	99.48
0.176	80.58	99.48
0.1761	79.58	99.48
0.1762	79.58	99.48
0.1763	80.58	99.48
0.1764	81.56	99.48
0.1765	81.56	99.48
0.1766	81.56	99.48
0.1767	80.56	99.48
0.1768	81.56	99.48
0.1769	82.56	99.48
0.177	82.56	99.48
0.1771	83.56	99.48
0.1772	83.56	99.48
0.1773	83.56	99.48
0.1774	83.56	99.48
0.1775	83.6	99.48
0.1776	83.6	99.48
0.1777	83.6	99.48
0.1778	83.6	99.48
0.1779	82.6	99.48
0.178	81.62	99.48
0.1781	82.62	99.48
0.1782	82.62	99.48
0.1783	81.62	99.48
0.1784	81.6	99.48
0.1785	82.6	99.48
0.1786	83.6	99.48
0.1787	85.6	99.48
0.1788	82.64	99.48
0.1789	84.64	99.48
0.179	85.64	99.48
0.1791	84.64	99.48
0.1792	83.6	99.48
0.1793	83.6	99.48
0.1794	82.6	99.48
0.1795	82.6	99.48
0.1796	81.6	99.48
0.1797	81.6	99.48
0.1798	81.6	99.48
0.1799	82.58	99.48
0.18	82.58	99.48
0.1801	80.6	99.48
0.1802	80.6	99.48
0.1803	81.6	99.48
0.1804	81.58	99.48
0.1805	79.58	99.48
0.1806	81.58	99.48
0.1807	79.62	99.48
0.1808	79.62	99.48
0.1809	80.62	99.48
0.181	82.6	99.48
0.1811	81.62	99.48
0.1812	80.62	99.48
0.1813	81.6	99.48
0.1814	79.6	99.48
0.1815	79.6	99.48
0.1816	75.6	99.48
0.1817	75.6	99.48
0.1818	74.62	99.48
0.1819	74.62	99.48
0.182	75.62	99.48
0.1821	78.62	99.48
0.1822	78.62	99.48
0.1823	78.62	99.48
0.1824	80.6	99.48
0.1825	80.6	99.48
0.1826	79.62	99.48
0.1827	79.6	99.48
0.1828	79.6	99.48
0.1829	79.6	99.48
0.183	79.6	99.48
0.1831	81.6	99.48
0.1832	81.6	99.48
0.1833	83.56	99.48
0.1834	84.56	99.48
0.1835	84.56	99.48
0.1836	82.58	99.48
0.1837	82.58	99.48
0.1838	84.58	99.48
0.1839	83.58	99.48
0.184	84.56	99.48
0.1841	85.56	99.48
0.1842	86.56	99.48
0.1843	86.56	99.48
0.1844	87.56	99.48
0.1845	86.6	99.48
0.1846	85.6	99.48
0.1847	84.6	99.48
0.1848	86.58	99.48
0.1849	85.58	99.48
0.185	84.58	99.48
0.1851	84.58	99.48
0.1852	83.58	99.48
0.1853	82.58	99.48
0.1854	84.58	99.48
0.1855	84.58	99.48
0.1856	84.58	99.48
0.1857	86.58	99.48
0.1858	82.58	99.48
0.1859	82.58	99.48
0.186	82.58	99.48
0.1861	83.58	99.48
0.1862	81.58	99.48
0.1863	80.56	99.48
0.1864	80.56	99.48
0.1865	78.58	99.46
0.1866	78.62	99.46
0.1867	80.62	99.46
0.1868	78.62	99.46
0.1869	80.6	99.46
0.187	82.6	99.46
0.1871	83.6	99.46
0.1872	83.6	99.46
0.1873	83.6	99.46
0.1874	84.6	99.46
0.1875	84.6	99.46
0.1876	84.54	99.46
0.1877	84.54	99.46
0.1878	82.56	99.46
0.1879	82.56	99.46
0.188	83.56	99.46
0.1881	83.56	99.46
0.1882	83.56	99.46
0.1883	82.56	99.46
0.1884	82.56	99.46
0.1885	83.56	99.46
0.1886	80.58	99.46
0.1887	80.58	99.46
0.1888	81.58	99.46
0.1889	81.56	99.46
0.189	80.58	99.46
0.1891	81.58	99.46
0.1892	81.6	99.46
0.1893	81.6	99.46
0.1894	81.6	99.46
0.1895	82.6	99.46
0.1896	85.58	99.46
0.1897	85.58	99.46
0.1898	84.58	99.46
0.1899	85.58	99.46
0.19	88.54	99.46
0.1901	85.56	99.46
0.1902	84.56	99.46
0.1903	84.56	99.46
0.1904	84.56	99.46
0.1905	83.6	99.46
0.1906	83.58	99.46
0.1907	82.62	99.46
0.1908	84.56	99.46
0.1909	84.56	99.46
0.191	83.56	99.46
0.1911	83.56	99.46
0.1912	84.52	99.46
0.1913	84.52	99.46
0.1914	85.52	99.46
0.1915	84.52	99.46
0.1916	84.52	99.46
0.1917	83.52	99.46
0.1918	84.52	99.46
0.1919	85.52	99.46
0.192	83.52	99.46
0.1921	84.52	99.46
0.1922	85.52	99.46
0.1923	85.52	99.46
0.1924	86.52	99.46
0.1925	86.52	99.46
0.1926	84.54	99.46
0.1927	85.54	99.46
0.1928	85.54	99.46
0.1929	85.54	99.46
0.193	87.52	99.46
0.1931	86.54	99.46
0.1932	85.56	99.46
0.1933	84.56	99.46
0.1934	84.56	99.46
0.1935	85.54	99.46
0.1936	85.52	99.46
0.1937	82.56	99.46
0.1938	81.56	99.46
0.1939	80.56	99.46
0.194	78.56	99.46
0.1941	78.56	99.46
0.1942	77.56	99.46
0.1943	76.58	99.46
0.1944	79.58	99.46
0.1945	79.58	99.46
0.1946	81.58	99.46
0.1947	83.58	99.46
0.1948	82.58	99.46
0.1949	84.56	99.46
0.195	84.58	99.46
0.1951	84.58	99.46
0.1952	85.56	99.46
0.1953	85.56	99.46
0.1954	83.6	99.46
0.1955	83.6	99.46
0.1956	85.58	99.46
0.1957	84.58	99.46
0.1958	84.56	99.46
0.1959	84.56	99.46
0.196	85.56	99.46
0.1961	84.58	99.46
0.1962	85.6	99.46
0.1963	85.58	99.44
0.1964	84.6	99.44
0.1965	81.62	99.44
0.1966	82.58	99.44
0.1967	83.58	99.44
0.1968	84.54	99.44
0.1969	83.54	99.44
0.197	84.54	99.44
0.1971	84.54	99.44
0.1972	84.56	99.44
0.1973	83.56	99.44
0.1974	83.54	99.44
0.1975	82.54	99.44
0.1976	81.54	99.44
0.1977	81.54	99.44
0.1978	82.52	99.44
0.1979	82.52	99.44
0.198	80.54	99.44
0.1981	80.54	99.44
0.1982	80.54	99.44
0.1983	80.52	99.44
0.1984	81.52	99.44
0.1985	81.52	99.44
0.1986	81.52	99.44
0.1987	82.52	99.44
0.1988	81.54	99.44
0.1989	81.54	99.44
0.199	81.54	99.44
0.1991	80.54	99.44
0.1992	80.54	99.44
0.1993	80.54	99.44
0.1994	80.54	99.44
0.1995	80.54	99.44
0.1996	81.52	99.44
0.1997	82.5	99.44
0.1998	80.52	99.44
0.1999	79.52	99.44
[truncated: 98,001 more rows]

## Sheet: figS4c
f (Hz)	I with rundown	I w/o rundown	NPo	calc I w/o rundown	calc NPo	calc I with rundown
0.3	0.702666	0.0978788	0.957804	0.104773	1.19552	1.30029
0.4	0.638234	0.0915836	0.59324	0.104772	0.672552	0.777324
0.5	0.537048	0.0916471	0.47907	0.104771	0.430456	0.535226
0.6	0.434407	0.0964677	0.362086	0.104769	0.298936	0.403705
0.7	0.353293	0.101778	0.249582	0.104768	0.21963	0.324398
0.8	0.300084	0.083868	0.194973	0.104766	0.168156	0.272922
0.9	0.271721	0.0968997	0.133612	0.104763	0.132865	0.237628
1	0.261379	0.080944	0.129987	0.104761	0.107621	0.212382
1.1	0.258588	0.0960269	0.0899862	0.104758	0.0889435	0.193702
1.2	0.249837	0.101692	0.0851624	0.104755	0.0747375	0.179493
1.3	0.224895	0.0932206	0.0802309	0.104752	0.0636818	0.168434
1.4	0.184734	0.108296	0.0556014	0.104748	0.0549094	0.159658
1.5	0.141281	0.0958623	0.0469316	0.104744	0.0478323	0.152577
1.6	0.107576	0.107122	0.0450385	0.10474	0.0420401	0.14678
1.7	0.0887401	0.107372	0.0320873	0.104736	0.0372397	0.141976
1.8	0.0815409	0.125961	0.0340519	0.104731	0.033217	0.137948
1.9	0.0793174	0.114341	0.0346568	0.104726	0.0298125	0.134539
2	0.0764857	0.121048	0.0311859	0.104721	0.0269058	0.131627
2.1	0.071001	0.119425	0.0289643	0.104716	0.0244043	0.12912
2.2	0.064611	0.0925467	0.0233516	0.10471	0.0222362	0.126946
2.3	0.0606175	0.0967375	0.0181822	0.104704	0.0203447	0.125049
2.4	0.0610326	0.10432	0.0217508	0.104698	0.0186846	0.123383
2.5	0.0658752	0.0900286	0.018698	0.104692	0.0172197	0.121911
2.6	0.0741945	0.109478	0.0157834	0.104685	0.0159206	0.120606
2.7	0.0844734	0.126332	0.0205704	0.104678	0.0147632	0.119441
2.8	0.0942802	0.115083	0.0125873	0.104671	0.0137275	0.118398
2.9	0.101418	0.115585	0.0177878	0.104663	0.0127971	0.11746
3	0.106168	0.112141	0.0169859	0.104655	0.0119582	0.116614
3.1	0.110731	0.10788	0.0160393	0.104647	0.0111991	0.115847
3.2	0.115097	0.108439	0.012314	0.104639	0.0105101	0.115149
3.3	0.115068	0.121805	0.0124355	0.104631	0.00988278	0.114513
3.4	0.106788	0.113399	0.0108015	0.104622	0.00930999	0.113932
3.5	0.0925366	0.0979417	0.00977037	0.104613	0.00878559	0.113398
3.6	0.0796609	0.110127	0.0101148	0.104603	0.00830428	0.112908
3.7	0.0739228	0.108325	0.0089385	0.104594	0.00786147	0.112455
3.8	0.0751731	0.0983792	0.00911793	0.104584	0.00745315	0.112037
3.9	0.0788189	0.0842581	0.00846659	0.104574	0.00707584	0.11165
4	0.0799683	0.0978193	0.00566664	0.104563	0.00672647	0.11129
4.1	0.0762161	0.0962118	0.00757344	0.104553	0.00640235	0.110955
4.2	0.0680136	0.110339	0.00659674	0.104542	0.00610111	0.110643
4.3	0.0577085	0.119592	0.00718725	0.104531	0.00582064	0.110351
4.4	0.0482129	0.121926	0.00576636	0.104519	0.00555907	0.110078
4.5	0.0419085	0.108877	0.00596828	0.104508	0.00531475	0.109822
4.6	0.0405034	0.106006	0.00798776	0.104496	0.00508618	0.109582
4.7	0.0456792	0.0931085	0.00520062	0.104483	0.00487205	0.109356
4.8	0.0592722	0.0960068	0.00515266	0.104471	0.00467116	0.109142
4.9	0.0819854	0.101892	0.00552134	0.104458	0.00448245	0.108941
5	0.111236	0.105229	0.0049616	0.104445	0.00430494	0.10875
5.1	0.140118	0.095395	0.00475106	0.104432	0.00413778	0.10857
5.2	0.159531	0.099823	0.00479215	0.104419	0.00398016	0.108399
5.3	0.163007	0.108871	0.00429941	0.104405	0.00383139	0.108236
5.4	0.150359	0.104578	0.00444135	0.104391	0.0036908	0.108082
5.5	0.12698	0.094748	0.00452893	0.104377	0.00355781	0.107934
5.6	0.100389	0.103653	0.00388298	0.104362	0.00343188	0.107794
5.7	0.0774486	0.116826	0.00406905	0.104347	0.00331252	0.10766
5.8	0.0630781	0.089076	0.00483186	0.104332	0.00319928	0.107531
5.9	0.0592899	0.0974211	0.00344472	0.104317	0.00309174	0.107409
6	0.0640995	0.120379	0.00368486	0.104301	0.00298955	0.107291
6.1	0.0714998	0.114484	0.00355395	0.104286	0.00289233	0.107178
6.2	0.074403	0.104681	0.00286409	0.104269	0.00279978	0.107069
6.3	0.0697659	0.104387	0.00348564	0.104253	0.00271161	0.106965
6.4	0.0608618	0.0884368	0.00257605	0.104237	0.00262753	0.106864
6.5	0.053466	0.104082	0.00293853	0.10422	0.00254731	0.106767
6.6	0.0502658	0.104974	0.0031711	0.104203	0.0024707	0.106673
6.7	0.0496809	0.117159	0.0032747	0.104185	0.0023975	0.106583
6.8	0.0492841	0.115424	0.00231434	0.104168	0.0023275	0.106495
6.9	0.0493308	0.120009	0.00247435	0.10415	0.00226053	0.10641
7	0.0529244	0.116179	0.00332156	0.104132	0.0021964	0.106328
7.1	0.0630472	0.0972428	0.0024741	0.104113	0.00213497	0.106248
7.2	0.0795566	0.0898027	0.00215857	0.104095	0.00207607	0.106171
7.3	0.0988066	0.0985566	0.00263516	0.104076	0.00201958	0.106095
7.4	0.115524	0.100658	0.00268098	0.104057	0.00196537	0.106022
7.5	0.12493	0.0934761	0.0020909	0.104037	0.00191331	0.105951
7.6	0.124566	0.0992932	0.00230823	0.104018	0.00186329	0.105881
7.7	0.115513	0.0984882	0.00194924	0.103998	0.00181521	0.105813
7.8	0.101464	0.0978688	0.00157968	0.103978	0.00176896	0.105747
7.9	0.0861201	0.0987193	0.00228073	0.103957	0.00172446	0.105682
8	0.0718507	0.0914558	0.00200054	0.103937	0.00168162	0.105618
8.1	0.0605959	0.100804	0.00237211	0.103916	0.00164035	0.105556
8.2	0.0547084	0.112088	0.00177194	0.103895	0.00160059	0.105495
8.3	0.0556608	0.117552	0.00183455	0.103873	0.00156225	0.105435
8.4	0.0616068	0.0926471	0.00213154	0.103852	0.00152528	0.105377
8.5	0.0673885	0.0925261	0.00163596	0.10383	0.0014896	0.105319
8.6	0.068453	0.0787963	0.00176797	0.103808	0.00145516	0.105263
8.7	0.0648156	0.0960713	0.00153869	0.103785	0.0014219	0.105207
8.8	0.0602353	0.108232	0.00168905	0.103762	0.00138977	0.105152
8.9	0.0580111	0.105159	0.00167851	0.10374	0.00135871	0.105098
9	0.058587	0.0917147	0.00155275	0.103716	0.00132869	0.105045
9.1	0.0602071	0.0921659	0.00138425	0.103693	0.00129965	0.104993
9.2	0.0603853	0.0863617	0.00146063	0.103669	0.00127155	0.104941
9.3	0.057472	0.097814	0.00176235	0.103646	0.00124435	0.10489
9.4	0.0522552	0.103045	0.00146428	0.103621	0.00121801	0.104839
9.5	0.0478431	0.100548	0.00132528	0.103597	0.00119251	0.10479
9.6	0.0472656	0.105463	0.00130165	0.103572	0.00116779	0.10474
9.7	0.0514442	0.0947081	0.00153352	0.103548	0.00114384	0.104691
9.8	0.0593644	0.104813	0.00181045	0.103522	0.00112061	0.104643
9.9	0.0690005	0.098164	0.00167405	0.103497	0.00109809	0.104595
10	0.0774946	0.0952645	0.0011659	0.103471	0.00107624	0.104548
10.1	0.0817553	0.107144	0.0011862	0.103446	0.00105503	0.104501
10.2	0.0804568	0.0955222	0.00122524	0.10342	0.00103445	0.104454
10.3	0.0752886	0.0897604	0.00146641	0.103393	0.00101446	0.104408
10.4	0.0694189	0.111696	0.00127705	0.103367	0.000995041	0.104362
10.5	0.0652137	0.0975773	0.00117823	0.10334	0.000976179	0.104316
10.6	0.0637525	0.0935698	0.00118195	0.103313	0.000957847	0.104271
10.7	0.0654505	0.0882942	0.000945342	0.103285	0.000940027	0.104225
10.8	0.0701731	0.0941686	0.00112398	0.103258	0.0009227	0.104181
10.9	0.0767417	0.0958213	0.00092732	0.10323	0.000905847	0.104136
11	0.0824924	0.115485	0.000788278	0.103202	0.000889452	0.104091
11.1	0.0839004	0.0988564	0.00116612	0.103174	0.000873498	0.104047
11.2	0.0786458	0.10293	0.00113152	0.103145	0.000857969	0.104003
11.3	0.0673815	0.0869479	0.00122509	0.103116	0.000842851	0.103959
11.4	0.0534033	0.0918323	0.00088299	0.103088	0.000828129	0.103916
11.5	0.0409444	0.108447	0.00119423	0.103058	0.00081379	0.103872
11.6	0.0335284	0.109958	0.000696832	0.103029	0.000799819	0.103829
11.7	0.03291	0.106675	0.000794226	0.102999	0.000786206	0.103785
11.8	0.0390133	0.130625	0.000853493	0.102969	0.000772937	0.103742
11.9	0.051133	0.118233	0.0009235	0.102939	0.000760001	0.103699
12	0.0693475	0.092663	0.000910403	0.102909	0.000747387	0.103656
12.1	0.0940034	0.0921244	0.000709997	0.102878	0.000735084	0.103613
12.2	0.122679	0.0902786	0.00077669	0.102847	0.000723083	0.10357
12.3	0.147969	0.0898123	0.000811192	0.102816	0.000711373	0.103527
12.4	0.160651	0.0996499	0.000630952	0.102785	0.000699946	0.103484
12.5	0.156883	0.107118	0.000805893	0.102753	0.000688792	0.103442
12.6	0.141335	0.114239	0.000826584	0.102721	0.000677902	0.103399
12.7	0.122233	0.109523	0.000618185	0.102689	0.000667268	0.103356
12.8	0.104549	0.114062	0.000824322	0.102657	0.000656883	0.103314
12.9	0.0888742	0.119812	0.000857204	0.102624	0.000646738	0.103271
13	0.075043	0.101848	0.00103023	0.102591	0.000636827	0.103228
13.1	0.0645682	0.10279	0.000632616	0.102558	0.000627141	0.103186
13.2	0.0595482	0.103592	0.000900131	0.102525	0.000617675	0.103143
13.3	0.0610854	0.0960085	0.000652695	0.102492	0.000608422	0.1031
13.4	0.0692835	0.0970319	0.000732417	0.102458	0.000599375	0.103057
13.5	0.0828554	0.0938689	0.00071985	0.102424	0.000590528	0.103015
13.6	0.0973693	0.0923724	0.000690695	0.10239	0.000581876	0.102972
13.7	0.105885	0.0979585	0.000725958	0.102356	0.000573412	0.102929
13.8	0.104087	0.100709	0.000800176	0.102321	0.000565132	0.102886
13.9	0.0948197	0.100625	0.000536799	0.102286	0.00055703	0.102843
14	0.0861555	0.0857988	0.000715373	0.102251	0.000549101	0.1028
14.1	0.0842234	0.0896423	0.00056325	0.102216	0.000541339	0.102757
14.2	0.0876727	0.0920067	0.000634806	0.10218	0.000533742	0.102714
14.3	0.0893429	0.0967262	0.000577926	0.102145	0.000526303	0.102671
14.4	0.0836211	0.0999327	0.000426597	0.102109	0.000519019	0.102628
14.5	0.0718509	0.0975634	0.000493873	0.102072	0.000511884	0.102584
14.6	0.0608008	0.0945037	0.000636787	0.102036	0.000504896	0.102541
14.7	0.0572765	0.112477	0.000678365	0.101999	0.00049805	0.102497
14.8	0.0640409	0.0946069	0.000529078	0.101962	0.000491343	0.102454
14.9	0.0786263	0.102595	0.000585105	0.101925	0.00048477	0.10241
15	0.094785	0.115231	0.000521517	0.101888	0.000478328	0.102366
15.1	0.106127	0.108756	0.000654531	0.101851	0.000472013	0.102323
15.2	0.109297	0.116251	0.000568436	0.101813	0.000465823	0.102279
15.3	0.104511	0.118893	0.000616212	0.101775	0.000459754	0.102235
15.4	0.0947512	0.100585	0.000476672	0.101737	0.000453802	0.10219
15.5	0.0848434	0.0891305	0.000653598	0.101698	0.000447965	0.102146
15.6	0.0793812	0.0875818	0.000455897	0.10166	0.000442241	0.102102
15.7	0.0800851	0.0944649	0.00058852	0.101621	0.000436625	0.102057
15.8	0.0853359	0.0839265	0.000603913	0.101582	0.000431116	0.102013
15.9	0.0918692	0.0887506	0.000493065	0.101542	0.00042571	0.101968
16	0.0961075	0.109191	0.000579137	0.101503	0.000420405	0.101923
16.1	0.0947885	0.154813	0.000697138	0.101463	0.000415199	0.101878
16.2	0.0865993	0.117905	0.000546617	0.101423	0.000410089	0.101833
16.3	0.0740155	0.103725	0.000443788	0.101383	0.000405072	0.101788
16.4	0.0627053	0.100398	0.000540281	0.101343	0.000400148	0.101743
16.5	0.0585569	0.0897101	0.000414472	0.101302	0.000395312	0.101697
16.6	0.0646346	0.0817261	0.000467532	0.101261	0.000390564	0.101652
16.7	0.0796085	0.101003	0.000476161	0.10122	0.0003859	0.101606
16.8	0.0983153	0.0916761	0.000528459	0.101179	0.00038132	0.10156
16.9	0.114422	0.0853571	0.000405405	0.101138	0.00037682	0.101514
17	0.123183	0.0986178	0.000410618	0.101096	0.0003724	0.101468
17.1	0.122561	0.105591	0.000511611	0.101054	0.000368058	0.101422
17.2	0.113434	0.0941588	0.000432647	0.101012	0.00036379	0.101376
17.3	0.0996985	0.106716	0.000399354	0.10097	0.000359597	0.101329
17.4	0.0870402	0.102829	0.000407489	0.100927	0.000355475	0.101283
17.5	0.0803027	0.0998976	0.000454064	0.100885	0.000351424	0.101236
17.6	0.0813256	0.0853134	0.000393499	0.100842	0.000347442	0.101189
17.7	0.0886093	0.102509	0.000367722	0.100799	0.000343527	0.101142
17.8	0.0992469	0.11649	0.000407675	0.100755	0.000339678	0.101095
17.9	0.112464	0.101426	0.000388968	0.100712	0.000335894	0.101048
18	0.13073	0.0917005	0.000455999	0.100668	0.000332172	0.101
18.1	0.154808	0.0993521	0.000331746	0.100624	0.000328512	0.100953
18.2	0.177547	0.0991985	0.000348042	0.10058	0.000324912	0.100905
18.3	0.186097	0.105355	0.000415105	0.100536	0.00032137	0.100857
18.4	0.17362	0.104843	0.000328258	0.100491	0.000317887	0.100809
18.5	0.148422	0.110486	0.000385111	0.100446	0.000314459	0.100761
18.6	0.128577	0.0961921	0.000329045	0.100401	0.000311087	0.100712
18.7	0.126012	0.0898268	0.000337061	0.100356	0.000307769	0.100664
18.8	0.136449	0.0990706	0.000335693	0.100311	0.000304503	0.100615
18.9	0.144991	0.112057	0.000414347	0.100265	0.00030129	0.100567
19	0.140274	0.106177	0.000386613	0.10022	0.000298127	0.100518
19.1	0.122926	0.104173	0.00034076	0.100174	0.000295013	0.100469
19.2	0.102162	0.100083	0.000316079	0.100127	0.000291948	0.100419
19.3	0.0863568	0.094207	0.000363879	0.100081	0.00028893	0.10037
19.4	0.0769226	0.100347	0.000346909	0.100035	0.000285959	0.10032
19.5	0.0698729	0.109847	0.000334694	0.0999878	0.000283034	0.100271
19.6	0.0619105	0.0881404	0.000306793	0.0999408	0.000280153	0.100221
19.7	0.0539566	0.094936	0.000348665	0.0998937	0.000277316	0.100171
19.8	0.0488636	0.105545	0.000475256	0.0998463	0.000274522	0.100121
19.9	0.047194	0.100939	0.000366808	0.0997988	0.00027177	0.100071
20	0.0464085	0.117864	0.000349058	0.0997511	0.000269059	0.10002
20.1	0.0437333	0.116056	0.000348995	0.0997032	0.000266389	0.0999695
20.2	0.0388365	0.104371	0.000268102	0.099655	0.000263758	0.0999188
20.3	0.0336583	0.0921723	0.000279914	0.0996067	0.000261166	0.0998679
20.4	0.0304495	0.103498	0.000290902	0.0995582	0.000258611	0.0998169
20.5	0.0307866	0.0930037	0.000232474	0.0995096	0.000256094	0.0997657
20.6	0.0364814	0.0817509	0.000283178	0.0994607	0.000253614	0.0997143
20.7	0.0505361	0.0931937	0.000300525	0.0994116	0.00025117	0.0996628
20.8	0.0761667	0.0875836	0.000372956	0.0993624	0.00024876	0.0996111
20.9	0.114491	0.0882489	0.000285629	0.0993129	0.000246386	0.0995593
21	0.162338	0.0937546	0.000304808	0.0992633	0.000244045	0.0995073
21.1	0.21033	0.107054	0.000292244	0.0992135	0.000241737	0.0994552
21.2	0.243165	0.0989628	0.000257288	0.0991635	0.000239462	0.0994029
21.3	0.246539	0.109471	0.000327221	0.0991133	0.000237219	0.0993505
21.4	0.219168	0.106587	0.000218326	0.0990629	0.000235007	0.0992979
21.5	0.17759	0.100822	0.000294104	0.0990124	0.000232826	0.0992452
21.6	0.145085	0.103441	0.000289724	0.0989616	0.000230675	0.0991923
21.7	0.134016	0.103324	0.000318708	0.0989107	0.000228554	0.0991392
21.8	0.138897	0.100713	0.000284288	0.0988596	0.000226462	0.099086
21.9	0.145415	0.0978891	0.000306956	0.0988083	0.000224398	0.0990327
22	0.144333	0.0998163	0.000278427	0.0987568	0.000222363	0.0989792
22.1	0.136244	0.08522	0.000238639	0.0987052	0.000220355	0.0989255
22.2	0.125131	0.102042	0.000204672	0.0986533	0.000218375	0.0988717
22.3	0.111561	0.111767	0.000239187	0.0986013	0.00021642	0.0988178
22.4	0.0941179	0.103255	0.000242579	0.0985491	0.000214492	0.0987636
22.5	0.0747434	0.107454	0.000248124	0.0984968	0.00021259	0.0987094
22.6	0.0592155	0.0851675	0.000200914	0.0984442	0.000210713	0.098655
22.7	0.0521859	0.0941244	0.00027463	0.0983915	0.00020886	0.0986004
22.8	0.0531843	0.108153	0.000268442	0.0983386	0.000207032	0.0985457
22.9	0.0578526	0.109791	0.000233435	0.0982856	0.000205228	0.0984908
23	0.0624773	0.112394	0.000287235	0.0982323	0.000203447	0.0984358
23.1	0.0662926	0.12193	0.000235261	0.0981789	0.00020169	0.0983806
23.2	0.0694215	0.106036	0.000257431	0.0981253	0.000199955	0.0983252
23.3	0.0704529	0.0895548	0.000210838	0.0980715	0.000198242	0.0982698
23.4	0.067613	0.0955217	0.000298231	0.0980176	0.000196551	0.0982141
23.5	0.0615076	0.081178	0.000246358	0.0979635	0.000194882	0.0981584
23.6	0.0551872	0.090102	0.000227513	0.0979092	0.000193234	0.0981024
23.7	0.0514583	0.0919468	0.000167853	0.0978548	0.000191607	0.0980464
23.8	0.0507299	0.0869395	0.000205373	0.0978001	0.00019	0.0979901
23.9	0.0514318	0.090918	0.000238556	0.0977453	0.000188414	0.0979338
24	0.0520264	0.0931544	0.000229316	0.0976904	0.000186847	0.0978772
24.1	0.0523472	0.0794419	0.000288201	0.0976353	0.000185299	0.0978206
24.2	0.0532028	0.0898154	0.000222492	0.09758	0.000183771	0.0977637
24.3	0.0556908	0.106994	0.000152922	0.0975245	0.000182262	0.0977068
24.4	0.0612873	0.0895298	0.000208786	0.0974689	0.000180771	0.0976497
24.5	0.0710733	0.100043	0.000255885	0.0974131	0.000179298	0.0975924
24.6	0.0833152	0.103608	0.000194837	0.0973572	0.000177843	0.097535
24.7	0.0926713	0.100203	0.00018404	0.0973011	0.000176406	0.0974775
24.8	0.0938028	0.104741	0.000203697	0.0972448	0.000174987	0.0974198
24.9	0.0863993	0.0951297	0.000188928	0.0971883	0.000173584	0.0973619
25	0.0760714	0.0950451	0.000224599	0.0971317	0.000172198	0.0973039
25.1	0.0698913	0.0835929	0.000168686	0.097075	0.000170829	0.0972458
25.2	0.0710563	0.097612	0.00015252	0.0970181	0.000169475	0.0971875
25.3	0.0774336	0.0896479	0.000187285	0.096961	0.000168138	0.0971291
25.4	0.0839581	0.0854062	0.000235476	0.0969037	0.000166817	0.0970706
25.5	0.0859826	0.090848	0.000180876	0.0968464	0.000165511	0.0970119
25.6	0.0817529	0.0817298	0.000189476	0.0967888	0.000164221	0.096953
25.7	0.0731051	0.0936521	0.00016421	0.0967311	0.000162945	0.096894
25.8	0.0637066	0.0848832	0.000166729	0.0966732	0.000161685	0.0968349
25.9	0.0560937	0.105738	0.000199797	0.0966152	0.000160438	0.0967756
26	0.0503163	0.108806	0.000204562	0.096557	0.000159207	0.0967162
26.1	0.0453644	0.104709	0.000150858	0.0964987	0.000157989	0.0966567
26.2	0.0413355	0.0983755	0.000167769	0.0964402	0.000156785	0.096597
26.3	0.0395694	0.0904687	0.000154834	0.0963816	0.000155595	0.0965372
26.4	0.040543	0.0944916	0.000187713	0.0963228	0.000154419	0.0964772
26.5	0.0422935	0.111387	0.000167755	0.0962639	0.000153256	0.0964171
26.6	0.0418432	0.0981416	0.000178021	0.0962048	0.000152105	0.0963569
26.7	0.0382892	0.100703	0.000182822	0.0961456	0.000150968	0.0962965
26.8	0.0338562	0.107393	0.00017375	0.0960862	0.000149844	0.096236
26.9	0.0319917	0.0947819	0.000195834	0.0960266	0.000148732	0.0961754
27	0.0350113	0.084201	0.000179653	0.095967	0.000147632	0.0961146
27.1	0.0429987	0.0886803	0.000173585	0.0959071	0.000146544	0.0960537
27.2	0.0534305	0.0766152	0.000169368	0.0958472	0.000145469	0.0959926
27.3	0.0617177	0.0828376	0.000155273	0.095787	0.000144405	0.0959314
27.4	0.0638314	0.0868801	0.000211354	0.0957268	0.000143353	0.0958701
27.5	0.0596627	0.0755424	0.000167857	0.0956664	0.000142312	0.0958087
27.6	0.0537505	0.0888013	0.000188087	0.0956058	0.000141283	0.0957471
27.7	0.0522329	0.0847455	0.000177934	0.0955451	0.000140265	0.0956854
27.8	0.058084	0.107755	0.000168433	0.0954843	0.000139257	0.0956235
27.9	0.0680023	0.10464	0.00016223	0.0954233	0.000138261	0.0955616
28	0.0742053	0.0874214	0.000166972	0.0953622	0.000137275	0.0954995
28.1	0.0709497	0.0763679	0.000159812	0.0953009	0.0001363	0.0954372
28.2	0.0597693	0.0780774	0.000126297	0.0952395	0.000135335	0.0953749
28.3	0.048154	0.0964934	0.000148035	0.095178	0.00013438	0.0953124
28.4	0.0445109	0.0883705	0.000138875	0.0951163	0.000133435	0.0952498
28.5	0.0558391	0.0727222	0.000156077	0.0950545	0.000132501	0.095187
28.6	0.0879154	0.0938104	0.000159563	0.0949926	0.000131576	0.0951241
28.7	0.14169	0.100958	0.000122137	0.0949305	0.00013066	0.0950611
28.8	0.205258	0.0991847	0.000139346	0.0948683	0.000129755	0.094998
28.9	0.252899	0.0942145	0.000127384	0.0948059	0.000128858	0.0949348
29	0.26061	0.102553	0.000129734	0.0947434	0.000127971	0.0948714
29.1	0.225984	0.0969511	0.000157109	0.0946808	0.000127093	0.0948079
29.2	0.169807	0.0904472	0.000134173	0.094618	0.000126224	0.0947443
29.3	0.117563	0.075494	0.000151699	0.0945552	0.000125364	0.0946805
29.4	0.0820057	0.0907332	0.0001482	0.0944921	0.000124513	0.0946166
29.5	0.0618302	0.0916066	0.000178136	0.094429	0.00012367	0.0945527
29.6	0.0507964	0.0867413	0.000145461	0.0943657	0.000122836	0.0944886
29.7	0.0446672	0.0833958	0.000139559	0.0943023	0.00012201	0.0944243
29.8	0.0420445	0.0913134	0.000125512	0.0942388	0.000121192	0.09436
29.9	0.043158	0.0928866	0.000167495	0.0941751	0.000120383	0.0942955
30	0.0494633	0.0878341	0.000132804	0.0941113	0.000119582	0.0942309
30.1	0.0623702	0.0963702	0.000141623	0.0940474	0.000118789	0.0941662
30.2	0.0799162	0.10072	0.000143619	0.0939834	0.000118003	0.0941014
30.3	0.0952747	0.0856323	0.000111488	0.0939192	0.000117226	0.0940364
30.4	0.101314	0.0866616	0.000162029	0.0938549	0.000116456	0.0939714
30.5	0.0974256	0.0870104	0.000122556	0.0937905	0.000115693	0.0939062
30.6	0.0900385	0.0863045	0.000125509	0.093726	0.000114938	0.0938409
30.7	0.0861348	0.0876216	0.000171413	0.0936613	0.000114191	0.0937755
30.8	0.0881261	0.0949199	0.000145732	0.0935965	0.000113451	0.09371
30.9	0.0946342	0.0911205	0.000124888	0.0935316	0.000112717	0.0936444
31	0.102964	0.0780207	0.000112848	0.0934666	0.000111991	0.0935786
31.1	0.109599	0.0906957	0.000124293	0.0934015	0.000111272	0.0935128
31.2	0.110542	0.0901468	0.000127445	0.0933362	0.00011056	0.0934468
31.3	0.103253	0.0917928	0.000154341	0.0932709	0.000109855	0.0933807
31.4	0.0887179	0.10588	0.000110426	0.0932054	0.000109156	0.0933145
31.5	0.0714751	0.0952028	9.35565e-05	0.0931398	0.000108464	0.0932482
31.6	0.0569991	0.10096	0.0001528	0.093074	0.000107779	0.0931818
31.7	0.0482939	0.094585	0.000106303	0.0930082	0.0001071	0.0931153
31.8	0.0447645	0.0839352	0.00014644	0.0929422	0.000106427	0.0930487
31.9	0.0440085	0.0946621	0.000101261	0.0928762	0.000105761	0.0929819
32	0.0440099	0.0909605	0.00014956	0.09281	0.000105101	0.0929151
32.1	0.0438487	0.0771213	0.000125507	0.0927437	0.000104447	0.0928482
32.2	0.0436105	0.0782408	0.000116644	0.0926773	0.0001038	0.0927811
32.3	0.0445394	0.0835379	0.000153454	0.0926108	0.000103158	0.0927139
32.4	0.0487083	0.0847475	0.000100184	0.0925442	0.000102522	0.0926467
32.5	0.0573098	0.097039	0.000110407	0.0924774	0.000101892	0.0925793
32.6	0.0690098	0.0829053	0.000108003	0.0924106	0.000101268	0.0925118
32.7	0.0810896	0.0777154	0.000117141	0.0923436	0.00010065	0.0924443
32.8	0.092691	0.0928071	7.64847e-05	0.0922766	0.000100037	0.0923766
32.9	0.105551	0.0897686	0.000113703	0.0922094	9.94297e-05	0.0923088
33	0.12056	0.0888531	9.61236e-05	0.0921421	9.8828e-05	0.0922409
33.1	0.13468	0.0913177	0.000106103	0.0920747	9.82318e-05	0.092173
33.2	0.142877	0.0993745	9.34399e-05	0.0920073	9.76409e-05	0.0921049
33.3	0.143269	0.0950752	0.00010788	0.0919397	9.70554e-05	0.0920367
33.4	0.139507	0.075882	0.00011607	0.091872	9.64751e-05	0.0919684
33.5	0.137265	0.0750877	0.000124416	0.0918042	9.58999e-05	0.0919001
33.6	0.13858	0.0974174	0.000128477	0.0917363	9.533e-05	0.0918316
33.7	0.140155	0.0936513	0.000111323	0.0916683	9.4765e-05	0.091763
33.8	0.137082	0.0972535	0.000100993	0.0916002	9.42051e-05	0.0916944
33.9	0.127809	0.0996385	0.000109567	0.091532	9.36502e-05	0.0916256
34	0.115181	0.116019	9.80391e-05	0.0914637	9.31001e-05	0.0915568
34.1	0.102796	0.103259	0.000101644	0.0913953	9.25549e-05	0.0914878
34.2	0.0915772	0.0914341	0.000115597	0.0913268	9.20144e-05	0.0914188
34.3	0.0807327	0.0947112	0.000106683	0.0912582	9.14786e-05	0.0913497
34.4	0.070748	0.102134	0.000109264	0.0911895	9.09476e-05	0.0912804
34.5	0.0638839	0.0942255	0.000133146	0.0911207	9.04211e-05	0.0912111
34.6	0.0618265	0.0882258	7.77415e-05	0.0910518	8.98992e-05	0.0911417
34.7	0.0635354	0.0970411	0.000123047	0.0909828	8.93818e-05	0.0910722
34.8	0.0658349	0.0982261	0.000101175	0.0909138	8.88688e-05	0.0910026
34.9	0.066062	0.0769894	9.88211e-05	0.0908446	8.83603e-05	0.090933
35	0.0637489	0.0842804	8.17581e-05	0.0907754	8.78561e-05	0.0908632
35.1	0.0601376	0.0920566	0.000116463	0.090706	8.73562e-05	0.0907934
35.2	0.0570024	0.099396	9.52431e-05	0.0906366	8.68606e-05	0.0907234
35.3	0.0554579	0.0895613	8.91281e-05	0.090567	8.63691e-05	0.0906534
35.4	0.0550661	0.084903	9.51747e-05	0.0904974	8.58819e-05	0.0905833
35.5	0.0550098	0.0967605	9.90396e-05	0.0904277	8.53987e-05	0.0905131
35.6	0.0568212	0.0855069	9.92581e-05	0.0903579	8.49196e-05	0.0904428
35.7	0.0643079	0.0850728	9.2386e-05	0.090288	8.44445e-05	0.0903724
35.8	0.0790024	0.089659	0.000136855	0.090218	8.39734e-05	0.090302
35.9	0.096217	0.0807032	8.98681e-05	0.090148	8.35063e-05	0.0902315
36	0.107328	0.0961009	0.000123529	0.0900778	8.3043e-05	0.0901608
36.1	0.106839	0.0849416	9.83539e-05	0.0900076	8.25836e-05	0.0900902
36.2	0.0969502	0.0767633	8.50539e-05	0.0899372	8.21279e-05	0.0900194
36.3	0.0849705	0.0867962	9.09087e-05	0.0898668	8.1676e-05	0.0899485
36.4	0.0772538	0.0957047	8.13716e-05	0.0897964	8.12279e-05	0.0898776
36.5	0.0765301	0.0899713	8.11993e-05	0.0897258	8.07834e-05	0.0898066
36.6	0.0834302	0.0918866	8.50362e-05	0.0896551	8.03426e-05	0.0897355
36.7	0.0974045	0.0814679	0.000101003	0.0895844	7.99053e-05	0.0896643
36.8	0.115141	0.0917484	9.71581e-05	0.0895136	7.94717e-05	0.089593
36.9	0.130127	0.0893165	6.77057e-05	0.0894427	7.90415e-05	0.0895217
37	0.136152	0.0959058	0.000106655	0.0893717	7.86148e-05	0.0894503
37.1	0.132125	0.0922434	8.36544e-05	0.0893006	7.81916e-05	0.0893788
37.2	0.122854	0.082628	0.000106222	0.0892295	7.77718e-05	0.0893073
37.3	0.114187	0.0737626	8.77461e-05	0.0891583	7.73553e-05	0.0892356
37.4	0.107891	0.0788467	8.21007e-05	0.089087	7.69422e-05	0.0891639
37.5	0.102552	0.0895098	8.992e-05	0.0890156	7.65324e-05	0.0890922
37.6	0.0977603	0.0828632	8.14051e-05	0.0889442	7.61259e-05	0.0890203
37.7	0.0941383	0.078351	8.7394e-05	0.0888727	7.57226e-05	0.0889484
37.8	0.0902156	0.0962122	9.64688e-05	0.0888011	7.53224e-05	0.0888764
37.9	0.0835077	0.105585	8.25892e-05	0.0887294	7.49255e-05	0.0888043
38	0.0751901	0.0959093	8.30707e-05	0.0886577	7.45317e-05	0.0887322
38.1	0.070333	0.0842059	8.0498e-05	0.0885859	7.41409e-05	0.08866
38.2	0.072169	0.0878132	8.15913e-05	0.088514	7.37533e-05	0.0885877
38.3	0.0777301	0.0878409	6.79128e-05	0.088442	7.33686e-05	0.0885154
38.4	0.0800974	0.0876517	0.000100714	0.08837	7.2987e-05	0.088443
38.5	0.0745393	0.0767193	8.97786e-05	0.0882979	7.26083e-05	0.0883705
38.6	0.0622687	0.0739023	8.16865e-05	0.0882257	7.22326e-05	0.088298
38.7	0.0487675	0.0863474	7.99826e-05	0.0881535	7.18598e-05	0.0882254
38.8	0.0391778	0.0973831	0.00010152	0.0880812	7.14899e-05	0.0881527
38.9	0.0353051	0.0908587	9.63821e-05	0.0880088	7.11228e-05	0.08808
39	0.0359715	0.0798254	9.5135e-05	0.0879364	7.07585e-05	0.0880072
39.1	0.0393099	0.0827508	0.000103472	0.0878639	7.0397e-05	0.0879343
39.2	0.0449376	0.0803637	7.37542e-05	0.0877913	7.00383e-05	0.0878614
39.3	0.0541364	0.0784506	7.92682e-05	0.0877187	6.96824e-05	0.0877884
39.4	0.0675347	0.0778126	7.68588e-05	0.087646	6.93291e-05	0.0877153
39.5	0.0829971	0.0885982	8.46026e-05	0.0875732	6.89785e-05	0.0876422
39.6	0.097184	0.0801979	6.6639e-05	0.0875004	6.86306e-05	0.087569
39.7	0.109176	0.0752942	7.61619e-05	0.0874275	6.82853e-05	0.0874958
39.8	0.120763	0.0751713	6.65969e-05	0.0873546	6.79425e-05	0.0874225
39.9	0.133096	0.0790348	9.96552e-05	0.0872816	6.76024e-05	0.0873492
40	0.145353	0.0921496	7.2367e-05	0.0872085	6.72648e-05	0.0872757
40.1	0.156676	0.0884108	8.17313e-05	0.0871353	6.69298e-05	0.0872023
40.2	0.166007	0.0970597	8.90738e-05	0.0870622	6.65972e-05	0.0871287
40.3	0.169472	0.0983718	6.50576e-05	0.0869889	6.62671e-05	0.0870552
40.4	0.161567	0.0898235	8.5654e-05	0.0869156	6.59394e-05	0.0869815
40.5	0.140602	0.095039	7.31753e-05	0.0868422	6.56142e-05	0.0869078
40.6	0.111283	0.0892237	7.12855e-05	0.0867688	6.52914e-05	0.0868341
40.7	0.0816181	0.0778587	7.84705e-05	0.0866953	6.49709e-05	0.0867603
40.8	0.0586932	0.0773756	7.20635e-05	0.0866218	6.46528e-05	0.0866864
40.9	0.046546	0.0886275	8.28233e-05	0.0865482	6.43371e-05	0.0866125
41	0.0451633	0.0902367	8.19338e-05	0.0864745	6.40236e-05	0.0865386
41.1	0.0502405	0.0869488	8.20253e-05	0.0864008	6.37125e-05	0.0864645
41.2	0.0554397	0.0828454	7.43407e-05	0.0863271	6.34035e-05	0.0863905
41.3	0.0568267	0.0844132	7.72192e-05	0.0862533	6.30969e-05	0.0863164
41.4	0.0560056	0.0908661	6.6652e-05	0.0861794	6.27924e-05	0.0862422
41.5	0.0589306	0.0877533	7.58628e-05	0.0861055	6.24902e-05	0.086168
41.6	0.0708446	0.077912	6.76417e-05	0.0860315	6.21901e-05	0.0860937
41.7	0.0907744	0.086891	6.37667e-05	0.0859575	6.18922e-05	0.0860194
41.8	0.11038	0.0987631	5.27525e-05	0.0858835	6.15964e-05	0.085945
41.9	0.119579	0.101011	6.59585e-05	0.0858093	6.13027e-05	0.0858706
42	0.11456	0.084902	8.98174e-05	0.0857352	6.10112e-05	0.0857962
42.1	0.10025	0.0970019	6.60099e-05	0.085661	6.07217e-05	0.0857217
42.2	0.0852835	0.0766226	7.08762e-05	0.0855867	6.04342e-05	0.0856471
42.3	0.0753427	0.0909541	5.85884e-05	0.0855124	6.01488e-05	0.0855725
42.4	0.0705672	0.100718	5.63535e-05	0.085438	5.98654e-05	0.0854979
42.5	0.0672997	0.0873322	7.23242e-05	0.0853637	5.95841e-05	0.0854232
42.6	0.061756	0.0941716	5.4265e-05	0.0852892	5.93047e-05	0.0853485
42.7	0.0533175	0.0894609	0.000102245	0.0852147	5.90272e-05	0.0852737
42.8	0.0453713	0.100825	6.20308e-05	0.0851402	5.87517e-05	0.0851989
42.9	0.0432647	0.0758978	6.99829e-05	0.0850656	5.84781e-05	0.0851241
43	0.0513208	0.0754497	6.42029e-05	0.084991	5.82064e-05	0.0850492
43.1	0.0702252	0.0738637	7.30814e-05	0.0849163	5.79367e-05	0.0849743
43.2	0.0948976	0.0867324	7.12731e-05	0.0848416	5.76687e-05	0.0848993
43.3	0.11516	0.0986846	7.30802e-05	0.0847669	5.74027e-05	0.0848243
43.4	0.121778	0.090654	7.37404e-05	0.0846921	5.71385e-05	0.0847492
43.5	0.113638	0.0807884	6.66658e-05	0.0846173	5.68761e-05	0.0846741
43.6	0.0979026	0.0758887	8.12848e-05	0.0845424	5.66155e-05	0.084599
43.7	0.0828127	0.0757329	7.72886e-05	0.0844675	5.63566e-05	0.0845239
43.8	0.071948	0.0771055	5.386e-05	0.0843926	5.60996e-05	0.0844487
43.9	0.0654491	0.100069	6.82768e-05	0.0843176	5.58443e-05	0.0843734
44	0.0636032	0.0852265	5.87577e-05	0.0842426	5.55908e-05	0.0842981
44.1	0.0667742	0.0582856	7.89192e-05	0.0841675	5.53389e-05	0.0842228
44.2	0.0732317	0.0860192	7.29461e-05	0.0840924	5.50888e-05	0.0841475
44.3	0.079467	0.0809142	5.55248e-05	0.0840173	5.48404e-05	0.0840721
44.4	0.0824126	0.075044	6.42245e-05	0.0839421	5.45936e-05	0.0839967
44.5	0.0806008	0.0859756	6.41873e-05	0.0838669	5.43485e-05	0.0839213
44.6	0.0745286	0.093019	5.66254e-05	0.0837917	5.41051e-05	0.0838458
44.7	0.0667738	0.0858621	7.4553e-05	0.0837164	5.38633e-05	0.0837703
44.8	0.0601848	0.0883043	6.97702e-05	0.0836411	5.36231e-05	0.0836948
44.9	0.0553214	0.0841882	6.68028e-05	0.0835658	5.33845e-05	0.0836192
45	0.051278	0.0839588	5.95504e-05	0.0834904	5.31475e-05	0.0835436
45.1	0.0492622	0.081881	6.81269e-05	0.083415	5.29121e-05	0.083468
45.2	0.053394	0.0788563	6.46424e-05	0.0833396	5.26782e-05	0.0833923
45.3	0.0665751	0.0894883	7.02835e-05	0.0832642	5.24459e-05	0.0833166
45.4	0.0857017	0.0911309	5.85272e-05	0.0831887	5.22151e-05	0.0832409
45.5	0.101629	0.0917171	6.03524e-05	0.0831132	5.19859e-05	0.0831651
45.6	0.105273	0.0817279	5.46167e-05	0.0830376	5.17581e-05	0.0830894
45.7	0.0952336	0.0675307	6.07322e-05	0.082962	5.15318e-05	0.0830136
45.8	0.0795216	0.0722135	6.94466e-05	0.0828865	5.1307e-05	0.0829378
45.9	0.0692684	0.0795338	5.38359e-05	0.0828108	5.10837e-05	0.0828619
46	0.0702629	0.0785813	5.78235e-05	0.0827352	5.08619e-05	0.082786
46.1	0.0792333	0.075148	5.64033e-05	0.0826595	5.06414e-05	0.0827101
46.2	0.087041	0.0903399	5.71847e-05	0.0825838	5.04225e-05	0.0826342
46.3	0.0863076	0.0973413	5.49891e-05	0.0825081	5.02049e-05	0.0825583
46.4	0.077493	0.0885625	6.61375e-05	0.0824323	4.99887e-05	0.0824823
46.5	0.0681523	0.0844587	5.62617e-05	0.0823565	4.97739e-05	0.0824063
46.6	0.0671509	0.0736455	4.88524e-05	0.0822807	4.95606e-05	0.0823303
46.7	0.0797678	0.0769847	4.92411e-05	0.0822049	4.93485e-05	0.0822543
46.8	0.105282	0.0718511	5.80615e-05	0.0821291	4.91379e-05	0.0821782
46.9	0.135482	0.0752736	5.67584e-05	0.0820532	4.89285e-05	0.0821021
47	0.156545	0.0862535	6.23099e-05	0.0819773	4.87206e-05	0.082026
47.1	0.157511	0.0771772	5.30514e-05	0.0819014	4.85139e-05	0.0819499
47.2	0.139347	0.0834117	6.13301e-05	0.0818255	4.83085e-05	0.0818738
47.3	0.113588	0.0793071	6.74303e-05	0.0817495	4.81045e-05	0.0817976
47.4	0.0913435	0.071317	4.62239e-05	0.0816735	4.79017e-05	0.0817214
47.5	0.0757102	0.075049	5.49979e-05	0.0815975	4.77003e-05	0.0816452
47.6	0.0643007	0.070361	5.82118e-05	0.0815215	4.75e-05	0.081569
47.7	0.0550032	0.0797302	5.30387e-05	0.0814455	4.73011e-05	0.0814928
47.8	0.0477175	0.086424	4.60555e-05	0.0813695	4.71034e-05	0.0814166
47.9	0.0432654	0.0784673	4.80149e-05	0.0812934	4.69069e-05	0.0813403
48	0.0430338	0.0708756	5.19486e-05	0.0812173	4.67117e-05	0.081264
48.1	0.048893	0.07945	5.51034e-05	0.0811412	4.65177e-05	0.0811878
48.2	0.0616745	0.0928922	6.69348e-05	0.0810651	4.63248e-05	0.0811115
48.3	0.0787777	0.0862407	4.82391e-05	0.080989	4.61332e-05	0.0810351
48.4	0.0935179	0.079414	7.09312e-05	0.0809129	4.59428e-05	0.0809588
48.5	0.0984206	0.0793947	4.47229e-05	0.0808367	4.57535e-05	0.0808825
48.6	0.0908381	0.0828498	5.69204e-05	0.0807606	4.55654e-05	0.0808061
48.7	0.0753934	0.0829551	5.76943e-05	0.0806844	4.53785e-05	0.0807298
48.8	0.0601976	0.0722437	5.52317e-05	0.0806082	4.51927e-05	0.0806534
48.9	0.0507785	0.0692334	5.149e-05	0.080532	4.50081e-05	0.080577
49	0.0477811	0.0746566	4.97326e-05	0.0804558	4.48245e-05	0.0805006
49.1	0.0491101	0.0813737	5.8503e-05	0.0803795	4.46421e-05	0.0804242
49.2	0.0523239	0.0919245	5.17004e-05	0.0803033	4.44608e-05	0.0803478
49.3	0.0548717	0.0728737	5.65399e-05	0.0802271	4.42807e-05	0.0802713
49.4	0.0541013	0.0764356	5.58547e-05	0.0801508	4.41016e-05	0.0801949
49.5	0.0487553	0.0850597	5.44618e-05	0.0800745	4.39236e-05	0.0801185
49.6	0.0403173	0.0828275	4.61101e-05	0.0799983	4.37466e-05	0.080042
49.7	0.0319975	0.0967658	6.25061e-05	0.079922	4.35708e-05	0.0799655
49.8	0.026376	0.0943686	5.06271e-05	0.0798457	4.3396e-05	0.0798891
49.9	0.0242628	0.0660216	5.47086e-05	0.0797694	4.32222e-05	0.0798126
50	0.0251358	0.0744227	5.22223e-05	0.0796931	4.30495e-05	0.0797361
50.1	0.0276961	0.0801118	4.80294e-05	0.0796168	4.28778e-05	0.0796596
50.2	0.0301951	0.0785018	4.37365e-05	0.0795405	4.27071e-05	0.0795832
50.3	0.0314127	0.0729582	5.12305e-05	0.0794641	4.25375e-05	0.0795067
50.4	0.0321078	0.0856542	4.40813e-05	0.0793878	4.23689e-05	0.0794302
50.5	0.0354261	0.0784529	5.19523e-05	0.0793115	4.22012e-05	0.0793537
50.6	0.0454896	0.0835726	3.77428e-05	0.0792351	4.20346e-05	0.0792772
50.7	0.0644496	0.0775153	4.87534e-05	0.0791588	4.18689e-05	0.0792007
50.8	0.0890074	0.078002	4.48359e-05	0.0790824	4.17043e-05	0.0791242
50.9	0.109547	0.0845702	4.67944e-05	0.0790061	4.15406e-05	0.0790476
51	0.115449	0.0879648	5.65694e-05	0.0789298	4.13778e-05	0.0789711
51.1	0.103812	0.085954	5.47925e-05	0.0788534	4.1216e-05	0.0788946
51.2	0.0825457	0.0881433	4.43654e-05	0.078777	4.10552e-05	0.0788181
51.3	0.0641008	0.0812325	4.60589e-05	0.0787007	4.08953e-05	0.0787416
51.4	0.0571945	0.0742875	5.56609e-05	0.0786243	4.07363e-05	0.0786651
51.5	0.0641693	0.0968706	4.3863e-05	0.078548	4.05783e-05	0.0785886
51.6	0.0823675	0.0935656	5.44371e-05	0.0784716	4.04211e-05	0.0785121
51.7	0.105071	0.0749054	3.99837e-05	0.0783953	4.02649e-05	0.0784355
51.8	0.123039	0.0736284	4.1992e-05	0.0783189	4.01096e-05	0.078359
51.9	0.128977	0.073718	4.79305e-05	0.0782426	3.99552e-05	0.0782825
52	0.121711	0.0805786	4.6235e-05	0.0781662	3.98017e-05	0.078206
52.1	0.105614	0.0756109	3.32124e-05	0.0780899	3.9649e-05	0.0781295
52.2	0.0865692	0.0747217	4.46128e-05	0.0780135	3.94973e-05	0.078053
52.3	0.0688318	0.0650025	4.07436e-05	0.0779372	3.93464e-05	0.0779765
52.4	0.054367	0.0701888	4.78907e-05	0.0778608	3.91963e-05	0.0779
52.5	0.0435541	0.0738618	4.64147e-05	0.0777845	3.90472e-05	0.0778236
52.6	0.0360989	0.0757759	4.72689e-05	0.0777082	3.88988e-05	0.0777471
52.7	0.031637	0.0776677	4.45073e-05	0.0776319	3.87513e-05	0.0776706
52.8	0.0298915	0.0793737	4.31295e-05	0.0775555	3.86047e-05	0.0775941
52.9	0.0305603	0.0702065	5.08133e-05	0.0774792	3.84589e-05	0.0775177
53	0.0334145	0.07791	5.73848e-05	0.0774029	3.83139e-05	0.0774412
53.1	0.0387643	0.0790997	4.51197e-05	0.0773266	3.81697e-05	0.0773648
53.2	0.0474303	0.0688052	4.4377e-05	0.0772503	3.80264e-05	0.0772884
53.3	0.0595694	0.064801	4.91839e-05	0.077174	3.78838e-05	0.0772119
53.4	0.073185	0.0694703	4.15197e-05	0.0770978	3.7742e-05	0.0771355
53.5	0.0840058	0.0637183	3.73578e-05	0.0770215	3.76011e-05	0.0770591
53.6	0.0875094	0.0705165	4.51143e-05	0.0769452	3.74609e-05	0.0769827
53.7	0.0823011	0.0627096	4.21493e-05	0.076869	3.73215e-05	0.0769063
53.8	0.0722275	0.067111	4.70247e-05	0.0767927	3.71829e-05	0.0768299
53.9	0.0641882	0.0772547	4.3708e-05	0.0767165	3.70451e-05	0.0767535
54	0.0624656	0.0675284	5.42365e-05	0.0766403	3.6908e-05	0.0766772
54.1	0.0651752	0.0748661	5.09927e-05	0.0765641	3.67717e-05	0.0766008
54.2	0.0666888	0.0794979	4.34427e-05	0.0764878	3.66361e-05	0.0765245
54.3	0.0630369	0.0764927	4.52452e-05	0.0764117	3.65013e-05	0.0764482
54.4	0.0546534	0.0721084	4.89748e-05	0.0763355	3.63672e-05	0.0763718
54.5	0.0448544	0.0758104	4.81717e-05	0.0762593	3.62339e-05	0.0762955
54.6	0.0370558	0.076277	4.85795e-05	0.0761831	3.61013e-05	0.0762192
54.7	0.033773	0.0660484	4.66124e-05	0.076107	3.59694e-05	0.076143
54.8	0.0371726	0.0750791	4.90641e-05	0.0760309	3.58383e-05	0.0760667
54.9	0.0489704	0.0706759	4.55147e-05	0.0759548	3.57078e-05	0.0759905
55	0.0683058	0.0796317	4.85963e-05	0.0758787	3.55781e-05	0.0759142
55.1	0.0892075	0.0871393	4.17338e-05	0.0758026	3.54491e-05	0.075838
55.2	0.101786	0.0847408	3.53742e-05	0.0757265	3.53207e-05	0.0757618
55.3	0.0988673	0.0856735	4.04622e-05	0.0756504	3.51931e-05	0.0756856
55.4	0.0825122	0.0784037	3.56665e-05	0.0755744	3.50662e-05	0.0756095
55.5	0.0627416	0.063035	4.34874e-05	0.0754984	3.49399e-05	0.0755333
55.6	0.0492515	0.0678259	4.47535e-05	0.0754223	3.48144e-05	0.0754572
55.7	0.0448441	0.0768635	3.79414e-05	0.0753464	3.46895e-05	0.075381
55.8	0.0460553	0.0777936	3.82893e-05	0.0752704	3.45652e-05	0.0753049
55.9	0.0482689	0.0846097	4.74272e-05	0.0751944	3.44417e-05	0.0752289
56	0.0496189	0.0704908	5.45654e-05	0.0751185	3.43188e-05	0.0751528
56.1	0.0507868	0.0695087	3.55226e-05	0.0750425	3.41965e-05	0.0750767
56.2	0.0523935	0.0705693	3.69377e-05	0.0749666	3.4075e-05	0.0750007
56.3	0.053695	0.072811	4.19332e-05	0.0748907	3.3954e-05	0.0749247
56.4	0.0537134	0.0867477	3.97608e-05	0.0748149	3.38337e-05	0.0748487
56.5	0.0524578	0.0829271	3.55448e-05	0.074739	3.37141e-05	0.0747727
56.6	0.0506372	0.0764657	4.1467e-05	0.0746632	3.3595e-05	0.0746968
56.7	0.0490779	0.0688658	3.59622e-05	0.0745874	3.34766e-05	0.0746209
56.8	0.0486864	0.079201	3.69042e-05	0.0745116	3.33589e-05	0.074545
56.9	0.0502866	0.0828757	4.61988e-05	0.0744358	3.32417e-05	0.0744691
57	0.0543608	0.0756329	3.69448e-05	0.0743601	3.31252e-05	0.0743932
57.1	0.0610164	0.0650597	3.21563e-05	0.0742843	3.30093e-05	0.0743174
57.2	0.0693897	0.0792949	3.1899e-05	0.0742086	3.28939e-05	0.0742415
57.3	0.0769336	0.0860454	3.712e-05	0.074133	3.27792e-05	0.0741657
57.4	0.0806222	0.0861413	3.28419e-05	0.0740573	3.26651e-05	0.07409
57.5	0.0795253	0.0798867	3.36434e-05	0.0739817	3.25516e-05	0.0740142
57.6	0.0752813	0.0644431	4.08073e-05	0.073906	3.24387e-05	0.0739385
57.7	0.0698837	0.0693746	3.87924e-05	0.0738305	3.23263e-05	0.0738628
57.8	0.0644507	0.074645	4.37227e-05	0.0737549	3.22146e-05	0.0737871
57.9	0.0604758	0.0648928	2.87388e-05	0.0736793	3.21034e-05	0.0737114
58	0.060309	0.0732269	4.54212e-05	0.0736038	3.19928e-05	0.0736358
58.1	0.0649386	0.0744878	4.3216e-05	0.0735283	3.18827e-05	0.0735602
58.2	0.0719764	0.0751379	3.23642e-05	0.0734529	3.17733e-05	0.0734846
58.3	0.0765643	0.0703811	4.47535e-05	0.0733774	3.16644e-05	0.0734091
58.4	0.0743875	0.0806734	3.68931e-05	0.073302	3.1556e-05	0.0733335
58.5	0.064646	0.0837237	3.43462e-05	0.0732266	3.14482e-05	0.073258
58.6	0.0510686	0.0752041	3.77481e-05	0.0731512	3.1341e-05	0.0731826
58.7	0.0398353	0.0644816	3.21321e-05	0.0730759	3.12343e-05	0.0731071
58.8	0.0357205	0.0687019	3.14619e-05	0.0730006	3.11281e-05	0.0730317
58.9	0.0397582	0.0634155	4.669e-05	0.0729253	3.10225e-05	0.0729563
59	0.0502151	0.0637548	3.67148e-05	0.07285	3.09175e-05	0.072881
59.1	0.0651849	0.0659438	3.13627e-05	0.0727748	3.08129e-05	0.0728056
59.2	0.0832734	0.0700574	3.43451e-05	0.0726996	3.07089e-05	0.0727303
59.3	0.101198	0.0695356	3.08849e-05	0.0726244	3.06054e-05	0.072655
59.4	0.112241	0.0692251	3.7715e-05	0.0725493	3.05025e-05	0.0725798
59.5	0.110027	0.0661479	3.44159e-05	0.0724742	3.04e-05	0.0725046
59.6	0.0947725	0.0608111	4.59318e-05	0.0723991	3.02981e-05	0.0724294
59.7	0.0742367	0.0647982	2.39525e-05	0.072324	3.01967e-05	0.0723542
59.8	0.0578622	0.077075	3.83182e-05	0.072249	3.00958e-05	0.0722791
59.9	0.0506708	0.0719677	2.3178e-05	0.072174	2.99954e-05	0.072204
60	0.0519135	0.0719089	3.64748e-05	0.072099	2.98955e-05	0.0721289
60.1	0.0570929	0.0753696	3.90358e-05	0.0720241	2.97961e-05	0.0720539
60.2	0.0608092	0.0693243	2.99643e-05	0.0719492	2.96972e-05	0.0719789
60.3	0.0598813	0.0683642	3.24761e-05	0.0718743	2.95987e-05	0.0719039
60.4	0.0552082	0.0706224	3.65704e-05	0.0717995	2.95008e-05	0.071829
60.5	0.050228	0.0627104	3.14571e-05	0.0717247	2.94034e-05	0.0717541
60.6	0.047261	0.0725973	3.50791e-05	0.0716499	2.93064e-05	0.0716792
60.7	0.0458994	0.082419	3.49145e-05	0.0715752	2.92099e-05	0.0716044
60.8	0.0447834	0.0641063	4.0347e-05	0.0715005	2.91139e-05	0.0715296
60.9	0.0435434	0.0661879	3.41384e-05	0.0714258	2.90184e-05	0.0714548
61	0.0423176	0.0579756	3.4946e-05	0.0713511	2.89233e-05	0.0713801
61.1	0.0405227	0.0693348	3.50063e-05	0.0712765	2.88287e-05	0.0713054
61.2	0.0372933	0.0697206	2.73216e-05	0.071202	2.87346e-05	0.0712307
61.3	0.0328987	0.0638883	3.39883e-05	0.0711274	2.86409e-05	0.0711561
61.4	0.0292631	0.0713493	3.44253e-05	0.0710529	2.85477e-05	0.0710815
61.5	0.0290844	0.0659506	3.04221e-05	0.0709784	2.84549e-05	0.0710069
61.6	0.0340928	0.0657413	4.21897e-05	0.070904	2.83626e-05	0.0709324
61.7	0.04335	0.0561362	3.15652e-05	0.0708296	2.82708e-05	0.0708579
61.8	0.0530865	0.0640964	3.00538e-05	0.0707552	2.81794e-05	0.0707834
61.9	0.0589417	0.0773329	3.43741e-05	0.0706809	2.80884e-05	0.070709
62	0.0590466	0.0731952	3.19291e-05	0.0706066	2.79978e-05	0.0706346
62.1	0.055173	0.0545735	3.12639e-05	0.0705324	2.79077e-05	0.0705603
62.2	0.0508723	0.0648673	3.26741e-05	0.0704581	2.78181e-05	0.070486
62.3	0.0483903	0.0845739	2.53587e-05	0.070384	2.77289e-05	0.0704117
62.4	0.0471819	0.0711662	2.67106e-05	0.0703098	2.764e-05	0.0703374
62.5	0.0454162	0.0674404	2.94817e-05	0.0702357	2.75517e-05	0.0702633
62.6	0.0428372	0.0706169	4.09257e-05	0.0701616	2.74637e-05	0.0701891
62.7	0.0418105	0.0761511	3.36946e-05	0.0700876	2.73762e-05	0.070115
62.8	0.0453306	0.0756702	3.01277e-05	0.0700136	2.72891e-05	0.0700409
62.9	0.0539621	0.0616419	2.99491e-05	0.0699396	2.72024e-05	0.0699668
63	0.064658	0.0616965	2.52977e-05	0.0698657	2.71161e-05	0.0698928
63.1	0.0725521	0.0865837	2.66745e-05	0.0697919	2.70302e-05	0.0698189
63.2	0.074371	0.0857461	3.14038e-05	0.069718	2.69447e-05	0.069745
63.3	0.0705409	0.0704617	3.34083e-05	0.0696442	2.68597e-05	0.0696711
63.4	0.0640307	0.0676645	2.66041e-05	0.0695705	2.6775e-05	0.0695972
63.5	0.0574448	0.0656223	3.29811e-05	0.0694967	2.66907e-05	0.0695234
63.6	0.0516239	0.0642807	3.32264e-05	0.0694231	2.66069e-05	0.0694497
63.7	0.046439	0.0665928	3.29932e-05	0.0693494	2.65234e-05	0.0693759
63.8	0.0418399	0.0691186	3.00971e-05	0.0692758	2.64403e-05	0.0693023
63.9	0.0382006	0.060552	2.5399e-05	0.0692023	2.63576e-05	0.0692286
64	0.0366825	0.0600376	3.23424e-05	0.0691287	2.62753e-05	0.069155
64.1	0.0393198	0.06498	3.47829e-05	0.0690553	2.61934e-05	0.0690815
64.2	0.0474162	0.0669025	3.25591e-05	0.0689818	2.61119e-05	0.069008
64.3	0.058979	0.0699746	3.07936e-05	0.0689085	2.60307e-05	0.0689345
64.4	0.0687855	0.0708165	2.59146e-05	0.0688351	2.59499e-05	0.0688611
64.5	0.0726187	0.0789783	3.23686e-05	0.0687618	2.58695e-05	0.0687877
64.6	0.0712703	0.0779617	2.52461e-05	0.0686885	2.57895e-05	0.0687143
64.7	0.0691307	0.0706856	3.48784e-05	0.0686153	2.57098e-05	0.068641
64.8	0.0692787	0.0640132	2.36083e-05	0.0685421	2.56306e-05	0.0685678
64.9	0.0711164	0.0637044	2.70674e-05	0.068469	2.55516e-05	0.0684946
65	0.0719713	0.0647829	2.50352e-05	0.0683959	2.54731e-05	0.0684214
65.1	0.0695598	0.0747745	3.27545e-05	0.0683229	2.53949e-05	0.0683483
65.2	0.0634501	0.0630871	2.89609e-05	0.0682499	2.5317e-05	0.0682752
65.3	0.0554302	0.0680764	2.99818e-05	0.0681769	2.52395e-05	0.0682021
65.4	0.0485945	0.0725353	3.58072e-05	0.068104	2.51624e-05	0.0681291
65.5	0.0455127	0.0555642	3.39999e-05	0.0680311	2.50857e-05	0.0680562
65.6	0.0466619	0.072979	2.75044e-05	0.0679583	2.50092e-05	0.0679833
65.7	0.0500223	0.0823955	2.53719e-05	0.0678855	2.49332e-05	0.0679104
65.8	0.0521373	0.0783888	2.77864e-05	0.0678128	2.48574e-05	0.0678376
65.9	0.050283	0.0649409	3.28175e-05	0.0677401	2.4782e-05	0.0677649
66	0.0444426	0.0710487	3.5667e-05	0.0676674	2.4707e-05	0.0676921
66.1	0.037377	0.0635356	3.67891e-05	0.0675948	2.46323e-05	0.0676195
66.2	0.0324863	0.061098	2.59248e-05	0.0675223	2.45579e-05	0.0675468
66.3	0.0313281	0.0597919	2.34491e-05	0.0674498	2.44839e-05	0.0674743
66.4	0.0329311	0.0578486	3.30331e-05	0.0673773	2.44102e-05	0.0674017
66.5	0.0351709	0.0673785	2.6903e-05	0.0673049	2.43369e-05	0.0673292
66.6	0.0366993	0.0696507	3.15269e-05	0.0672325	2.42638e-05	0.0672568
66.7	0.0377978	0.0696373	2.32662e-05	0.0671602	2.41911e-05	0.0671844
66.8	0.0395932	0.0634077	3.13319e-05	0.067088	2.41188e-05	0.0671121
66.9	0.0423472	0.062642	2.89522e-05	0.0670157	2.40467e-05	0.0670398
67	0.0444652	0.0716111	2.75133e-05	0.0669436	2.3975e-05	0.0669675
67.1	0.0435925	0.0566698	2.61364e-05	0.0668714	2.39036e-05	0.0668953
67.2	0.038964	0.0587751	2.9637e-05	0.0667993	2.38325e-05	0.0668232
67.3	0.032341	0.0575392	2.67248e-05	0.0667273	2.37617e-05	0.0667511
67.4	0.0264561	0.0638064	2.23284e-05	0.0666553	2.36913e-05	0.066679
67.5	0.0229206	0.0638736	3.34733e-05	0.0665834	2.36211e-05	0.066607
67.6	0.0217618	0.0576944	2.90237e-05	0.0665115	2.35513e-05	0.0665351
67.7	0.0226233	0.0649868	2.28799e-05	0.0664397	2.34818e-05	0.0664632
67.8	0.0260101	0.0670684	3.30017e-05	0.0663679	2.34125e-05	0.0663913
67.9	0.032839	0.074578	2.5042e-05	0.0662961	2.33436e-05	0.0663195
68	0.0422576	0.0739511	3.50472e-05	0.0662245	2.3275e-05	0.0662477
68.1	0.0504029	0.0581233	2.74234e-05	0.0661528	2.32067e-05	0.066176
68.2	0.0526746	0.0705476	2.90993e-05	0.0660812	2.31387e-05	0.0661044
68.3	0.0477565	0.0792123	2.75457e-05	0.0660097	2.3071e-05	0.0660328
68.4	0.0386922	0.0624254	2.5915e-05	0.0659382	2.30036e-05	0.0659612
68.5	0.0298901	0.0577354	2.46353e-05	0.0658668	2.29365e-05	0.0658897
68.6	0.0239456	0.0600087	2.83642e-05	0.0657954	2.28697e-05	0.0658182
68.7	0.0212589	0.0619989	2.75359e-05	0.065724	2.28031e-05	0.0657468
68.8	0.0211364	0.0589031	1.99528e-05	0.0656527	2.27369e-05	0.0656755
68.9	0.022393	0.0673118	3.15411e-05	0.0655815	2.26709e-05	0.0656042
69	0.0239394	0.0535241	2.68351e-05	0.0655103	2.26053e-05	0.0655329
69.1	0.0261079	0.0559085	2.76422e-05	0.0654392	2.25399e-05	0.0654617
69.2	0.0314995	0.059552	2.2543e-05	0.0653681	2.24748e-05	0.0653906
69.3	0.0434107	0.0568796	2.99541e-05	0.0652971	2.241e-05	0.0653195
69.4	0.0618879	0.0608088	2.46211e-05	0.0652261	2.23454e-05	0.0652484
69.5	0.0809277	0.0577812	2.52076e-05	0.0651552	2.22812e-05	0.0651775
69.6	0.091365	0.0675853	2.88461e-05	0.0650843	2.22172e-05	0.0651065
69.7	0.0884747	0.0679492	2.08311e-05	0.0650135	2.21535e-05	0.0650356
69.8	0.0763836	0.0622063	2.46365e-05	0.0649427	2.20901e-05	0.0649648
69.9	0.0643608	0.0701535	2.98451e-05	0.064872	2.20269e-05	0.064894
70	0.0596803	0.07701	2.08901e-05	0.0648013	2.1964e-05	0.0648233
70.1	0.0637354	0.065704	2.1517e-05	0.0647307	2.19014e-05	0.0647526
70.2	0.0723738	0.0649594	2.67596e-05	0.0646602	2.1839e-05	0.064682
70.3	0.0787693	0.0609949	2.82368e-05	0.0645897	2.1777e-05	0.0646114
70.4	0.07788	0.0634582	2.15272e-05	0.0645192	2.17151e-05	0.0645409
70.5	0.0700752	0.0635977	2.73117e-05	0.0644488	2.16536e-05	0.0644705
70.6	0.0605643	0.0595563	2.54761e-05	0.0643785	2.15923e-05	0.0644001
70.7	0.0549095	0.0621053	2.88543e-05	0.0643082	2.15312e-05	0.0643297
70.8	0.0551403	0.0660438	2.68525e-05	0.064238	2.14705e-05	0.0642594
70.9	0.0596269	0.0664413	2.75991e-05	0.0641678	2.14099e-05	0.0641892
71	0.0652741	0.065971	2.59679e-05	0.0640977	2.13497e-05	0.064119
71.1	0.0693097	0.0555841	2.42818e-05	0.0640276	2.12897e-05	0.0640489
71.2	0.0703486	0.0577737	3.51622e-05	0.0639576	2.12299e-05	0.0639788
71.3	0.0693612	0.0639296	3.14832e-05	0.0638876	2.11704e-05	0.0639088
71.4	0.0694952	0.0738004	2.50481e-05	0.0638177	2.11111e-05	0.0638388
71.5	0.0733409	0.0697657	2.72621e-05	0.0637479	2.10521e-05	0.0637689
71.6	0.0793365	0.0588889	2.69212e-05	0.0636781	2.09934e-05	0.063699
71.7	0.0817383	0.0592814	2.38601e-05	0.0636083	2.09348e-05	0.0636293
71.8	0.0754751	0.0561751	2.3088e-05	0.0635386	2.08766e-05	0.0635595
71.9	0.0610506	0.0634398	1.91052e-05	0.063469	2.08185e-05	0.0634898
72	0.0441321	0.0583842	2.03554e-05	0.0633994	2.07607e-05	0.0634202
72.1	0.0307693	0.0597505	2.21597e-05	0.0633299	2.07032e-05	0.0633506
72.2	0.0237949	0.0698524	2.374e-05	0.0632605	2.06459e-05	0.0632811
72.3	0.0231363	0.067879	2.54895e-05	0.063191	2.05888e-05	0.0632116
72.4	0.0275406	0.0608415	2.25477e-05	0.0631217	2.0532e-05	0.0631422
72.5	0.0348708	0.0664474	2.58611e-05	0.0630524	2.04754e-05	0.0630729
72.6	0.0418638	0.0641439	2.08887e-05	0.0629832	2.0419e-05	0.0630036
72.7	0.045424	0.0643762	2.06641e-05	0.062914	2.03629e-05	0.0629344
72.8	0.0445305	0.0632377	2.2375e-05	0.0628449	2.0307e-05	0.0628652
72.9	0.040452	0.0524826	2.85911e-05	0.0627758	2.02513e-05	0.0627961
73	0.0356847	0.0579287	2.71975e-05	0.0627068	2.01959e-05	0.062727
73.1	0.0333397	0.0611519	2.0842e-05	0.0626379	2.01406e-05	0.062658
73.2	0.0363659	0.0672321	2.3568e-05	0.062569	2.00856e-05	0.0625891
73.3	0.0453136	0.0682945	2.19091e-05	0.0625001	2.00309e-05	0.0625202
73.4	0.0564687	0.0609342	2.54512e-05	0.0624314	1.99763e-05	0.0624513
73.5	0.0637512	0.0583601	2.69827e-05	0.0623626	1.9922e-05	0.0623826
73.6	0.0638125	0.0636568	2.23478e-05	0.062294	1.98679e-05	0.0623138
73.7	0.0587373	0.0622456	2.69395e-05	0.0622254	1.9814e-05	0.0622452
73.8	0.0529082	0.0686505	1.83083e-05	0.0621568	1.97604e-05	0.0621766
73.9	0.0481863	0.0514643	2.19028e-05	0.0620883	1.97069e-05	0.062108
74	0.0434512	0.0592226	2.54374e-05	0.0620199	1.96537e-05	0.0620396
74.1	0.0379561	0.0678288	2.18513e-05	0.0619515	1.96007e-05	0.0619711
74.2	0.0332306	0.0636421	2.26869e-05	0.0618832	1.95479e-05	0.0619028
74.3	0.0313442	0.0561302	2.34279e-05	0.061815	1.94953e-05	0.0618345
74.4	0.0323154	0.0718318	2.59446e-05	0.0617468	1.94429e-05	0.0617662
74.5	0.03381	0.0561096	1.99337e-05	0.0616786	1.93908e-05	0.061698
74.6	0.0333369	0.062265	2.29376e-05	0.0616106	1.93388e-05	0.0616299
74.7	0.0306368	0.0645772	2.65825e-05	0.0615425	1.92871e-05	0.0615618
74.8	0.0277549	0.0618773	2.38017e-05	0.0614746	1.92356e-05	0.0614938
74.9	0.0267526	0.0532104	2.2343e-05	0.0614067	1.91842e-05	0.0614259
75	0.0277872	0.0772526	2.26496e-05	0.0613389	1.91331e-05	0.061358
75.1	0.0295916	0.0674797	2.29344e-05	0.0612711	1.90822e-05	0.0612902
75.2	0.031141	0.0562819	2.02051e-05	0.0612034	1.90315e-05	0.0612224
75.3	0.0322116	0.0556387	2.29919e-05	0.0611357	1.8981e-05	0.0611547
75.4	0.0327654	0.0543698	2.72911e-05	0.0610681	1.89306e-05	0.061087
75.5	0.0327856	0.0631176	3.02487e-05	0.0610005	1.88805e-05	0.0610194
75.6	0.0330107	0.0530949	1.91427e-05	0.0609331	1.88306e-05	0.0609519
75.7	0.0350572	0.0553011	1.86465e-05	0.0608656	1.87809e-05	0.0608844
75.8	0.0398915	0.0635013	1.88731e-05	0.0607983	1.87314e-05	0.060817
75.9	0.046025	0.0641169	2.26691e-05	0.060731	1.8682e-05	0.0607497
76	0.0499717	0.0633586	2.196e-05	0.0606637	1.86329e-05	0.0606824
76.1	0.0491896	0.0616364	2.0662e-05	0.0605966	1.8584e-05	0.0606151
76.2	0.0443449	0.0544813	1.74498e-05	0.0605294	1.85352e-05	0.060548
76.3	0.0382176	0.0533058	2.29352e-05	0.0604624	1.84867e-05	0.0604809
76.4	0.0329956	0.0605846	2.60922e-05	0.0603954	1.84383e-05	0.0604138
76.5	0.0292582	0.0463863	2.0331e-05	0.0603285	1.83901e-05	0.0603468
76.6	0.0268014	0.0481196	2.48832e-05	0.0602616	1.83422e-05	0.0602799
76.7	0.0254029	0.0595522	2.2431e-05	0.0601948	1.82944e-05	0.0602131
76.8	0.0249866	0.0576305	2.14022e-05	0.060128	1.82467e-05	0.0601463
76.9	0.0256399	0.0554637	2.47354e-05	0.0600613	1.81993e-05	0.0600795
77	0.0274816	0.0612919	2.43162e-05	0.0599947	1.81521e-05	0.0600128
77.1	0.030428	0.0598099	2.70186e-05	0.0599281	1.8105e-05	0.0599462
77.2	0.0342491	0.0541118	2.01203e-05	0.0598616	1.80582e-05	0.0598797
77.3	0.0390141	0.066711	2.35102e-05	0.0597952	1.80115e-05	0.0598132
77.4	0.045438	0.0602431	2.12261e-05	0.0597288	1.7965e-05	0.0597467
77.5	0.0542344	0.056834	1.96092e-05	0.0596625	1.79186e-05	0.0596804
77.6	0.0642783	0.0565317	2.32868e-05	0.0595962	1.78725e-05	0.0596141
77.7	0.0715243	0.0505853	2.26639e-05	0.05953	1.78265e-05	0.0595478
77.8	0.0713947	0.0554262	2.44615e-05	0.0594639	1.77807e-05	0.0594816
77.9	0.0634922	0.0551295	1.83465e-05	0.0593978	1.77351e-05	0.0594155
78	0.0534283	0.0514666	2.44542e-05	0.0593318	1.76896e-05	0.0593495
78.1	0.0489449	0.0481878	1.86698e-05	0.0592658	1.76444e-05	0.0592835
78.2	0.0537041	0.0515473	1.7961e-05	0.0591999	1.75993e-05	0.0592175
78.3	0.0642048	0.0566377	2.44281e-05	0.0591341	1.75543e-05	0.0591517
78.4	0.0724025	0.0642322	1.87415e-05	0.0590683	1.75096e-05	0.0590858
78.5	0.0721201	0.0694103	1.96998e-05	0.0590026	1.7465e-05	0.0590201
78.6	0.0635027	0.0608817	2.04558e-05	0.058937	1.74206e-05	0.0589544
78.7	0.0513114	0.065627	2.88007e-05	0.0588714	1.73763e-05	0.0588888
78.8	0.0399452	0.0632591	2.27687e-05	0.0588059	1.73323e-05	0.0588232
78.9	0.0311136	0.0680208	1.99664e-05	0.0587405	1.72884e-05	0.0587577
79	0.025164	0.0581122	1.83239e-05	0.0586751	1.72446e-05	0.0586923
79.1	0.0228676	0.0480441	2.31171e-05	0.0586097	1.72011e-05	0.0586269
79.2	0.0256602	0.0570096	2.95478e-05	0.0585445	1.71576e-05	0.0585616
79.3	0.0344901	0.0579463	2.26356e-05	0.0584793	1.71144e-05	0.0584964
79.4	0.0479637	0.0580155	2.26425e-05	0.0584141	1.70713e-05	0.0584312
79.5	0.0613778	0.066551	2.2845e-05	0.0583491	1.70284e-05	0.0583661
79.6	0.0690162	0.0692883	2.1069e-05	0.0582841	1.69856e-05	0.058301
79.7	0.0689619	0.0625354	1.91613e-05	0.0582191	1.6943e-05	0.058236
79.8	0.0650531	0.0594983	2.00723e-05	0.0581542	1.69006e-05	0.0581711
79.9	0.0626314	0.0566372	2.13112e-05	0.0580894	1.68583e-05	0.0581063
80	0.0628433	0.0581764	2.16175e-05	0.0580246	1.68162e-05	0.0580415
80.1	0.0627812	0.0632438	1.71737e-05	0.0579599	1.67742e-05	0.0579767
80.2	0.0606818	0.0611416	1.81293e-05	0.0578953	1.67324e-05	0.0579121
80.3	0.0587473	0.0583999	2.35442e-05	0.0578308	1.66908e-05	0.0578474
80.4	0.0603427	0.0601048	1.44332e-05	0.0577662	1.66493e-05	0.0577829
80.5	0.0658395	0.0648928	2.12344e-05	0.0577018	1.6608e-05	0.0577184
80.6	0.0717328	0.0535258	1.96192e-05	0.0576374	1.65668e-05	0.057654
80.7	0.0733218	0.0491136	1.76683e-05	0.0575731	1.65257e-05	0.0575896
80.8	0.0685471	0.0510686	1.81067e-05	0.0575089	1.64849e-05	0.0575254
80.9	0.059756	0.0561323	2.34053e-05	0.0574447	1.64441e-05	0.0574611
81	0.0514515	0.0477677	1.77519e-05	0.0573806	1.64036e-05	0.057397
81.1	0.0463404	0.0605564	1.44073e-05	0.0573165	1.63631e-05	0.0573329
81.2	0.0439544	0.0768603	1.84273e-05	0.0572525	1.63228e-05	0.0572688
81.3	0.0423605	0.0700692	1.81319e-05	0.0571886	1.62827e-05	0.0572049
81.4	0.0402054	0.0578393	1.73998e-05	0.0571247	1.62427e-05	0.057141
81.5	0.0379554	0.0619955	1.59113e-05	0.0570609	1.62029e-05	0.0570771
81.6	0.0386058	0.0541914	1.77557e-05	0.0569972	1.61632e-05	0.0570134
81.7	0.0466349	0.0471511	1.7199e-05	0.0569335	1.61237e-05	0.0569497
81.8	0.0641397	0.0589725	1.95395e-05	0.0568699	1.60843e-05	0.056886
81.9	0.0869484	0.0621492	1.94159e-05	0.0568064	1.6045e-05	0.0568224
82	0.105391	0.0551983	2.01755e-05	0.0567429	1.60059e-05	0.0567589
82.1	0.110468	0.0585169	1.66627e-05	0.0566795	1.59669e-05	0.0566955
82.2	0.100077	0.0612963	1.79726e-05	0.0566161	1.59281e-05	0.0566321
82.3	0.0796383	0.0519342	1.91698e-05	0.0565529	1.58894e-05	0.0565688
82.4	0.0575504	0.0555062	1.59913e-05	0.0564896	1.58509e-05	0.0565055
82.5	0.0403952	0.0559373	1.86056e-05	0.0564265	1.58125e-05	0.0564423
82.6	0.0312415	0.0638858	2.07083e-05	0.0563634	1.57742e-05	0.0563792
82.7	0.0305094	0.056208	1.56094e-05	0.0563004	1.57361e-05	0.0563161
82.8	0.0369211	0.0618325	1.95156e-05	0.0562374	1.56981e-05	0.0562531
82.9	0.0473111	0.0568222	1.63478e-05	0.0561745	1.56603e-05	0.0561902
83	0.0568361	0.0606156	2.12479e-05	0.0561117	1.56225e-05	0.0561273
83.1	0.061486	0.0645363	1.4791e-05	0.0560489	1.5585e-05	0.0560645
83.2	0.0614458	0.0535015	1.95508e-05	0.0559862	1.55475e-05	0.0560018
83.3	0.0613967	0.0532484	1.55741e-05	0.0559236	1.55102e-05	0.0559391
83.4	0.0669107	0.0495525	1.67441e-05	0.055861	1.5473e-05	0.0558765
83.5	0.0808349	0.0485162	2.18966e-05	0.0557985	1.5436e-05	0.0558139
83.6	0.102573	0.0512458	1.6925e-05	0.0557361	1.53991e-05	0.0557515
83.7	0.128411	0.0549564	1.43991e-05	0.0556737	1.53623e-05	0.0556891
83.8	0.15095	0.0556069	2.00042e-05	0.0556114	1.53257e-05	0.0556267
83.9	0.160344	0.0610603	1.91909e-05	0.0555491	1.52892e-05	0.0555644
84	0.149929	0.0584607	1.72364e-05	0.055487	1.52528e-05	0.0555022
84.1	0.122165	0.052894	2.10879e-05	0.0554248	1.52165e-05	0.0554401
84.2	0.0880559	0.0640265	2.10074e-05	0.0553628	1.51804e-05	0.055378
84.3	0.059805	0.05754	2.05016e-05	0.0553008	1.51444e-05	0.055316
84.4	0.0436462	0.0578418	1.66885e-05	0.0552389	1.51086e-05	0.055254
84.5	0.038512	0.0541934	2.09999e-05	0.055177	1.50728e-05	0.0551921
84.6	0.0394829	0.0470478	1.70151e-05	0.0551153	1.50372e-05	0.0551303
84.7	0.041627	0.0454675	1.96918e-05	0.0550535	1.50017e-05	0.0550685
84.8	0.0418592	0.0455777	1.5411e-05	0.0549919	1.49664e-05	0.0550068
84.9	0.0394048	0.0595028	1.4513e-05	0.0549303	1.49311e-05	0.0549452
85	0.0357349	0.0625285	1.3088e-05	0.0548688	1.4896e-05	0.0548837
85.1	0.0333937	0.0640146	2.11657e-05	0.0548073	1.4861e-05	0.0548222
85.2	0.0337652	0.0537197	1.7587e-05	0.0547459	1.48262e-05	0.0547607
85.3	0.0359737	0.0571915	1.65228e-05	0.0546846	1.47914e-05	0.0546994
85.4	0.0384991	0.0529655	1.55946e-05	0.0546233	1.47568e-05	0.0546381
85.5	0.041372	0.0607006	1.53478e-05	0.0545621	1.47223e-05	0.0545768
85.6	0.0456096	0.0595446	1.74118e-05	0.054501	1.46879e-05	0.0545157
85.7	0.0506336	0.0634899	1.5026e-05	0.0544399	1.46537e-05	0.0544546
85.8	0.0539317	0.064602	1.96904e-05	0.0543789	1.46195e-05	0.0543935
85.9	0.0540385	0.0561551	1.51595e-05	0.054318	1.45855e-05	0.0543326
86	0.052488	0.0497057	2.1306e-05	0.0542571	1.45516e-05	0.0542717
86.1	0.0517054	0.0538496	1.40476e-05	0.0541963	1.45178e-05	0.0542108
86.2	0.0520901	0.0522907	2.01288e-05	0.0541356	1.44842e-05	0.05415
86.3	0.0523702	0.0613876	2.01196e-05	0.0540749	1.44506e-05	0.0540893
86.4	0.051864	0.0600553	1.85984e-05	0.0540143	1.44172e-05	0.0540287
86.5	0.0511369	0.0521662	1.93319e-05	0.0539537	1.43839e-05	0.0539681
86.6	0.050936	0.0447596	1.79495e-05	0.0538933	1.43507e-05	0.0539076
86.7	0.0513833	0.0519691	1.65996e-05	0.0538328	1.43176e-05	0.0538472
86.8	0.0521742	0.0615266	2.09827e-05	0.0537725	1.42846e-05	0.0537868
86.9	0.0531718	0.06227	1.7154e-05	0.0537122	1.42518e-05	0.0537265
87	0.0545901	0.0554729	1.33521e-05	0.053652	1.4219e-05	0.0536662
87.1	0.0566508	0.0455916	1.48174e-05	0.0535919	1.41864e-05	0.0536061
87.2	0.0594977	0.0472959	1.3461e-05	0.0535318	1.41539e-05	0.0535459
87.3	0.0633161	0.0554151	1.7562e-05	0.0534718	1.41215e-05	0.0534859
87.4	0.0674811	0.0507394	1.69485e-05	0.0534118	1.40892e-05	0.0534259
87.5	0.069421	0.0461666	1.76446e-05	0.0533519	1.4057e-05	0.053366
87.6	0.0661362	0.0557779	1.42029e-05	0.0532921	1.40249e-05	0.0533061
87.7	0.0580577	0.0598471	1.79245e-05	0.0532324	1.39929e-05	0.0532464
87.8	0.0499982	0.0479721	1.76079e-05	0.0531727	1.39611e-05	0.0531866
87.9	0.0468626	0.0544834	1.63522e-05	0.0531131	1.39293e-05	0.053127
88	0.0491789	0.0547691	1.56185e-05	0.0530535	1.38977e-05	0.0530674
88.1	0.0535711	0.0513264	1.76183e-05	0.052994	1.38662e-05	0.0530079
88.2	0.0563775	0.0481455	1.77361e-05	0.0529346	1.38347e-05	0.0529484
88.3	0.0557663	0.0556238	1.29057e-05	0.0528752	1.38034e-05	0.052889
88.4	0.0515839	0.0571623	1.82117e-05	0.0528159	1.37722e-05	0.0528297
88.5	0.0449213	0.0526126	2.04045e-05	0.0527567	1.37411e-05	0.0527705
88.6	0.0377517	0.0590273	1.80393e-05	0.0526976	1.37101e-05	0.0527113
88.7	0.0319844	0.0572255	1.81187e-05	0.0526385	1.36792e-05	0.0526522
88.8	0.0285708	0.0588526	1.60899e-05	0.0525794	1.36484e-05	0.0525931
88.9	0.0275727	0.0579851	1.18397e-05	0.0525205	1.36177e-05	0.0525341
89	0.02874	0.0595618	1.59481e-05	0.0524616	1.35871e-05	0.0524752
89.1	0.0316061	0.067083	1.27215e-05	0.0524028	1.35567e-05	0.0524163
89.2	0.0351152	0.0670002	1.81803e-05	0.052344	1.35263e-05	0.0523575
89.3	0.0376166	0.0550572	1.65194e-05	0.0522853	1.3496e-05	0.0522988
89.4	0.0377521	0.0491294	1.53417e-05	0.0522267	1.34658e-05	0.0522401
89.5	0.035728	0.0518585	1.62606e-05	0.0521681	1.34357e-05	0.0521815
89.6	0.0336196	0.0520732	1.65852e-05	0.0521096	1.34058e-05	0.052123
89.7	0.0341329	0.0540278	1.32715e-05	0.0520512	1.33759e-05	0.0520646
89.8	0.0388886	0.0492314	1.52832e-05	0.0519928	1.33461e-05	0.0520062
89.9	0.0474697	0.0434277	1.58035e-05	0.0519345	1.33165e-05	0.0519478
90	0.0576289	0.0511439	1.53254e-05	0.0518763	1.32869e-05	0.0518896
90.1	0.0666326	0.0598606	1.709e-05	0.0518181	1.32574e-05	0.0518314
90.2	0.072684	0.0570599	1.50607e-05	0.05176	1.3228e-05	0.0517732
90.3	0.0747528	0.0516137	1.86031e-05	0.051702	1.31987e-05	0.0517152
90.4	0.0715838	0.0505559	1.81151e-05	0.051644	1.31696e-05	0.0516572
90.5	0.0624829	0.0498853	1.6379e-05	0.0515861	1.31405e-05	0.0515992
90.6	0.0492914	0.0460951	1.27088e-05	0.0515282	1.31115e-05	0.0515414
90.7	0.0361128	0.0501575	1.53713e-05	0.0514705	1.30826e-05	0.0514836
90.8	0.0264829	0.056047	1.5947e-05	0.0514128	1.30538e-05	0.0514258
90.9	0.0213869	0.0506155	1.14581e-05	0.0513551	1.30251e-05	0.0513681
91	0.0198482	0.0518056	1.59761e-05	0.0512975	1.29965e-05	0.0513105
91.1	0.0204843	0.0477642	1.65475e-05	0.05124	1.29679e-05	0.051253
91.2	0.022285	0.0515749	1.36303e-05	0.0511826	1.29395e-05	0.0511955
91.3	0.0245643	0.0544517	1.42918e-05	0.0511252	1.29112e-05	0.0511381
91.4	0.0267266	0.0407823	1.15147e-05	0.0510679	1.2883e-05	0.0510808
91.5	0.0282764	0.0485142	1.60665e-05	0.0510107	1.28548e-05	0.0510235
91.6	0.0291505	0.0428035	1.2171e-05	0.0509535	1.28268e-05	0.0509663
91.7	0.0299951	0.0497041	1.43137e-05	0.0508964	1.27988e-05	0.0509092
91.8	0.0318143	0.0525281	1.24116e-05	0.0508393	1.27709e-05	0.0508521
91.9	0.034931	0.0463789	1.68054e-05	0.0507823	1.27432e-05	0.0507951
92	0.0381449	0.0534326	1.73198e-05	0.0507254	1.27155e-05	0.0507381
92.1	0.0391878	0.0571774	1.51608e-05	0.0506686	1.26879e-05	0.0506812
92.2	0.0364798	0.0523851	1.77773e-05	0.0506118	1.26604e-05	0.0506244
92.3	0.0306545	0.046407	1.60668e-05	0.050555	1.26329e-05	0.0505677
92.4	0.024216	0.0527161	1.71176e-05	0.0504984	1.26056e-05	0.050511
92.5	0.0196219	0.0486677	1.50881e-05	0.0504418	1.25784e-05	0.0504544
92.6	0.0177981	0.0421546	1.37161e-05	0.0503853	1.25512e-05	0.0503978
92.7	0.0184116	0.0499043	1.75245e-05	0.0503288	1.25242e-05	0.0503413
92.8	0.0211414	0.041248	1.59557e-05	0.0502724	1.24972e-05	0.0502849
92.9	0.026164	0.0466043	1.48211e-05	0.0502161	1.24703e-05	0.0502286
93	0.0330943	0.046106	1.28471e-05	0.0501598	1.24435e-05	0.0501723
93.1	0.0398104	0.0486548	1.76725e-05	0.0501036	1.24168e-05	0.0501161
93.2	0.0431995	0.0441884	1.32464e-05	0.0500475	1.23901e-05	0.0500599
93.3	0.0416072	0.0441422	1.34564e-05	0.0499914	1.23636e-05	0.0500038
93.4	0.0365848	0.0445615	1.61245e-05	0.0499354	1.23371e-05	0.0499478
93.5	0.0323404	0.0408185	1.21534e-05	0.0498795	1.23108e-05	0.0498918
93.6	0.0336742	0.0506747	1.27898e-05	0.0498236	1.22845e-05	0.0498359
93.7	0.0436207	0.062684	1.50359e-05	0.0497678	1.22583e-05	0.0497801
93.8	0.0610624	0.0664004	1.1319e-05	0.0497121	1.22321e-05	0.0497243
93.9	0.0793869	0.0479568	1.54086e-05	0.0496564	1.22061e-05	0.0496686
94	0.0890039	0.0440395	1.50199e-05	0.0496008	1.21801e-05	0.049613
94.1	0.083952	0.0540953	1.02192e-05	0.0495453	1.21543e-05	0.0495574
94.2	0.066757	0.0490865	1.39537e-05	0.0494898	1.21285e-05	0.0495019
94.3	0.0460796	0.0503696	1.55941e-05	0.0494344	1.21028e-05	0.0494465
94.4	0.0299816	0.0480312	1.36254e-05	0.0493791	1.20771e-05	0.0493911
94.5	0.0218149	0.0483341	1.4564e-05	0.0493238	1.20516e-05	0.0493358
94.6	0.0207993	0.0590354	1.59792e-05	0.0492686	1.20261e-05	0.0492806
94.7	0.0241768	0.0486221	1.42752e-05	0.0492134	1.20007e-05	0.0492254
94.8	0.0285827	0.0479397	1.50365e-05	0.0491583	1.19754e-05	0.0491703
94.9	0.0310177	0.0460916	1.24679e-05	0.0491033	1.19502e-05	0.0491153
95	0.0300542	0.0515009	1.2279e-05	0.0490484	1.19251e-05	0.0490603
95.1	0.0266438	0.0509633	1.58992e-05	0.0489935	1.19e-05	0.0490054
95.2	0.0237981	0.0496544	1.65153e-05	0.0489387	1.1875e-05	0.0489505
95.3	0.0254518	0.0506237	1.38674e-05	0.0488839	1.18501e-05	0.0488957
95.4	0.0349824	0.0419594	1.26762e-05	0.0488292	1.18253e-05	0.048841
95.5	0.0533627	0.0511656	1.59328e-05	0.0487746	1.18005e-05	0.0487864
95.6	0.0773832	0.0525255	1.37923e-05	0.04872	1.17758e-05	0.0487318
95.7	0.0997844	0.0524467	1.67377e-05	0.0486655	1.17513e-05	0.0486773
95.8	0.112635	0.0465566	1.34334e-05	0.0486111	1.17267e-05	0.0486228
95.9	0.112039	0.0535876	1.47774e-05	0.0485567	1.17023e-05	0.0485684
96	0.0999805	0.0486257	1.51589e-05	0.0485024	1.16779e-05	0.0485141
96.1	0.0818695	0.0440697	1.47994e-05	0.0484482	1.16536e-05	0.0484598
96.2	0.0630093	0.0512464	1.78202e-05	0.048394	1.16294e-05	0.0484056
96.3	0.0470548	0.0506407	1.17433e-05	0.0483399	1.16053e-05	0.0483515
96.4	0.0358642	0.0438334	1.5067e-05	0.0482859	1.15812e-05	0.0482974
96.5	0.0295122	0.04442	1.30129e-05	0.0482319	1.15572e-05	0.0482434
96.6	0.0268542	0.0501532	1.55034e-05	0.048178	1.15333e-05	0.0481895
96.7	0.0266473	0.0509101	1.17003e-05	0.0481241	1.15095e-05	0.0481356
96.8	0.0282479	0.0467716	1.49635e-05	0.0480703	1.14857e-05	0.0480818
96.9	0.0315094	0.0420514	1.79343e-05	0.0480166	1.1462e-05	0.0480281
97	0.0363798	0.0470825	1.28522e-05	0.047963	1.14384e-05	0.0479744
97.1	0.0426469	0.0507372	1.31786e-05	0.0479094	1.14148e-05	0.0479208
97.2	0.0497311	0.0553817	1.30287e-05	0.0478558	1.13914e-05	0.0478672
97.3	0.0565751	0.0449467	1.47266e-05	0.0478024	1.1368e-05	0.0478138
97.4	0.0619599	0.0552024	1.63691e-05	0.047749	1.13446e-05	0.0477603
97.5	0.065171	0.0466847	1.47485e-05	0.0476957	1.13214e-05	0.047707
97.6	0.0662468	0.0449906	1.5192e-05	0.0476424	1.12982e-05	0.0476537
97.7	0.0657137	0.0422615	1.20499e-05	0.0475892	1.12751e-05	0.0476005
97.8	0.0643848	0.0400347	1.49726e-05	0.047536	1.1252e-05	0.0475473
97.9	0.0628805	0.0398765	1.39459e-05	0.047483	1.1229e-05	0.0474942
98	0.0606878	0.0508162	1.07273e-05	0.04743	1.12061e-05	0.0474412
98.1	0.0563409	0.0489014	1.32895e-05	0.047377	1.11833e-05	0.0473882
98.2	0.0493511	0.0456568	1.33057e-05	0.0473241	1.11605e-05	0.0473353
98.3	0.0414151	0.0423281	1.51234e-05	0.0472713	1.11378e-05	0.0472825
98.4	0.0350637	0.042189	1.52371e-05	0.0472186	1.11152e-05	0.0472297
98.5	0.0315241	0.0434101	1.30151e-05	0.0471659	1.10927e-05	0.047177
98.6	0.0302278	0.044874	1.15131e-05	0.0471133	1.10702e-05	0.0471243
98.7	0.0298514	0.0499618	1.48822e-05	0.0470607	1.10477e-05	0.0470717
98.8	0.0294004	0.0467431	1.37327e-05	0.0470082	1.10254e-05	0.0470192
98.9	0.0286226	0.0490882	1.16035e-05	0.0469558	1.10031e-05	0.0469668
99	0.0278377	0.0426237	1.1865e-05	0.0469034	1.09809e-05	0.0469144
99.1	0.0273364	0.0399041	1.27234e-05	0.0468511	1.09587e-05	0.0468621
99.2	0.0267858	0.0401782	1.34268e-05	0.0467989	1.09367e-05	0.0468098
99.3	0.0254975	0.046556	1.25946e-05	0.0467467	1.09146e-05	0.0467576
99.4	0.0233779	0.0463967	1.38383e-05	0.0466946	1.08927e-05	0.0467055
99.5	0.0212285	0.0457983	1.26506e-05	0.0466425	1.08708e-05	0.0466534
99.6	0.0200731	0.0446848	1.18149e-05	0.0465905	1.0849e-05	0.0466014
99.7	0.0205439	0.0424346	1.02631e-05	0.0465386	1.08272e-05	0.0465494
99.8	0.0226957	0.0510769	1.23758e-05	0.0464868	1.08056e-05	0.0464976
99.9	0.0257684	0.0566115	1.39801e-05	0.046435	1.07839e-05	0.0464457
100	0.0282241	0.0439467	1.38694e-05	0.0463832	1.07624e-05	0.046394
100.1	0.0287704	0.046197	1.26523e-05	0.0463316	1.07409e-05	0.0463423
100.2	0.0278069	0.0483317	1.1318e-05	0.04628	1.07195e-05	0.0462907
100.3	0.0277072	0.0494186	1.1667e-05	0.0462284	1.06981e-05	0.0462391
100.4	0.0313687	0.044835	1.10578e-05	0.0461769	1.06768e-05	0.0461876
100.5	0.0402224	0.0405906	9.24411e-06	0.0461255	1.06555e-05	0.0461362
100.6	0.053229	0.0494248	1.54359e-05	0.0460742	1.06344e-05	0.0460848
100.7	0.0673298	0.0462893	1.07836e-05	0.0460229	1.06133e-05	0.0460335
100.8	0.0792474	0.0424369	1.27662e-05	0.0459717	1.05922e-05	0.0459823
100.9	0.0877347	0.0377039	1.29862e-05	0.0459205	1.05712e-05	0.0459311
101	0.0937433	0.0464231	1.19196e-05	0.0458694	1.05503e-05	0.04588
101.1	0.097435	0.0536141	8.92758e-06	0.0458184	1.05294e-05	0.0458289
101.2	0.0960582	0.0462226	1.4127e-05	0.0457674	1.05087e-05	0.0457779
101.3	0.0866389	0.0516071	1.16882e-05	0.0457165	1.04879e-05	0.045727
101.4	0.070397	0.0457651	1.19014e-05	0.0456656	1.04672e-05	0.0456761
101.5	0.0529952	0.0453001	1.41221e-05	0.0456149	1.04466e-05	0.0456253
101.6	0.0403164	0.0453934	1.19765e-05	0.0455641	1.04261e-05	0.0455746
101.7	0.0344873	0.0479572	1.42969e-05	0.0455135	1.04056e-05	0.0455239
101.8	0.033526	0.047542	1.03765e-05	0.0454629	1.03851e-05	0.0454733
101.9	0.0338186	0.0485566	1.19559e-05	0.0454124	1.03648e-05	0.0454227
102	0.0326524	0.0468609	1.388e-05	0.0453619	1.03445e-05	0.0453722
102.1	0.0292486	0.0422	1.09992e-05	0.0453115	1.03242e-05	0.0453218
102.2	0.0247466	0.0469165	1.24983e-05	0.0452612	1.0304e-05	0.0452715
102.3	0.0217751	0.0370325	1.36166e-05	0.0452109	1.02839e-05	0.0452212
102.4	0.0234866	0.0459238	1.25701e-05	0.0451607	1.02638e-05	0.0451709
102.5	0.0317909	0.0511687	1.29116e-05	0.0451105	1.02438e-05	0.0451207
102.6	0.0452386	0.0503611	1.19819e-05	0.0450604	1.02238e-05	0.0450706
102.7	0.0582624	0.0420169	1.37614e-05	0.0450104	1.02039e-05	0.0450206
102.8	0.0639288	0.0428574	1.09365e-05	0.0449604	1.01841e-05	0.0449706
102.9	0.0591298	0.0433594	1.29891e-05	0.0449105	1.01643e-05	0.0449207
103	0.0472313	0.0423465	1.03149e-05	0.0448607	1.01446e-05	0.0448708
103.1	0.0354273	0.0405568	1.2402e-05	0.0448109	1.01249e-05	0.044821
103.2	0.0297654	0.0382243	1.25345e-05	0.0447612	1.01053e-05	0.0447713
103.3	0.031857	0.0389559	1.17356e-05	0.0447115	1.00857e-05	0.0447216
103.4	0.0384356	0.0489492	1.22015e-05	0.0446619	1.00662e-05	0.044672
103.5	0.043836	0.0459069	1.38482e-05	0.0446124	1.00468e-05	0.0446224
103.6	0.0444017	0.0453074	1.03901e-05	0.0445629	1.00274e-05	0.0445729
103.7	0.0411445	0.0475629	1.34532e-05	0.0445135	1.00081e-05	0.0445235
103.8	0.0377908	0.0452487	1.12472e-05	0.0444642	9.9888e-06	0.0444742
103.9	0.036685	0.037774	1.14246e-05	0.0444149	9.96958e-06	0.0444248
104	0.0370935	0.0428076	1.29754e-05	0.0443657	9.95042e-06	0.0443756
104.1	0.0366943	0.0377078	8.7925e-06	0.0443165	9.93131e-06	0.0443264
104.2	0.0339041	0.0367175	1.18549e-05	0.0442674	9.91226e-06	0.0442773
104.3	0.0291113	0.051789	1.0632e-05	0.0442184	9.89326e-06	0.0442283
104.4	0.0243128	0.05222	1.41012e-05	0.0441694	9.87431e-06	0.0441793
104.5	0.0216857	0.0470348	1.1932e-05	0.0441205	9.85543e-06	0.0441303
104.6	0.0222224	0.0420485	8.7719e-06	0.0440716	9.83659e-06	0.0440815
104.7	0.0254051	0.0487062	1.25387e-05	0.0440228	9.81781e-06	0.0440326
104.8	0.0298329	0.0502143	1.06805e-05	0.0439741	9.79908e-06	0.0439839
104.9	0.0339076	0.0422339	1.22139e-05	0.0439254	9.78041e-06	0.0439352
105	0.0360418	0.0417848	1.0171e-05	0.0438768	9.76179e-06	0.0438866
105.1	0.0350214	0.0467666	1.22396e-05	0.0438283	9.74322e-06	0.043838
105.2	0.0309745	0.0469013	1.13041e-05	0.0437798	9.72471e-06	0.0437895
105.3	0.0258153	0.0461078	1.31662e-05	0.0437314	9.70624e-06	0.0437411
105.4	0.0220444	0.0441969	9.79343e-06	0.043683	9.68784e-06	0.0436927
105.5	0.0210179	0.0400209	1.20784e-05	0.0436347	9.66948e-06	0.0436444
105.6	0.0224252	0.0485957	9.87094e-06	0.0435865	9.65117e-06	0.0435961
105.7	0.0249157	0.0462757	1.41721e-05	0.0435383	9.63292e-06	0.0435479
105.8	0.0268929	0.0402656	1.06092e-05	0.0434902	9.61472e-06	0.0434998
105.9	0.0272898	0.0371161	1.07021e-05	0.0434421	9.59657e-06	0.0434517
106	0.0262731	0.0374279	1.48038e-05	0.0433941	9.57847e-06	0.0434037
106.1	0.0252088	0.0463341	1.16867e-05	0.0433462	9.56042e-06	0.0433558
106.2	0.0257773	0.0510218	9.42436e-06	0.0432983	9.54243e-06	0.0433079
106.3	0.0291614	0.0468529	9.22729e-06	0.0432505	9.52448e-06	0.04326
106.4	0.0356202	0.0425886	1.58666e-05	0.0432028	9.50659e-06	0.0432123
106.5	0.0437823	0.0446201	9.07304e-06	0.0431551	9.48874e-06	0.0431645
106.6	0.0502833	0.0560274	9.59037e-06	0.0431074	9.47095e-06	0.0431169
106.7	0.051507	0.0370791	1.03295e-05	0.0430599	9.45321e-06	0.0430693
106.8	0.046644	0.0371548	9.36386e-06	0.0430123	9.43551e-06	0.0430218
106.9	0.0387319	0.048295	1.0237e-05	0.0429649	9.41787e-06	0.0429743
107	0.032432	0.0370652	1.25848e-05	0.0429175	9.40027e-06	0.0429269
107.1	0.0309023	0.0359872	1.0618e-05	0.0428702	9.38273e-06	0.0428796
107.2	0.0342669	0.0405161	8.02068e-06	0.0428229	9.36523e-06	0.0428323
107.3	0.0400064	0.0454564	1.0031e-05	0.0427757	9.34778e-06	0.042785
107.4	0.0445183	0.0460129	1.13068e-05	0.0427285	9.33038e-06	0.0427379
107.5	0.0452165	0.0443723	1.07967e-05	0.0426815	9.31303e-06	0.0426908
107.6	0.0420867	0.0422001	8.00061e-06	0.0426344	9.29573e-06	0.0426437
107.7	0.0372879	0.0416567	9.40157e-06	0.0425875	9.27847e-06	0.0425967
107.8	0.0329712	0.0443654	1.14562e-05	0.0425405	9.26127e-06	0.0425498
107.9	0.0295422	0.0413044	1.18975e-05	0.0424937	9.24411e-06	0.0425029
108	0.0261065	0.0384027	1.10993e-05	0.0424469	9.227e-06	0.0424561
108.1	0.0221193	0.0410088	1.04973e-05	0.0424002	9.20994e-06	0.0424094
108.2	0.0181298	0.0447948	1.10049e-05	0.0423535	9.19292e-06	0.0423627
108.3	0.0151449	0.0470581	1.36269e-05	0.0423069	9.17595e-06	0.0423161
108.4	0.0137864	0.0394122	8.24385e-06	0.0422603	9.15903e-06	0.0422695
108.5	0.0140852	0.0379989	1.05769e-05	0.0422139	9.14215e-06	0.042223
108.6	0.0157294	0.0436587	1.24655e-05	0.0421674	9.12532e-06	0.0421765
108.7	0.0184305	0.040744	1.14563e-05	0.042121	9.10854e-06	0.0421302
108.8	0.022232	0.0471952	1.11643e-05	0.0420747	9.09181e-06	0.0420838
108.9	0.0275769	0.041895	1.03015e-05	0.0420285	9.07512e-06	0.0420376
109	0.0350172	0.0410544	1.2045e-05	0.0419823	9.05847e-06	0.0419913
109.1	0.0444364	0.0453201	1.25364e-05	0.0419361	9.04187e-06	0.0419452
109.2	0.0539811	0.0391793	9.98412e-06	0.0418901	9.02532e-06	0.0418991
109.3	0.0599894	0.0374268	9.50741e-06	0.0418441	9.00881e-06	0.0418531
109.4	0.0592495	0.0417353	9.83722e-06	0.0417981	8.99235e-06	0.0418071
109.5	0.051963	0.0374801	8.66454e-06	0.0417522	8.97594e-06	0.0417612
109.6	0.0417629	0.0421986	9.85822e-06	0.0417064	8.95956e-06	0.0417153
109.7	0.0326177	0.0457861	8.96291e-06	0.0416606	8.94324e-06	0.0416695
109.8	0.026549	0.0507493	9.36492e-06	0.0416148	8.92695e-06	0.0416238
109.9	0.024219	0.0414544	1.06377e-05	0.0415692	8.91072e-06	0.0415781
110	0.0262003	0.0359564	1.00204e-05	0.0415236	8.89452e-06	0.0415325
110.1	0.0325699	0.0412909	1.25982e-05	0.041478	8.87837e-06	0.0414869
110.2	0.0413821	0.0483635	1.12558e-05	0.0414325	8.86227e-06	0.0414414
110.3	0.0484894	0.0520076	8.39916e-06	0.0413871	8.8462e-06	0.041396
110.4	0.0499801	0.0451771	1.0225e-05	0.0413417	8.83019e-06	0.0413506
110.5	0.0451726	0.0451843	9.86297e-06	0.0412964	8.81421e-06	0.0413052
110.6	0.0370363	0.0471401	1.26191e-05	0.0412512	8.79828e-06	0.04126
110.7	0.0298295	0.0428065	1.03225e-05	0.041206	8.78239e-06	0.0412148
110.8	0.02628	0.0372836	1.29995e-05	0.0411608	8.76654e-06	0.0411696
110.9	0.0261389	0.0361521	1.11181e-05	0.0411158	8.75074e-06	0.0411245
111	0.0268477	0.0420055	1.14903e-05	0.0410707	8.73498e-06	0.0410795
111.1	0.0259598	0.0438713	9.57284e-06	0.0410258	8.71926e-06	0.0410345
111.2	0.0232282	0.0426864	1.33096e-05	0.0409809	8.70359e-06	0.0409896
111.3	0.0203835	0.0411859	1.03268e-05	0.040936	8.68796e-06	0.0409447
111.4	0.0192171	0.0452296	9.6587e-06	0.0408912	8.67237e-06	0.0408999
111.5	0.0200705	0.0394347	9.94981e-06	0.0408465	8.65682e-06	0.0408551
111.6	0.0217715	0.0308925	9.00055e-06	0.0408018	8.64131e-06	0.0408105
111.7	0.0228748	0.0398431	1.05047e-05	0.0407572	8.62584e-06	0.0407658
111.8	0.0232272	0.0368473	8.2734e-06	0.0407126	8.61042e-06	0.0407212
111.9	0.0241638	0.0374987	9.78517e-06	0.0406681	8.59504e-06	0.0406767
112	0.0267729	0.0344964	9.07323e-06	0.0406237	8.5797e-06	0.0406323
112.1	0.0301736	0.0365697	9.29935e-06	0.0405793	8.5644e-06	0.0405879
112.2	0.0322019	0.0387581	9.41333e-06	0.040535	8.54914e-06	0.0405435
112.3	0.0318356	0.0383108	1.28717e-05	0.0404907	8.53392e-06	0.0404992
112.4	0.0301701	0.0400671	1.01761e-05	0.0404465	8.51874e-06	0.040455
112.5	0.0287688	0.0469132	1.12653e-05	0.0404023	8.5036e-06	0.0404108
112.6	0.0280213	0.0460562	1.1405e-05	0.0403582	8.4885e-06	0.0403667
112.7	0.0277386	0.0420322	1.10978e-05	0.0403142	8.47345e-06	0.0403227
112.8	0.0284713	0.0374902	8.74171e-06	0.0402702	8.45843e-06	0.0402787
112.9	0.0310672	0.0392396	8.8931e-06	0.0402263	8.44345e-06	0.0402347
113	0.0349319	0.0475028	1.02631e-05	0.0401824	8.42852e-06	0.0401908
113.1	0.037614	0.0453872	9.31202e-06	0.0401386	8.41362e-06	0.040147
113.2	0.03676	0.0373287	9.82516e-06	0.0400948	8.39876e-06	0.0401032
113.3	0.0323547	0.0376616	1.16096e-05	0.0400511	8.38394e-06	0.0400595
113.4	0.0267133	0.0366527	8.04042e-06	0.0400075	8.36916e-06	0.0400158
113.5	0.0224952	0.0386744	9.11789e-06	0.0399639	8.35442e-06	0.0399722
113.6	0.0210388	0.0490277	1.06784e-05	0.0399204	8.33972e-06	0.0399287
113.7	0.0222344	0.0528503	1.00477e-05	0.0398769	8.32505e-06	0.0398852
113.8	0.0253878	0.0461637	8.69144e-06	0.0398335	8.31043e-06	0.0398418
113.9	0.0300433	0.0415854	9.00455e-06	0.0397901	8.29584e-06	0.0397984
114	0.0360233	0.0431566	7.76034e-06	0.0397468	8.2813e-06	0.0397551
114.1	0.0426947	0.0370211	1.01183e-05	0.0397035	8.26679e-06	0.0397118
114.2	0.0485104	0.037218	1.13498e-05	0.0396603	8.25231e-06	0.0396686
114.3	0.0519202	0.0499906	9.225e-06	0.0396172	8.23788e-06	0.0396254
114.4	0.0531082	0.0452513	9.69984e-06	0.0395741	8.22349e-06	0.0395824
114.5	0.0542665	0.0435338	9.01861e-06	0.0395311	8.20913e-06	0.0395393
114.6	0.0570993	0.044866	9.59194e-06	0.0394881	8.19481e-06	0.0394963
114.7	0.059944	0.0481018	9.02202e-06	0.0394452	8.18052e-06	0.0394534
114.8	0.0586285	0.0459477	9.00644e-06	0.0394024	8.16628e-06	0.0394105
114.9	0.0510196	0.0423435	9.74559e-06	0.0393596	8.15207e-06	0.0393677
115	0.0398385	0.0392061	8.16785e-06	0.0393168	8.1379e-06	0.039325
115.1	0.0300881	0.0341517	1.11848e-05	0.0392741	8.12376e-06	0.0392822
115.2	0.0245263	0.036581	6.9064e-06	0.0392315	8.10967e-06	0.0392396
115.3	0.0226296	0.0443199	9.88206e-06	0.0391889	8.09561e-06	0.039197
115.4	0.023235	0.0435329	1.10766e-05	0.0391464	8.08158e-06	0.0391545
115.5	0.0265282	0.0368909	9.69826e-06	0.0391039	8.06759e-06	0.039112
115.6	0.0328107	0.0439711	1.05744e-05	0.0390615	8.05364e-06	0.0390696
115.7	0.0402529	0.0409177	7.90365e-06	0.0390191	8.03973e-06	0.0390272
115.8	0.045216	0.0415677	9.23452e-06	0.0389768	8.02585e-06	0.0389849
115.9	0.0452861	0.0405566	1.03944e-05	0.0389346	8.012e-06	0.0389426
116	0.0415186	0.039309	8.54749e-06	0.0388924	7.99819e-06	0.0389004
116.1	0.0373054	0.0416944	7.69694e-06	0.0388503	7.98442e-06	0.0388583
116.2	0.0354214	0.0439307	1.11938e-05	0.0388082	7.97069e-06	0.0388162
116.3	0.036699	0.0375103	1.07971e-05	0.0387662	7.95698e-06	0.0387741
116.4	0.0412771	0.0379407	8.40009e-06	0.0387242	7.94332e-06	0.0387321
116.5	0.0499577	0.0361996	9.38183e-06	0.0386823	7.92969e-06	0.0386902
116.6	0.0631685	0.0319094	1.11879e-05	0.0386404	7.91609e-06	0.0386483
116.7	0.078566	0.038193	7.52426e-06	0.0385986	7.90253e-06	0.0386065
116.8	0.0906041	0.0357049	9.93216e-06	0.0385568	7.88901e-06	0.0385647
116.9	0.0933982	0.0335655	9.88553e-06	0.0385151	7.87551e-06	0.038523
117	0.0848494	0.0386261	9.97847e-06	0.0384735	7.86206e-06	0.0384814
117.1	0.0686688	0.0424076	9.34249e-06	0.0384319	7.84864e-06	0.0384398
117.2	0.0524511	0.0427787	1.05469e-05	0.0383904	7.83525e-06	0.0383982
117.3	0.043128	0.0398897	9.61935e-06	0.0383489	7.82189e-06	0.0383567
117.4	0.043169	0.0373136	9.15224e-06	0.0383075	7.80857e-06	0.0383153
117.5	0.049781	0.0359798	9.84994e-06	0.0382661	7.79529e-06	0.0382739
117.6	0.0570127	0.0351434	8.50589e-06	0.0382248	7.78204e-06	0.0382326
117.7	0.0593188	0.0355107	9.49721e-06	0.0381835	7.76882e-06	0.0381913
117.8	0.0545123	0.0385266	8.78718e-06	0.0381423	7.75564e-06	0.0381501
117.9	0.0444176	0.0378261	8.14631e-06	0.0381011	7.74248e-06	0.0381089
118	0.0331182	0.0317419	1.0246e-05	0.03806	7.72937e-06	0.0380678
118.1	0.0242086	0.0368567	8.51869e-06	0.038019	7.71628e-06	0.0380267
118.2	0.0189683	0.0452814	1.02944e-05	0.037978	7.70323e-06	0.0379857
118.3	0.0166873	0.0387938	8.22969e-06	0.0379371	7.69021e-06	0.0379448
118.4	0.0164112	0.0390751	9.08094e-06	0.0378962	7.67723e-06	0.0379039
118.5	0.0179794	0.0377591	8.55822e-06	0.0378553	7.66428e-06	0.037863
118.6	0.0213972	0.0349061	9.97728e-06	0.0378146	7.65136e-06	0.0378222
118.7	0.0258995	0.032839	8.01178e-06	0.0377738	7.63847e-06	0.0377815
118.8	0.0302422	0.033146	9.99035e-06	0.0377332	7.62562e-06	0.0377408
118.9	0.0336497	0.0345656	8.87224e-06	0.0376925	7.6128e-06	0.0377002
119	0.0359473	0.0415038	5.99457e-06	0.037652	7.60001e-06	0.0376596
119.1	0.0369709	0.0441709	8.184e-06	0.0376115	7.58725e-06	0.0376191
119.2	0.0364031	0.0348664	8.5788e-06	0.037571	7.57453e-06	0.0375786
119.3	0.0341689	0.0391346	8.79967e-06	0.0375306	7.56183e-06	0.0375382
119.4	0.0307648	0.0360525	6.80843e-06	0.0374902	7.54917e-06	0.0374978
119.5	0.0272894	0.0363199	1.02766e-05	0.0374499	7.53654e-06	0.0374575
119.6	0.0249757	0.0364125	8.64263e-06	0.0374097	7.52394e-06	0.0374172
119.7	0.0243029	0.0354712	1.15038e-05	0.0373695	7.51138e-06	0.037377
119.8	0.0247159	0.0421371	8.56009e-06	0.0373294	7.49884e-06	0.0373369
119.9	0.0256891	0.0385306	1.00107e-05	0.0372893	7.48634e-06	0.0372968
120	0.0279756	0.0367929	9.62862e-06	0.0372492	7.47387e-06	0.0372567
120.1	0.0330317	0.0390986	1.18292e-05	0.0372092	7.46143e-06	0.0372167
120.2	0.0405724	0.0451808	7.39032e-06	0.0371693	7.44902e-06	0.0371768
120.3	0.0471473	0.040283	1.08904e-05	0.0371294	7.43664e-06	0.0371369
120.4	0.0483438	0.0348218	7.14654e-06	0.0370896	7.42429e-06	0.037097
120.5	0.0428906	0.0319025	9.49943e-06	0.0370498	7.41197e-06	0.0370572
120.6	0.0340627	0.0350766	8.43893e-06	0.0370101	7.39969e-06	0.0370175
120.7	0.0269653	0.0314355	8.75962e-06	0.0369704	7.38743e-06	0.0369778
120.8	0.0249478	0.0311139	7.22378e-06	0.0369308	7.3752e-06	0.0369382
120.9	0.028164	0.0348056	9.19785e-06	0.0368913	7.36301e-06	0.0368986
121	0.0341017	0.0420791	9.72897e-06	0.0368517	7.35084e-06	0.0368591
121.1	0.0389616	0.04113	7.92198e-06	0.0368123	7.33871e-06	0.0368196
121.2	0.0396869	0.0346296	1.07672e-05	0.0367729	7.3266e-06	0.0367802
121.3	0.0359864	0.0407605	8.36037e-06	0.0367335	7.31453e-06	0.0367408
121.4	0.0305497	0.0352605	8.05784e-06	0.0366942	7.30248e-06	0.0367015
121.5	0.0268029	0.037769	9.89946e-06	0.036655	7.29047e-06	0.0366622
121.6	0.0260886	0.0404208	7.93344e-06	0.0366157	7.27848e-06	0.036623
121.7	0.0268282	0.0424682	7.40891e-06	0.0365766	7.26653e-06	0.0365839
121.8	0.0263939	0.0412256	6.32307e-06	0.0365375	7.2546e-06	0.0365448
121.9	0.0237963	0.0340158	8.90928e-06	0.0364985	7.2427e-06	0.0365057
122	0.0203834	0.0316894	9.08022e-06	0.0364595	7.23083e-06	0.0364667
122.1	0.0180839	0.0334054	7.81411e-06	0.0364205	7.21899e-06	0.0364277
122.2	0.0175514	0.0355932	1.11135e-05	0.0363816	7.20718e-06	0.0363888
122.3	0.0180679	0.03745	9.08576e-06	0.0363428	7.1954e-06	0.03635
122.4	0.0185165	0.0325612	7.43604e-06	0.036304	7.18365e-06	0.0363112
122.5	0.0181272	0.0356521	8.48555e-06	0.0362652	7.17193e-06	0.0362724
122.6	0.0168571	0.0321684	8.3848e-06	0.0362266	7.16023e-06	0.0362337
122.7	0.0155286	0.0314077	7.95258e-06	0.0361879	7.14856e-06	0.0361951
122.8	0.0154836	0.0364564	6.98678e-06	0.0361493	7.13693e-06	0.0361565
122.9	0.0179141	0.0353181	8.50685e-06	0.0361108	7.12532e-06	0.0361179
123	0.0233683	0.0368667	6.0791e-06	0.0360723	7.11374e-06	0.0360794
123.1	0.0315328	0.0342581	8.81746e-06	0.0360339	7.10218e-06	0.036041
123.2	0.04122	0.039354	7.19014e-06	0.0359955	7.09066e-06	0.0360026
123.3	0.0505244	0.0461775	9.65544e-06	0.0359572	7.07916e-06	0.0359642
123.4	0.0569764	0.0417258	1.03719e-05	0.0359189	7.06769e-06	0.0359259
123.5	0.0580092	0.0358914	8.76173e-06	0.0358806	7.05625e-06	0.0358877
123.6	0.0523733	0.0379355	6.32592e-06	0.0358425	7.04484e-06	0.0358495
123.7	0.0416238	0.0473632	8.43001e-06	0.0358043	7.03345e-06	0.0358114
123.8	0.0296432	0.0460529	8.74442e-06	0.0357662	7.02209e-06	0.0357733
123.9	0.020196	0.0412792	8.06202e-06	0.0357282	7.01076e-06	0.0357352
124	0.0149494	0.0328324	7.94943e-06	0.0356902	6.99946e-06	0.0356972
124.1	0.0135171	0.0304449	8.28516e-06	0.0356523	6.98819e-06	0.0356593
124.2	0.0145934	0.0401699	5.95164e-06	0.0356144	6.97694e-06	0.0356214
124.3	0.0167901	0.0446165	7.75164e-06	0.0355766	6.96572e-06	0.0355836
124.4	0.0190288	0.0373256	1.02773e-05	0.0355388	6.95452e-06	0.0355458
124.5	0.0207325	0.0310989	9.24377e-06	0.0355011	6.94335e-06	0.035508
124.6	0.0216199	0.0335137	8.15382e-06	0.0354634	6.93221e-06	0.0354703
124.7	0.0213087	0.037254	8.95311e-06	0.0354258	6.9211e-06	0.0354327
124.8	0.0195403	0.0336856	9.73183e-06	0.0353882	6.91001e-06	0.0353951
124.9	0.0170025	0.0275896	7.83702e-06	0.0353506	6.89895e-06	0.0353575
125	0.0154975	0.0267091	7.08333e-06	0.0353132	6.88792e-06	0.0353201
125.1	0.0168391	0.031931	7.67666e-06	0.0352757	6.87691e-06	0.0352826
125.2	0.0214904	0.0318146	8.51699e-06	0.0352383	6.86593e-06	0.0352452
125.3	0.0282262	0.0356242	8.90788e-06	0.035201	6.85497e-06	0.0352079
125.4	0.0348948	0.0302892	7.55574e-06	0.0351637	6.84405e-06	0.0351706
125.5	0.0395084	0.0320364	7.68455e-06	0.0351265	6.83314e-06	0.0351333
125.6	0.0410239	0.0318907	7.39329e-06	0.0350893	6.82227e-06	0.0350961
125.7	0.0395222	0.0297185	1.04751e-05	0.0350522	6.81142e-06	0.035059
125.8	0.0357041	0.0343694	9.15635e-06	0.0350151	6.80059e-06	0.0350219
125.9	0.0304058	0.0357964	6.84786e-06	0.034978	6.78979e-06	0.0349848
126	0.0249571	0.0353242	6.57938e-06	0.034941	6.77902e-06	0.0349478
126.1	0.0215624	0.0349112	9.271e-06	0.0349041	6.76827e-06	0.0349109
126.2	0.022208	0.0323591	6.87814e-06	0.0348672	6.75755e-06	0.034874
126.3	0.0266874	0.0257272	8.44936e-06	0.0348304	6.74685e-06	0.0348371
126.4	0.0320904	0.0308419	7.74953e-06	0.0347936	6.73618e-06	0.0348003
126.5	0.0348723	0.0349052	7.60944e-06	0.0347568	6.72554e-06	0.0347636
126.6	0.0338002	0.0387415	8.62457e-06	0.0347201	6.71492e-06	0.0347268
126.7	0.0307795	0.0347996	8.72633e-06	0.0346835	6.70432e-06	0.0346902
126.8	0.0285967	0.0361703	8.91601e-06	0.0346469	6.69375e-06	0.0346536
126.9	0.0280552	0.0335208	8.67328e-06	0.0346103	6.6832e-06	0.034617
127	0.0276589	0.0353352	9.74037e-06	0.0345738	6.67268e-06	0.0345805
127.1	0.0260138	0.0368471	6.11662e-06	0.0345374	6.66219e-06	0.034544
127.2	0.0239122	0.0294825	8.52246e-06	0.034501	6.65172e-06	0.0345076
127.3	0.0237226	0.0295234	7.57163e-06	0.0344646	6.64127e-06	0.0344712
127.4	0.0271356	0.0303262	8.69646e-06	0.0344283	6.63085e-06	0.0344349
127.5	0.0339633	0.031769	8.28649e-06	0.034392	6.62045e-06	0.0343986
127.6	0.0427602	0.035769	8.13103e-06	0.0343558	6.61008e-06	0.0343624
127.7	0.0519305	0.0376388	8.98161e-06	0.0343196	6.59973e-06	0.0343262
127.8	0.0600917	0.0313534	6.70061e-06	0.0342835	6.58941e-06	0.0342901
127.9	0.0656455	0.0333323	1.06529e-05	0.0342474	6.57911e-06	0.034254
128	0.066512	0.0397484	7.24973e-06	0.0342114	6.56883e-06	0.034218
128.1	0.0611221	0.0393682	9.00772e-06	0.0341754	6.55858e-06	0.034182
128.2	0.0501583	0.0371539	8.60683e-06	0.0341395	6.54835e-06	0.0341461
128.3	0.0368479	0.0283542	8.53401e-06	0.0341036	6.53815e-06	0.0341102
128.4	0.0249997	0.0322171	6.79307e-06	0.0340678	6.52797e-06	0.0340743
128.5	0.0168402	0.0359499	9.10586e-06	0.034032	6.51781e-06	0.0340385
128.6	0.0126207	0.0332197	8.36017e-06	0.0339963	6.50768e-06	0.0340028
128.7	0.0114943	0.0409888	7.03786e-06	0.0339606	6.49757e-06	0.0339671
128.8	0.0122946	0.039211	7.52198e-06	0.0339249	6.48748e-06	0.0339314
128.9	0.0140192	0.0317443	7.73337e-06	0.0338893	6.47742e-06	0.0338958
129	0.0163257	0.0336266	6.54248e-06	0.0338538	6.46738e-06	0.0338603
129.1	0.0196544	0.0389971	7.46462e-06	0.0338183	6.45737e-06	0.0338247
129.2	0.0243769	0.0330033	8.01571e-06	0.0337828	6.44738e-06	0.0337893
129.3	0.029614	0.0378466	7.68147e-06	0.0337474	6.43741e-06	0.0337539
129.4	0.0332966	0.0338298	8.14552e-06	0.0337121	6.42746e-06	0.0337185
129.5	0.0339343	0.0330952	8.61691e-06	0.0336767	6.41754e-06	0.0336832
129.6	0.0322777	0.0270049	7.79873e-06	0.0336415	6.40764e-06	0.0336479
129.7	0.0308198	0.0280231	8.11056e-06	0.0336062	6.39776e-06	0.0336126
129.8	0.031588	0.0279905	7.82375e-06	0.0335711	6.38791e-06	0.0335775
129.9	0.0344749	0.0323541	5.76592e-06	0.0335359	6.37808e-06	0.0335423
130	0.0374486	0.0314317	6.67262e-06	0.0335009	6.36827e-06	0.0335072
130.1	0.0381936	0.0267629	8.27153e-06	0.0334658	6.35848e-06	0.0334722
130.2	0.0359227	0.0301131	6.6992e-06	0.0334308	6.34872e-06	0.0334372
130.3	0.0321801	0.0325268	7.58975e-06	0.0333959	6.33898e-06	0.0334022
130.4	0.0297689	0.0305384	6.85443e-06	0.033361	6.32926e-06	0.0333673
130.5	0.0302525	0.0305741	6.14901e-06	0.0333261	6.31956e-06	0.0333325
130.6	0.0323407	0.0343506	9.42563e-06	0.0332913	6.30989e-06	0.0332976
130.7	0.033137	0.0339908	7.63712e-06	0.0332566	6.30024e-06	0.0332629
130.8	0.0310822	0.0325035	7.40414e-06	0.0332219	6.29061e-06	0.0332281
130.9	0.0272812	0.0296459	8.27003e-06	0.0331872	6.281e-06	0.0331935
131	0.0239531	0.0292066	6.46975e-06	0.0331526	6.27141e-06	0.0331588
131.1	0.0222319	0.0354096	8.02934e-06	0.033118	6.26185e-06	0.0331242
131.2	0.021681	0.0399217	9.41943e-06	0.0330835	6.25231e-06	0.0330897
131.3	0.021358	0.0371373	8.07873e-06	0.033049	6.24279e-06	0.0330552
131.4	0.0207377	0.0338194	5.26839e-06	0.0330145	6.23329e-06	0.0330208
131.5	0.0197492	0.0389566	7.47159e-06	0.0329801	6.22381e-06	0.0329864
131.6	0.0186158	0.0389625	5.1674e-06	0.0329458	6.21436e-06	0.032952
131.7	0.0179279	0.035469	7.88464e-06	0.0329115	6.20492e-06	0.0329177
131.8	0.0186005	0.0359671	7.01623e-06	0.0328772	6.19551e-06	0.0328834
131.9	0.0217215	0.0295753	5.88506e-06	0.032843	6.18612e-06	0.0328492
132	0.0283078	0.0273745	6.89121e-06	0.0328088	6.17675e-06	0.032815
132.1	0.038302	0.028888	7.99219e-06	0.0327747	6.1674e-06	0.0327809
132.2	0.0490352	0.035653	8.58785e-06	0.0327407	6.15808e-06	0.0327468
132.3	0.0555151	0.032015	8.10187e-06	0.0327066	6.14877e-06	0.0327128
132.4	0.0537917	0.0349947	6.50122e-06	0.0326726	6.13949e-06	0.0326788
132.5	0.044398	0.0365489	7.16204e-06	0.0326387	6.13022e-06	0.0326448
132.6	0.0319473	0.0335307	6.47969e-06	0.0326048	6.12098e-06	0.0326109
132.7	0.0214298	0.0317347	7.36766e-06	0.0325709	6.11176e-06	0.0325771
132.8	0.0152329	0.0319204	6.45151e-06	0.0325371	6.10256e-06	0.0325432
132.9	0.0130391	0.0405378	6.76036e-06	0.0325034	6.09338e-06	0.0325095
133	0.0132725	0.0390168	8.75305e-06	0.0324697	6.08422e-06	0.0324757
133.1	0.0142608	0.0365962	7.09398e-06	0.032436	6.07508e-06	0.0324421
133.2	0.0148733	0.0349344	8.82003e-06	0.0324024	6.06596e-06	0.0324084
133.3	0.0149484	0.0341729	7.44125e-06	0.0323688	6.05686e-06	0.0323748
133.4	0.0151656	0.0338919	6.94186e-06	0.0323352	6.04778e-06	0.0323413
133.5	0.016218	0.0321426	5.70101e-06	0.0323017	6.03873e-06	0.0323078
133.6	0.0181358	0.0304264	8.89659e-06	0.0322683	6.02969e-06	0.0322743
133.7	0.0204437	0.0302738	5.14117e-06	0.0322349	6.02067e-06	0.0322409
133.8	0.0226968	0.0345065	6.71394e-06	0.0322015	6.01168e-06	0.0322075
133.9	0.0248367	0.0315041	8.13223e-06	0.0321682	6.0027e-06	0.0321742
134	0.0273593	0.0303171	7.2219e-06	0.0321349	5.99375e-06	0.0321409
134.1	0.0310407	0.0370631	7.44525e-06	0.0321017	5.98481e-06	0.0321077
134.2	0.0358335	0.0362938	5.98535e-06	0.0320685	5.97589e-06	0.0320745
134.3	0.0398878	0.0357483	7.46909e-06	0.0320354	5.967e-06	0.0320413
134.4	0.0404367	0.0326668	7.69572e-06	0.0320023	5.95812e-06	0.0320082
134.5	0.0363633	0.0303959	8.69802e-06	0.0319692	5.94927e-06	0.0319752
134.6	0.0297111	0.0276413	6.63602e-06	0.0319362	5.94043e-06	0.0319421
134.7	0.0241642	0.0366463	6.49362e-06	0.0319032	5.93161e-06	0.0319092
134.8	0.0221308	0.0335895	7.76442e-06	0.0318703	5.92282e-06	0.0318762
134.9	0.0234241	0.0290518	7.75668e-06	0.0318374	5.91404e-06	0.0318433
135	0.0261364	0.0349266	5.84623e-06	0.0318046	5.90528e-06	0.0318105
135.1	0.0281905	0.0333833	6.50274e-06	0.0317718	5.89654e-06	0.0317777
135.2	0.0286315	0.0316568	7.43382e-06	0.0317391	5.88782e-06	0.0317449
135.3	0.0283922	0.0288287	6.23604e-06	0.0317063	5.87912e-06	0.0317122
135.4	0.0296198	0.0278109	8.24313e-06	0.0316737	5.87044e-06	0.0316796
135.5	0.0333896	0.0269021	8.50631e-06	0.0316411	5.86178e-06	0.0316469
135.6	0.0379556	0.0345505	5.95102e-06	0.0316085	5.85314e-06	0.0316143
135.7	0.0398324	0.0355273	6.47913e-06	0.031576	5.84451e-06	0.0315818
135.8	0.0368765	0.0325246	6.93428e-06	0.0315435	5.83591e-06	0.0315493
135.9	0.0300732	0.03005	6.01448e-06	0.031511	5.82732e-06	0.0315168
136	0.022365	0.0288703	8.10712e-06	0.0314786	5.81876e-06	0.0314844
136.1	0.0163499	0.0322709	6.24252e-06	0.0314462	5.81021e-06	0.0314521
136.2	0.0132814	0.0336626	6.61932e-06	0.0314139	5.80168e-06	0.0314197
136.3	0.0134129	0.0329304	6.49982e-06	0.0313816	5.79317e-06	0.0313874
136.4	0.0162225	0.0306916	6.29694e-06	0.0313494	5.78468e-06	0.0313552
136.5	0.0201547	0.0314527	7.11329e-06	0.0313172	5.77621e-06	0.031323
136.6	0.0230207	0.0301606	5.93486e-06	0.0312851	5.76775e-06	0.0312908
136.7	0.0234856	0.0292466	7.57286e-06	0.031253	5.75932e-06	0.0312587
136.8	0.0221118	0.0306097	6.55272e-06	0.0312209	5.7509e-06	0.0312267
136.9	0.0205768	0.0299564	7.45989e-06	0.0311889	5.7425e-06	0.0311946
137	0.0199816	0.0290561	6.18491e-06	0.0311569	5.73412e-06	0.0311626
137.1	0.0201913	0.0361921	6.12217e-06	0.031125	5.72576e-06	0.0311307
137.2	0.0205275	0.0331764	8.08244e-06	0.0310931	5.71742e-06	0.0310988
137.3	0.0205459	0.0329894	5.7059e-06	0.0310612	5.70909e-06	0.0310669
137.4	0.0200886	0.0296785	7.17355e-06	0.0310294	5.70078e-06	0.0310351
137.5	0.0190838	0.0301397	6.97513e-06	0.0309976	5.69249e-06	0.0310033
137.6	0.0175854	0.0328057	6.95388e-06	0.0309659	5.68422e-06	0.0309716
137.7	0.0158073	0.0308962	6.29381e-06	0.0309342	5.67597e-06	0.0309399
137.8	0.0140561	0.0264092	5.71947e-06	0.0309026	5.66773e-06	0.0309082
137.9	0.0128595	0.0326592	7.35374e-06	0.030871	5.65952e-06	0.0308766
138	0.0130857	0.0339231	6.66677e-06	0.0308394	5.65132e-06	0.0308451
138.1	0.0154436	0.0338786	8.33271e-06	0.0308079	5.64314e-06	0.0308135
138.2	0.0195268	0.0343181	6.68884e-06	0.0307764	5.63497e-06	0.0307821
138.3	0.0235742	0.0364581	6.89741e-06	0.030745	5.62683e-06	0.0307506
138.4	0.0256307	0.0311675	6.55634e-06	0.0307136	5.6187e-06	0.0307192
138.5	0.0251357	0.0346556	6.37795e-06	0.0306822	5.61059e-06	0.0306878
138.6	0.0232874	0.03184	8.56859e-06	0.0306509	5.6025e-06	0.0306565
138.7	0.0219836	0.0288382	5.4686e-06	0.0306197	5.59442e-06	0.0306253
138.8	0.0226462	0.0313054	6.43215e-06	0.0305884	5.58636e-06	0.030594
138.9	0.0256957	0.0335006	7.75792e-06	0.0305572	5.57832e-06	0.0305628
139	0.0301795	0.0324154	5.38763e-06	0.0305261	5.5703e-06	0.0305317
139.1	0.0336504	0.0315154	7.65274e-06	0.030495	5.56229e-06	0.0305006
139.2	0.0334307	0.0309876	5.27038e-06	0.0304639	5.5543e-06	0.0304695
139.3	0.0289537	0.0312097	5.56785e-06	0.0304329	5.54633e-06	0.0304384
139.4	0.0226386	0.0289642	7.60731e-06	0.0304019	5.53838e-06	0.0304075
139.5	0.0179542	0.0273493	8.75381e-06	0.030371	5.53044e-06	0.0303765
139.6	0.0167212	0.0269595	7.02561e-06	0.0303401	5.52252e-06	0.0303456
139.7	0.018434	0.0256553	7.88334e-06	0.0303092	5.51461e-06	0.0303147
139.8	0.0217417	0.0286876	5.36919e-06	0.0302784	5.50673e-06	0.0302839
139.9	0.02595	0.0287371	6.46288e-06	0.0302476	5.49886e-06	0.0302531
140	0.0308958	0.0263598	6.47802e-06	0.0302169	5.49101e-06	0.0302224
140.1	0.0357483	0.029267	4.57002e-06	0.0301862	5.48317e-06	0.0301917
140.2	0.0386232	0.0295025	7.71718e-06	0.0301555	5.47535e-06	0.030161
140.3	0.0379172	0.0303235	6.11735e-06	0.0301249	5.46755e-06	0.0301304
140.4	0.0340355	0.028717	6.7418e-06	0.0300943	5.45976e-06	0.0300998
140.5	0.0293964	0.0281058	5.5815e-06	0.0300638	5.45199e-06	0.0300693
140.6	0.02647	0.0275497	8.42041e-06	0.0300333	5.44424e-06	0.0300387
140.7	0.0258392	0.0285036	6.01202e-06	0.0300028	5.4365e-06	0.0300083
140.8	0.0261305	0.0276558	5.65298e-06	0.0299724	5.42879e-06	0.0299779
140.9	0.0256392	0.03066	5.60509e-06	0.0299421	5.42108e-06	0.0299475
141	0.0238701	0.0320187	4.80557e-06	0.0299117	5.4134e-06	0.0299171
141.1	0.0216373	0.0305863	6.64555e-06	0.0298814	5.40572e-06	0.0298868
141.2	0.0200597	0.0277122	7.52857e-06	0.0298512	5.39807e-06	0.0298566
141.3	0.019633	0.0303403	6.45032e-06	0.029821	5.39043e-06	0.0298263
141.4	0.01997	0.0328428	5.8867e-06	0.0297908	5.38281e-06	0.0297962
141.5	0.0201506	0.0257862	5.89401e-06	0.0297606	5.37521e-06	0.029766
141.6	0.0194398	0.0265915	7.36731e-06	0.0297305	5.36762e-06	0.0297359
141.7	0.0178291	0.0272141	5.82146e-06	0.0297005	5.36004e-06	0.0297059
141.8	0.0159416	0.0362311	6.3796e-06	0.0296705	5.35249e-06	0.0296758
141.9	0.0146403	0.0328788	6.15057e-06	0.0296405	5.34494e-06	0.0296458
142	0.0148427	0.0277103	6.82381e-06	0.0296106	5.33742e-06	0.0296159
142.1	0.0173041	0.0275485	6.50043e-06	0.0295807	5.32991e-06	0.029586
142.2	0.0222049	0.0305564	5.69421e-06	0.0295508	5.32242e-06	0.0295561
142.3	0.0289943	0.0302969	7.19552e-06	0.029521	5.31494e-06	0.0295263
142.4	0.0366179	0.0285628	7.39039e-06	0.0294912	5.30748e-06	0.0294965
142.5	0.0435784	0.0291416	5.08754e-06	0.0294615	5.30003e-06	0.0294668
142.6	0.0479594	0.0285482	8.96963e-06	0.0294318	5.2926e-06	0.029437
142.7	0.0483881	0.0249905	6.02794e-06	0.0294021	5.28518e-06	0.0294074
142.8	0.0454353	0.0251881	6.49926e-06	0.0293725	5.27778e-06	0.0293777
142.9	0.0413501	0.028024	6.71325e-06	0.0293429	5.2704e-06	0.0293481
143	0.0379205	0.0275618	5.84346e-06	0.0293133	5.26303e-06	0.0293186
143.1	0.0349417	0.0251711	7.45539e-06	0.0292838	5.25568e-06	0.0292891
143.2	0.0310451	0.0258328	5.17395e-06	0.0292544	5.24834e-06	0.0292596
143.3	0.0256717	0.0246141	6.72266e-06	0.0292249	5.24102e-06	0.0292302
143.4	0.0198538	0.0221487	6.59372e-06	0.0291955	5.23371e-06	0.0292008
143.5	0.0153207	0.0247155	5.96811e-06	0.0291662	5.22642e-06	0.0291714
143.6	0.0133143	0.0311202	5.51216e-06	0.0291369	5.21914e-06	0.0291421
143.7	0.0140925	0.0267078	5.9467e-06	0.0291076	5.21188e-06	0.0291128
143.8	0.0170802	0.0258821	5.04513e-06	0.0290784	5.20463e-06	0.0290836
143.9	0.0213908	0.0333338	5.47109e-06	0.0290492	5.1974e-06	0.0290543
144	0.0263296	0.0322513	6.24097e-06	0.02902	5.19019e-06	0.0290252
144.1	0.031265	0.0250131	5.74295e-06	0.0289909	5.18299e-06	0.0289961
144.2	0.0350515	0.0255495	6.40472e-06	0.0289618	5.1758e-06	0.028967
144.3	0.0362921	0.0316908	6.997e-06	0.0289327	5.16863e-06	0.0289379
144.4	0.0347278	0.0295953	5.97673e-06	0.0289037	5.16147e-06	0.0289089
144.5	0.0319381	0.0253894	6.97676e-06	0.0288748	5.15433e-06	0.0288799
144.6	0.0301768	0.0287201	5.54862e-06	0.0288458	5.1472e-06	0.028851
144.7	0.0308129	0.0303092	7.36448e-06	0.0288169	5.14009e-06	0.0288221
144.8	0.0340143	0.0302617	8.36791e-06	0.0287881	5.13299e-06	0.0287932
144.9	0.0389564	0.0279996	6.10728e-06	0.0287593	5.12591e-06	0.0287644
145	0.0436123	0.031245	5.89378e-06	0.0287305	5.11884e-06	0.0287356
145.1	0.045233	0.0322539	4.93105e-06	0.0287017	5.11179e-06	0.0287068
145.2	0.0423706	0.0326476	7.21038e-06	0.028673	5.10475e-06	0.0286781
145.3	0.0363793	0.0287456	3.6006e-06	0.0286444	5.09773e-06	0.0286495
145.4	0.0301534	0.0272929	5.60443e-06	0.0286157	5.09072e-06	0.0286208
145.5	0.0255243	0.0297997	5.51401e-06	0.0285871	5.08372e-06	0.0285922
145.6	0.0224186	0.0332096	6.08081e-06	0.0285586	5.07674e-06	0.0285637
145.7	0.020089	0.0294791	5.76027e-06	0.0285301	5.06978e-06	0.0285351
145.8	0.0182598	0.0307117	5.07669e-06	0.0285016	5.06282e-06	0.0285067
145.9	0.0170487	0.0292061	5.16489e-06	0.0284731	5.05589e-06	0.0284782
146	0.0164839	0.0283558	5.91221e-06	0.0284447	5.04896e-06	0.0284498
146.1	0.0164764	0.0250566	5.35989e-06	0.0284164	5.04205e-06	0.0284214
146.2	0.016997	0.0250498	6.14756e-06	0.028388	5.03516e-06	0.0283931
146.3	0.0179873	0.0307661	6.43737e-06	0.0283597	5.02828e-06	0.0283648
146.4	0.019279	0.0323211	5.89822e-06	0.0283315	5.02141e-06	0.0283365
146.5	0.0208431	0.0286308	6.58162e-06	0.0283033	5.01456e-06	0.0283083
146.6	0.0229246	0.0236749	6.3534e-06	0.0282751	5.00772e-06	0.0282801
146.7	0.025789	0.026846	4.98506e-06	0.0282469	5.00089e-06	0.0282519
146.8	0.0295803	0.0298742	6.34785e-06	0.0282188	4.99408e-06	0.0282238
146.9	0.0342423	0.0269264	6.76118e-06	0.0281908	4.98729e-06	0.0281957
147	0.0389085	0.0340498	4.62979e-06	0.0281627	4.9805e-06	0.0281677
147.1	0.0415555	0.0330292	5.487e-06	0.0281347	4.97373e-06	0.0281397
147.2	0.0402486	0.0307642	7.62103e-06	0.0281068	4.96698e-06	0.0281117
147.3	0.0349968	0.0304532	5.30506e-06	0.0280788	4.96024e-06	0.0280838
147.4	0.028047	0.0278457	5.83309e-06	0.0280509	4.95351e-06	0.0280559
147.5	0.0224449	0.0238388	7.56751e-06	0.0280231	4.9468e-06	0.028028
147.6	0.0202729	0.0216276	5.66641e-06	0.0279953	4.94009e-06	0.0280002
147.7	0.0215528	0.0218088	7.25914e-06	0.0279675	4.93341e-06	0.0279724
147.8	0.0245163	0.0244654	5.74638e-06	0.0279398	4.92673e-06	0.0279447
147.9	0.0273205	0.028053	6.42177e-06	0.027912	4.92007e-06	0.027917
148	0.0295075	0.0298253	5.95199e-06	0.0278844	4.91343e-06	0.0278893
148.1	0.0313919	0.0299298	6.77121e-06	0.0278567	4.90679e-06	0.0278616
148.2	0.032534	0.0304103	5.69406e-06	0.0278291	4.90017e-06	0.027834
148.3	0.0318676	0.0283715	6.68069e-06	0.0278016	4.89357e-06	0.0278065
148.4	0.0292706	0.0294621	6.24289e-06	0.0277741	4.88698e-06	0.0277789
148.5	0.0260691	0.0308372	5.64731e-06	0.0277466	4.8804e-06	0.0277514
148.6	0.0237245	0.0330677	5.28257e-06	0.0277191	4.87383e-06	0.027724
148.7	0.0225459	0.0295238	5.95513e-06	0.0276917	4.86728e-06	0.0276966
148.8	0.0220541	0.0338456	4.47739e-06	0.0276643	4.86074e-06	0.0276692
148.9	0.0223103	0.0343127	6.50023e-06	0.027637	4.85421e-06	0.0276418
149	0.0241788	0.0300262	5.18876e-06	0.0276096	4.8477e-06	0.0276145
149.1	0.0279482	0.0300567	5.42793e-06	0.0275824	4.8412e-06	0.0275872
149.2	0.0321628	0.0326963	5.6904e-06	0.0275551	4.83471e-06	0.02756
149.3	0.0345023	0.0283596	6.03332e-06	0.0275279	4.82823e-06	0.0275328
149.4	0.0339506	0.0268757	6.79647e-06	0.0275008	4.82177e-06	0.0275056
149.5	0.0319519	0.0249617	5.87209e-06	0.0274736	4.81532e-06	0.0274784
149.6	0.0314797	0.0293931	4.76668e-06	0.0274465	4.80889e-06	0.0274513
149.7	0.0345595	0.0261624	5.34784e-06	0.0274195	4.80247e-06	0.0274243
149.8	0.0399692	0.0251517	5.16466e-06	0.0273924	4.79606e-06	0.0273972
149.9	0.0435465	0.0330392	4.76258e-06	0.0273654	4.78966e-06	0.0273702
150	0.0416496	0.0275349	6.62951e-06	0.0273385	4.78328e-06	0.0273433
150.1	0.0344298	0.0243872	5.86319e-06	0.0273116	4.7769e-06	0.0273163
150.2	0.0253924	0.0227712	4.81591e-06	0.0272847	4.77055e-06	0.0272894
150.3	0.0182282	0.0270131	5.67534e-06	0.0272578	4.7642e-06	0.0272626
150.4	0.0145862	0.0262841	5.02326e-06	0.027231	4.75787e-06	0.0272358
150.5	0.0141767	0.0277089	4.89092e-06	0.0272042	4.75155e-06	0.027209
150.6	0.0158397	0.0238547	5.73901e-06	0.0271775	4.74524e-06	0.0271822
150.7	0.0182919	0.0236074	4.6779e-06	0.0271508	4.73894e-06	0.0271555
150.8	0.0203793	0.0277951	4.86085e-06	0.0271241	4.73266e-06	0.0271288
150.9	0.0212226	0.0304978	5.648e-06	0.0270974	4.72639e-06	0.0271022
151	0.0205079	0.0295699	5.29389e-06	0.0270708	4.72013e-06	0.0270755
151.1	0.0186548	0.0262873	4.56838e-06	0.0270443	4.71389e-06	0.027049
151.2	0.0164286	0.0303476	5.38081e-06	0.0270177	4.70765e-06	0.0270224
151.3	0.0143067	0.0275045	7.01533e-06	0.0269912	4.70143e-06	0.0269959
151.4	0.012388	0.0289081	4.21197e-06	0.0269647	4.69522e-06	0.0269694
151.5	0.0109316	0.0280616	5.36142e-06	0.0269383	4.68903e-06	0.026943
151.6	0.0107653	0.0276113	6.89182e-06	0.0269119	4.68284e-06	0.0269166
151.7	0.0129463	0.0291818	5.37987e-06	0.0268855	4.67667e-06	0.0268902
151.8	0.0177945	0.0293396	6.71917e-06	0.0268592	4.67051e-06	0.0268639
151.9	0.0241218	0.031613	5.14306e-06	0.0268329	4.66436e-06	0.0268376
152	0.0295615	0.0275736	6.06292e-06	0.0268066	4.65823e-06	0.0268113
152.1	0.0320062	0.0251115	5.45401e-06	0.0267804	4.65211e-06	0.0267851
152.2	0.0308703	0.0295281	7.39356e-06	0.0267542	4.64599e-06	0.0267589
152.3	0.027114	0.0267147	4.34314e-06	0.026728	4.6399e-06	0.0267327
152.4	0.0224126	0.0225146	5.93131e-06	0.0267019	4.63381e-06	0.0267066
152.5	0.0183198	0.0262957	6.78473e-06	0.0266758	4.62773e-06	0.0266805
152.6	0.0157246	0.0273117	5.57258e-06	0.0266498	4.62167e-06	0.0266544
152.7	0.0147514	0.0274471	7.31125e-06	0.0266237	4.61562e-06	0.0266284
152.8	0.0150709	0.0292511	4.81685e-06	0.0265977	4.60958e-06	0.0266024
152.9	0.0161348	0.0241383	5.91585e-06	0.0265718	4.60355e-06	0.0265764
153	0.0171867	0.0224106	4.70396e-06	0.0265459	4.59754e-06	0.0265505
153.1	0.0174802	0.0223376	6.96271e-06	0.02652	4.59153e-06	0.0265246
153.2	0.0167609	0.0248003	5.36865e-06	0.0264941	4.58554e-06	0.0264987
153.3	0.0154281	0.0250561	5.34553e-06	0.0264683	4.57956e-06	0.0264729
153.4	0.0141205	0.0257765	4.97739e-06	0.0264425	4.57359e-06	0.0264471
153.5	0.0131859	0.0283414	5.16728e-06	0.0264167	4.56763e-06	0.0264213
153.6	0.0125136	0.0271576	5.8877e-06	0.026391	4.56169e-06	0.0263956
153.7	0.011813	0.0260494	5.24788e-06	0.0263653	4.55575e-06	0.0263699
153.8	0.0109998	0.0268552	4.48001e-06	0.0263397	4.54983e-06	0.0263442
153.9	0.0102998	0.0284679	5.36172e-06	0.026314	4.54392e-06	0.0263186
154	0.0100243	0.0306703	5.96798e-06	0.0262884	4.53802e-06	0.026293
154.1	0.0103276	0.0291271	5.0336e-06	0.0262629	4.53213e-06	0.0262674
154.2	0.0111716	0.0266236	4.3381e-06	0.0262374	4.52626e-06	0.0262419
154.3	0.0123737	0.0260321	5.91012e-06	0.0262119	4.52039e-06	0.0262164
154.4	0.0136213	0.0247813	5.3625e-06	0.0261864	4.51454e-06	0.0261909
154.5	0.0146225	0.0244296	7.43677e-06	0.026161	4.5087e-06	0.0261655
154.6	0.015401	0.0288754	4.35558e-06	0.0261356	4.50287e-06	0.0261401
154.7	0.0163427	0.0258187	5.99416e-06	0.0261102	4.49705e-06	0.0261147
154.8	0.0178819	0.0252914	5.46968e-06	0.0260849	4.49124e-06	0.0260894
154.9	0.0202547	0.0270096	4.98164e-06	0.0260596	4.48544e-06	0.0260641
155	0.0235789	0.025068	5.32215e-06	0.0260343	4.47965e-06	0.0260388
155.1	0.0279697	0.0282166	5.73289e-06	0.0260091	4.47388e-06	0.0260136
155.2	0.0333971	0.0235343	5.80576e-06	0.0259839	4.46812e-06	0.0259884
155.3	0.0393458	0.0243467	5.86071e-06	0.0259588	4.46236e-06	0.0259632
155.4	0.0445889	0.0247291	6.34483e-06	0.0259336	4.45662e-06	0.0259381
155.5	0.047561	0.025184	6.01901e-06	0.0259085	4.45089e-06	0.025913
155.6	0.0474807	0.025728	4.33094e-06	0.0258835	4.44517e-06	0.0258879
155.7	0.0452363	0.0308013	6.63614e-06	0.0258584	4.43947e-06	0.0258629
155.8	0.0426765	0.0295612	4.73879e-06	0.0258334	4.43377e-06	0.0258379
155.9	0.0407293	0.0290893	5.28828e-06	0.0258085	4.42808e-06	0.0258129
156	0.0385615	0.0268526	5.9728e-06	0.0257835	4.42241e-06	0.0257879
156.1	0.0348844	0.0246398	4.99395e-06	0.0257586	4.41674e-06	0.025763
156.2	0.0297505	0.0247658	5.04008e-06	0.0257337	4.41109e-06	0.0257382
156.3	0.0245605	0.028368	3.72707e-06	0.0257089	4.40545e-06	0.0257133
156.4	0.0204724	0.030393	5.69391e-06	0.0256841	4.39982e-06	0.0256885
156.5	0.0174069	0.0262807	5.1725e-06	0.0256593	4.39419e-06	0.0256637
156.6	0.0146938	0.0248101	6.27072e-06	0.0256346	4.38858e-06	0.025639
156.7	0.0121584	0.0285762	4.48056e-06	0.0256099	4.38298e-06	0.0256142
156.8	0.0102787	0.0286185	4.52963e-06	0.0255852	4.3774e-06	0.0255896
156.9	0.00958719	0.0272802	4.77075e-06	0.0255605	4.37182e-06	0.0255649
157	0.0103292	0.0266245	4.91466e-06	0.0255359	4.36625e-06	0.0255403
157.1	0.0126036	0.024549	4.31434e-06	0.0255113	4.36069e-06	0.0255157
157.2	0.0162692	0.026016	4.96152e-06	0.0254868	4.35515e-06	0.0254911
157.3	0.0204054	0.0241395	5.21669e-06	0.0254622	4.34961e-06	0.0254666
157.4	0.0233508	0.0267675	5.06685e-06	0.0254378	4.34409e-06	0.0254421
157.5	0.0239698	0.0256582	4.87508e-06	0.0254133	4.33857e-06	0.0254176
157.6	0.0229002	0.0245724	4.87137e-06	0.0253889	4.33307e-06	0.0253932
157.7	0.0221484	0.0228275	4.5906e-06	0.0253645	4.32757e-06	0.0253688
157.8	0.0232169	0.0225496	5.20502e-06	0.0253401	4.32209e-06	0.0253444
157.9	0.0255282	0.0254258	4.01584e-06	0.0253158	4.31662e-06	0.0253201
158	0.0268295	0.028558	4.20999e-06	0.0252915	4.31116e-06	0.0252958
158.1	0.0255231	0.0301097	5.38999e-06	0.0252672	4.3057e-06	0.0252715
158.2	0.0225441	0.0269455	5.36337e-06	0.025243	4.30026e-06	0.0252473
158.3	0.0205186	0.0247866	5.35133e-06	0.0252188	4.29483e-06	0.025223
158.4	0.0212348	0.0279632	4.95512e-06	0.0251946	4.28941e-06	0.0251989
158.5	0.0243755	0.0244946	5.11249e-06	0.0251704	4.284e-06	0.0251747
158.6	0.0284169	0.0252971	5.02591e-06	0.0251463	4.2786e-06	0.0251506
158.7	0.0318581	0.0289832	4.61006e-06	0.0251222	4.27321e-06	0.0251265
158.8	0.033404	0.0306085	4.9752e-06	0.0250982	4.26783e-06	0.0251024
158.9	0.0319135	0.029894	6.22191e-06	0.0250742	4.26246e-06	0.0250784
159	0.0271192	0.0275494	4.43572e-06	0.0250502	4.2571e-06	0.0250544
159.1	0.0203274	0.026661	4.96747e-06	0.0250262	4.25175e-06	0.0250305
159.2	0.0138299	0.029415	5.56547e-06	0.0250023	4.24641e-06	0.0250065
159.3	0.00941421	0.0293254	4.26005e-06	0.0249784	4.24108e-06	0.0249826
159.4	0.00748265	0.0242942	4.02057e-06	0.0249545	4.23576e-06	0.0249587
159.5	0.0073573	0.0242787	6.1665e-06	0.0249307	4.23045e-06	0.0249349
159.6	0.008078	0.0265578	5.50818e-06	0.0249069	4.22515e-06	0.0249111
159.7	0.00894698	0.0254594	4.50548e-06	0.0248831	4.21986e-06	0.0248873
159.8	0.00961473	0.0241478	3.79293e-06	0.0248593	4.21458e-06	0.0248636
159.9	0.00990008	0.0231574	4.75955e-06	0.0248356	4.20931e-06	0.0248398
160	0.00973779	0.0247846	5.05014e-06	0.0248119	4.20405e-06	0.0248161
160.1	0.00934574	0.0249041	5.59832e-06	0.0247883	4.1988e-06	0.0247925
160.2	0.00924616	0.0181756	5.8182e-06	0.0247647	4.19356e-06	0.0247688
160.3	0.00988805	0.0247655	4.12849e-06	0.0247411	4.18833e-06	0.0247452
160.4	0.0112262	0.0277127	5.04221e-06	0.0247175	4.18311e-06	0.0247217
160.5	0.0126699	0.0313932	5.08942e-06	0.024694	4.1779e-06	0.0246981
160.6	0.0134151	0.028457	4.95635e-06	0.0246705	4.1727e-06	0.0246746
160.7	0.0129971	0.0224965	5.16044e-06	0.024647	4.16751e-06	0.0246512
160.8	0.0117968	0.025468	5.39863e-06	0.0246235	4.16232e-06	0.0246277
160.9	0.0111039	0.0279926	4.62696e-06	0.0246001	4.15715e-06	0.0246043
161	0.0126602	0.030605	6.0588e-06	0.0245767	4.15199e-06	0.0245809
161.1	0.0178495	0.0268345	4.52204e-06	0.0245534	4.14684e-06	0.0245575
161.2	0.0266001	0.0237131	4.93841e-06	0.0245301	4.14169e-06	0.0245342
161.3	0.0366616	0.0254551	3.85799e-06	0.0245068	4.13656e-06	0.0245109
161.4	0.0444799	0.0260414	4.77273e-06	0.0244835	4.13143e-06	0.0244876
161.5	0.0474503	0.0229471	5.98389e-06	0.0244603	4.12632e-06	0.0244644
161.6	0.0454429	0.025581	6.32777e-06	0.0244371	4.12121e-06	0.0244412
161.7	0.0404241	0.0257813	4.89014e-06	0.0244139	4.11612e-06	0.024418
161.8	0.0351017	0.0216474	4.87443e-06	0.0243907	4.11103e-06	0.0243949
161.9	0.0314906	0.0214749	4.31752e-06	0.0243676	4.10596e-06	0.0243717
162	0.0298686	0.0208847	5.24603e-06	0.0243445	4.10089e-06	0.0243486
162.1	0.0290133	0.0229991	5.28035e-06	0.0243215	4.09583e-06	0.0243256
162.2	0.0277228	0.0276762	4.98413e-06	0.0242985	4.09078e-06	0.0243026
162.3	0.0259184	0.0247067	5.35174e-06	0.0242755	4.08574e-06	0.0242795
162.4	0.0242009	0.018737	3.5342e-06	0.0242525	4.08071e-06	0.0242566
162.5	0.0228864	0.0220355	4.80053e-06	0.0242296	4.07569e-06	0.0242336
162.6	0.0218525	0.0234225	6.73418e-06	0.0242066	4.07068e-06	0.0242107
162.7	0.0208812	0.0214968	5.27918e-06	0.0241838	4.06568e-06	0.0241878
162.8	0.0197409	0.0212232	3.80682e-06	0.0241609	4.06068e-06	0.024165
162.9	0.0183227	0.0272573	4.5927e-06	0.0241381	4.0557e-06	0.0241421
163	0.0170547	0.0250472	5.29166e-06	0.0241153	4.05072e-06	0.0241193
163.1	0.0168076	0.01974	4.81103e-06	0.0240925	4.04576e-06	0.0240966
163.2	0.0179896	0.0230334	5.2404e-06	0.0240698	4.0408e-06	0.0240738
163.3	0.0198724	0.0219754	4.45886e-06	0.0240471	4.03586e-06	0.0240511
163.4	0.0209898	0.0255546	4.86428e-06	0.0240244	4.03092e-06	0.0240284
163.5	0.0202518	0.0285901	5.42642e-06	0.0240018	4.02599e-06	0.0240058
163.6	0.0178905	0.024753	4.99621e-06	0.0239791	4.02107e-06	0.0239832
163.7	0.0154735	0.0228244	5.43833e-06	0.0239566	4.01616e-06	0.0239606
163.8	0.014831	0.0239337	4.7434e-06	0.023934	4.01125e-06	0.023938
163.9	0.0167065	0.0246621	4.865e-06	0.0239115	4.00636e-06	0.0239155
164	0.0202827	0.0232601	4.99975e-06	0.023889	4.00148e-06	0.023893
164.1	0.0239242	0.0256466	4.5345e-06	0.0238665	3.9966e-06	0.0238705
164.2	0.0263244	0.0254463	5.88475e-06	0.023844	3.99173e-06	0.023848
164.3	0.0269707	0.0238585	4.19863e-06	0.0238216	3.98688e-06	0.0238256
164.4	0.0259285	0.021288	5.91617e-06	0.0237992	3.98203e-06	0.0238032
164.5	0.0237574	0.0234202	5.40948e-06	0.0237769	3.97719e-06	0.0237808
164.6	0.0214878	0.0184293	5.20557e-06	0.0237545	3.97236e-06	0.0237585
164.7	0.0200009	0.021215	4.70993e-06	0.0237322	3.96753e-06	0.0237362
164.8	0.019357	0.02126	4.38094e-06	0.0237099	3.96272e-06	0.0237139
164.9	0.0191025	0.0226454	4.59809e-06	0.0236877	3.95792e-06	0.0236917
165	0.019052	0.0270815	3.98898e-06	0.0236655	3.95312e-06	0.0236694
165.1	0.0193334	0.0236287	3.98124e-06	0.0236433	3.94833e-06	0.0236472
165.2	0.0198854	0.0191327	4.75645e-06	0.0236211	3.94355e-06	0.0236251
165.3	0.0203537	0.0262692	3.9499e-06	0.023599	3.93878e-06	0.0236029
165.4	0.0203989	0.0280762	4.39809e-06	0.0235769	3.93402e-06	0.0235808
165.5	0.0199157	0.0258137	4.66004e-06	0.0235548	3.92927e-06	0.0235587
165.6	0.0191134	0.0259811	5.44452e-06	0.0235327	3.92453e-06	0.0235367
165.7	0.0184313	0.0250249	5.39174e-06	0.0235107	3.91979e-06	0.0235146
165.8	0.0180985	0.0225372	4.50944e-06	0.0234887	3.91506e-06	0.0234926
165.9	0.0177034	0.0214679	5.28666e-06	0.0234668	3.91035e-06	0.0234707
166	0.0165045	0.0224065	4.70282e-06	0.0234448	3.90564e-06	0.0234487
166.1	0.0143373	0.0237864	4.38641e-06	0.0234229	3.90093e-06	0.0234268
166.2	0.012023	0.0229109	4.95614e-06	0.023401	3.89624e-06	0.0234049
166.3	0.0107051	0.027328	3.60866e-06	0.0233792	3.89156e-06	0.0233831
166.4	0.0108117	0.0273808	4.42166e-06	0.0233573	3.88688e-06	0.0233612
166.5	0.011728	0.0291487	4.48747e-06	0.0233355	3.88221e-06	0.0233394
166.6	0.0124759	0.0300583	5.1865e-06	0.0233138	3.87756e-06	0.0233176
166.7	0.0126954	0.0256095	4.00679e-06	0.023292	3.8729e-06	0.0232959
166.8	0.01291	0.0227304	4.02303e-06	0.0232703	3.86826e-06	0.0232742
166.9	0.0137718	0.0215149	4.42628e-06	0.0232486	3.86363e-06	0.0232525
167	0.0151392	0.0217228	4.73846e-06	0.0232269	3.859e-06	0.0232308
167.1	0.0160796	0.0265461	4.18364e-06	0.0232053	3.85438e-06	0.0232092
167.2	0.0158272	0.0268623	4.16039e-06	0.0231837	3.84978e-06	0.0231875
167.3	0.0145808	0.0216963	3.96529e-06	0.0231621	3.84517e-06	0.023166
167.4	0.0133502	0.0224082	3.56256e-06	0.0231406	3.84058e-06	0.0231444
167.5	0.0131941	0.0247888	5.75884e-06	0.023119	3.836e-06	0.0231229
167.6	0.0145383	0.0265245	3.95862e-06	0.0230975	3.83142e-06	0.0231014
167.7	0.0168612	0.0265046	4.23918e-06	0.0230761	3.82685e-06	0.0230799
167.8	0.0189062	0.0252831	4.59647e-06	0.0230546	3.82229e-06	0.0230584
167.9	0.0194538	0.0253886	4.015e-06	0.0230332	3.81774e-06	0.023037
168	0.0181602	0.0245619	3.42711e-06	0.0230118	3.8132e-06	0.0230156
168.1	0.0157703	0.0243559	4.46518e-06	0.0229904	3.80866e-06	0.0229942
168.2	0.0134928	0.0229949	3.50877e-06	0.0229691	3.80414e-06	0.0229729
168.3	0.0120678	0.0213001	4.00922e-06	0.0229478	3.79962e-06	0.0229516
168.4	0.0114532	0.0235922	5.62865e-06	0.0229265	3.7951e-06	0.0229303
168.5	0.0114629	0.0243784	5.19175e-06	0.0229052	3.7906e-06	0.022909
168.6	0.0124845	0.020737	5.42964e-06	0.022884	3.78611e-06	0.0228878
168.7	0.015177	0.0203359	4.2614e-06	0.0228628	3.78162e-06	0.0228666
168.8	0.0194555	0.0199431	4.00737e-06	0.0228416	3.77714e-06	0.0228454
168.9	0.0241589	0.0248991	5.73405e-06	0.0228205	3.77267e-06	0.0228243
169	0.0278707	0.0220024	3.08679e-06	0.0227994	3.76821e-06	0.0228031
169.1	0.0297453	0.0204851	5.6372e-06	0.0227783	3.76375e-06	0.022782
169.2	0.0295335	0.0237989	3.38002e-06	0.0227572	3.7593e-06	0.022761
169.3	0.0275261	0.0285513	4.9954e-06	0.0227362	3.75486e-06	0.0227399
169.4	0.0247473	0.0254322	4.46589e-06	0.0227151	3.75043e-06	0.0227189
169.5	0.0224333	0.0244314	5.0699e-06	0.0226941	3.74601e-06	0.0226979
169.6	0.020861	0.0250598	5.54608e-06	0.0226732	3.74159e-06	0.0226769
169.7	0.0192239	0.0251525	4.39473e-06	0.0226522	3.73718e-06	0.022656
169.8	0.0169592	0.0213463	4.39085e-06	0.0226313	3.73278e-06	0.0226351
169.9	0.014672	0.0200231	4.58445e-06	0.0226104	3.72839e-06	0.0226142
170	0.0134063	0.020781	3.60883e-06	0.0225896	3.724e-06	0.0225933
170.1	0.013468	0.019752	4.45335e-06	0.0225688	3.71963e-06	0.0225725
170.2	0.0144045	0.0238693	4.92187e-06	0.0225479	3.71526e-06	0.0225517
170.3	0.0157799	0.0246003	5.16035e-06	0.0225272	3.7109e-06	0.0225309
170.4	0.0173959	0.022556	3.68286e-06	0.0225064	3.70654e-06	0.0225101
170.5	0.0188699	0.0176054	4.41334e-06	0.0224857	3.70219e-06	0.0224894
170.6	0.0196637	0.0200318	4.29389e-06	0.022465	3.69786e-06	0.0224687
170.7	0.019725	0.0272262	4.68462e-06	0.0224443	3.69352e-06	0.022448
170.8	0.019583	0.0290216	3.18103e-06	0.0224237	3.6892e-06	0.0224273
170.9	0.0195414	0.0283659	5.42878e-06	0.022403	3.68488e-06	0.0224067
171	0.0191477	0.0261084	3.72254e-06	0.0223824	3.68058e-06	0.0223861
171.1	0.0177412	0.0229849	3.78927e-06	0.0223619	3.67627e-06	0.0223655
171.2	0.015273	0.0195696	4.99718e-06	0.0223413	3.67198e-06	0.022345
171.3	0.0123951	0.0180433	3.79567e-06	0.0223208	3.6677e-06	0.0223245
171.4	0.00995799	0.0227092	5.17217e-06	0.0223003	3.66342e-06	0.022304
171.5	0.00855486	0.0212533	4.33584e-06	0.0222798	3.65915e-06	0.0222835
171.6	0.00830171	0.0208103	5.12494e-06	0.0222594	3.65488e-06	0.022263
171.7	0.00883411	0.0217553	5.35574e-06	0.022239	3.65063e-06	0.0222426
171.8	0.00955582	0.0206572	4.21876e-06	0.0222186	3.64638e-06	0.0222222
171.9	0.00999982	0.0236107	3.46954e-06	0.0221982	3.64214e-06	0.0222018
172	0.0100042	0.0219365	4.04314e-06	0.0221779	3.6379e-06	0.0221815
172.1	0.00963305	0.021192	4.1956e-06	0.0221575	3.63368e-06	0.0221612
172.2	0.00907453	0.0219604	3.77249e-06	0.0221372	3.62946e-06	0.0221409
172.3	0.0086884	0.018032	4.52316e-06	0.022117	3.62525e-06	0.0221206
172.4	0.00911427	0.0241119	5.16731e-06	0.0220967	3.62104e-06	0.0221004
172.5	0.0111428	0.0246729	4.45599e-06	0.0220765	3.61684e-06	0.0220801
172.6	0.0150611	0.0215783	4.28746e-06	0.0220563	3.61265e-06	0.0220599
172.7	0.0198673	0.0212103	4.78297e-06	0.0220362	3.60847e-06	0.0220398
172.8	0.023483	0.0201725	2.92956e-06	0.022016	3.6043e-06	0.0220196
172.9	0.0243968	0.0195326	4.87331e-06	0.0219959	3.60013e-06	0.0219995
173	0.0231483	0.0222509	4.23398e-06	0.0219758	3.59597e-06	0.0219794
173.1	0.0217468	0.022286	4.02311e-06	0.0219558	3.59181e-06	0.0219594
173.2	0.0216188	0.0223558	4.33079e-06	0.0219357	3.58767e-06	0.0219393
173.3	0.0225007	0.0267962	3.51692e-06	0.0219157	3.58353e-06	0.0219193
173.4	0.0232403	0.0268292	3.50604e-06	0.0218957	3.5794e-06	0.0218993
173.5	0.0231972	0.0261408	3.33063e-06	0.0218758	3.57527e-06	0.0218793
173.6	0.0227929	0.0257604	4.4377e-06	0.0218558	3.57115e-06	0.0218594
173.7	0.0229767	0.0227829	3.86813e-06	0.0218359	3.56704e-06	0.0218395
173.8	0.0241373	0.019242	3.27076e-06	0.021816	3.56294e-06	0.0218196
173.9	0.025419	0.0244502	5.50544e-06	0.0217961	3.55884e-06	0.0217997
174	0.0253535	0.0242691	4.19498e-06	0.0217763	3.55475e-06	0.0217799
174.1	0.0232829	0.0221694	3.80357e-06	0.0217565	3.55067e-06	0.02176
174.2	0.019888	0.0217801	4.19014e-06	0.0217367	3.5466e-06	0.0217402
174.3	0.0163486	0.0249333	3.92436e-06	0.0217169	3.54253e-06	0.0217205
174.4	0.0133796	0.0226562	5.1845e-06	0.0216972	3.53847e-06	0.0217007
174.5	0.0111193	0.0201628	3.39236e-06	0.0216775	3.53441e-06	0.021681
174.6	0.00957886	0.0219493	4.62825e-06	0.0216578	3.53036e-06	0.0216613
174.7	0.0090934	0.0239928	4.59562e-06	0.0216381	3.52632e-06	0.0216416
174.8	0.0104171	0.0250283	4.98983e-06	0.0216185	3.52229e-06	0.021622
174.9	0.0140882	0.0223859	3.68481e-06	0.0215988	3.51826e-06	0.0216024
175	0.0192962	0.02546	4.12948e-06	0.0215793	3.51424e-06	0.0215828
175.1	0.0236374	0.0247633	3.29233e-06	0.0215597	3.51023e-06	0.0215632
175.2	0.0248311	0.0201017	4.39089e-06	0.0215401	3.50622e-06	0.0215436
175.3	0.0229827	0.0193942	4.0019e-06	0.0215206	3.50223e-06	0.0215241
175.4	0.0205925	0.0242849	4.20049e-06	0.0215011	3.49823e-06	0.0215046
175.5	0.0200096	0.0225648	3.35158e-06	0.0214816	3.49425e-06	0.0214851
175.6	0.0212785	0.0234412	4.21433e-06	0.0214622	3.49027e-06	0.0214657
175.7	0.0226704	0.0221581	3.97565e-06	0.0214428	3.4863e-06	0.0214463
175.8	0.0228164	0.0225423	4.52737e-06	0.0214234	3.48233e-06	0.0214269
175.9	0.0218128	0.0221005	4.32937e-06	0.021404	3.47837e-06	0.0214075
176	0.0204577	0.0246289	3.78453e-06	0.0213846	3.47442e-06	0.0213881
176.1	0.019128	0.0220083	4.66453e-06	0.0213653	3.47048e-06	0.0213688
176.2	0.0177428	0.0212457	4.19272e-06	0.021346	3.46654e-06	0.0213495
176.3	0.0164218	0.022596	3.71496e-06	0.0213267	3.46261e-06	0.0213302
176.4	0.0156396	0.0252609	4.63652e-06	0.0213075	3.45868e-06	0.0213109
176.5	0.0156998	0.0248759	3.34069e-06	0.0212882	3.45477e-06	0.0212917
176.6	0.0163484	0.0245977	3.60419e-06	0.021269	3.45085e-06	0.0212725
176.7	0.0170006	0.0234314	3.92118e-06	0.0212498	3.44695e-06	0.0212533
176.8	0.0171654	0.022393	3.91308e-06	0.0212307	3.44305e-06	0.0212341
176.9	0.0165739	0.0184419	4.59418e-06	0.0212115	3.43916e-06	0.021215
177	0.0151583	0.0227658	3.38478e-06	0.0211924	3.43527e-06	0.0211959
177.1	0.0131556	0.0240029	5.95991e-06	0.0211733	3.4314e-06	0.0211768
177.2	0.0111277	0.0196086	2.92333e-06	0.0211543	3.42752e-06	0.0211577
177.3	0.00968837	0.0214216	4.00828e-06	0.0211352	3.42366e-06	0.0211386
177.4	0.00921357	0.0174303	4.30131e-06	0.0211162	3.4198e-06	0.0211196
177.5	0.00983335	0.0208392	3.46845e-06	0.0210972	3.41595e-06	0.0211006
177.6	0.0116764	0.0187306	4.70695e-06	0.0210782	3.4121e-06	0.0210816
177.7	0.0149533	0.0223799	4.17437e-06	0.0210593	3.40826e-06	0.0210627
177.8	0.0194154	0.022238	3.40439e-06	0.0210404	3.40443e-06	0.0210438
177.9	0.0236781	0.0205747	3.76125e-06	0.0210215	3.4006e-06	0.0210249
178	0.0257624	0.0207937	4.99851e-06	0.0210026	3.39678e-06	0.021006
178.1	0.024831	0.0211401	4.00187e-06	0.0209837	3.39297e-06	0.0209871
178.2	0.0219887	0.0209901	4.29341e-06	0.0209649	3.38916e-06	0.0209683
178.3	0.0190501	0.0222224	4.30077e-06	0.0209461	3.38536e-06	0.0209495
178.4	0.0169587	0.0206502	3.38356e-06	0.0209273	3.38157e-06	0.0209307
178.5	0.0155554	0.0187428	4.19296e-06	0.0209085	3.37778e-06	0.0209119
178.6	0.0142805	0.0195352	3.69984e-06	0.0208898	3.374e-06	0.0208932
178.7	0.0127766	0.0205306	4.6591e-06	0.0208711	3.37022e-06	0.0208744
178.8	0.011166	0.019638	3.76103e-06	0.0208524	3.36646e-06	0.0208557
178.9	0.010095	0.0200431	3.87938e-06	0.0208337	3.36269e-06	0.0208371
179	0.0103934	0.020078	4.84421e-06	0.0208151	3.35894e-06	0.0208184
179.1	0.0123123	0.0202382	5.33928e-06	0.0207964	3.35519e-06	0.0207998
179.2	0.0149142	0.023054	3.70027e-06	0.0207778	3.35144e-06	0.0207812
179.3	0.0164637	0.0253087	3.69019e-06	0.0207592	3.34771e-06	0.0207626
179.4	0.0157867	0.0247507	4.00505e-06	0.0207407	3.34398e-06	0.020744
179.5	0.0132782	0.0214391	3.33491e-06	0.0207222	3.34025e-06	0.0207255
179.6	0.0104976	0.0231556	5.01859e-06	0.0207036	3.33653e-06	0.020707
179.7	0.00894778	0.021149	4.28339e-06	0.0206852	3.33282e-06	0.0206885
179.8	0.00929431	0.0223826	5.32531e-06	0.0206667	3.32911e-06	0.02067
179.9	0.0113297	0.0186525	3.94915e-06	0.0206482	3.32541e-06	0.0206516
180	0.0143328	0.0197699	3.88572e-06	0.0206298	3.32172e-06	0.0206332
180.1	0.0176215	0.0229591	2.59728e-06	0.0206114	3.31803e-06	0.0206147
180.2	0.0209495	0.0216591	3.85389e-06	0.0205931	3.31435e-06	0.0205964
180.3	0.0241448	0.0186041	4.95511e-06	0.0205747	3.31067e-06	0.020578
180.4	0.0264088	0.0230078	4.47598e-06	0.0205564	3.30701e-06	0.0205597
180.5	0.026636	0.02069	3.66687e-06	0.0205381	3.30334e-06	0.0205414
180.6	0.0248224	0.0186879	3.7505e-06	0.0205198	3.29968e-06	0.0205231
180.7	0.0227398	0.0220433	4.3646e-06	0.0205015	3.29603e-06	0.0205048
180.8	0.0226188	0.0228664	3.00173e-06	0.0204833	3.29239e-06	0.0204866
180.9	0.0250391	0.0226331	3.68017e-06	0.0204651	3.28875e-06	0.0204684
181	0.0283572	0.0208738	3.06732e-06	0.0204469	3.28512e-06	0.0204502
181.1	0.0303643	0.0185665	3.28851e-06	0.0204287	3.28149e-06	0.020432
181.2	0.0303061	0.0185531	4.76209e-06	0.0204105	3.27787e-06	0.0204138
181.3	0.0291253	0.0197529	3.95938e-06	0.0203924	3.27425e-06	0.0203957
181.4	0.0280489	0.0177099	4.01455e-06	0.0203743	3.27064e-06	0.0203776
181.5	0.0273518	0.0229482	4.07025e-06	0.0203562	3.26704e-06	0.0203595
181.6	0.0264381	0.0225201	5.24413e-06	0.0203382	3.26344e-06	0.0203414
181.7	0.0247023	0.0226737	2.85936e-06	0.0203201	3.25985e-06	0.0203234
181.8	0.0221431	0.0200037	4.96313e-06	0.0203021	3.25627e-06	0.0203054
181.9	0.0193909	0.0226773	3.64905e-06	0.0202841	3.25269e-06	0.0202874
182	0.0172689	0.0197724	3.70357e-06	0.0202661	3.24912e-06	0.0202694
182.1	0.016087	0.0208184	3.75493e-06	0.0202482	3.24555e-06	0.0202514
182.2	0.0152838	0.0203693	3.77398e-06	0.0202303	3.24199e-06	0.0202335
182.3	0.0139795	0.0225937	3.32868e-06	0.0202123	3.23843e-06	0.0202156
182.4	0.0119434	0.0204497	3.97084e-06	0.0201945	3.23488e-06	0.0201977
182.5	0.00991457	0.0222859	4.121e-06	0.0201766	3.23134e-06	0.0201798
182.6	0.00903206	0.0207426	3.15487e-06	0.0201588	3.2278e-06	0.020162
182.7	0.0100019	0.0195652	4.00024e-06	0.0201409	3.22427e-06	0.0201442
182.8	0.0125235	0.0196388	4.34278e-06	0.0201231	3.22074e-06	0.0201264
182.9	0.0152991	0.0215427	2.90203e-06	0.0201054	3.21722e-06	0.0201086
183	0.016831	0.0213493	3.82168e-06	0.0200876	3.2137e-06	0.0200908
183.1	0.0165007	0.0215314	3.19317e-06	0.0200699	3.21019e-06	0.0200731
183.2	0.0148571	0.0247974	4.2786e-06	0.0200522	3.20669e-06	0.0200554
183.3	0.0128445	0.0214029	3.75009e-06	0.0200345	3.20319e-06	0.0200377
183.4	0.0109965	0.0171782	3.60218e-06	0.0200168	3.1997e-06	0.02002
183.5	0.00951745	0.0187342	4.12226e-06	0.0199991	3.19621e-06	0.0200023
183.6	0.00886069	0.0248493	3.37859e-06	0.0199815	3.19273e-06	0.0199847
183.7	0.00983581	0.0233166	3.83522e-06	0.0199639	3.18926e-06	0.0199671
183.8	0.0129203	0.0191717	4.70937e-06	0.0199463	3.18579e-06	0.0199495
183.9	0.0173434	0.0203448	2.74672e-06	0.0199288	3.18232e-06	0.019932
184	0.0209722	0.0204005	3.55575e-06	0.0199112	3.17887e-06	0.0199144
184.1	0.0216246	0.0226188	3.08579e-06	0.0198937	3.17541e-06	0.0198969
184.2	0.0188977	0.019694	3.55095e-06	0.0198762	3.17197e-06	0.0198794
184.3	0.0146182	0.0198349	3.39537e-06	0.0198587	3.16853e-06	0.0198619
184.4	0.0113912	0.0204562	3.28244e-06	0.0198413	3.16509e-06	0.0198444
184.5	0.0107921	0.0193934	3.66221e-06	0.0198238	3.16166e-06	0.019827
184.6	0.0127465	0.0234172	3.92498e-06	0.0198064	3.15824e-06	0.0198096
184.7	0.0160422	0.0243427	2.6179e-06	0.019789	3.15482e-06	0.0197922
184.8	0.0191409	0.0231759	3.15231e-06	0.0197717	3.1514e-06	0.0197748
184.9	0.0208467	0.0199414	2.94414e-06	0.0197543	3.148e-06	0.0197575
185	0.0207824	0.0209454	3.83575e-06	0.019737	3.14459e-06	0.0197401
185.1	0.0194858	0.0245431	4.09785e-06	0.0197197	3.1412e-06	0.0197228
185.2	0.0178988	0.024834	4.2159e-06	0.0197024	3.13781e-06	0.0197055
185.3	0.0165726	0.0196711	3.28584e-06	0.0196851	3.13442e-06	0.0196883
185.4	0.0153046	0.02015	4.48828e-06	0.0196679	3.13104e-06	0.019671
185.5	0.0135214	0.0189023	3.90283e-06	0.0196507	3.12766e-06	0.0196538
185.6	0.0110114	0.0205441	4.43457e-06	0.0196335	3.12429e-06	0.0196366
185.7	0.008305	0.0188601	3.47982e-06	0.0196163	3.12093e-06	0.0196194
185.8	0.00635919	0.017665	3.8021e-06	0.0195991	3.11757e-06	0.0196022
185.9	0.00594534	0.0186749	3.35408e-06	0.019582	3.11422e-06	0.0195851
186	0.0072956	0.0174841	3.9667e-06	0.0195649	3.11087e-06	0.019568
186.1	0.010033	0.0178502	3.71149e-06	0.0195478	3.10753e-06	0.0195509
186.2	0.0132465	0.0200613	3.3346e-06	0.0195307	3.10419e-06	0.0195338
186.3	0.0159282	0.0194662	2.80807e-06	0.0195136	3.10086e-06	0.0195167
186.4	0.017851	0.0201234	2.9546e-06	0.0194966	3.09753e-06	0.0194997
186.5	0.0201168	0.0239703	4.3645e-06	0.0194796	3.09421e-06	0.0194827
186.6	0.0243181	0.0201202	3.07364e-06	0.0194626	3.0909e-06	0.0194657
186.7	0.0306121	0.0190955	2.95482e-06	0.0194456	3.08759e-06	0.0194487
186.8	0.0366903	0.0205727	3.90094e-06	0.0194287	3.08428e-06	0.0194317
186.9	0.0393011	0.0207806	4.16317e-06	0.0194117	3.08098e-06	0.0194148
187	0.0371621	0.0172573	3.64001e-06	0.0193948	3.07769e-06	0.0193979
187.1	0.0320679	0.0209364	3.57275e-06	0.0193779	3.0744e-06	0.019381
187.2	0.027008	0.0181644	4.52748e-06	0.019361	3.07112e-06	0.0193641
187.3	0.0236426	0.0191632	3.49544e-06	0.0193442	3.06784e-06	0.0193473
187.4	0.0217276	0.019044	2.98147e-06	0.0193274	3.06456e-06	0.0193304
187.5	0.0203431	0.0226294	3.13898e-06	0.0193105	3.0613e-06	0.0193136
187.6	0.019026	0.0205076	3.74857e-06	0.0192938	3.05803e-06	0.0192968
187.7	0.0177913	0.0188599	4.04058e-06	0.019277	3.05478e-06	0.01928
187.8	0.0166819	0.0208276	3.79223e-06	0.0192602	3.05152e-06	0.0192633
187.9	0.0157056	0.019768	3.30635e-06	0.0192435	3.04828e-06	0.0192465
188	0.0150451	0.0197175	3.39054e-06	0.0192268	3.04503e-06	0.0192298
188.1	0.0150198	0.0164983	3.46494e-06	0.0192101	3.0418e-06	0.0192131
188.2	0.0157145	0.0163816	3.08402e-06	0.0191934	3.03857e-06	0.0191965
188.3	0.016652	0.0191778	3.6019e-06	0.0191768	3.03534e-06	0.0191798
188.4	0.0169119	0.0204277	3.36219e-06	0.0191601	3.03212e-06	0.0191632
188.5	0.0158233	0.0192913	3.77859e-06	0.0191435	3.0289e-06	0.0191466
188.6	0.0136363	0.0223291	3.80267e-06	0.0191269	3.02569e-06	0.01913
188.7	0.01134	0.0218095	3.8078e-06	0.0191104	3.02249e-06	0.0191134
188.8	0.00980416	0.0203832	3.394e-06	0.0190938	3.01928e-06	0.0190968
188.9	0.00927651	0.0187037	3.59865e-06	0.0190773	3.01609e-06	0.0190803
189	0.00966208	0.0167812	2.75838e-06	0.0190608	3.0129e-06	0.0190638
189.1	0.0109393	0.019309	3.80645e-06	0.0190443	3.00971e-06	0.0190473
189.2	0.0130307	0.022802	3.72105e-06	0.0190278	3.00653e-06	0.0190308
189.3	0.0153902	0.0210597	3.75509e-06	0.0190114	3.00336e-06	0.0190144
189.4	0.0171644	0.0187356	2.50836e-06	0.0189949	3.00018e-06	0.0189979
189.5	0.0179972	0.018319	3.59569e-06	0.0189785	2.99702e-06	0.0189815
189.6	0.018413	0.0169457	3.02712e-06	0.0189621	2.99386e-06	0.0189651
189.7	0.0191906	0.0188635	3.88257e-06	0.0189458	2.9907e-06	0.0189488
189.8	0.0205747	0.0174475	3.74045e-06	0.0189294	2.98755e-06	0.0189324
189.9	0.0221881	0.0181745	3.40475e-06	0.0189131	2.98441e-06	0.0189161
190	0.0234112	0.0194564	3.44871e-06	0.0188968	2.98127e-06	0.0188997
190.1	0.0237537	0.0200687	2.97243e-06	0.0188805	2.97813e-06	0.0188834
190.2	0.023154	0.0200872	3.61036e-06	0.0188642	2.975e-06	0.0188672
190.3	0.0221591	0.0191162	4.41215e-06	0.0188479	2.97187e-06	0.0188509
190.4	0.0217456	0.018341	3.21141e-06	0.0188317	2.96875e-06	0.0188347
190.5	0.0226807	0.0181484	3.49109e-06	0.0188155	2.96564e-06	0.0188185
190.6	0.0247672	0.0193378	3.63593e-06	0.0187993	2.96253e-06	0.0188023
190.7	0.0266841	0.0199083	3.27165e-06	0.0187831	2.95942e-06	0.0187861
190.8	0.0268233	0.0178697	3.63334e-06	0.018767	2.95632e-06	0.0187699
190.9	0.0245131	0.0180048	4.08124e-06	0.0187508	2.95322e-06	0.0187538
191	0.0205359	0.0192446	4.35074e-06	0.0187347	2.95013e-06	0.0187376
191.1	0.0165363	0.0205492	2.94971e-06	0.0187186	2.94704e-06	0.0187215
191.2	0.0138615	0.0223405	5.30503e-06	0.0187025	2.94396e-06	0.0187055
191.3	0.0127605	0.0164114	4.59167e-06	0.0186865	2.94088e-06	0.0186894
191.4	0.0125532	0.0160452	3.72033e-06	0.0186704	2.93781e-06	0.0186734
191.5	0.0125151	0.0179203	3.29439e-06	0.0186544	2.93475e-06	0.0186573
191.6	0.0125438	0.0222484	4.13854e-06	0.0186384	2.93168e-06	0.0186413
191.7	0.0129594	0.0240092	3.17451e-06	0.0186224	2.92862e-06	0.0186253
191.8	0.0138346	0.0200161	4.06405e-06	0.0186064	2.92557e-06	0.0186094
191.9	0.0147721	0.0179685	4.07221e-06	0.0185905	2.92252e-06	0.0185934
192	0.0153561	0.0182876	4.10456e-06	0.0185746	2.91948e-06	0.0185775
192.1	0.0156638	0.0181972	3.56686e-06	0.0185587	2.91644e-06	0.0185616
192.2	0.0163005	0.0197726	3.50275e-06	0.0185428	2.91341e-06	0.0185457
192.3	0.0179861	0.0182129	4.19837e-06	0.0185269	2.91038e-06	0.0185298
192.4	0.0209096	0.0194957	3.11677e-06	0.018511	2.90735e-06	0.0185139
192.5	0.0242078	0.023101	3.69783e-06	0.0184952	2.90433e-06	0.0184981
192.6	0.0261768	0.020875	3.33984e-06	0.0184794	2.90132e-06	0.0184823
192.7	0.0254693	0.0200564	3.72585e-06	0.0184636	2.89831e-06	0.0184665
192.8	0.0223529	0.020561	3.56064e-06	0.0184478	2.8953e-06	0.0184507
192.9	0.018585	0.0224587	4.16158e-06	0.0184321	2.8923e-06	0.018435
193	0.0158701	0.0234365	3.86028e-06	0.0184163	2.8893e-06	0.0184192
193.1	0.0146135	0.0191964	2.66742e-06	0.0184006	2.88631e-06	0.0184035
193.2	0.0141613	0.0187755	2.53401e-06	0.0183849	2.88333e-06	0.0183878
193.3	0.0137498	0.0208567	3.46964e-06	0.0183692	2.88034e-06	0.0183721
193.4	0.0129391	0.0177919	3.47348e-06	0.0183536	2.87737e-06	0.0183564
193.5	0.0115431	0.0196062	3.58424e-06	0.0183379	2.87439e-06	0.0183408
193.6	0.00965075	0.0217856	3.45108e-06	0.0183223	2.87142e-06	0.0183252
193.7	0.00767417	0.019841	3.18346e-06	0.0183067	2.86846e-06	0.0183095
193.8	0.00614703	0.0152817	3.78704e-06	0.0182911	2.8655e-06	0.0182939
193.9	0.00546019	0.0150304	3.78248e-06	0.0182755	2.86255e-06	0.0182784
194	0.00571013	0.01696	2.95531e-06	0.01826	2.85959e-06	0.0182628
194.1	0.00658662	0.0166799	3.80265e-06	0.0182444	2.85665e-06	0.0182473
194.2	0.00744041	0.0196551	4.76078e-06	0.0182289	2.85371e-06	0.0182318
194.3	0.0077249	0.0183053	2.79741e-06	0.0182134	2.85077e-06	0.0182163
194.4	0.00746276	0.0186233	4.12802e-06	0.0181979	2.84784e-06	0.0182008
194.5	0.00716632	0.0195055	3.85789e-06	0.0181825	2.84491e-06	0.0181853
194.6	0.00730651	0.014953	3.6382e-06	0.018167	2.84199e-06	0.0181699
194.7	0.00796429	0.0159935	3.69039e-06	0.0181516	2.83907e-06	0.0181544
194.8	0.00897788	0.0167973	3.06258e-06	0.0181362	2.83616e-06	0.018139
194.9	0.0103272	0.0174658	2.68395e-06	0.0181208	2.83325e-06	0.0181236
195	0.0123004	0.0199381	3.33809e-06	0.0181054	2.83034e-06	0.0181083
195.1	0.0151491	0.0155513	3.57406e-06	0.0180901	2.82744e-06	0.0180929
195.2	0.018401	0.0178952	3.47834e-06	0.0180747	2.82454e-06	0.0180776
195.3	0.0206707	0.0172773	3.317e-06	0.0180594	2.82165e-06	0.0180623
195.4	0.0206819	0.0171289	3.65048e-06	0.0180441	2.81876e-06	0.018047
195.5	0.0186515	0.0205543	4.58326e-06	0.0180289	2.81588e-06	0.0180317
195.6	0.0162693	0.0198811	3.82038e-06	0.0180136	2.813e-06	0.0180164
195.7	0.0151101	0.0154205	3.60408e-06	0.0179984	2.81013e-06	0.0180012
195.8	0.0152642	0.0141989	3.01318e-06	0.0179831	2.80726e-06	0.0179859
195.9	0.0155485	0.0177634	3.64301e-06	0.0179679	2.80439e-06	0.0179707
196	0.0148662	0.0192588	3.57366e-06	0.0179527	2.80153e-06	0.0179555
196.1	0.0133419	0.017907	2.88743e-06	0.0179376	2.79868e-06	0.0179404
196.2	0.0122196	0.019634	2.99124e-06	0.0179224	2.79582e-06	0.0179252
196.3	0.0127895	0.0197685	3.6596e-06	0.0179073	2.79298e-06	0.0179101
196.4	0.0155437	0.0188803	3.10275e-06	0.0178922	2.79013e-06	0.0178949
196.5	0.0200785	0.0165204	2.79721e-06	0.0178771	2.78729e-06	0.0178798
196.6	0.0251804	0.0166456	2.59119e-06	0.017862	2.78446e-06	0.0178648
196.7	0.0289771	0.0224007	4.14242e-06	0.0178469	2.78163e-06	0.0178497
196.8	0.0298261	0.0218274	3.24136e-06	0.0178319	2.7788e-06	0.0178346
196.9	0.0275724	0.0186797	3.09103e-06	0.0178168	2.77598e-06	0.0178196
197	0.023639	0.0173378	2.64297e-06	0.0178018	2.77316e-06	0.0178046
197.1	0.0196842	0.0185669	3.31414e-06	0.0177868	2.77035e-06	0.0177896
197.2	0.0164314	0.0180542	3.1695e-06	0.0177719	2.76754e-06	0.0177746
197.3	0.0138811	0.0185216	3.5617e-06	0.0177569	2.76474e-06	0.0177597
197.4	0.0122512	0.0161047	2.71689e-06	0.017742	2.76194e-06	0.0177447
197.5	0.0122724	0.0182703	3.89584e-06	0.017727	2.75914e-06	0.0177298
197.6	0.0145144	0.0177435	3.25996e-06	0.0177121	2.75635e-06	0.0177149
197.7	0.018581	0.0186912	3.28492e-06	0.0176972	2.75356e-06	0.0177
197.8	0.0230124	0.0146993	4.05762e-06	0.0176824	2.75078e-06	0.0176851
197.9	0.0260338	0.0165089	3.78384e-06	0.0176675	2.748e-06	0.0176703
198	0.0265466	0.0208334	2.70912e-06	0.0176527	2.74522e-06	0.0176554
198.1	0.0245518	0.0207368	3.01948e-06	0.0176379	2.74245e-06	0.0176406
198.2	0.0208216	0.0201013	2.89921e-06	0.0176231	2.73969e-06	0.0176258
198.3	0.0164065	0.0195886	3.98527e-06	0.0176083	2.73692e-06	0.017611
198.4	0.0123712	0.0191119	2.7784e-06	0.0175935	2.73416e-06	0.0175962
198.5	0.00953557	0.018246	3.35497e-06	0.0175788	2.73141e-06	0.0175815
198.6	0.00816903	0.018588	3.31491e-06	0.017564	2.72866e-06	0.0175668
198.7	0.00800386	0.0157635	3.20107e-06	0.0175493	2.72591e-06	0.017552
198.8	0.00860117	0.0153536	3.03903e-06	0.0175346	2.72317e-06	0.0175373
198.9	0.00958735	0.0183151	4.34827e-06	0.0175199	2.72044e-06	0.0175227
199	0.0105323	0.0145201	2.77059e-06	0.0175053	2.7177e-06	0.017508
199.1	0.010906	0.0161598	3.32279e-06	0.0174906	2.71497e-06	0.0174933
199.2	0.0104592	0.0164769	3.14664e-06	0.017476	2.71225e-06	0.0174787
199.3	0.00964017	0.0174433	3.24936e-06	0.0174614	2.70953e-06	0.0174641
199.4	0.0094485	0.0178769	3.37525e-06	0.0174468	2.70681e-06	0.0174495
199.5	0.0107402	0.0146409	3.55459e-06	0.0174322	2.7041e-06	0.0174349
199.6	0.0135502	0.0139025	2.54522e-06	0.0174177	2.70139e-06	0.0174204
199.7	0.01705	0.0178288	4.0621e-06	0.0174031	2.69868e-06	0.0174058
199.8	0.0203281	0.022207	2.87229e-06	0.0173886	2.69598e-06	0.0173913
199.9	0.0232001	0.0192721	3.09074e-06	0.0173741	2.69329e-06	0.0173768
200	0.0258559	0.016033	2.66229e-06	0.0173596	2.69059e-06	0.0173623
200.1	0.0277448	0.017897	2.95659e-06	0.0173451	2.6879e-06	0.0173478
[truncated: 7,999 more rows]

## Sheet: figS4e
time (s)	I	N
0.0001	84	100
0.0002	82	100
0.0003	82	100
0.0004	81	100
0.0005	80	100
0.0006	80	100
0.0007	81	100
0.0008	82	100
0.0009	80	100
0.001	80	100
0.0011	79	100
0.0012	79	100
0.0013	79	100
0.0014	75	100
0.0015	75	100
0.0016	76	100
0.0017	76	100
0.0018	76	100
0.0019	75	100
0.002	75	100
0.0021	75	100
0.0022	74	100
0.0023	74	100
0.0024	75	100
0.0025	74	100
0.0026	73	100
0.0027	74	100
0.0028	74	100
0.0029	75	100
0.003	76	100
0.0031	76	100
0.0032	77	100
0.0033	77	100
0.0034	77	100
0.0035	79	100
0.0036	80	100
0.0037	80	100
0.0038	80	100
0.0039	79	100
0.004	78	100
0.0041	76	100
0.0042	77	100
0.0043	77	100
0.0044	78	100
0.0045	77	100
0.0046	80	100
0.0047	77	100
0.0048	76	100
0.0049	76	100
0.005	79	100
0.0051	78	100
0.0052	78	100
0.0053	79	100
0.0054	78	100
0.0055	77	100
0.0056	78	100
0.0057	78	100
0.0058	77	100
0.0059	78	100
0.006	79	100
0.0061	78	100
0.0062	78	100
0.0063	77	100
0.0064	77	100
0.0065	76	100
0.0066	77	100
0.0067	76	100
0.0068	77	100
0.0069	79	100
0.007	79	100
0.0071	79	100
0.0072	80	100
0.0073	80	100
0.0074	79	100
0.0075	81	100
0.0076	79	100
0.0077	80	100
0.0078	81	100
0.0079	81	100
0.008	79	100
0.0081	79	100
0.0082	78	100
0.0083	78	100
0.0084	79	100
0.0085	81	100
0.0086	80	100
0.0087	79	100
0.0088	79	100
0.0089	81	100
0.009	82	100
0.0091	81	100
0.0092	80	100
0.0093	80	100
0.0094	80	100
0.0095	81	100
0.0096	81	100
0.0097	82	100
0.0098	80	100
0.0099	77	100
0.01	78	100
0.0101	77	100
0.0102	74	100
0.0103	72	100
0.0104	73	100
0.0105	73	100
0.0106	73	100
0.0107	74	100
0.0108	71	100
0.0109	70	100
0.011	68	100
0.0111	69	100
0.0112	71	100
0.0113	71	100
0.0114	72	100
0.0115	73	100
0.0116	73	100
0.0117	74	100
0.0118	73	100
0.0119	75	100
0.012	74	100
0.0121	76	100
0.0122	76	100
0.0123	74	100
0.0124	78	100
0.0125	81	100
0.0126	78	100
0.0127	78	100
0.0128	77	100
0.0129	77	100
0.013	78	100
0.0131	77	100
0.0132	77	100
0.0133	77	100
0.0134	77	100
0.0135	78	100
0.0136	80	100
0.0137	80	100
0.0138	81	100
0.0139	79	100
0.014	79	100
0.0141	79	100
0.0142	79	100
0.0143	78	100
0.0144	78	100
0.0145	78	100
0.0146	79	100
0.0147	81	100
0.0148	81	100
0.0149	81	100
0.015	83	100
0.0151	82	100
0.0152	80	100
0.0153	80	100
0.0154	81	100
0.0155	79	100
0.0156	78	100
0.0157	80	100
0.0158	79	100
0.0159	79	100
0.016	80	100
0.0161	78	100
0.0162	81	100
0.0163	81	100
0.0164	82	100
0.0165	84	100
0.0166	84	100
0.0167	82	100
0.0168	82	100
0.0169	82	100
0.017	81	100
0.0171	79	100
0.0172	78	100
0.0173	78	100
0.0174	78	100
0.0175	77	100
0.0176	79	100
0.0177	82	100
0.0178	80	100
0.0179	83	100
0.018	82	100
0.0181	79	100
0.0182	79	100
0.0183	81	100
0.0184	84	100
0.0185	86	100
0.0186	86	100
0.0187	87	100
0.0188	87	100
0.0189	85	100
0.019	85	100
0.0191	86	100
0.0192	86	100
0.0193	84	100
0.0194	85	100
0.0195	86	100
0.0196	85	100
0.0197	84	100
0.0198	85	100
0.0199	82	100
0.02	83	100
0.0201	82	100
0.0202	81	100
0.0203	83	100
0.0204	86	100
0.0205	86	100
0.0206	86	100
0.0207	88	100
0.0208	88	100
0.0209	88	100
0.021	88	100
0.0211	89	100
0.0212	87	100
0.0213	85	100
0.0214	84	100
0.0215	83	100
0.0216	83	100
0.0217	84	100
0.0218	83	100
0.0219	83	100
0.022	83	100
0.0221	83	100
0.0222	85	100
0.0223	84	100
0.0224	83	100
0.0225	85	100
0.0226	87	100
0.0227	86	100
0.0228	84	100
0.0229	85	100
0.023	84	100
0.0231	85	100
0.0232	84	100
0.0233	82	100
0.0234	81	100
0.0235	81	100
0.0236	81	100
0.0237	80	100
0.0238	79	100
0.0239	81	100
0.024	81	100
0.0241	81	100
0.0242	83	100
0.0243	81	100
0.0244	83	100
0.0245	85	100
0.0246	85	100
0.0247	85	100
0.0248	86	100
0.0249	84	100
0.025	82	100
0.0251	81	100
0.0252	80	100
0.0253	82	100
0.0254	82	100
0.0255	81	100
0.0256	82	100
0.0257	83	100
0.0258	81	100
0.0259	81	100
0.026	80	100
0.0261	79	100
0.0262	82	100
0.0263	80	100
0.0264	77	100
0.0265	77	100
0.0266	78	100
0.0267	79	100
0.0268	79	100
0.0269	78	100
0.027	82	100
0.0271	81	100
0.0272	82	100
0.0273	84	100
0.0274	85	100
0.0275	86	100
0.0276	86	100
0.0277	84	100
0.0278	81	100
0.0279	81	100
0.028	82	100
0.0281	81	100
0.0282	81	100
0.0283	82	100
0.0284	83	100
0.0285	81	100
0.0286	81	100
0.0287	82	100
0.0288	83	100
0.0289	83	100
0.029	84	100
0.0291	82	100
0.0292	81	100
0.0293	82	100
0.0294	79	100
0.0295	78	100
0.0296	77	100
0.0297	79	100
0.0298	80	100
0.0299	80	100
0.03	79	100
0.0301	79	100
0.0302	80	100
0.0303	81	100
0.0304	80	100
0.0305	82	100
0.0306	81	100
0.0307	81	100
0.0308	80	100
0.0309	82	100
0.031	84	100
0.0311	82	100
0.0312	82	100
0.0313	83	100
0.0314	82	100
0.0315	82	100
0.0316	80	100
0.0317	80	100
0.0318	79	100
0.0319	79	100
0.032	77	100
0.0321	76	100
0.0322	75	100
0.0323	76	100
0.0324	76	100
0.0325	75	100
0.0326	75	100
0.0327	74	100
0.0328	76	100
0.0329	76	100
0.033	77	100
0.0331	77	100
0.0332	77	100
0.0333	78	100
0.0334	78	100
0.0335	78	100
0.0336	77	100
0.0337	77	100
0.0338	79	100
0.0339	80	100
0.034	79	100
0.0341	79	100
0.0342	76	100
0.0343	74	100
0.0344	74	100
0.0345	74	100
0.0346	73	100
0.0347	74	100
0.0348	74	100
0.0349	77	100
0.035	77	100
0.0351	77	100
0.0352	80	100
0.0353	79	100
0.0354	79	100
0.0355	78	100
0.0356	78	100
0.0357	78	100
0.0358	80	100
0.0359	81	100
0.036	82	100
0.0361	81	100
0.0362	81	100
0.0363	80	100
0.0364	78	100
0.0365	78	100
0.0366	77	100
0.0367	76	100
0.0368	77	100
0.0369	77	100
0.037	77	100
0.0371	76	100
0.0372	76	100
0.0373	78	100
0.0374	80	100
0.0375	81	100
0.0376	81	100
0.0377	80	100
0.0378	80	100
0.0379	82	100
0.038	83	100
0.0381	83	100
0.0382	84	100
0.0383	83	100
0.0384	84	100
0.0385	83	100
0.0386	84	100
0.0387	85	100
0.0388	85	100
0.0389	85	100
0.039	85	100
0.0391	85	100
0.0392	89	100
0.0393	90	100
0.0394	90	100
0.0395	89	100
0.0396	90	100
0.0397	89	100
0.0398	88	100
0.0399	87	100
0.04	86	100
0.0401	85	100
0.0402	84	100
0.0403	86	100
0.0404	87	100
0.0405	86	100
0.0406	86	100
0.0407	85	100
0.0408	87	100
0.0409	87	100
0.041	86	100
0.0411	85	100
0.0412	84	100
0.0413	85	100
0.0414	85	100
0.0415	84	100
0.0416	83	100
0.0417	84	100
0.0418	83	100
0.0419	83	100
0.042	84	100
0.0421	84	100
0.0422	82	100
0.0423	83	100
0.0424	82	100
0.0425	81	100
0.0426	82	100
0.0427	82	100
0.0428	82	100
0.0429	80	100
0.043	79	100
0.0431	80	100
0.0432	80	100
0.0433	81	100
0.0434	84	100
0.0435	82	100
0.0436	84	100
0.0437	85	100
0.0438	86	100
0.0439	84	100
0.044	82	100
0.0441	86	100
0.0442	85	100
0.0443	83	100
0.0444	84	100
0.0445	84	100
0.0446	87	100
0.0447	88	100
0.0448	87	100
0.0449	89	100
0.045	87	100
0.0451	88	100
0.0452	88	100
0.0453	87	100
0.0454	87	100
0.0455	89	100
0.0456	90	100
0.0457	90	100
0.0458	89	100
0.0459	89	100
0.046	90	100
0.0461	89	100
0.0462	88	100
0.0463	88	100
0.0464	88	100
0.0465	87	100
0.0466	87	100
0.0467	87	100
0.0468	87	100
0.0469	87	100
0.047	87	100
0.0471	84	100
0.0472	84	100
0.0473	83	100
0.0474	85	100
0.0475	84	100
0.0476	83	100
0.0477	83	100
0.0478	83	100
0.0479	81	100
0.048	81	100
0.0481	83	100
0.0482	85	100
0.0483	84	100
0.0484	84	100
0.0485	84	100
0.0486	83	100
0.0487	81	100
0.0488	82	100
0.0489	82	100
0.049	83	100
0.0491	81	100
0.0492	82	100
0.0493	81	100
0.0494	80	100
0.0495	78	100
0.0496	78	100
0.0497	78	100
0.0498	78	100
0.0499	79	100
0.05	79	100
0.0501	78	100
0.0502	78	100
0.0503	78	100
0.0504	81	100
0.0505	81	100
0.0506	81	100
0.0507	81	100
0.0508	83	100
0.0509	83	100
0.051	83	100
0.0511	82	100
0.0512	82	100
0.0513	81	100
0.0514	81	100
0.0515	81	100
0.0516	81	100
0.0517	80	100
0.0518	80	100
0.0519	79	100
0.052	81	100
0.0521	80	100
0.0522	81	100
0.0523	82	100
0.0524	83	100
0.0525	83	100
0.0526	83	100
0.0527	83	100
0.0528	84	100
0.0529	83	100
0.053	81	100
0.0531	81	100
0.0532	82	100
0.0533	82	100
0.0534	83	100
0.0535	80	100
0.0536	82	100
0.0537	82	100
0.0538	82	100
0.0539	80	100
0.054	80	100
0.0541	81	100
0.0542	82	100
0.0543	82	100
0.0544	83	100
0.0545	83	100
0.0546	84	100
0.0547	85	100
0.0548	85	100
0.0549	82	100
0.055	82	100
0.0551	83	100
0.0552	83	100
0.0553	83	100
0.0554	82	100
0.0555	80	100
0.0556	75	100
0.0557	74	100
0.0558	74	100
0.0559	74	100
0.056	74	100
0.0561	75	100
0.0562	74	100
0.0563	75	100
0.0564	75	100
0.0565	75	100
0.0566	75	100
0.0567	76	100
0.0568	77	100
0.0569	76	100
0.057	76	100
0.0571	76	100
0.0572	76	100
0.0573	79	100
0.0574	78	100
0.0575	78	100
0.0576	77	100
0.0577	76	100
0.0578	74	100
0.0579	75	100
0.058	76	100
0.0581	78	100
0.0582	78	100
0.0583	78	100
0.0584	80	100
0.0585	80	100
0.0586	80	100
0.0587	81	100
0.0588	82	100
0.0589	83	100
0.059	83	100
0.0591	81	100
0.0592	81	100
0.0593	81	100
0.0594	82	100
0.0595	81	100
0.0596	82	100
0.0597	81	100
0.0598	80	100
0.0599	82	100
0.06	83	100
0.0601	82	100
0.0602	81	100
0.0603	81	100
0.0604	81	100
0.0605	81	100
0.0606	78	100
0.0607	80	100
0.0608	80	100
0.0609	80	100
0.061	80	100
0.0611	78	100
0.0612	79	100
0.0613	79	100
0.0614	81	100
0.0615	80	100
0.0616	80	100
0.0617	81	100
0.0618	82	100
0.0619	80	100
0.062	81	100
0.0621	81	100
0.0622	79	100
0.0623	81	100
0.0624	81	100
0.0625	81	100
0.0626	80	100
0.0627	78	100
0.0628	77	100
0.0629	75	100
0.063	74	100
0.0631	75	100
0.0632	74	100
0.0633	74	100
0.0634	77	100
0.0635	77	100
0.0636	76	100
0.0637	77	100
0.0638	79	100
0.0639	79	100
0.064	79	100
0.0641	79	100
0.0642	78	100
0.0643	80	100
0.0644	80	100
0.0645	77	100
0.0646	78	100
0.0647	80	100
0.0648	81	100
0.0649	80	100
0.065	80	100
0.0651	79	100
0.0652	79	100
0.0653	81	100
0.0654	83	100
0.0655	83	100
0.0656	83	100
0.0657	82	100
0.0658	85	100
0.0659	87	100
0.066	87	100
0.0661	87	100
0.0662	87	100
0.0663	88	100
0.0664	89	100
0.0665	90	100
0.0666	90	100
0.0667	88	100
0.0668	89	100
0.0669	88	100
0.067	88	100
0.0671	87	100
0.0672	89	100
0.0673	89	100
0.0674	89	100
0.0675	87	100
0.0676	88	100
0.0677	89	100
0.0678	89	100
0.0679	87	100
0.068	83	100
0.0681	85	100
0.0682	84	100
0.0683	84	100
0.0684	82	100
0.0685	82	100
0.0686	83	100
0.0687	83	100
0.0688	83	100
0.0689	84	100
0.069	83	100
0.0691	82	100
0.0692	81	100
0.0693	80	100
0.0694	80	100
0.0695	81	100
0.0696	81	100
0.0697	82	100
0.0698	83	100
0.0699	83	100
0.07	83	100
0.0701	83	100
0.0702	81	100
0.0703	81	100
0.0704	78	100
0.0705	80	100
0.0706	80	100
0.0707	80	100
0.0708	78	100
0.0709	79	100
0.071	80	100
0.0711	79	100
0.0712	77	100
0.0713	77	100
0.0714	78	100
0.0715	79	100
0.0716	79	100
0.0717	81	100
0.0718	80	100
0.0719	82	100
0.072	81	100
0.0721	82	100
0.0722	81	100
0.0723	82	100
0.0724	83	100
0.0725	82	100
0.0726	83	100
0.0727	85	100
0.0728	84	100
0.0729	85	100
0.073	83	100
0.0731	83	100
0.0732	83	100
0.0733	82	100
0.0734	84	100
0.0735	84	100
0.0736	84	100
0.0737	82	100
0.0738	84	100
0.0739	83	100
0.074	82	100
0.0741	81	100
0.0742	80	100
0.0743	81	100
0.0744	81	100
0.0745	81	100
0.0746	82	100
0.0747	83	100
0.0748	84	100
0.0749	85	100
0.075	84	100
0.0751	83	100
0.0752	84	100
0.0753	84	100
0.0754	83	100
0.0755	83	100
0.0756	83	100
0.0757	84	100
0.0758	84	100
0.0759	84	100
0.076	83	100
0.0761	81	100
0.0762	81	100
0.0763	82	100
0.0764	80	100
0.0765	82	100
0.0766	82	100
0.0767	81	100
0.0768	83	100
0.0769	83	100
0.077	80	100
0.0771	80	100
0.0772	79	100
0.0773	81	100
0.0774	80	100
0.0775	80	100
0.0776	80	100
0.0777	81	100
0.0778	81	100
0.0779	81	100
0.078	82	100
0.0781	82	100
0.0782	84	100
0.0783	85	100
0.0784	84	100
0.0785	82	100
0.0786	83	100
0.0787	82	100
0.0788	84	100
0.0789	85	100
0.079	84	100
0.0791	83	100
0.0792	82	100
0.0793	82	100
0.0794	83	100
0.0795	81	100
0.0796	80	100
0.0797	80	100
0.0798	77	100
0.0799	79	100
0.08	80	100
0.0801	80	100
0.0802	79	100
0.0803	78	100
0.0804	76	100
0.0805	75	100
0.0806	75	100
0.0807	76	100
0.0808	78	100
0.0809	78	100
0.081	77	100
0.0811	78	100
0.0812	76	100
0.0813	77	100
0.0814	78	100
0.0815	75	100
0.0816	75	100
0.0817	75	100
0.0818	74	100
0.0819	73	100
0.082	74	100
0.0821	75	100
0.0822	75	100
0.0823	76	100
0.0824	77	100
0.0825	78	100
0.0826	78	100
0.0827	78	100
0.0828	79	100
0.0829	79	100
0.083	79	100
0.0831	81	100
0.0832	83	100
0.0833	85	100
0.0834	84	100
0.0835	84	100
0.0836	84	100
0.0837	83	100
0.0838	84	100
0.0839	85	100
0.084	85	100
0.0841	86	100
0.0842	86	100
0.0843	87	100
0.0844	87	100
0.0845	87	100
0.0846	87	100
0.0847	87	100
0.0848	88	100
0.0849	88	100
0.085	87	100
0.0851	86	100
0.0852	87	100
0.0853	87	100
0.0854	88	100
0.0855	87	100
0.0856	86	100
0.0857	85	100
0.0858	85	100
0.0859	85	100
0.086	82	100
0.0861	82	100
0.0862	81	100
0.0863	82	100
0.0864	82	100
0.0865	82	100
0.0866	82	100
0.0867	81	100
0.0868	78	100
0.0869	76	100
0.087	77	100
0.0871	77	100
0.0872	78	100
0.0873	78	100
0.0874	81	100
0.0875	80	100
0.0876	80	100
0.0877	79	100
0.0878	79	100
0.0879	81	100
0.088	81	100
0.0881	81	100
0.0882	82	100
0.0883	79	100
0.0884	79	100
0.0885	80	100
0.0886	79	100
0.0887	78	100
0.0888	80	100
0.0889	82	100
0.089	81	100
0.0891	80	100
0.0892	81	100
0.0893	79	100
0.0894	79	100
0.0895	79	100
0.0896	81	100
0.0897	79	100
0.0898	79	100
0.0899	78	100
0.09	79	100
0.0901	80	100
0.0902	80	100
0.0903	80	100
0.0904	80	100
0.0905	79	100
0.0906	80	100
0.0907	80	100
0.0908	83	100
0.0909	82	100
0.091	83	100
0.0911	79	100
0.0912	80	100
0.0913	78	100
0.0914	78	100
0.0915	78	100
0.0916	79	100
0.0917	80	100
0.0918	81	100
0.0919	81	100
0.092	82	100
0.0921	83	100
0.0922	85	100
0.0923	85	100
0.0924	87	100
0.0925	87	100
0.0926	87	100
0.0927	87	100
0.0928	87	100
0.0929	86	100
0.093	85	100
0.0931	84	100
0.0932	84	100
0.0933	83	100
0.0934	81	100
0.0935	81	100
0.0936	82	100
0.0937	85	100
0.0938	86	100
0.0939	86	100
0.094	85	100
0.0941	85	100
0.0942	85	100
0.0943	86	100
0.0944	86	100
0.0945	85	100
0.0946	85	100
0.0947	85	100
0.0948	84	100
0.0949	84	100
0.095	84	100
0.0951	84	100
0.0952	83	100
0.0953	83	100
0.0954	83	100
0.0955	84	100
0.0956	83	100
0.0957	83	100
0.0958	83	100
0.0959	84	100
0.096	85	100
0.0961	86	100
0.0962	87	100
0.0963	86	100
0.0964	87	100
0.0965	89	100
0.0966	88	100
0.0967	87	100
0.0968	87	100
0.0969	84	100
0.097	84	100
0.0971	82	100
0.0972	84	100
0.0973	83	100
0.0974	81	100
0.0975	80	100
0.0976	80	100
0.0977	79	100
0.0978	79	100
0.0979	80	100
0.098	79	100
0.0981	79	100
0.0982	77	100
0.0983	78	100
0.0984	78	100
0.0985	77	100
0.0986	77	100
0.0987	76	100
0.0988	76	100
0.0989	77	100
0.099	76	100
0.0991	78	100
0.0992	80	100
0.0993	79	100
0.0994	78	100
0.0995	77	100
0.0996	78	100
0.0997	80	100
0.0998	81	100
0.0999	82	100
0.1	82	100
0.1001	82	100
0.1002	79	100
0.1003	76	100
0.1004	74	100
0.1005	74	100
0.1006	75	100
0.1007	76	100
0.1008	76	100
0.1009	77	100
0.101	77	100
0.1011	77	100
0.1012	74	100
0.1013	75	100
0.1014	78	100
0.1015	78	100
0.1016	80	100
0.1017	81	100
0.1018	82	100
0.1019	82	100
0.102	82	100
0.1021	81	100
0.1022	81	100
0.1023	81	100
0.1024	82	100
0.1025	80	100
0.1026	80	100
0.1027	79	100
0.1028	78	100
0.1029	78	100
0.103	77	100
0.1031	77	100
0.1032	79	100
0.1033	79	100
0.1034	81	100
0.1035	81	100
0.1036	81	100
0.1037	80	100
0.1038	77	100
0.1039	77	100
0.104	77	100
0.1041	77	100
0.1042	79	100
0.1043	78	100
0.1044	79	100
0.1045	79	100
0.1046	79	100
0.1047	79	100
0.1048	77	100
0.1049	79	100
0.105	78	100
0.1051	77	100
0.1052	79	100
0.1053	77	100
0.1054	77	100
0.1055	77	100
0.1056	79	100
0.1057	78	100
0.1058	77	100
0.1059	78	100
0.106	82	100
0.1061	82	100
0.1062	80	100
0.1063	78	100
0.1064	77	100
0.1065	76	100
0.1066	76	100
0.1067	77	100
0.1068	76	100
0.1069	73	100
0.107	72	100
0.1071	74	100
0.1072	74	100
0.1073	77	100
0.1074	78	100
0.1075	76	100
0.1076	77	100
0.1077	77	100
0.1078	77	100
0.1079	79	100
0.108	80	100
0.1081	81	100
0.1082	80	100
0.1083	81	100
0.1084	80	100
0.1085	83	100
0.1086	81	100
0.1087	80	100
0.1088	81	100
0.1089	80	100
0.109	80	100
0.1091	79	100
0.1092	79	100
0.1093	78	100
0.1094	79	100
0.1095	81	100
0.1096	80	100
0.1097	79	100
0.1098	80	100
0.1099	78	100
0.11	77	100
0.1101	79	100
0.1102	79	100
0.1103	82	100
0.1104	81	100
0.1105	81	100
0.1106	80	100
0.1107	80	100
0.1108	79	100
0.1109	80	100
0.111	79	100
0.1111	80	100
0.1112	81	100
0.1113	81	100
0.1114	81	100
0.1115	81	100
0.1116	81	100
0.1117	82	100
0.1118	80	100
0.1119	80	100
0.112	80	100
0.1121	82	100
0.1122	84	100
0.1123	80	100
0.1124	80	100
0.1125	80	100
0.1126	82	100
0.1127	84	100
0.1128	81	100
0.1129	81	100
0.113	79	100
0.1131	80	100
0.1132	79	100
0.1133	79	100
0.1134	80	100
0.1135	79	100
0.1136	79	100
0.1137	78	100
0.1138	78	100
0.1139	78	100
0.114	79	100
0.1141	79	100
0.1142	78	100
0.1143	79	100
0.1144	79	100
0.1145	78	100
0.1146	79	100
0.1147	79	100
0.1148	78	100
0.1149	78	100
0.115	79	100
0.1151	79	100
0.1152	78	100
0.1153	78	100
0.1154	79	100
0.1155	78	100
0.1156	77	100
0.1157	77	100
0.1158	77	100
0.1159	77	100
0.116	77	100
0.1161	77	100
0.1162	78	100
0.1163	78	100
0.1164	78	100
0.1165	78	100
0.1166	78	100
0.1167	78	100
0.1168	77	100
0.1169	78	100
0.117	80	100
0.1171	80	100
0.1172	78	100
0.1173	77	100
0.1174	77	100
0.1175	76	100
0.1176	77	100
0.1177	76	100
0.1178	76	100
0.1179	75	100
0.118	75	100
0.1181	73	100
0.1182	75	100
0.1183	75	100
0.1184	77	100
0.1185	76	100
0.1186	78	100
0.1187	77	100
0.1188	77	100
0.1189	80	100
0.119	79	100
0.1191	79	100
0.1192	79	100
0.1193	80	100
0.1194	79	100
0.1195	82	100
0.1196	82	100
0.1197	81	100
0.1198	81	100
0.1199	81	100
0.12	87	100
0.1201	87	100
0.1202	87	100
0.1203	90	100
0.1204	90	100
0.1205	89	100
0.1206	89	100
0.1207	88	100
0.1208	87	100
0.1209	87	100
0.121	87	100
0.1211	88	100
0.1212	88	100
0.1213	88	100
0.1214	86	100
0.1215	87	100
0.1216	87	100
0.1217	87	100
0.1218	84	100
0.1219	86	100
0.122	86	100
0.1221	84	100
0.1222	83	100
0.1223	83	100
0.1224	84	100
0.1225	84	100
0.1226	84	100
0.1227	85	100
0.1228	87	100
0.1229	87	100
0.123	86	100
0.1231	85	100
0.1232	87	100
0.1233	88	100
0.1234	88	100
0.1235	86	100
0.1236	84	100
0.1237	84	100
0.1238	86	100
0.1239	84	100
0.124	82	100
0.1241	82	100
0.1242	82	100
0.1243	82	100
0.1244	82	100
0.1245	81	100
0.1246	81	100
0.1247	79	100
0.1248	79	100
0.1249	80	100
0.125	81	100
0.1251	80	100
0.1252	82	100
0.1253	83	100
0.1254	84	100
0.1255	84	100
0.1256	84	100
0.1257	84	100
0.1258	84	100
0.1259	84	100
0.126	85	100
0.1261	85	100
0.1262	83	100
0.1263	83	100
0.1264	83	100
0.1265	83	100
0.1266	81	100
0.1267	83	100
0.1268	82	100
0.1269	84	100
0.127	85	100
0.1271	86	100
0.1272	85	100
0.1273	85	100
0.1274	83	100
0.1275	83	100
0.1276	83	100
0.1277	84	100
0.1278	84	100
0.1279	84	100
0.128	84	100
0.1281	84	100
0.1282	82	100
0.1283	82	100
0.1284	83	100
0.1285	81	100
0.1286	82	100
0.1287	81	100
0.1288	80	100
0.1289	77	100
0.129	78	100
0.1291	77	100
0.1292	75	100
0.1293	76	100
0.1294	76	100
0.1295	75	100
0.1296	75	100
0.1297	74	100
0.1298	75	100
0.1299	75	100
0.13	73	100
0.1301	72	100
0.1302	74	100
0.1303	75	100
0.1304	77	100
0.1305	78	100
0.1306	78	100
0.1307	80	100
0.1308	79	100
0.1309	77	100
0.131	75	100
0.1311	76	100
0.1312	76	100
0.1313	77	100
0.1314	77	100
0.1315	77	100
0.1316	75	100
0.1317	76	100
0.1318	76	100
0.1319	78	100
0.132	79	100
0.1321	79	100
0.1322	80	100
0.1323	80	100
0.1324	80	100
0.1325	83	100
0.1326	83	100
0.1327	83	100
0.1328	83	100
0.1329	82	100
0.133	82	100
0.1331	83	100
0.1332	82	100
0.1333	82	100
0.1334	83	100
0.1335	81	100
0.1336	80	100
0.1337	80	100
0.1338	78	100
0.1339	75	100
0.134	73	100
0.1341	75	100
0.1342	76	100
0.1343	79	100
0.1344	78	100
0.1345	77	100
0.1346	78	100
0.1347	76	100
0.1348	78	100
0.1349	78	100
0.135	76	100
0.1351	78	100
0.1352	78	100
0.1353	77	100
0.1354	74	100
0.1355	75	100
0.1356	76	100
0.1357	78	100
0.1358	77	100
0.1359	76	100
0.136	76	100
0.1361	75	100
0.1362	74	100
0.1363	73	100
0.1364	72	100
0.1365	73	100
0.1366	73	100
0.1367	73	100
0.1368	73	100
0.1369	73	100
0.137	72	100
0.1371	72	100
0.1372	73	100
0.1373	73	100
0.1374	75	100
0.1375	76	100
0.1376	76	100
0.1377	76	100
0.1378	78	100
0.1379	79	100
0.138	78	100
0.1381	78	100
0.1382	80	100
0.1383	80	100
0.1384	80	100
0.1385	80	100
0.1386	80	100
0.1387	78	100
0.1388	77	100
0.1389	76	100
0.139	75	100
0.1391	76	100
0.1392	77	100
0.1393	76	100
0.1394	75	100
0.1395	74	100
0.1396	75	100
0.1397	76	100
0.1398	78	100
0.1399	75	100
0.14	75	100
0.1401	76	100
0.1402	76	100
0.1403	77	100
0.1404	78	100
0.1405	76	100
0.1406	75	100
0.1407	76	100
0.1408	76	100
0.1409	74	100
0.141	74	100
0.1411	73	100
0.1412	74	100
0.1413	75	100
0.1414	76	100
0.1415	76	100
0.1416	76	100
0.1417	78	100
0.1418	79	100
0.1419	78	100
0.142	78	100
0.1421	79	100
0.1422	79	100
0.1423	79	100
0.1424	77	100
0.1425	77	100
0.1426	77	100
0.1427	77	100
0.1428	77	100
0.1429	77	100
0.143	78	100
0.1431	77	100
0.1432	78	100
0.1433	79	100
0.1434	81	100
0.1435	82	100
0.1436	82	100
0.1437	81	100
0.1438	82	100
0.1439	81	100
0.144	80	100
0.1441	81	100
0.1442	80	100
0.1443	80	100
0.1444	79	100
0.1445	78	100
0.1446	79	100
0.1447	81	100
0.1448	80	100
0.1449	80	100
0.145	81	100
0.1451	82	100
0.1452	79	100
0.1453	80	100
0.1454	81	100
0.1455	81	100
0.1456	81	100
0.1457	83	100
0.1458	83	100
0.1459	83	100
0.146	81	100
0.1461	80	100
0.1462	80	100
0.1463	80	100
0.1464	78	100
0.1465	78	100
0.1466	77	100
0.1467	76	100
0.1468	75	100
0.1469	75	100
0.147	80	100
0.1471	82	100
0.1472	80	100
0.1473	80	100
0.1474	81	100
0.1475	82	100
0.1476	83	100
0.1477	85	100
0.1478	86	100
0.1479	84	100
0.148	87	100
0.1481	85	100
0.1482	84	100
0.1483	84	100
0.1484	85	100
0.1485	84	100
0.1486	83	100
0.1487	83	100
0.1488	83	100
0.1489	83	100
0.149	84	100
0.1491	84	100
0.1492	84	100
0.1493	84	100
0.1494	85	100
0.1495	85	100
0.1496	86	100
0.1497	84	100
0.1498	83	100
0.1499	83	100
0.15	84	100
0.1501	84	100
0.1502	84	100
0.1503	82	100
0.1504	84	100
0.1505	84	100
0.1506	82	100
0.1507	80	100
0.1508	81	100
0.1509	81	100
0.151	83	100
0.1511	84	100
0.1512	85	100
0.1513	83	100
0.1514	84	100
0.1515	83	100
0.1516	83	100
0.1517	80	100
0.1518	80	100
0.1519	80	100
0.152	81	100
0.1521	81	100
0.1522	80	100
0.1523	80	100
0.1524	81	100
0.1525	81	100
0.1526	82	100
0.1527	81	100
0.1528	81	100
0.1529	80	100
0.153	79	100
0.1531	78	100
0.1532	78	100
0.1533	77	100
0.1534	76	100
0.1535	77	100
0.1536	79	100
0.1537	81	100
0.1538	83	100
0.1539	84	100
0.154	84	100
0.1541	84	100
0.1542	83	100
0.1543	83	100
0.1544	83	100
0.1545	82	100
0.1546	82	100
0.1547	83	100
0.1548	82	100
0.1549	83	100
0.155	81	100
0.1551	80	100
0.1552	81	100
0.1553	83	100
0.1554	83	100
0.1555	84	100
0.1556	85	100
0.1557	85	100
0.1558	85	100
0.1559	85	100
0.156	84	100
0.1561	85	100
0.1562	83	100
0.1563	83	100
0.1564	84	100
0.1565	84	100
0.1566	84	100
0.1567	84	100
0.1568	84	100
0.1569	84	100
0.157	85	100
0.1571	86	100
0.1572	87	100
0.1573	86	100
0.1574	85	100
0.1575	84	100
0.1576	84	100
0.1577	83	100
0.1578	83	100
0.1579	84	100
0.158	84	100
0.1581	82	100
0.1582	82	100
0.1583	83	100
0.1584	82	100
0.1585	81	100
0.1586	80	100
0.1587	80	100
0.1588	82	100
0.1589	84	100
0.159	85	100
0.1591	85	100
0.1592	83	100
0.1593	82	100
0.1594	81	100
0.1595	80	100
0.1596	83	100
0.1597	84	100
0.1598	83	100
0.1599	83	100
0.16	84	100
0.1601	82	100
0.1602	81	100
0.1603	80	100
0.1604	77	100
0.1605	80	100
0.1606	81	100
0.1607	83	100
0.1608	83	100
0.1609	82	100
0.161	85	100
0.1611	83	100
0.1612	83	100
0.1613	83	100
0.1614	83	100
0.1615	82	100
0.1616	81	100
0.1617	82	100
0.1618	80	100
0.1619	79	100
0.162	81	100
0.1621	79	100
0.1622	79	100
0.1623	77	100
0.1624	78	100
0.1625	77	100
0.1626	78	100
0.1627	77	100
0.1628	79	100
0.1629	80	100
0.163	80	100
0.1631	78	100
0.1632	79	100
0.1633	79	100
0.1634	79	100
0.1635	79	100
0.1636	79	100
0.1637	80	100
0.1638	80	100
0.1639	80	100
0.164	80	100
0.1641	78	100
0.1642	76	100
0.1643	76	100
0.1644	78	100
0.1645	80	100
0.1646	81	100
0.1647	82	100
0.1648	82	100
0.1649	82	100
0.165	82	100
0.1651	82	100
0.1652	83	100
0.1653	84	100
0.1654	83	100
0.1655	84	100
0.1656	85	100
0.1657	86	100
0.1658	86	100
0.1659	89	100
0.166	86	100
0.1661	86	100
0.1662	87	100
0.1663	86	100
0.1664	87	100
0.1665	88	100
0.1666	89	100
0.1667	88	100
0.1668	88	100
0.1669	88	100
0.167	89	100
0.1671	90	100
0.1672	92	100
0.1673	91	100
0.1674	91	100
0.1675	91	100
0.1676	91	100
0.1677	91	100
0.1678	92	100
0.1679	92	100
0.168	92	100
0.1681	89	100
0.1682	89	100
0.1683	89	100
0.1684	89	100
0.1685	88	100
0.1686	87	100
0.1687	85	100
0.1688	85	100
0.1689	86	100
0.169	88	100
0.1691	89	100
0.1692	89	100
0.1693	89	100
0.1694	88	100
0.1695	88	100
0.1696	88	100
0.1697	86	100
0.1698	85	100
0.1699	87	100
0.17	87	100
0.1701	84	100
0.1702	82	100
0.1703	82	100
0.1704	84	100
0.1705	83	100
0.1706	82	100
0.1707	85	100
0.1708	84	100
0.1709	85	100
0.171	86	100
0.1711	87	100
0.1712	86	100
0.1713	88	100
0.1714	88	100
0.1715	87	100
0.1716	85	100
0.1717	84	100
0.1718	84	100
0.1719	83	100
0.172	82	100
0.1721	80	100
0.1722	80	100
0.1723	78	100
0.1724	78	100
0.1725	78	100
0.1726	78	100
0.1727	79	100
0.1728	80	100
0.1729	82	100
0.173	83	100
0.1731	82	100
0.1732	83	100
0.1733	82	100
0.1734	80	100
0.1735	80	100
0.1736	80	100
0.1737	80	100
0.1738	79	100
0.1739	79	100
0.174	78	100
0.1741	78	100
0.1742	80	100
0.1743	80	100
0.1744	79	100
0.1745	80	100
0.1746	79	100
0.1747	79	100
0.1748	81	100
0.1749	84	100
0.175	85	100
0.1751	87	100
0.1752	86	100
0.1753	86	100
0.1754	85	100
0.1755	85	100
0.1756	83	100
0.1757	82	100
0.1758	82	100
0.1759	81	100
0.176	84	100
0.1761	84	100
0.1762	83	100
0.1763	83	100
0.1764	82	100
0.1765	83	100
0.1766	82	100
0.1767	83	100
0.1768	83	100
0.1769	83	100
0.177	83	100
0.1771	82	100
0.1772	83	100
0.1773	83	100
0.1774	83	100
0.1775	81	100
0.1776	81	100
0.1777	83	100
0.1778	82	100
0.1779	82	100
0.178	83	100
0.1781	83	100
0.1782	81	100
0.1783	81	100
0.1784	81	100
0.1785	81	100
0.1786	82	100
0.1787	83	100
0.1788	84	100
0.1789	84	100
0.179	83	100
0.1791	83	100
0.1792	84	100
0.1793	84	100
0.1794	85	100
0.1795	85	100
0.1796	84	100
0.1797	83	100
0.1798	81	100
0.1799	81	100
0.18	82	100
0.1801	82	100
0.1802	81	100
0.1803	82	100
0.1804	82	100
0.1805	82	100
0.1806	85	100
0.1807	83	100
0.1808	84	100
0.1809	84	100
0.181	85	100
0.1811	83	100
0.1812	83	100
0.1813	83	100
0.1814	85	100
0.1815	83	100
0.1816	84	100
0.1817	83	100
0.1818	83	100
0.1819	81	100
0.182	81	100
0.1821	81	100
0.1822	81	100
0.1823	81	100
0.1824	81	100
0.1825	82	100
0.1826	81	100
0.1827	81	100
0.1828	80	100
0.1829	81	100
0.183	81	100
0.1831	79	100
0.1832	80	100
0.1833	79	100
0.1834	82	100
0.1835	82	100
0.1836	82	100
0.1837	83	100
0.1838	80	100
0.1839	81	100
0.184	79	100
0.1841	82	100
0.1842	82	100
0.1843	80	100
0.1844	81	100
0.1845	81	100
0.1846	80	100
0.1847	78	100
0.1848	80	100
0.1849	80	100
0.185	81	100
0.1851	82	100
0.1852	81	100
0.1853	82	100
0.1854	82	100
0.1855	83	100
0.1856	83	100
0.1857	84	100
0.1858	84	100
0.1859	82	100
0.186	82	100
0.1861	84	100
0.1862	84	100
0.1863	84	100
0.1864	86	100
0.1865	88	100
0.1866	87	100
0.1867	86	100
0.1868	85	100
0.1869	86	100
0.187	83	100
0.1871	83	100
0.1872	83	100
0.1873	84	100
0.1874	86	100
0.1875	86	100
0.1876	86	100
0.1877	86	100
0.1878	84	100
0.1879	84	100
0.188	85	100
0.1881	85	100
0.1882	85	100
0.1883	85	100
0.1884	85	100
0.1885	84	100
0.1886	83	100
0.1887	80	100
0.1888	79	100
0.1889	79	100
0.189	80	100
0.1891	80	100
0.1892	78	100
0.1893	79	100
0.1894	78	100
0.1895	78	100
0.1896	81	100
0.1897	83	100
0.1898	83	100
0.1899	83	100
0.19	83	100
0.1901	85	100
0.1902	86	100
0.1903	86	100
0.1904	86	100
0.1905	88	100
0.1906	89	100
0.1907	89	100
0.1908	89	100
0.1909	90	100
0.191	90	100
0.1911	90	100
0.1912	90	100
0.1913	92	100
0.1914	90	100
0.1915	89	100
0.1916	90	100
0.1917	90	100
0.1918	90	100
0.1919	92	100
0.192	91	100
0.1921	91	100
0.1922	88	100
0.1923	88	100
0.1924	87	100
0.1925	88	100
0.1926	86	100
0.1927	84	100
0.1928	84	100
0.1929	85	100
0.193	85	100
0.1931	85	100
0.1932	83	100
0.1933	84	100
0.1934	84	100
0.1935	83	100
0.1936	83	100
0.1937	84	100
0.1938	83	100
0.1939	86	100
0.194	82	100
0.1941	82	100
0.1942	80	100
0.1943	78	100
0.1944	80	100
0.1945	80	100
0.1946	82	100
0.1947	82	100
0.1948	82	100
0.1949	80	100
0.195	79	100
0.1951	79	100
0.1952	80	100
0.1953	79	100
0.1954	77	100
0.1955	78	100
0.1956	79	100
0.1957	79	100
0.1958	79	100
0.1959	81	100
0.196	83	100
0.1961	84	100
0.1962	84	100
0.1963	84	100
0.1964	85	100
0.1965	83	100
0.1966	82	100
0.1967	84	100
0.1968	84	100
0.1969	85	100
0.197	84	100
0.1971	83	100
0.1972	85	100
0.1973	84	100
0.1974	83	100
0.1975	83	100
0.1976	83	100
0.1977	78	100
0.1978	79	100
0.1979	81	100
0.198	78	100
0.1981	78	100
0.1982	78	100
0.1983	79	100
0.1984	79	100
0.1985	77	100
0.1986	78	100
0.1987	76	100
0.1988	75	100
0.1989	74	100
0.199	73	100
0.1991	75	100
0.1992	78	100
0.1993	79	100
0.1994	77	100
0.1995	77	100
0.1996	78	100
0.1997	76	100
0.1998	75	100
0.1999	77	100
[truncated: 98,001 more rows]

## Sheet: figS4f
f (Hz)	I with rundown	I w/o rundown	NPo	calc I w/o rundown	calc NPo	calc I with rundown
0.3	1.26931	0.0978788	1.16371	0.104773	1.09914	1.20391
0.4	0.683828	0.0915836	0.620468	0.104772	0.618333	0.723105
0.5	0.51256	0.0916471	0.393641	0.104771	0.395754	0.500524
0.6	0.371507	0.0964677	0.263254	0.104769	0.274837	0.379606
0.7	0.29417	0.101778	0.200077	0.104768	0.201924	0.306692
0.8	0.253216	0.083868	0.148917	0.104766	0.1546	0.259365
0.9	0.191261	0.0968997	0.116415	0.104763	0.122154	0.226917
1	0.179119	0.080944	0.0989816	0.104761	0.0989452	0.203706
1.1	0.148966	0.0960269	0.0750048	0.104758	0.0817732	0.186531
1.2	0.176401	0.101692	0.0684028	0.104755	0.0687124	0.173467
1.3	0.150197	0.0932206	0.0542275	0.104752	0.058548	0.1633
1.4	0.151856	0.108296	0.0504952	0.104748	0.0504828	0.155231
1.5	0.154227	0.0958623	0.0401758	0.104744	0.0439762	0.148721
1.6	0.14194	0.107122	0.0387611	0.10474	0.038651	0.143391
1.7	0.121427	0.107372	0.0323005	0.104736	0.0342376	0.138974
1.8	0.118589	0.125961	0.0303019	0.104731	0.0305391	0.13527
1.9	0.11685	0.114341	0.0254569	0.104726	0.0274091	0.132136
2	0.114408	0.121048	0.0233169	0.104721	0.0247367	0.129458
2.1	0.106985	0.119425	0.0220263	0.104716	0.0224369	0.127153
2.2	0.10488	0.0925467	0.0194764	0.10471	0.0204436	0.125154
2.3	0.122044	0.0967375	0.0181343	0.104704	0.0187045	0.123409
2.4	0.116928	0.10432	0.016587	0.104698	0.0171783	0.121876
2.5	0.116	0.0900286	0.0154743	0.104692	0.0158315	0.120523
2.6	0.101652	0.109478	0.0134377	0.104685	0.0146371	0.119322
2.7	0.11062	0.126332	0.0135053	0.104678	0.013573	0.118251
2.8	0.108639	0.115083	0.0119136	0.104671	0.0126208	0.117292
2.9	0.108923	0.115585	0.0113596	0.104663	0.0117654	0.116429
3	0.101246	0.112141	0.0105253	0.104655	0.0109941	0.11565
3.1	0.104689	0.10788	0.00995254	0.104647	0.0102963	0.114944
3.2	0.0869706	0.108439	0.00898351	0.104639	0.00966281	0.114302
3.3	0.0809182	0.121805	0.00927571	0.104631	0.00908606	0.113717
3.4	0.0914328	0.113399	0.00786421	0.104622	0.00855945	0.113181
3.5	0.0904619	0.0979417	0.00772483	0.104613	0.00807733	0.11269
3.6	0.105033	0.110127	0.00756646	0.104603	0.00763482	0.112238
3.7	0.100485	0.108325	0.00676779	0.104594	0.0072277	0.111821
3.8	0.0877531	0.0983792	0.00664157	0.104584	0.0068523	0.111436
3.9	0.0830245	0.0842581	0.00597572	0.104574	0.00650541	0.111079
4	0.0832979	0.0978193	0.00620164	0.104563	0.00618421	0.110748
4.1	0.0997515	0.0962118	0.00516915	0.104553	0.00588622	0.110439
4.2	0.089109	0.110339	0.00581582	0.104542	0.00560926	0.110151
4.3	0.0906526	0.119592	0.00481909	0.104531	0.0053514	0.109882
4.4	0.0897684	0.121926	0.00515148	0.104519	0.00511092	0.10963
4.5	0.0929205	0.108877	0.00456686	0.104508	0.00488629	0.109394
4.6	0.0938266	0.106006	0.0044871	0.104496	0.00467615	0.109172
4.7	0.091392	0.0931085	0.00429903	0.104483	0.00447928	0.108963
4.8	0.103283	0.0960068	0.00423662	0.104471	0.00429459	0.108766
4.9	0.0894216	0.101892	0.00376144	0.104458	0.00412109	0.108579
5	0.0925575	0.105229	0.0039013	0.104445	0.00395789	0.108403
5.1	0.0930743	0.095395	0.00354416	0.104432	0.0038042	0.108236
5.2	0.0890594	0.099823	0.00353325	0.104419	0.0036593	0.108078
5.3	0.0897278	0.108871	0.00353622	0.104405	0.00352251	0.107927
5.4	0.0778361	0.104578	0.0030169	0.104391	0.00339326	0.107784
5.5	0.0842253	0.094748	0.00333704	0.104377	0.00327099	0.107648
5.6	0.0785245	0.103653	0.00296	0.104362	0.00315521	0.107517
5.7	0.0768297	0.116826	0.00287218	0.104347	0.00304547	0.107393
5.8	0.0881145	0.089076	0.00289831	0.104332	0.00294136	0.107274
5.9	0.0797907	0.0974211	0.00271701	0.104317	0.0028425	0.107159
6	0.0882346	0.120379	0.00261571	0.104301	0.00274854	0.10705
6.1	0.0924051	0.114484	0.0025385	0.104286	0.00265916	0.106945
6.2	0.0871845	0.104681	0.00249783	0.104269	0.00257407	0.106844
6.3	0.086768	0.104387	0.00239306	0.104253	0.00249301	0.106746
6.4	0.0919795	0.0884368	0.00231939	0.104237	0.00241571	0.106652
6.5	0.0890081	0.104082	0.00225571	0.10422	0.00234195	0.106562
6.6	0.113135	0.104974	0.00216347	0.104203	0.00227152	0.106474
6.7	0.0814475	0.117159	0.0021733	0.104185	0.00220422	0.10639
6.8	0.086135	0.115424	0.00201752	0.104168	0.00213987	0.106308
6.9	0.0844856	0.120009	0.00200392	0.10415	0.00207829	0.106228
7	0.0803734	0.116179	0.00185702	0.104132	0.00201933	0.106151
7.1	0.0943311	0.0972428	0.00197039	0.104113	0.00196285	0.106076
7.2	0.0968238	0.0898027	0.00178391	0.104095	0.00190871	0.106003
7.3	0.0987149	0.0985566	0.0017977	0.104076	0.00185677	0.105933
7.4	0.0922739	0.100658	0.00176278	0.104057	0.00180693	0.105864
7.5	0.0918313	0.0934761	0.00165817	0.104037	0.00175906	0.105796
7.6	0.105616	0.0992932	0.00161319	0.104018	0.00171308	0.105731
7.7	0.0856077	0.0984882	0.00162918	0.103998	0.00166887	0.105667
7.8	0.100905	0.0978688	0.00156523	0.103978	0.00162635	0.105604
7.9	0.0908494	0.0987193	0.00154072	0.103957	0.00158544	0.105543
8	0.0819044	0.0914558	0.00145905	0.103937	0.00154605	0.105483
8.1	0.0960752	0.100804	0.00144503	0.103916	0.00150811	0.105424
8.2	0.0936354	0.112088	0.0014211	0.103895	0.00147156	0.105366
8.3	0.102532	0.117552	0.00134593	0.103873	0.00143631	0.10531
8.4	0.110181	0.0926471	0.0013543	0.103852	0.00140232	0.105254
8.5	0.0969018	0.0925261	0.00129065	0.10383	0.00136951	0.105199
8.6	0.0979229	0.0787963	0.0012834	0.103808	0.00133785	0.105145
8.7	0.0888493	0.0960713	0.00127301	0.103785	0.00130727	0.105092
8.8	0.0882399	0.108232	0.00117299	0.103762	0.00127773	0.10504
8.9	0.0880411	0.105159	0.00121425	0.10374	0.00124918	0.104989
9	0.0853846	0.0917147	0.0011446	0.103716	0.00122157	0.104938
9.1	0.0873912	0.0921659	0.00116748	0.103693	0.00119487	0.104888
9.2	0.085291	0.0863617	0.00110384	0.103669	0.00116904	0.104838
9.3	0.0983853	0.097814	0.0011357	0.103646	0.00114403	0.10479
9.4	0.106817	0.103045	0.00107488	0.103621	0.00111982	0.104741
9.5	0.0926168	0.100548	0.00100879	0.103597	0.00109637	0.104693
9.6	0.0910701	0.105463	0.00103732	0.103572	0.00107365	0.104646
9.7	0.102539	0.0947081	0.00102751	0.103548	0.00105163	0.104599
9.8	0.0902127	0.104813	0.000962721	0.103522	0.00103027	0.104553
9.9	0.093559	0.098164	0.0010085	0.103497	0.00100956	0.104507
10	0.0921505	0.0952645	0.000897209	0.103471	0.000989474	0.104461
10.1	0.087977	0.107144	0.000966689	0.103446	0.000969978	0.104416
10.2	0.0846323	0.0955222	0.000875086	0.10342	0.000951052	0.104371
10.3	0.0890377	0.0897604	0.000907904	0.103393	0.000932674	0.104326
10.4	0.0915052	0.111696	0.000873662	0.103367	0.000914824	0.104281
10.5	0.0976145	0.0975773	0.00085301	0.10334	0.000897482	0.104237
10.6	0.0973467	0.0935698	0.000870018	0.103313	0.000880628	0.104193
10.7	0.0939965	0.0882942	0.000804867	0.103285	0.000864245	0.10415
10.8	0.108531	0.0941686	0.000820696	0.103258	0.000848315	0.104106
10.9	0.0935165	0.0958213	0.000794769	0.10323	0.000832821	0.104063
11	0.0888249	0.115485	0.000788149	0.103202	0.000817747	0.10402
11.1	0.0888041	0.0988564	0.000722368	0.103174	0.000803079	0.103977
11.2	0.092854	0.10293	0.000835307	0.103145	0.000788803	0.103934
11.3	0.0834622	0.0869479	0.000679515	0.103116	0.000774903	0.103891
11.4	0.0923216	0.0918323	0.000767779	0.103088	0.000761368	0.103849
11.5	0.0890818	0.108447	0.00067963	0.103058	0.000748185	0.103806
11.6	0.0768708	0.109958	0.000729736	0.103029	0.000735341	0.103764
11.7	0.08062	0.106675	0.000682729	0.102999	0.000722824	0.103722
11.8	0.0780715	0.130625	0.000710878	0.102969	0.000710625	0.10368
11.9	0.0807815	0.118233	0.000649851	0.102939	0.000698732	0.103638
12	0.0821877	0.092663	0.000677281	0.102909	0.000687135	0.103596
12.1	0.0855442	0.0921244	0.000639767	0.102878	0.000675824	0.103554
12.2	0.0920813	0.0902786	0.000615332	0.102847	0.000664791	0.103512
12.3	0.0860083	0.0898123	0.000655721	0.102816	0.000654025	0.10347
12.4	0.107843	0.0996499	0.000574154	0.102785	0.000643519	0.103428
12.5	0.0962167	0.107118	0.000637996	0.102753	0.000633263	0.103386
12.6	0.0767026	0.114239	0.000566139	0.102721	0.000623252	0.103344
12.7	0.0781358	0.109523	0.000596344	0.102689	0.000613475	0.103302
12.8	0.0841181	0.114062	0.000590621	0.102657	0.000603927	0.103261
12.9	0.0891786	0.119812	0.000560192	0.102624	0.0005946	0.103219
13	0.0828745	0.101848	0.000554638	0.102591	0.000585488	0.103177
13.1	0.0743628	0.10279	0.000567936	0.102558	0.000576583	0.103135
13.2	0.071017	0.103592	0.00054829	0.102525	0.00056788	0.103093
13.3	0.0769007	0.0960085	0.000530487	0.102492	0.000559373	0.103051
13.4	0.0799904	0.0970319	0.000529222	0.102458	0.000551055	0.103009
13.5	0.077344	0.0938689	0.000521744	0.102424	0.000542921	0.102967
13.6	0.0794869	0.0923724	0.000509468	0.10239	0.000534967	0.102925
13.7	0.0959098	0.0979585	0.000501955	0.102356	0.000527185	0.102883
13.8	0.0936275	0.100709	0.00051951	0.102321	0.000519573	0.102841
13.9	0.09804	0.100625	0.000462101	0.102286	0.000512124	0.102798
14	0.0941311	0.0857988	0.000510843	0.102251	0.000504834	0.102756
14.1	0.098659	0.0896423	0.000454344	0.102216	0.000497698	0.102714
14.2	0.0832507	0.0920067	0.000477391	0.10218	0.000490713	0.102671
14.3	0.0891617	0.0967262	0.000467289	0.102145	0.000483874	0.102628
14.4	0.100165	0.0999327	0.000459211	0.102109	0.000477177	0.102586
14.5	0.0912401	0.0975634	0.000433289	0.102072	0.000470618	0.102543
14.6	0.0718294	0.0945037	0.000459418	0.102036	0.000464193	0.1025
14.7	0.0828951	0.112477	0.000441163	0.101999	0.000457899	0.102457
14.8	0.0768031	0.0946069	0.000434123	0.101962	0.000451732	0.102414
14.9	0.076504	0.102595	0.000427144	0.101925	0.000445689	0.102371
15	0.099562	0.115231	0.000420681	0.101888	0.000439766	0.102328
15.1	0.083921	0.108756	0.000418247	0.101851	0.000433961	0.102285
15.2	0.0957775	0.116251	0.000399312	0.101813	0.00042827	0.102241
15.3	0.0903154	0.118893	0.000420573	0.101775	0.00042269	0.102198
15.4	0.0834326	0.100585	0.000376749	0.101737	0.000417218	0.102154
15.5	0.0910437	0.0891305	0.000427219	0.101698	0.000411852	0.10211
15.6	0.0895145	0.0875818	0.000353551	0.10166	0.000406589	0.102066
15.7	0.0909062	0.0944649	0.000419431	0.101621	0.000401426	0.102022
15.8	0.0846079	0.0839265	0.000362665	0.101582	0.00039636	0.101978
15.9	0.0887051	0.0887506	0.000385241	0.101542	0.00039139	0.101934
16	0.08502	0.109191	0.000363206	0.101503	0.000386513	0.101889
16.1	0.0840443	0.154813	0.000372729	0.101463	0.000381727	0.101845
16.2	0.0750975	0.117905	0.000353413	0.101423	0.000377029	0.1018
16.3	0.0808571	0.103725	0.000369477	0.101383	0.000372417	0.101755
16.4	0.0744112	0.100398	0.000339279	0.101343	0.000367889	0.101711
16.5	0.0793284	0.0897101	0.000335926	0.101302	0.000363443	0.101666
16.6	0.0959894	0.0817261	0.000370521	0.101261	0.000359078	0.10162
16.7	0.0896182	0.101003	0.000322299	0.10122	0.00035479	0.101575
16.8	0.0886899	0.0916761	0.000346071	0.101179	0.000350579	0.10153
16.9	0.0950201	0.0853571	0.000342184	0.101138	0.000346442	0.101484
17	0.0977819	0.0986178	0.000315611	0.101096	0.000342379	0.101438
17.1	0.0843097	0.105591	0.00032113	0.101054	0.000338386	0.101393
17.2	0.0789202	0.0941588	0.000329262	0.101012	0.000334463	0.101347
17.3	0.0763833	0.106716	0.00030306	0.10097	0.000330607	0.1013
17.4	0.0919024	0.102829	0.000326726	0.100927	0.000326818	0.101254
17.5	0.0775441	0.0998976	0.000303308	0.100885	0.000323094	0.101208
17.6	0.0812106	0.0853134	0.000302495	0.100842	0.000319433	0.101161
17.7	0.0798677	0.102509	0.0003132	0.100799	0.000315833	0.101114
17.8	0.0923399	0.11649	0.000292996	0.100755	0.000312295	0.101068
17.9	0.100365	0.101426	0.000299778	0.100712	0.000308815	0.101021
18	0.079153	0.0917005	0.000288422	0.100668	0.000305393	0.100973
18.1	0.0897802	0.0993521	0.00029556	0.100624	0.000302028	0.100926
18.2	0.0847847	0.0991985	0.000288353	0.10058	0.000298718	0.100879
18.3	0.0939787	0.105355	0.000274161	0.100536	0.000295462	0.100831
18.4	0.0786477	0.104843	0.000282613	0.100491	0.00029226	0.100783
18.5	0.0906543	0.110486	0.000271839	0.100446	0.000289109	0.100735
18.6	0.0939403	0.0961921	0.000275757	0.100401	0.000286008	0.100687
18.7	0.0843509	0.0898268	0.000275671	0.100356	0.000282958	0.100639
18.8	0.0736667	0.0990706	0.000266685	0.100311	0.000279955	0.100591
18.9	0.0801966	0.112057	0.000276487	0.100265	0.000277001	0.100542
19	0.0734474	0.106177	0.000245121	0.10022	0.000274093	0.100494
19.1	0.0801242	0.104173	0.000262876	0.100174	0.00027123	0.100445
19.2	0.0818747	0.100083	0.000259196	0.100127	0.000268412	0.100396
19.3	0.0754642	0.094207	0.000248294	0.100081	0.000265638	0.100347
19.4	0.0819893	0.100347	0.000256568	0.100035	0.000262906	0.100297
19.5	0.0892949	0.109847	0.00024515	0.0999878	0.000260217	0.100248
19.6	0.0879514	0.0881404	0.000246506	0.0999408	0.000257568	0.100198
19.7	0.0779993	0.094936	0.000242519	0.0998937	0.00025496	0.100149
19.8	0.0881907	0.105545	0.000248933	0.0998463	0.000252391	0.100099
19.9	0.0937714	0.100939	0.000223745	0.0997988	0.000249861	0.100049
20	0.0752606	0.117864	0.000253304	0.0997511	0.000247369	0.0999984
20.1	0.0837926	0.116056	0.000227858	0.0997032	0.000244913	0.0999481
20.2	0.0893008	0.104371	0.000232914	0.099655	0.000242494	0.0998975
20.3	0.0928309	0.0921723	0.000227908	0.0996067	0.000240111	0.0998469
20.4	0.0955484	0.103498	0.000235574	0.0995582	0.000237763	0.099796
20.5	0.0845246	0.0930037	0.000210361	0.0995096	0.000235449	0.099745
20.6	0.0841871	0.0817509	0.000236335	0.0994607	0.000233169	0.0996939
20.7	0.0652098	0.0931937	0.000219355	0.0994116	0.000230921	0.0996425
20.8	0.0741271	0.0875836	0.000221104	0.0993624	0.000228706	0.0995911
20.9	0.0784307	0.0882489	0.000216828	0.0993129	0.000226523	0.0995395
21	0.0711859	0.0937546	0.000207503	0.0992633	0.000224371	0.0994877
21.1	0.0777422	0.107054	0.000211546	0.0992135	0.000222249	0.0994357
21.2	0.0763962	0.0989628	0.000213005	0.0991635	0.000220157	0.0993836
21.3	0.0815544	0.109471	0.000206357	0.0991133	0.000218095	0.0993314
21.4	0.0796219	0.106587	0.000206216	0.0990629	0.000216061	0.099279
21.5	0.0856798	0.100822	0.000209299	0.0990124	0.000214056	0.0992264
21.6	0.0830747	0.103441	0.000200388	0.0989616	0.000212079	0.0991737
21.7	0.0792753	0.103324	0.00020586	0.0989107	0.000210129	0.0991208
21.8	0.0710196	0.100713	0.000200905	0.0988596	0.000208205	0.0990678
21.9	0.0677602	0.0978891	0.000196205	0.0988083	0.000206308	0.0990146
22	0.0807727	0.0998163	0.00020219	0.0987568	0.000204437	0.0989613
22.1	0.0811122	0.08522	0.000189194	0.0987052	0.000202591	0.0989078
22.2	0.09857	0.102042	0.000188938	0.0986533	0.00020077	0.0988541
22.3	0.0902342	0.111767	0.000203299	0.0986013	0.000198973	0.0988003
22.4	0.0730562	0.103255	0.000171705	0.0985491	0.000197201	0.0987464
22.5	0.0733209	0.107454	0.000195975	0.0984968	0.000195452	0.0986922
22.6	0.093966	0.0851675	0.000183111	0.0984442	0.000193726	0.098638
22.7	0.0941026	0.0941244	0.0001866	0.0983915	0.000192023	0.0985835
22.8	0.0779867	0.108153	0.000183384	0.0983386	0.000190342	0.098529
22.9	0.079311	0.109791	0.00017878	0.0982856	0.000188683	0.0984742
23	0.102348	0.112394	0.000179281	0.0982323	0.000187046	0.0984194
23.1	0.0941716	0.12193	0.000176526	0.0981789	0.00018543	0.0983643
23.2	0.0954481	0.106036	0.000176877	0.0981253	0.000183835	0.0983091
23.3	0.094796	0.0895548	0.000173962	0.0980715	0.000182261	0.0982538
23.4	0.0881774	0.0955217	0.00017088	0.0980176	0.000180706	0.0981983
23.5	0.0886419	0.081178	0.000172766	0.0979635	0.000179171	0.0981427
23.6	0.0748579	0.090102	0.000170404	0.0979092	0.000177656	0.0980869
23.7	0.0756823	0.0919468	0.000163821	0.0978548	0.00017616	0.0980309
23.8	0.0765633	0.0869395	0.000176956	0.0978001	0.000174683	0.0979748
23.9	0.0811963	0.090918	0.000160278	0.0977453	0.000173224	0.0979186
24	0.0898397	0.0931544	0.000162077	0.0976904	0.000171784	0.0978622
24.1	0.0920722	0.0794419	0.000167879	0.0976353	0.000170361	0.0978056
24.2	0.0826057	0.0898154	0.000159114	0.09758	0.000168956	0.0977489
24.3	0.0756585	0.106994	0.000166135	0.0975245	0.000167568	0.0976921
24.4	0.0717085	0.0895298	0.000153193	0.0974689	0.000166198	0.0976351
24.5	0.0765792	0.100043	0.00016374	0.0974131	0.000164844	0.097578
24.6	0.0725084	0.103608	0.000151806	0.0973572	0.000163506	0.0975207
24.7	0.0835725	0.100203	0.000160342	0.0973011	0.000162185	0.0974632
24.8	0.0960761	0.104741	0.000148204	0.0972448	0.00016088	0.0974057
24.9	0.086599	0.0951297	0.000157881	0.0971883	0.00015959	0.0973479
25	0.0783736	0.0950451	0.000146945	0.0971317	0.000158316	0.0972901
25.1	0.0689777	0.0835929	0.000152174	0.097075	0.000157057	0.097232
25.2	0.0787702	0.097612	0.000149123	0.0970181	0.000155813	0.0971739
25.3	0.0729551	0.0896479	0.000146772	0.096961	0.000154584	0.0971156
25.4	0.0695218	0.0854062	0.000149334	0.0969037	0.000153369	0.0970571
25.5	0.0759849	0.090848	0.000145558	0.0968464	0.000152168	0.0969985
25.6	0.0897714	0.0817298	0.000143347	0.0967888	0.000150982	0.0969398
25.7	0.0928788	0.0936521	0.000151346	0.0967311	0.000149809	0.0968809
25.8	0.0755436	0.0848832	0.000141595	0.0966732	0.00014865	0.0968219
25.9	0.0763589	0.105738	0.00013889	0.0966152	0.000147504	0.0967627
26	0.0819265	0.108806	0.000140698	0.096557	0.000146372	0.0967034
26.1	0.0633122	0.104709	0.000140008	0.0964987	0.000145252	0.096644
26.2	0.0752477	0.0983755	0.000138811	0.0964402	0.000144146	0.0965844
26.3	0.0844262	0.0904687	0.000136229	0.0963816	0.000143052	0.0965246
26.4	0.0910465	0.0944916	0.000139988	0.0963228	0.00014197	0.0964648
26.5	0.0798173	0.111387	0.000130066	0.0962639	0.000140901	0.0964048
26.6	0.0746557	0.0981416	0.000137182	0.0962048	0.000139843	0.0963446
26.7	0.0749066	0.100703	0.00013	0.0961456	0.000138798	0.0962843
26.8	0.0834443	0.107393	0.000135326	0.0960862	0.000137764	0.0962239
26.9	0.0717525	0.0947819	0.000130088	0.0960266	0.000136741	0.0961634
27	0.0790097	0.084201	0.000132309	0.095967	0.00013573	0.0961027
27.1	0.087886	0.0886803	0.000125919	0.0959071	0.000134731	0.0960419
27.2	0.0851062	0.0766152	0.000131779	0.0958472	0.000133742	0.0959809
27.3	0.0831029	0.0828376	0.000123288	0.095787	0.000132764	0.0959198
27.4	0.0751706	0.0868801	0.000129302	0.0957268	0.000131796	0.0958586
27.5	0.0767259	0.0755424	0.000118627	0.0956664	0.00013084	0.0957972
27.6	0.0957117	0.0888013	0.000130646	0.0956058	0.000129893	0.0957357
27.7	0.0904757	0.0847455	0.000124726	0.0955451	0.000128957	0.0956741
27.8	0.0840951	0.107755	0.000115876	0.0954843	0.000128031	0.0956123
27.9	0.0822095	0.10464	0.000127236	0.0954233	0.000127115	0.0955504
28	0.0930601	0.0874214	0.000115478	0.0953622	0.000126208	0.0954884
28.1	0.0832179	0.0763679	0.000120219	0.0953009	0.000125312	0.0954262
28.2	0.0901194	0.0780774	0.000122659	0.0952395	0.000124425	0.095364
28.3	0.0729106	0.0964934	0.000115526	0.095178	0.000123547	0.0953015
28.4	0.0802425	0.0883705	0.000120998	0.0951163	0.000122678	0.095239
28.5	0.0748725	0.0727222	0.000112493	0.0950545	0.000121819	0.0951763
28.6	0.0671839	0.0938104	0.00011524	0.0949926	0.000120969	0.0951135
28.7	0.0913292	0.100958	0.000115373	0.0949305	0.000120127	0.0950506
28.8	0.0865799	0.0991847	0.000115512	0.0948683	0.000119294	0.0949875
28.9	0.0710082	0.0942145	0.000112608	0.0948059	0.00011847	0.0949244
29	0.0808148	0.102553	0.000113928	0.0947434	0.000117654	0.0948611
29.1	0.0808116	0.0969511	0.000110351	0.0946808	0.000116847	0.0947976
29.2	0.0721367	0.0904472	0.000113538	0.094618	0.000116048	0.0947341
29.3	0.0785374	0.075494	0.000108834	0.0945552	0.000115258	0.0946704
29.4	0.0751199	0.0907332	0.000106893	0.0944921	0.000114475	0.0946066
29.5	0.0799364	0.0916066	0.000111751	0.094429	0.0001137	0.0945427
29.6	0.0954598	0.0867413	0.000108056	0.0943657	0.000112933	0.0944786
29.7	0.0855795	0.0833958	0.000105897	0.0943023	0.000112174	0.0944145
29.8	0.0837882	0.0913134	0.000107893	0.0942388	0.000111422	0.0943502
29.9	0.0663815	0.0928866	0.000105351	0.0941751	0.000110678	0.0942858
30	0.0826599	0.0878341	0.000103985	0.0941113	0.000109942	0.0942213
30.1	0.103877	0.0963702	0.000104851	0.0940474	0.000109212	0.0941566
30.2	0.0981607	0.10072	0.000107253	0.0939834	0.00010849	0.0940919
30.3	0.0798759	0.0856323	0.000103224	0.0939192	0.000107775	0.094027
30.4	0.0846224	0.0866616	0.000102775	0.0938549	0.000107067	0.093962
30.5	0.0922852	0.0870104	0.000100654	0.0937905	0.000106366	0.0938969
30.6	0.0837906	0.0863045	0.000101497	0.093726	0.000105672	0.0938317
30.7	0.0816096	0.0876216	9.96489e-05	0.0936613	0.000104985	0.0937663
30.8	0.0749523	0.0949199	0.000103893	0.0935965	0.000104305	0.0937009
30.9	0.0791366	0.0911205	9.53969e-05	0.0935316	0.00010363	0.0936353
31	0.0930315	0.0780207	9.94093e-05	0.0934666	0.000102963	0.0935696
31.1	0.0910404	0.0906957	0.000102619	0.0934015	0.000102302	0.0935038
31.2	0.078158	0.0901468	9.0163e-05	0.0933362	0.000101647	0.0934379
31.3	0.0820911	0.0917928	0.000102847	0.0932709	0.000100999	0.0933719
31.4	0.0927331	0.10588	9.16058e-05	0.0932054	0.000100356	0.0933057
31.5	0.0839449	0.0952028	9.84656e-05	0.0931398	9.97203e-05	0.0932395
31.6	0.0801847	0.10096	9.09181e-05	0.093074	9.90901e-05	0.0931731
31.7	0.0843162	0.094585	9.79276e-05	0.0930082	9.84659e-05	0.0931067
31.8	0.0775888	0.0839352	9.08e-05	0.0929422	9.78476e-05	0.0930401
31.9	0.0694979	0.0946621	9.4556e-05	0.0928762	9.72351e-05	0.0929734
32	0.069783	0.0909605	8.97795e-05	0.09281	9.66284e-05	0.0929066
32.1	0.0771193	0.0771213	9.32423e-05	0.0927437	9.60272e-05	0.0928397
32.2	0.071952	0.0782408	9.19552e-05	0.0926773	9.54317e-05	0.0927727
32.3	0.0795468	0.0835379	9.12917e-05	0.0926108	9.48417e-05	0.0927056
32.4	0.0830653	0.0847475	8.72315e-05	0.0925442	9.42572e-05	0.0926384
32.5	0.0792814	0.097039	9.19201e-05	0.0924774	9.3678e-05	0.0925711
32.6	0.069017	0.0829053	8.72425e-05	0.0924106	9.31042e-05	0.0925037
32.7	0.077596	0.0777154	8.97735e-05	0.0923436	9.25356e-05	0.0924362
32.8	0.0853876	0.0928071	9.02434e-05	0.0922766	9.19723e-05	0.0923685
32.9	0.0908776	0.0897686	8.35189e-05	0.0922094	9.1414e-05	0.0923008
33	0.0921068	0.0888531	9.22555e-05	0.0921421	9.08608e-05	0.092233
33.1	0.083322	0.0913177	8.44521e-05	0.0920747	9.03126e-05	0.0921651
33.2	0.0873594	0.0993745	8.41857e-05	0.0920073	8.97694e-05	0.092097
33.3	0.0800786	0.0950752	8.97184e-05	0.0919397	8.92311e-05	0.0920289
33.4	0.0876121	0.075882	8.18701e-05	0.091872	8.86975e-05	0.0919607
33.5	0.0825657	0.0750877	8.06652e-05	0.0918042	8.81688e-05	0.0918923
33.6	0.0829277	0.0974174	8.75897e-05	0.0917363	8.76448e-05	0.0918239
33.7	0.0663135	0.0936513	8.04717e-05	0.0916683	8.71254e-05	0.0917554
33.8	0.0838008	0.0972535	8.46024e-05	0.0916002	8.66106e-05	0.0916868
33.9	0.0956701	0.0996385	8.29166e-05	0.091532	8.61004e-05	0.0916181
34	0.0823734	0.116019	8.18538e-05	0.0914637	8.55947e-05	0.0915493
34.1	0.0817355	0.103259	8.27636e-05	0.0913953	8.50934e-05	0.0914804
34.2	0.0598923	0.0914341	8.28622e-05	0.0913268	8.45965e-05	0.0914114
34.3	0.0543169	0.0947112	8.01628e-05	0.0912582	8.41039e-05	0.0913423
34.4	0.0665365	0.102134	7.93838e-05	0.0911895	8.36157e-05	0.0912731
34.5	0.0741281	0.0942255	8.26017e-05	0.0911207	8.31316e-05	0.0912038
34.6	0.0767304	0.0882258	7.62673e-05	0.0910518	8.26518e-05	0.0911345
34.7	0.066786	0.0970411	8.13583e-05	0.0909828	8.21761e-05	0.091065
34.8	0.0663094	0.0982261	7.59534e-05	0.0909138	8.17045e-05	0.0909955
34.9	0.0645159	0.0769894	8.05211e-05	0.0908446	8.1237e-05	0.0909258
35	0.0622073	0.0842804	7.46603e-05	0.0907754	8.07734e-05	0.0908561
35.1	0.0779666	0.0920566	7.85488e-05	0.090706	8.03138e-05	0.0907863
35.2	0.0897479	0.099396	7.89867e-05	0.0906366	7.98581e-05	0.0907164
35.3	0.0925465	0.0895613	7.4098e-05	0.090567	7.94063e-05	0.0906464
35.4	0.0804928	0.084903	7.78366e-05	0.0904974	7.89583e-05	0.0905764
35.5	0.0750367	0.0967605	6.99401e-05	0.0904277	7.85141e-05	0.0905062
35.6	0.0781473	0.0855069	7.96018e-05	0.0903579	7.80737e-05	0.090436
35.7	0.0850668	0.0850728	7.14996e-05	0.090288	7.76369e-05	0.0903656
35.8	0.0742308	0.089659	7.6025e-05	0.090218	7.72038e-05	0.0902952
35.9	0.0689683	0.0807032	7.27953e-05	0.090148	7.67743e-05	0.0902247
36	0.0711492	0.0961009	7.52858e-05	0.0900778	7.63483e-05	0.0901542
36.1	0.0832902	0.0849416	6.82052e-05	0.0900076	7.59259e-05	0.0900835
36.2	0.0909261	0.0767633	7.79106e-05	0.0899372	7.5507e-05	0.0900128
36.3	0.0825188	0.0867962	6.6103e-05	0.0898668	7.50916e-05	0.0899419
36.4	0.0742498	0.0957047	7.48932e-05	0.0897964	7.46796e-05	0.089871
36.5	0.0789853	0.0899713	7.15054e-05	0.0897258	7.42709e-05	0.0898001
36.6	0.0855365	0.0918866	6.76219e-05	0.0896551	7.38656e-05	0.089729
36.7	0.0789857	0.0814679	7.35692e-05	0.0895844	7.34636e-05	0.0896579
36.8	0.0741752	0.0917484	6.94056e-05	0.0895136	7.30649e-05	0.0895866
36.9	0.0858237	0.0893165	6.86873e-05	0.0894427	7.26694e-05	0.0895153
37	0.091194	0.0959058	6.83513e-05	0.0893717	7.22772e-05	0.089444
37.1	0.08757	0.0922434	7.26568e-05	0.0893006	7.18881e-05	0.0893725
37.2	0.0737648	0.082628	6.63022e-05	0.0892295	7.15021e-05	0.089301
37.3	0.0645536	0.0737626	6.86005e-05	0.0891583	7.11192e-05	0.0892294
37.4	0.0658662	0.0788467	6.70152e-05	0.089087	7.07394e-05	0.0891577
37.5	0.0801186	0.0895098	6.46938e-05	0.0890156	7.03626e-05	0.089086
37.6	0.0826066	0.0828632	6.81421e-05	0.0889442	6.99888e-05	0.0890142
37.7	0.0711373	0.078351	6.72122e-05	0.0888727	6.9618e-05	0.0889423
37.8	0.0712322	0.0962122	6.53689e-05	0.0888011	6.92502e-05	0.0888703
37.9	0.0777009	0.105585	6.91723e-05	0.0887294	6.88852e-05	0.0887983
38	0.087864	0.0959093	6.36732e-05	0.0886577	6.85232e-05	0.0887262
38.1	0.0782352	0.0842059	6.53663e-05	0.0885859	6.81639e-05	0.088654
38.2	0.0741107	0.0878132	6.61661e-05	0.088514	6.78075e-05	0.0885818
38.3	0.0719666	0.0878409	6.35493e-05	0.088442	6.74539e-05	0.0885095
38.4	0.0765092	0.0876517	6.54885e-05	0.08837	6.7103e-05	0.0884371
38.5	0.0774029	0.0767193	6.26471e-05	0.0882979	6.67549e-05	0.0883647
38.6	0.0707476	0.0739023	6.35027e-05	0.0882257	6.64095e-05	0.0882922
38.7	0.0788846	0.0863474	6.4493e-05	0.0881535	6.60667e-05	0.0882196
38.8	0.0762302	0.0973831	6.21677e-05	0.0880812	6.57266e-05	0.0881469
38.9	0.0803176	0.0908587	6.08793e-05	0.0880088	6.53891e-05	0.0880742
39	0.0702267	0.0798254	6.51822e-05	0.0879364	6.50542e-05	0.0880015
39.1	0.0838919	0.0827508	6.1785e-05	0.0878639	6.47219e-05	0.0879286
39.2	0.0989364	0.0803637	6.12248e-05	0.0877913	6.43921e-05	0.0878557
39.3	0.0897434	0.0784506	6.30307e-05	0.0877187	6.40648e-05	0.0877828
39.4	0.07394	0.0778126	5.87111e-05	0.087646	6.374e-05	0.0877097
39.5	0.0731038	0.0885982	6.11834e-05	0.0875732	6.34177e-05	0.0876366
39.6	0.0838997	0.0801979	5.94143e-05	0.0875004	6.30978e-05	0.0875635
39.7	0.0749151	0.0752942	6.20812e-05	0.0874275	6.27803e-05	0.0874903
39.8	0.0708734	0.0751713	5.85547e-05	0.0873546	6.24652e-05	0.087417
39.9	0.0812127	0.0790348	6.18886e-05	0.0872816	6.21525e-05	0.0873437
40	0.0849961	0.0921496	5.61916e-05	0.0872085	6.18421e-05	0.0872703
40.1	0.0799098	0.0884108	6.07307e-05	0.0871353	6.15341e-05	0.0871969
40.2	0.0634016	0.0970597	5.69017e-05	0.0870622	6.12283e-05	0.0871234
40.3	0.0813266	0.0983718	6.12836e-05	0.0869889	6.09248e-05	0.0870498
40.4	0.0893136	0.0898235	5.34082e-05	0.0869156	6.06236e-05	0.0869762
40.5	0.0887942	0.095039	6.03921e-05	0.0868422	6.03246e-05	0.0869025
40.6	0.0821358	0.0892237	5.75738e-05	0.0867688	6.00278e-05	0.0868288
40.7	0.0708258	0.0778587	5.43844e-05	0.0866953	5.97332e-05	0.086755
40.8	0.0846268	0.0773756	6.02656e-05	0.0866218	5.94407e-05	0.0866812
40.9	0.0832401	0.0886275	5.37638e-05	0.0865482	5.91504e-05	0.0866073
41	0.0723992	0.0902367	5.84612e-05	0.0864745	5.88622e-05	0.0865334
41.1	0.0732807	0.0869488	5.56118e-05	0.0864008	5.85762e-05	0.0864594
41.2	0.0631634	0.0828454	5.57659e-05	0.0863271	5.82922e-05	0.0863854
41.3	0.0704498	0.0844132	5.64473e-05	0.0862533	5.80102e-05	0.0863113
41.4	0.0724498	0.0908661	5.44666e-05	0.0861794	5.77303e-05	0.0862371
41.5	0.0743917	0.0877533	5.4042e-05	0.0861055	5.74524e-05	0.0861629
41.6	0.0692948	0.077912	5.57535e-05	0.0860315	5.71765e-05	0.0860887
41.7	0.0737731	0.086891	5.44813e-05	0.0859575	5.69026e-05	0.0860144
41.8	0.0765192	0.0987631	5.42369e-05	0.0858835	5.66307e-05	0.0859401
41.9	0.0652018	0.101011	5.44499e-05	0.0858093	5.63607e-05	0.0858657
42	0.0587151	0.084902	5.14555e-05	0.0857352	5.60926e-05	0.0857913
42.1	0.0675841	0.0970019	5.56456e-05	0.085661	5.58265e-05	0.0857168
42.2	0.0636321	0.0766226	5.22197e-05	0.0855867	5.55622e-05	0.0856423
42.3	0.0574484	0.0909541	5.25297e-05	0.0855124	5.52998e-05	0.0855677
42.4	0.0636552	0.100718	5.21784e-05	0.085438	5.50393e-05	0.0854931
42.5	0.0821199	0.0873322	5.34993e-05	0.0853637	5.47806e-05	0.0854184
42.6	0.0708672	0.0941716	5.12148e-05	0.0852892	5.45237e-05	0.0853437
42.7	0.0731941	0.0894609	5.2284e-05	0.0852147	5.42686e-05	0.085269
42.8	0.0687817	0.100825	5.41167e-05	0.0851402	5.40153e-05	0.0851942
42.9	0.0665597	0.0758978	4.93019e-05	0.0850656	5.37638e-05	0.0851194
43	0.0720251	0.0754497	5.31435e-05	0.084991	5.3514e-05	0.0850445
43.1	0.0720018	0.0738637	4.95642e-05	0.0849163	5.3266e-05	0.0849696
43.2	0.0722544	0.0867324	5.25696e-05	0.0848416	5.30197e-05	0.0848946
43.3	0.0671371	0.0986846	4.94713e-05	0.0847669	5.27751e-05	0.0848197
43.4	0.076713	0.090654	5.10624e-05	0.0846921	5.25321e-05	0.0847446
43.5	0.07214	0.0807884	4.8669e-05	0.0846173	5.22909e-05	0.0846696
43.6	0.0574335	0.0758887	5.11048e-05	0.0845424	5.20513e-05	0.0845945
43.7	0.0739544	0.0757329	4.90875e-05	0.0844675	5.18133e-05	0.0845193
43.8	0.0738702	0.0771055	5.00443e-05	0.0843926	5.1577e-05	0.0844441
43.9	0.0691649	0.100069	4.77394e-05	0.0843176	5.13423e-05	0.0843689
44	0.0632857	0.0852265	5.09667e-05	0.0842426	5.11092e-05	0.0842937
44.1	0.063011	0.0582856	4.8026e-05	0.0841675	5.08777e-05	0.0842184
44.2	0.0676007	0.0860192	4.88542e-05	0.0840924	5.06477e-05	0.0841431
44.3	0.0717403	0.0809142	4.76003e-05	0.0840173	5.04193e-05	0.0840677
44.4	0.064869	0.075044	4.90798e-05	0.0839421	5.01925e-05	0.0839923
44.5	0.0684798	0.0859756	4.57515e-05	0.0838669	4.99671e-05	0.0839169
44.6	0.0794155	0.093019	4.83658e-05	0.0837917	4.97433e-05	0.0838414
44.7	0.0894735	0.0858621	4.91732e-05	0.0837164	4.9521e-05	0.0837659
44.8	0.0848382	0.0883043	4.55205e-05	0.0836411	4.93002e-05	0.0836904
44.9	0.0823763	0.0841882	4.88237e-05	0.0835658	4.90808e-05	0.0836149
45	0.0815368	0.0839588	4.47646e-05	0.0834904	4.88629e-05	0.0835393
45.1	0.0745638	0.081881	4.79406e-05	0.083415	4.86465e-05	0.0834637
45.2	0.0783117	0.0788563	4.70966e-05	0.0833396	4.84315e-05	0.083388
45.3	0.0670027	0.0894883	4.60483e-05	0.0832642	4.82179e-05	0.0833124
45.4	0.0530108	0.0911309	4.66888e-05	0.0831887	4.80057e-05	0.0832367
45.5	0.073523	0.0917171	4.57849e-05	0.0831132	4.77949e-05	0.083161
45.6	0.0821761	0.0817279	4.53566e-05	0.0830376	4.75855e-05	0.0830852
45.7	0.0653555	0.0675307	4.56364e-05	0.082962	4.73775e-05	0.0830094
45.8	0.0777499	0.0722135	4.4001e-05	0.0828865	4.71708e-05	0.0829336
45.9	0.0855493	0.0795338	4.53242e-05	0.0828108	4.69655e-05	0.0828578
46	0.0791094	0.0785813	4.58632e-05	0.0827352	4.67615e-05	0.0827819
46.1	0.0722296	0.075148	4.18108e-05	0.0826595	4.65589e-05	0.0827061
46.2	0.075281	0.0903399	4.76941e-05	0.0825838	4.63576e-05	0.0826301
46.3	0.0802293	0.0973413	4.18103e-05	0.0825081	4.61575e-05	0.0825542
46.4	0.0679023	0.0885625	4.48539e-05	0.0824323	4.59588e-05	0.0824783
46.5	0.0638363	0.0844587	4.31089e-05	0.0823565	4.57613e-05	0.0824023
46.6	0.0602797	0.0736455	4.46988e-05	0.0822807	4.55651e-05	0.0823263
46.7	0.0641233	0.0769847	4.50821e-05	0.0822049	4.53702e-05	0.0822503
46.8	0.0685625	0.0718511	4.163e-05	0.0821291	4.51765e-05	0.0821742
46.9	0.0777078	0.0752736	4.47275e-05	0.0820532	4.49841e-05	0.0820982
47	0.0894767	0.0862535	4.06117e-05	0.0819773	4.47929e-05	0.0820221
47.1	0.0835249	0.0771772	4.43751e-05	0.0819014	4.46029e-05	0.081946
47.2	0.0673268	0.0834117	4.13239e-05	0.0818255	4.44141e-05	0.0818699
47.3	0.0673693	0.0793071	4.41546e-05	0.0817495	4.42265e-05	0.0817937
47.4	0.0650754	0.071317	3.99683e-05	0.0816735	4.40401e-05	0.0817176
47.5	0.0644266	0.075049	4.45422e-05	0.0815975	4.38548e-05	0.0816414
47.6	0.0709293	0.070361	3.91385e-05	0.0815215	4.36707e-05	0.0815652
47.7	0.0552994	0.0797302	4.2323e-05	0.0814455	4.34878e-05	0.081489
47.8	0.0535777	0.086424	4.21351e-05	0.0813695	4.33061e-05	0.0814128
47.9	0.0611931	0.0784673	4.08679e-05	0.0812934	4.31254e-05	0.0813365
48	0.076614	0.0708756	4.04981e-05	0.0812173	4.29459e-05	0.0812603
48.1	0.0739027	0.07945	4.2553e-05	0.0811412	4.27676e-05	0.081184
48.2	0.0512847	0.0928922	4.01728e-05	0.0810651	4.25903e-05	0.0811077
48.3	0.0637335	0.0862407	4.02182e-05	0.080989	4.24141e-05	0.0810314
48.4	0.0742529	0.079414	4.06469e-05	0.0809129	4.2239e-05	0.0809551
48.5	0.066478	0.0793947	3.92448e-05	0.0808367	4.2065e-05	0.0808788
48.6	0.0598663	0.0828498	4.16918e-05	0.0807606	4.18921e-05	0.0808024
48.7	0.0736362	0.0829551	3.92786e-05	0.0806844	4.17202e-05	0.0807261
48.8	0.0812632	0.0722437	3.96944e-05	0.0806082	4.15494e-05	0.0806497
48.9	0.0823101	0.0692334	3.95244e-05	0.080532	4.13797e-05	0.0805734
49	0.0745125	0.0746566	3.89844e-05	0.0804558	4.12109e-05	0.080497
49.1	0.0725623	0.0813737	3.94726e-05	0.0803795	4.10432e-05	0.0804206
49.2	0.0754173	0.0919245	3.96888e-05	0.0803033	4.08766e-05	0.0803442
49.3	0.0733789	0.0728737	3.95518e-05	0.0802271	4.07109e-05	0.0802678
49.4	0.0735795	0.0764356	3.86904e-05	0.0801508	4.05462e-05	0.0801913
49.5	0.0756951	0.0850597	3.89397e-05	0.0800745	4.03826e-05	0.0801149
49.6	0.0732081	0.0828275	3.74687e-05	0.0799983	4.02199e-05	0.0800385
49.7	0.0694871	0.0967658	3.90216e-05	0.079922	4.00582e-05	0.079962
49.8	0.0723173	0.0943686	3.87915e-05	0.0798457	3.98975e-05	0.0798856
49.9	0.0792372	0.0660216	3.6087e-05	0.0797694	3.97378e-05	0.0798091
50	0.079084	0.0744227	3.88682e-05	0.0796931	3.9579e-05	0.0797327
50.1	0.0772239	0.0801118	3.90585e-05	0.0796168	3.94211e-05	0.0796562
50.2	0.0669142	0.0785018	3.52123e-05	0.0795405	3.92642e-05	0.0795797
50.3	0.0799487	0.0729582	3.99194e-05	0.0794641	3.91083e-05	0.0795032
50.4	0.081301	0.0856542	3.58775e-05	0.0793878	3.89532e-05	0.0794268
50.5	0.0785554	0.0784529	3.73214e-05	0.0793115	3.87991e-05	0.0793503
50.6	0.0731621	0.0835726	3.79573e-05	0.0792351	3.86459e-05	0.0792738
50.7	0.081011	0.0775153	3.56904e-05	0.0791588	3.84936e-05	0.0791973
50.8	0.0891252	0.078002	3.75654e-05	0.0790824	3.83422e-05	0.0791208
50.9	0.0798281	0.0845702	3.53073e-05	0.0790061	3.81917e-05	0.0790443
51	0.0772185	0.0879648	3.72717e-05	0.0789298	3.80421e-05	0.0789678
51.1	0.0647351	0.085954	3.46986e-05	0.0788534	3.78933e-05	0.0788913
51.2	0.074849	0.0881433	3.82252e-05	0.078777	3.77455e-05	0.0788148
51.3	0.0783513	0.0812325	3.50719e-05	0.0787007	3.75984e-05	0.0787383
51.4	0.0779085	0.0742875	3.63463e-05	0.0786243	3.74523e-05	0.0786618
51.5	0.0759139	0.0968706	3.43486e-05	0.078548	3.7307e-05	0.0785853
51.6	0.0783803	0.0935656	3.77667e-05	0.0784716	3.71625e-05	0.0785088
51.7	0.0760303	0.0749054	3.34479e-05	0.0783953	3.70189e-05	0.0784323
51.8	0.06583	0.0736284	3.64451e-05	0.0783189	3.68761e-05	0.0783558
51.9	0.0658954	0.073718	3.41839e-05	0.0782426	3.67341e-05	0.0782793
52	0.0612281	0.0805786	3.50201e-05	0.0781662	3.6593e-05	0.0782028
52.1	0.0543525	0.0756109	3.57621e-05	0.0780899	3.64526e-05	0.0781263
52.2	0.0687642	0.0747217	3.36528e-05	0.0780135	3.63131e-05	0.0780498
52.3	0.075932	0.0650025	3.61104e-05	0.0779372	3.61744e-05	0.0779734
52.4	0.0718856	0.0701888	3.38182e-05	0.0778608	3.60364e-05	0.0778969
52.5	0.0568806	0.0738618	3.42065e-05	0.0777845	3.58993e-05	0.0778204
52.6	0.0476298	0.0757759	3.38127e-05	0.0777082	3.57629e-05	0.0777439
52.7	0.0576503	0.0776677	3.50113e-05	0.0776319	3.56273e-05	0.0776675
52.8	0.0637041	0.0793737	3.25264e-05	0.0775555	3.54925e-05	0.077591
52.9	0.071478	0.0702065	3.48467e-05	0.0774792	3.53584e-05	0.0775146
53	0.0684795	0.07791	3.32877e-05	0.0774029	3.52251e-05	0.0774381
53.1	0.0726943	0.0790997	3.2614e-05	0.0773266	3.50926e-05	0.0773617
53.2	0.0725063	0.0688052	3.64312e-05	0.0772503	3.49608e-05	0.0772853
53.3	0.0720725	0.064801	3.07028e-05	0.077174	3.48297e-05	0.0772089
53.4	0.0595712	0.0694703	3.42978e-05	0.0770978	3.46994e-05	0.0771325
53.5	0.0628384	0.0637183	3.39164e-05	0.0770215	3.45698e-05	0.0770561
53.6	0.0715234	0.0705165	3.26959e-05	0.0769452	3.44409e-05	0.0769797
53.7	0.0679284	0.0627096	3.27458e-05	0.076869	3.43128e-05	0.0769033
53.8	0.060159	0.067111	3.38097e-05	0.0767927	3.41853e-05	0.0768269
53.9	0.0725016	0.0772547	3.14789e-05	0.0767165	3.40586e-05	0.0767505
54	0.0755855	0.0675284	3.29505e-05	0.0766403	3.39326e-05	0.0766742
54.1	0.0685743	0.0748661	3.28362e-05	0.0765641	3.38073e-05	0.0765979
54.2	0.0559759	0.0794979	3.25574e-05	0.0764878	3.36826e-05	0.0765215
54.3	0.0540011	0.0764927	3.26652e-05	0.0764117	3.35587e-05	0.0764452
54.4	0.0564537	0.0721084	3.18393e-05	0.0763355	3.34354e-05	0.0763689
54.5	0.0526452	0.0758104	3.12505e-05	0.0762593	3.33128e-05	0.0762926
54.6	0.0640416	0.076277	3.12558e-05	0.0761831	3.31909e-05	0.0762163
54.7	0.0626887	0.0660484	3.29769e-05	0.076107	3.30697e-05	0.0761401
54.8	0.0623101	0.0750791	2.96673e-05	0.0760309	3.29491e-05	0.0760638
54.9	0.0718282	0.0706759	3.31132e-05	0.0759548	3.28292e-05	0.0759876
55	0.0605048	0.0796317	3.02987e-05	0.0758787	3.27099e-05	0.0759114
55.1	0.058409	0.0871393	3.24117e-05	0.0758026	3.25913e-05	0.0758352
55.2	0.0685481	0.0847408	3.08642e-05	0.0757265	3.24733e-05	0.075759
55.3	0.0735532	0.0856735	3.10422e-05	0.0756504	3.2356e-05	0.0756828
55.4	0.0666367	0.0784037	3.10115e-05	0.0755744	3.22393e-05	0.0756066
55.5	0.0660472	0.063035	3.19595e-05	0.0754984	3.21232e-05	0.0755305
55.6	0.0643645	0.0678259	2.88426e-05	0.0754223	3.20077e-05	0.0754544
55.7	0.0601834	0.0768635	3.24255e-05	0.0753464	3.18929e-05	0.0753782
55.8	0.0591025	0.0777936	2.89738e-05	0.0752704	3.17787e-05	0.0753022
55.9	0.0734507	0.0846097	3.0123e-05	0.0751944	3.16651e-05	0.0752261
56	0.0782656	0.0704908	2.99189e-05	0.0751185	3.15521e-05	0.07515
56.1	0.0704197	0.0695087	3.0488e-05	0.0750425	3.14397e-05	0.075074
56.2	0.0759733	0.0705693	3.08541e-05	0.0749666	3.13279e-05	0.074998
56.3	0.0596275	0.072811	2.92467e-05	0.0748907	3.12168e-05	0.074922
56.4	0.0706654	0.0867477	3.06704e-05	0.0748149	3.11062e-05	0.074846
56.5	0.0699861	0.0829271	2.78942e-05	0.074739	3.09961e-05	0.07477
56.6	0.0593239	0.0764657	3.07527e-05	0.0746632	3.08867e-05	0.0746941
56.7	0.0699076	0.0688658	2.90013e-05	0.0745874	3.07779e-05	0.0746182
56.8	0.0669683	0.079201	2.90423e-05	0.0745116	3.06696e-05	0.0745423
56.9	0.0658853	0.0828757	2.94553e-05	0.0744358	3.05619e-05	0.0744664
57	0.0640246	0.0756329	2.96943e-05	0.0743601	3.04547e-05	0.0743905
57.1	0.0540215	0.0650597	2.80922e-05	0.0742843	3.03482e-05	0.0743147
57.2	0.0462589	0.0792949	2.90597e-05	0.0742086	3.02421e-05	0.0742389
57.3	0.0571836	0.0860454	3.01621e-05	0.074133	3.01367e-05	0.0741631
57.4	0.0566974	0.0861413	2.70082e-05	0.0740573	3.00318e-05	0.0740873
57.5	0.0613617	0.0798867	3.0453e-05	0.0739817	2.99274e-05	0.0740116
57.6	0.0501298	0.0644431	2.77799e-05	0.073906	2.98236e-05	0.0739359
57.7	0.0745354	0.0693746	2.92085e-05	0.0738305	2.97203e-05	0.0738602
57.8	0.0725114	0.074645	2.80884e-05	0.0737549	2.96175e-05	0.0737845
57.9	0.057379	0.0648928	2.80438e-05	0.0736793	2.95153e-05	0.0737089
58	0.0578092	0.0732269	2.78959e-05	0.0736038	2.94136e-05	0.0736332
58.1	0.0587587	0.0744878	2.9546e-05	0.0735283	2.93125e-05	0.0735576
58.2	0.0672914	0.0751379	2.72181e-05	0.0734529	2.92118e-05	0.0734821
58.3	0.0663082	0.0703811	2.83929e-05	0.0733774	2.91117e-05	0.0734065
58.4	0.0571127	0.0806734	2.76516e-05	0.073302	2.90121e-05	0.073331
58.5	0.0638643	0.0837237	2.63354e-05	0.0732266	2.8913e-05	0.0732555
58.6	0.0584193	0.0752041	2.93297e-05	0.0731512	2.88144e-05	0.07318
58.7	0.0620349	0.0644816	2.54027e-05	0.0730759	2.87163e-05	0.0731046
58.8	0.0590735	0.0687019	2.92032e-05	0.0730006	2.86187e-05	0.0730292
58.9	0.0645109	0.0634155	2.68141e-05	0.0729253	2.85216e-05	0.0729538
59	0.0626808	0.0637548	2.72447e-05	0.07285	2.8425e-05	0.0728785
59.1	0.0584484	0.0659438	2.70407e-05	0.0727748	2.83289e-05	0.0728031
59.2	0.0714784	0.0700574	2.80889e-05	0.0726996	2.82333e-05	0.0727278
59.3	0.0672358	0.0695356	2.63972e-05	0.0726244	2.81381e-05	0.0726526
59.4	0.0543696	0.0692251	2.69235e-05	0.0725493	2.80435e-05	0.0725773
59.5	0.0612387	0.0661479	2.65927e-05	0.0724742	2.79493e-05	0.0725021
59.6	0.0670501	0.0608111	2.72117e-05	0.0723991	2.78556e-05	0.0724269
59.7	0.0545882	0.0647982	2.54926e-05	0.072324	2.77623e-05	0.0723518
59.8	0.0564891	0.077075	2.72046e-05	0.072249	2.76696e-05	0.0722767
59.9	0.0669158	0.0719677	2.51996e-05	0.072174	2.75772e-05	0.0722016
60	0.0592219	0.0719089	2.68887e-05	0.072099	2.74854e-05	0.0721265
60.1	0.0505214	0.0753696	2.6364e-05	0.0720241	2.7394e-05	0.0720515
60.2	0.0555302	0.0693243	2.60093e-05	0.0719492	2.73031e-05	0.0719765
60.3	0.05972	0.0683642	2.62092e-05	0.0718743	2.72126e-05	0.0719015
60.4	0.070734	0.0706224	2.58628e-05	0.0717995	2.71226e-05	0.0718266
60.5	0.0633425	0.0627104	2.57695e-05	0.0717247	2.7033e-05	0.0717517
60.6	0.0624485	0.0725973	2.53826e-05	0.0716499	2.69438e-05	0.0716769
60.7	0.0608288	0.082419	2.60693e-05	0.0715752	2.68551e-05	0.071602
60.8	0.0691203	0.0641063	2.57352e-05	0.0715005	2.67669e-05	0.0715272
60.9	0.0675563	0.0661879	2.48255e-05	0.0714258	2.6679e-05	0.0714525
61	0.0575408	0.0579756	2.52586e-05	0.0713511	2.65916e-05	0.0713777
61.1	0.0585699	0.0693348	2.61912e-05	0.0712765	2.65047e-05	0.071303
61.2	0.0641112	0.0697206	2.46764e-05	0.071202	2.64181e-05	0.0712284
61.3	0.0594233	0.0638883	2.54275e-05	0.0711274	2.6332e-05	0.0711537
61.4	0.0590402	0.0713493	2.49246e-05	0.0710529	2.62463e-05	0.0710792
61.5	0.067709	0.0659506	2.48229e-05	0.0709784	2.6161e-05	0.0710046
61.6	0.0596942	0.0657413	2.54126e-05	0.070904	2.60761e-05	0.0709301
61.7	0.0551778	0.0561362	2.44831e-05	0.0708296	2.59917e-05	0.0708556
61.8	0.0640595	0.0640964	2.53222e-05	0.0707552	2.59076e-05	0.0707811
61.9	0.0569143	0.0773329	2.43853e-05	0.0706809	2.5824e-05	0.0707067
62	0.0430584	0.0731952	2.50169e-05	0.0706066	2.57407e-05	0.0706324
62.1	0.0442834	0.0545735	2.42876e-05	0.0705324	2.56579e-05	0.070558
62.2	0.0495492	0.0648673	2.48919e-05	0.0704581	2.55755e-05	0.0704837
62.3	0.0519412	0.0845739	2.44996e-05	0.070384	2.54934e-05	0.0704094
62.4	0.0624267	0.0711662	2.43993e-05	0.0703098	2.54118e-05	0.0703352
62.5	0.0549684	0.0674404	2.41782e-05	0.0702357	2.53305e-05	0.070261
62.6	0.0590731	0.0706169	2.40018e-05	0.0701616	2.52497e-05	0.0701869
62.7	0.0539681	0.0761511	2.54944e-05	0.0700876	2.51692e-05	0.0701128
62.8	0.0529349	0.0756702	2.21944e-05	0.0700136	2.50891e-05	0.0700387
62.9	0.064743	0.0616419	2.5035e-05	0.0699396	2.50094e-05	0.0699647
63	0.0660525	0.0616965	2.36524e-05	0.0698657	2.49301e-05	0.0698907
63.1	0.072095	0.0865837	2.39576e-05	0.0697919	2.48511e-05	0.0698167
63.2	0.0654801	0.0857461	2.40792e-05	0.069718	2.47725e-05	0.0697428
63.3	0.0657172	0.0704617	2.32663e-05	0.0696442	2.46943e-05	0.0696689
63.4	0.0707448	0.0676645	2.35885e-05	0.0695705	2.46165e-05	0.0695951
63.5	0.0692744	0.0656223	2.34445e-05	0.0694967	2.4539e-05	0.0695213
63.6	0.0575146	0.0642807	2.30849e-05	0.0694231	2.44619e-05	0.0694475
63.7	0.0646568	0.0665928	2.43777e-05	0.0693494	2.43852e-05	0.0693738
63.8	0.0619982	0.0691186	2.27441e-05	0.0692758	2.43088e-05	0.0693001
63.9	0.0673153	0.060552	2.36614e-05	0.0692023	2.42328e-05	0.0692265
64	0.0597892	0.0600376	2.29438e-05	0.0691287	2.41571e-05	0.0691529
64.1	0.0537877	0.06498	2.2547e-05	0.0690553	2.40818e-05	0.0690794
64.2	0.0540608	0.0669025	2.38524e-05	0.0689818	2.40068e-05	0.0690058
64.3	0.055331	0.0699746	2.2933e-05	0.0689085	2.39322e-05	0.0689324
64.4	0.0634875	0.0708165	2.17794e-05	0.0688351	2.38579e-05	0.068859
64.5	0.0678293	0.0789783	2.44128e-05	0.0687618	2.3784e-05	0.0687856
64.6	0.0639234	0.0779617	2.16238e-05	0.0686885	2.37104e-05	0.0687122
64.7	0.0600892	0.0706856	2.30707e-05	0.0686153	2.36372e-05	0.0686389
64.8	0.0649983	0.0640132	2.19618e-05	0.0685421	2.35643e-05	0.0685657
64.9	0.0638057	0.0637044	2.28868e-05	0.068469	2.34917e-05	0.0684925
65	0.0628112	0.0647829	2.20846e-05	0.0683959	2.34195e-05	0.0684193
65.1	0.0602397	0.0747745	2.27781e-05	0.0683229	2.33476e-05	0.0683462
65.2	0.0622371	0.0630871	2.22971e-05	0.0682499	2.32761e-05	0.0682731
65.3	0.0636263	0.0680764	2.18332e-05	0.0681769	2.32048e-05	0.0682001
65.4	0.0650635	0.0725353	2.24049e-05	0.068104	2.31339e-05	0.0681271
65.5	0.0618665	0.0555642	2.11417e-05	0.0680311	2.30633e-05	0.0680542
65.6	0.0611058	0.072979	2.28693e-05	0.0679583	2.29931e-05	0.0679813
65.7	0.0654577	0.0823955	2.19943e-05	0.0678855	2.29231e-05	0.0679084
65.8	0.0565348	0.0783888	2.20799e-05	0.0678128	2.28535e-05	0.0678356
65.9	0.053644	0.0649409	2.1619e-05	0.0677401	2.27842e-05	0.0677629
66	0.0514938	0.0710487	2.16288e-05	0.0676674	2.27152e-05	0.0676902
66.1	0.050106	0.0635356	2.17605e-05	0.0675948	2.26465e-05	0.0676175
66.2	0.0623983	0.061098	2.22844e-05	0.0675223	2.25782e-05	0.0675449
66.3	0.0615187	0.0597919	2.09646e-05	0.0674498	2.25101e-05	0.0674723
66.4	0.054441	0.0578486	2.22839e-05	0.0673773	2.24424e-05	0.0673998
66.5	0.0505644	0.0673785	2.16633e-05	0.0673049	2.23749e-05	0.0673273
66.6	0.0594035	0.0696507	2.117e-05	0.0672325	2.23078e-05	0.0672549
66.7	0.0596783	0.0696373	2.09572e-05	0.0671602	2.22409e-05	0.0671825
66.8	0.0505316	0.0634077	2.20099e-05	0.067088	2.21744e-05	0.0671101
66.9	0.0504496	0.062642	2.00798e-05	0.0670157	2.21081e-05	0.0670378
67	0.0567349	0.0716111	2.15335e-05	0.0669436	2.20422e-05	0.0669656
67.1	0.0647575	0.0566698	2.12204e-05	0.0668714	2.19765e-05	0.0668934
67.2	0.0598301	0.0587751	2.06937e-05	0.0667993	2.19112e-05	0.0668213
67.3	0.0551139	0.0575392	2.10505e-05	0.0667273	2.18461e-05	0.0667492
67.4	0.0494041	0.0638064	2.07335e-05	0.0666553	2.17813e-05	0.0666771
67.5	0.0581828	0.0638736	2.05113e-05	0.0665834	2.17169e-05	0.0666051
67.6	0.063604	0.0576944	2.16116e-05	0.0665115	2.16527e-05	0.0665332
67.7	0.0494877	0.0649868	2.10059e-05	0.0664397	2.15887e-05	0.0664613
67.8	0.0534535	0.0670684	2.03703e-05	0.0663679	2.15251e-05	0.0663894
67.9	0.0667011	0.074578	2.05912e-05	0.0662961	2.14617e-05	0.0663176
68	0.0662078	0.0739511	2.04336e-05	0.0662245	2.13987e-05	0.0662459
68.1	0.060583	0.0581233	2.04953e-05	0.0661528	2.13359e-05	0.0661741
68.2	0.0532551	0.0705476	1.97606e-05	0.0660812	2.12733e-05	0.0661025
68.3	0.0564661	0.0792123	2.11063e-05	0.0660097	2.12111e-05	0.0660309
68.4	0.0518885	0.0624254	1.99186e-05	0.0659382	2.11491e-05	0.0659593
68.5	0.0537818	0.0577354	1.9717e-05	0.0658668	2.10874e-05	0.0658878
68.6	0.0645098	0.0600087	2.11437e-05	0.0657954	2.1026e-05	0.0658164
68.7	0.0623551	0.0619989	1.87329e-05	0.065724	2.09648e-05	0.065745
68.8	0.0481813	0.0589031	2.15176e-05	0.0656527	2.09039e-05	0.0656736
68.9	0.0480158	0.0673118	1.8504e-05	0.0655815	2.08433e-05	0.0656023
69	0.0468636	0.0535241	2.04433e-05	0.0655103	2.07829e-05	0.0655311
69.1	0.0555442	0.0559085	2.00689e-05	0.0654392	2.07228e-05	0.0654599
69.2	0.0597568	0.059552	1.94494e-05	0.0653681	2.0663e-05	0.0653888
69.3	0.0575195	0.0568796	1.95604e-05	0.0652971	2.06034e-05	0.0653177
69.4	0.0515889	0.0608088	1.99267e-05	0.0652261	2.0544e-05	0.0652466
69.5	0.0571936	0.0577812	1.89256e-05	0.0651552	2.0485e-05	0.0651757
69.6	0.0547155	0.0675853	2.03741e-05	0.0650843	2.04261e-05	0.0651047
69.7	0.0576772	0.0679492	1.94278e-05	0.0650135	2.03676e-05	0.0650338
69.8	0.0563663	0.0622063	1.85669e-05	0.0649427	2.03092e-05	0.064963
69.9	0.0576445	0.0701535	2.04995e-05	0.064872	2.02512e-05	0.0648922
70	0.0639794	0.07701	1.84201e-05	0.0648013	2.01934e-05	0.0648215
70.1	0.0588716	0.065704	1.93083e-05	0.0647307	2.01358e-05	0.0647509
70.2	0.063707	0.0649594	1.97115e-05	0.0646602	2.00785e-05	0.0646802
70.3	0.0568469	0.0609949	1.94445e-05	0.0645897	2.00214e-05	0.0646097
70.4	0.0644143	0.0634582	1.81907e-05	0.0645192	1.99645e-05	0.0645392
70.5	0.0609753	0.0635977	2.01671e-05	0.0644488	1.99079e-05	0.0644687
70.6	0.0641231	0.0595563	1.84687e-05	0.0643785	1.98516e-05	0.0643983
70.7	0.0654358	0.0621053	1.93014e-05	0.0643082	1.97955e-05	0.064328
70.8	0.0512338	0.0660438	1.87641e-05	0.064238	1.97396e-05	0.0642577
70.9	0.0507374	0.0664413	1.84794e-05	0.0641678	1.96839e-05	0.0641875
71	0.06164	0.065971	1.84909e-05	0.0640977	1.96285e-05	0.0641173
71.1	0.0584943	0.0555841	1.93109e-05	0.0640276	1.95734e-05	0.0640472
71.2	0.0577641	0.0577737	1.80619e-05	0.0639576	1.95184e-05	0.0639771
71.3	0.0459871	0.0639296	1.91403e-05	0.0638876	1.94637e-05	0.0639071
71.4	0.0531139	0.0738004	1.84429e-05	0.0638177	1.94092e-05	0.0638371
71.5	0.047819	0.0697657	1.90424e-05	0.0637479	1.9355e-05	0.0637672
71.6	0.0490751	0.0588889	1.79982e-05	0.0636781	1.93009e-05	0.0636974
71.7	0.0508638	0.0592814	1.9082e-05	0.0636083	1.92471e-05	0.0636276
71.8	0.0533628	0.0561751	1.80296e-05	0.0635386	1.91936e-05	0.0635578
71.9	0.0578529	0.0634398	1.8329e-05	0.063469	1.91402e-05	0.0634881
72	0.053389	0.0583842	1.82142e-05	0.0633994	1.90871e-05	0.0634185
72.1	0.0440842	0.0597505	1.7825e-05	0.0633299	1.90342e-05	0.0633489
72.2	0.0425468	0.0698524	1.90903e-05	0.0632605	1.89815e-05	0.0632794
72.3	0.0407032	0.067879	1.70339e-05	0.063191	1.8929e-05	0.06321
72.4	0.0569227	0.0608415	1.84219e-05	0.0631217	1.88768e-05	0.0631406
72.5	0.0575814	0.0664474	1.83046e-05	0.0630524	1.88247e-05	0.0630712
72.6	0.0610869	0.0641439	1.80269e-05	0.0629832	1.87729e-05	0.0630019
72.7	0.0568648	0.0643762	1.81913e-05	0.062914	1.87213e-05	0.0629327
72.8	0.0556992	0.0632377	1.7795e-05	0.0628449	1.86699e-05	0.0628635
72.9	0.0552169	0.0524826	1.76477e-05	0.0627758	1.86187e-05	0.0627944
73	0.0615474	0.0579287	1.75349e-05	0.0627068	1.85677e-05	0.0627254
73.1	0.0530253	0.0611519	1.8068e-05	0.0626379	1.8517e-05	0.0626564
73.2	0.0550663	0.0672321	1.74565e-05	0.062569	1.84664e-05	0.0625874
73.3	0.0544932	0.0682945	1.79543e-05	0.0625001	1.84161e-05	0.0625185
73.4	0.0527459	0.0609342	1.77389e-05	0.0624314	1.83659e-05	0.0624497
73.5	0.0594918	0.0583601	1.74111e-05	0.0623626	1.8316e-05	0.0623809
73.6	0.0491033	0.0636568	1.68639e-05	0.062294	1.82662e-05	0.0623122
73.7	0.0543015	0.0622456	1.87842e-05	0.0622254	1.82167e-05	0.0622436
73.8	0.0564768	0.0686505	1.60835e-05	0.0621568	1.81674e-05	0.062175
73.9	0.050809	0.0514643	1.7658e-05	0.0620883	1.81182e-05	0.0621065
74	0.0575904	0.0592226	1.781e-05	0.0620199	1.80693e-05	0.062038
74.1	0.0561965	0.0678288	1.65576e-05	0.0619515	1.80206e-05	0.0619696
74.2	0.0447386	0.0636421	1.78261e-05	0.0618832	1.7972e-05	0.0619012
74.3	0.0543199	0.0561302	1.67525e-05	0.061815	1.79237e-05	0.0618329
74.4	0.0516598	0.0718318	1.70925e-05	0.0617468	1.78755e-05	0.0617647
74.5	0.0512918	0.0561096	1.7657e-05	0.0616786	1.78276e-05	0.0616965
74.6	0.0539969	0.062265	1.71045e-05	0.0616106	1.77798e-05	0.0616283
74.7	0.054372	0.0645772	1.69406e-05	0.0615425	1.77322e-05	0.0615603
74.8	0.0504866	0.0618773	1.73758e-05	0.0614746	1.76848e-05	0.0614923
74.9	0.0523919	0.0532104	1.61104e-05	0.0614067	1.76377e-05	0.0614243
75	0.0597585	0.0772526	1.71361e-05	0.0613389	1.75907e-05	0.0613564
75.1	0.0561895	0.0674797	1.66062e-05	0.0612711	1.75438e-05	0.0612886
75.2	0.0538056	0.0562819	1.72356e-05	0.0612034	1.74972e-05	0.0612208
75.3	0.0552464	0.0556387	1.66327e-05	0.0611357	1.74508e-05	0.0611531
75.4	0.0630272	0.0543698	1.70431e-05	0.0610681	1.74045e-05	0.0610855
75.5	0.0615564	0.0631176	1.54954e-05	0.0610005	1.73584e-05	0.0610179
75.6	0.0418575	0.0530949	1.80415e-05	0.0609331	1.73125e-05	0.0609504
75.7	0.0423039	0.0553011	1.5259e-05	0.0608656	1.72668e-05	0.0608829
75.8	0.0505842	0.0635013	1.7032e-05	0.0607983	1.72213e-05	0.0608155
75.9	0.0429092	0.0641169	1.62058e-05	0.060731	1.7176e-05	0.0607482
76	0.0420512	0.0633586	1.67118e-05	0.0606637	1.71308e-05	0.0606809
76.1	0.0511114	0.0616364	1.60769e-05	0.0605966	1.70858e-05	0.0606137
76.2	0.0491708	0.0544813	1.64827e-05	0.0605294	1.7041e-05	0.0605465
76.3	0.0536768	0.0533058	1.63794e-05	0.0604624	1.69963e-05	0.0604794
76.4	0.060161	0.0605846	1.60838e-05	0.0603954	1.69519e-05	0.0604123
76.5	0.0493912	0.0463863	1.66855e-05	0.0603285	1.69076e-05	0.0603454
76.6	0.0456953	0.0481196	1.61046e-05	0.0602616	1.68635e-05	0.0602784
76.7	0.0561198	0.0595522	1.6435e-05	0.0601948	1.68195e-05	0.0602116
76.8	0.0485209	0.0576305	1.56334e-05	0.060128	1.67758e-05	0.0601448
76.9	0.046489	0.0554637	1.63421e-05	0.0600613	1.67322e-05	0.0600781
77	0.0555235	0.0612919	1.48676e-05	0.0599947	1.66887e-05	0.0600114
77.1	0.058717	0.0598099	1.72107e-05	0.0599281	1.66455e-05	0.0599448
77.2	0.0578377	0.0541118	1.54211e-05	0.0598616	1.66024e-05	0.0598782
77.3	0.0582448	0.066711	1.60335e-05	0.0597952	1.65594e-05	0.0598117
77.4	0.0541036	0.0602431	1.5815e-05	0.0597288	1.65167e-05	0.0597453
77.5	0.0500768	0.056834	1.5739e-05	0.0596625	1.64741e-05	0.0596789
77.6	0.0519492	0.0565317	1.60297e-05	0.0595962	1.64316e-05	0.0596126
77.7	0.0470108	0.0505853	1.50843e-05	0.05953	1.63894e-05	0.0595464
77.8	0.053954	0.0554262	1.63645e-05	0.0594639	1.63473e-05	0.0594802
77.9	0.0578404	0.0551295	1.50033e-05	0.0593978	1.63053e-05	0.0594141
78	0.0500117	0.0514666	1.58141e-05	0.0593318	1.62635e-05	0.059348
78.1	0.0463296	0.0481878	1.53664e-05	0.0592658	1.62219e-05	0.059282
78.2	0.0545792	0.0515473	1.55692e-05	0.0591999	1.61805e-05	0.0592161
78.3	0.0513087	0.0566377	1.55099e-05	0.0591341	1.61392e-05	0.0591502
78.4	0.0438533	0.0642322	1.54162e-05	0.0590683	1.6098e-05	0.0590844
78.5	0.0509277	0.0694103	1.53482e-05	0.0590026	1.6057e-05	0.0590187
78.6	0.0529652	0.0608817	1.58482e-05	0.058937	1.60162e-05	0.058953
78.7	0.0526759	0.065627	1.51182e-05	0.0588714	1.59755e-05	0.0588874
78.8	0.0471655	0.0632591	1.545e-05	0.0588059	1.5935e-05	0.0588218
78.9	0.0443286	0.0680208	1.48769e-05	0.0587405	1.58946e-05	0.0587563
79	0.0526447	0.0581122	1.5105e-05	0.0586751	1.58544e-05	0.0586909
79.1	0.0456456	0.0480441	1.58374e-05	0.0586097	1.58144e-05	0.0586256
79.2	0.0462588	0.0570096	1.42438e-05	0.0585445	1.57744e-05	0.0585602
79.3	0.044755	0.0579463	1.55087e-05	0.0584793	1.57347e-05	0.058495
79.4	0.0495531	0.0580155	1.47634e-05	0.0584141	1.56951e-05	0.0584298
79.5	0.0431009	0.066551	1.49796e-05	0.0583491	1.56556e-05	0.0583647
79.6	0.042387	0.0692883	1.44841e-05	0.0582841	1.56163e-05	0.0582997
79.7	0.0508507	0.0625354	1.56537e-05	0.0582191	1.55771e-05	0.0582347
79.8	0.058343	0.0594983	1.39752e-05	0.0581542	1.55381e-05	0.0581698
79.9	0.0546174	0.0566372	1.55292e-05	0.0580894	1.54993e-05	0.0581049
80	0.0516572	0.0581764	1.40321e-05	0.0580246	1.54605e-05	0.0580401
80.1	0.0494997	0.0632438	1.55867e-05	0.0579599	1.5422e-05	0.0579754
80.2	0.0407954	0.0611416	1.44029e-05	0.0578953	1.53835e-05	0.0579107
80.3	0.0483397	0.0583999	1.50236e-05	0.0578308	1.53452e-05	0.0578461
80.4	0.0553725	0.0601048	1.42707e-05	0.0577662	1.53071e-05	0.0577816
80.5	0.0562286	0.0648928	1.48594e-05	0.0577018	1.52691e-05	0.0577171
80.6	0.0582737	0.0535258	1.44255e-05	0.0576374	1.52312e-05	0.0576527
80.7	0.0490196	0.0491136	1.47429e-05	0.0575731	1.51935e-05	0.0575883
80.8	0.0532613	0.0510686	1.41654e-05	0.0575089	1.51559e-05	0.057524
80.9	0.0489771	0.0561323	1.42458e-05	0.0574447	1.51185e-05	0.0574598
81	0.0534986	0.0477677	1.52985e-05	0.0573806	1.50812e-05	0.0573957
81.1	0.0552443	0.0605564	1.30545e-05	0.0573165	1.5044e-05	0.0573316
81.2	0.0522006	0.0768603	1.55679e-05	0.0572525	1.5007e-05	0.0572675
81.3	0.0533998	0.0700692	1.37893e-05	0.0571886	1.49701e-05	0.0572036
81.4	0.0484081	0.0578393	1.44093e-05	0.0571247	1.49333e-05	0.0571397
81.5	0.0496737	0.0619955	1.44193e-05	0.0570609	1.48967e-05	0.0570758
81.6	0.0438526	0.0541914	1.4299e-05	0.0569972	1.48602e-05	0.0570121
81.7	0.0608571	0.0471511	1.43261e-05	0.0569335	1.48238e-05	0.0569484
81.8	0.0593964	0.0589725	1.40112e-05	0.0568699	1.47876e-05	0.0568847
81.9	0.0517309	0.0621492	1.38779e-05	0.0568064	1.47515e-05	0.0568211
82	0.0468461	0.0551983	1.42042e-05	0.0567429	1.47156e-05	0.0567576
82.1	0.0453366	0.0585169	1.42433e-05	0.0566795	1.46797e-05	0.0566942
82.2	0.0401113	0.0612963	1.40631e-05	0.0566161	1.4644e-05	0.0566308
82.3	0.045098	0.0519342	1.39581e-05	0.0565529	1.46085e-05	0.0565675
82.4	0.044773	0.0555062	1.37796e-05	0.0564896	1.4573e-05	0.0565042
82.5	0.0479133	0.0559373	1.41281e-05	0.0564265	1.45377e-05	0.056441
82.6	0.0515983	0.0638858	1.38126e-05	0.0563634	1.45026e-05	0.0563779
82.7	0.0401537	0.056208	1.39992e-05	0.0563004	1.44675e-05	0.0563148
82.8	0.041727	0.0618325	1.40144e-05	0.0562374	1.44326e-05	0.0562518
82.9	0.0538873	0.0568222	1.38481e-05	0.0561745	1.43978e-05	0.0561889
83	0.054085	0.0606156	1.37666e-05	0.0561117	1.43631e-05	0.0561261
83.1	0.0456732	0.0645363	1.33002e-05	0.0560489	1.43286e-05	0.0560633
83.2	0.0473259	0.0535015	1.43804e-05	0.0559862	1.42941e-05	0.0560005
83.3	0.0460892	0.0532484	1.30135e-05	0.0559236	1.42598e-05	0.0559378
83.4	0.0498994	0.0495525	1.36984e-05	0.055861	1.42257e-05	0.0558752
83.5	0.0479861	0.0485162	1.38908e-05	0.0557985	1.41916e-05	0.0558127
83.6	0.0499846	0.0512458	1.34737e-05	0.0557361	1.41577e-05	0.0557502
83.7	0.0492848	0.0549564	1.35306e-05	0.0556737	1.41239e-05	0.0556878
83.8	0.0549175	0.0556069	1.34196e-05	0.0556114	1.40902e-05	0.0556255
83.9	0.0504086	0.0610603	1.32749e-05	0.0555491	1.40566e-05	0.0555632
84	0.0463798	0.0584607	1.36311e-05	0.055487	1.40232e-05	0.055501
84.1	0.0502224	0.052894	1.35432e-05	0.0554248	1.39898e-05	0.0554388
84.2	0.0471815	0.0640265	1.34857e-05	0.0553628	1.39566e-05	0.0553768
84.3	0.0509329	0.05754	1.28581e-05	0.0553008	1.39235e-05	0.0553147
84.4	0.0418497	0.0578418	1.37549e-05	0.0552389	1.38906e-05	0.0552528
84.5	0.0436321	0.0541934	1.25596e-05	0.055177	1.38577e-05	0.0551909
84.6	0.0442992	0.0470478	1.3487e-05	0.0551153	1.3825e-05	0.0551291
84.7	0.0437332	0.0454675	1.33817e-05	0.0550535	1.37923e-05	0.0550673
84.8	0.0422283	0.0455777	1.34163e-05	0.0549919	1.37598e-05	0.0550056
84.9	0.0390513	0.0595028	1.26816e-05	0.0549303	1.37274e-05	0.054944
85	0.044359	0.0625285	1.35139e-05	0.0548688	1.36951e-05	0.0548825
85.1	0.0455657	0.0640146	1.29733e-05	0.0548073	1.3663e-05	0.054821
85.2	0.0448414	0.0537197	1.29765e-05	0.0547459	1.36309e-05	0.0547595
85.3	0.0466792	0.0571915	1.32216e-05	0.0546846	1.3599e-05	0.0546982
85.4	0.0454942	0.0529655	1.281e-05	0.0546233	1.35672e-05	0.0546369
85.5	0.0505955	0.0607006	1.3269e-05	0.0545621	1.35354e-05	0.0545756
85.6	0.0528594	0.0595446	1.31727e-05	0.054501	1.35038e-05	0.0545145
85.7	0.042867	0.0634899	1.24498e-05	0.0544399	1.34723e-05	0.0544534
85.8	0.0346165	0.064602	1.32323e-05	0.0543789	1.34409e-05	0.0543923
85.9	0.0426868	0.0561551	1.27594e-05	0.054318	1.34097e-05	0.0543314
86	0.0440586	0.0497057	1.25511e-05	0.0542571	1.33785e-05	0.0542705
86.1	0.0452925	0.0538496	1.35827e-05	0.0541963	1.33474e-05	0.0542096
86.2	0.0490066	0.0522907	1.20534e-05	0.0541356	1.33165e-05	0.0541489
86.3	0.039739	0.0613876	1.31466e-05	0.0540749	1.32857e-05	0.0540882
86.4	0.0416832	0.0600553	1.25441e-05	0.0540143	1.32549e-05	0.0540275
86.5	0.0470093	0.0521662	1.21552e-05	0.0539537	1.32243e-05	0.053967
86.6	0.0542859	0.0447596	1.32109e-05	0.0538933	1.31938e-05	0.0539065
86.7	0.0524077	0.0519691	1.30808e-05	0.0538328	1.31633e-05	0.053846
86.8	0.0476751	0.0615266	1.17249e-05	0.0537725	1.3133e-05	0.0537856
86.9	0.0449783	0.06227	1.35863e-05	0.0537122	1.31028e-05	0.0537253
87	0.0487411	0.0554729	1.18402e-05	0.053652	1.30727e-05	0.0536651
87.1	0.0485941	0.0455916	1.30453e-05	0.0535919	1.30427e-05	0.0536049
87.2	0.0497183	0.0472959	1.19915e-05	0.0535318	1.30128e-05	0.0535448
87.3	0.0485948	0.0554151	1.29833e-05	0.0534718	1.2983e-05	0.0534848
87.4	0.0557467	0.0507394	1.19443e-05	0.0534118	1.29533e-05	0.0534248
87.5	0.0580765	0.0461666	1.27523e-05	0.0533519	1.29237e-05	0.0533649
87.6	0.0564569	0.0557779	1.24157e-05	0.0532921	1.28943e-05	0.053305
87.7	0.0456694	0.0598471	1.19267e-05	0.0532324	1.28649e-05	0.0532452
87.8	0.0440645	0.0479721	1.2829e-05	0.0531727	1.28356e-05	0.0531855
87.9	0.0476209	0.0544834	1.16936e-05	0.0531131	1.28064e-05	0.0531259
88	0.0516675	0.0547691	1.24196e-05	0.0530535	1.27773e-05	0.0530663
88.1	0.0601872	0.0513264	1.19865e-05	0.052994	1.27483e-05	0.0530068
88.2	0.0545645	0.0481455	1.25447e-05	0.0529346	1.27194e-05	0.0529473
88.3	0.0457043	0.0556238	1.14124e-05	0.0528752	1.26906e-05	0.0528879
88.4	0.0476827	0.0571623	1.24012e-05	0.0528159	1.26619e-05	0.0528286
88.5	0.0442154	0.0526126	1.18553e-05	0.0527567	1.26333e-05	0.0527694
88.6	0.0520381	0.0590273	1.24319e-05	0.0526976	1.26048e-05	0.0527102
88.7	0.0546699	0.0572255	1.20371e-05	0.0526385	1.25764e-05	0.052651
88.8	0.0529547	0.0588526	1.18569e-05	0.0525794	1.25481e-05	0.052592
88.9	0.0411549	0.0579851	1.23561e-05	0.0525205	1.25199e-05	0.052533
89	0.0493626	0.0595618	1.16401e-05	0.0524616	1.24918e-05	0.0524741
89.1	0.0473175	0.067083	1.21525e-05	0.0524028	1.24638e-05	0.0524152
89.2	0.042707	0.0670002	1.15236e-05	0.052344	1.24358e-05	0.0523564
89.3	0.0513412	0.0550572	1.23933e-05	0.0522853	1.2408e-05	0.0522977
89.4	0.0567768	0.0491294	1.08906e-05	0.0522267	1.23803e-05	0.0522391
89.5	0.0478991	0.0518585	1.26294e-05	0.0521681	1.23526e-05	0.0521805
89.6	0.0425444	0.0520732	1.12766e-05	0.0521096	1.2325e-05	0.0521219
89.7	0.0382208	0.0540278	1.22056e-05	0.0520512	1.22976e-05	0.0520635
89.8	0.0436922	0.0492314	1.17338e-05	0.0519928	1.22702e-05	0.0520051
89.9	0.0423105	0.0434277	1.16233e-05	0.0519345	1.22429e-05	0.0519467
90	0.0403378	0.0511439	1.15557e-05	0.0518763	1.22157e-05	0.0518885
90.1	0.0448618	0.0598606	1.20248e-05	0.0518181	1.21886e-05	0.0518303
90.2	0.0474746	0.0570599	1.15378e-05	0.05176	1.21616e-05	0.0517722
90.3	0.0431714	0.0516137	1.10573e-05	0.051702	1.21347e-05	0.0517141
90.4	0.0457941	0.0505559	1.23145e-05	0.051644	1.21079e-05	0.0516561
90.5	0.0438772	0.0498853	1.11219e-05	0.0515861	1.20811e-05	0.0515982
90.6	0.0425795	0.0460951	1.16517e-05	0.0515282	1.20545e-05	0.0515403
90.7	0.0478481	0.0501575	1.16514e-05	0.0514705	1.20279e-05	0.0514825
90.8	0.044727	0.056047	1.16709e-05	0.0514128	1.20014e-05	0.0514248
90.9	0.0441784	0.0506155	1.08926e-05	0.0513551	1.1975e-05	0.0513671
91	0.0420171	0.0518056	1.26001e-05	0.0512975	1.19487e-05	0.0513095
91.1	0.0407061	0.0477642	1.01996e-05	0.05124	1.19225e-05	0.051252
91.2	0.0486554	0.0515749	1.27095e-05	0.0511826	1.18964e-05	0.0511945
91.3	0.0439828	0.0544517	1.04233e-05	0.0511252	1.18703e-05	0.0511371
91.4	0.0472732	0.0407823	1.16056e-05	0.0510679	1.18444e-05	0.0510797
91.5	0.046084	0.0485142	1.12864e-05	0.0510107	1.18185e-05	0.0510225
91.6	0.0427106	0.0428035	1.15192e-05	0.0509535	1.17927e-05	0.0509653
91.7	0.0488052	0.0497041	1.12918e-05	0.0508964	1.1767e-05	0.0509081
91.8	0.0461164	0.0525281	1.12714e-05	0.0508393	1.17414e-05	0.050851
91.9	0.0367358	0.0463789	1.09111e-05	0.0507823	1.17158e-05	0.050794
92	0.0438848	0.0534326	1.12208e-05	0.0507254	1.16904e-05	0.0507371
92.1	0.0555515	0.0571774	1.12797e-05	0.0506686	1.1665e-05	0.0506802
92.2	0.0476968	0.0523851	1.04737e-05	0.0506118	1.16397e-05	0.0506234
92.3	0.0386981	0.046407	1.19592e-05	0.050555	1.16145e-05	0.0505667
92.4	0.0411908	0.0527161	1.04444e-05	0.0504984	1.15894e-05	0.05051
92.5	0.0450101	0.0486677	1.16296e-05	0.0504418	1.15643e-05	0.0504534
92.6	0.0559459	0.0421546	1.05601e-05	0.0503853	1.15394e-05	0.0503968
92.7	0.0508947	0.0499043	1.17286e-05	0.0503288	1.15145e-05	0.0503403
92.8	0.0490805	0.041248	1.04224e-05	0.0502724	1.14897e-05	0.0502839
92.9	0.0398081	0.0466043	1.12277e-05	0.0502161	1.1465e-05	0.0502276
93	0.0456718	0.046106	1.10437e-05	0.0501598	1.14403e-05	0.0501713
93.1	0.0420257	0.0486548	1.06871e-05	0.0501036	1.14158e-05	0.0501151
93.2	0.033461	0.0441884	1.11628e-05	0.0500475	1.13913e-05	0.0500589
93.3	0.0375894	0.0441422	1.02675e-05	0.0499914	1.13669e-05	0.0500028
93.4	0.0319632	0.0445615	1.10814e-05	0.0499354	1.13426e-05	0.0499468
93.5	0.0445555	0.0408185	1.04924e-05	0.0498795	1.13183e-05	0.0498908
93.6	0.043915	0.0506747	1.17159e-05	0.0498236	1.12941e-05	0.0498349
93.7	0.0439091	0.062684	1.01047e-05	0.0497678	1.127e-05	0.0497791
93.8	0.0442414	0.0664004	1.13794e-05	0.0497121	1.1246e-05	0.0497234
93.9	0.0389151	0.0479568	1.05796e-05	0.0496564	1.12221e-05	0.0496677
94	0.0376318	0.0440395	1.05444e-05	0.0496008	1.11982e-05	0.049612
94.1	0.0481465	0.0540953	1.07644e-05	0.0495453	1.11744e-05	0.0495565
94.2	0.0442712	0.0490865	1.08523e-05	0.0494898	1.11507e-05	0.049501
94.3	0.0478692	0.0503696	1.06013e-05	0.0494344	1.11271e-05	0.0494455
94.4	0.0426965	0.0480312	1.06067e-05	0.0493791	1.11035e-05	0.0493902
94.5	0.0416692	0.0483341	1.06675e-05	0.0493238	1.108e-05	0.0493349
94.6	0.0442699	0.0590354	1.05217e-05	0.0492686	1.10566e-05	0.0492796
94.7	0.0442885	0.0486221	1.08541e-05	0.0492134	1.10333e-05	0.0492245
94.8	0.040044	0.0479397	1.01188e-05	0.0491583	1.101e-05	0.0491693
94.9	0.0425786	0.0460916	1.10402e-05	0.0491033	1.09868e-05	0.0491143
95	0.048442	0.0515009	1.01753e-05	0.0490484	1.09637e-05	0.0490593
95.1	0.0416623	0.0509633	1.10546e-05	0.0489935	1.09407e-05	0.0490044
95.2	0.0350033	0.0496544	9.90131e-06	0.0489387	1.09177e-05	0.0489496
95.3	0.0366427	0.0506237	1.08023e-05	0.0488839	1.08948e-05	0.0488948
95.4	0.045028	0.0419594	1.00275e-05	0.0488292	1.0872e-05	0.0488401
95.5	0.0445587	0.0511656	1.09282e-05	0.0487746	1.08492e-05	0.0487854
95.6	0.0439581	0.0525255	1.02094e-05	0.04872	1.08265e-05	0.0487308
95.7	0.041682	0.0524467	1.05871e-05	0.0486655	1.08039e-05	0.0486763
95.8	0.0453858	0.0465566	1.03734e-05	0.0486111	1.07814e-05	0.0486219
95.9	0.0464036	0.0535876	1.02912e-05	0.0485567	1.07589e-05	0.0485675
96	0.0401541	0.0486257	9.76243e-06	0.0485024	1.07365e-05	0.0485132
96.1	0.0401299	0.0440697	1.09914e-05	0.0484482	1.07142e-05	0.0484589
96.2	0.0496423	0.0512464	9.86018e-06	0.048394	1.06919e-05	0.0484047
96.3	0.0414827	0.0506407	1.0221e-05	0.0483399	1.06697e-05	0.0483506
96.4	0.0438505	0.0438334	1.04651e-05	0.0482859	1.06476e-05	0.0482965
96.5	0.0403082	0.04442	9.73306e-06	0.0482319	1.06255e-05	0.0482425
96.6	0.0488101	0.0501532	1.07161e-05	0.048178	1.06035e-05	0.0481886
96.7	0.0399127	0.0509101	9.64269e-06	0.0481241	1.05816e-05	0.0481347
96.8	0.0344295	0.0467716	1.03568e-05	0.0480703	1.05598e-05	0.0480809
96.9	0.042978	0.0420514	9.9572e-06	0.0480166	1.0538e-05	0.0480272
97	0.0454269	0.0470825	1.01099e-05	0.047963	1.05163e-05	0.0479735
97.1	0.0407521	0.0507372	1.00708e-05	0.0479094	1.04946e-05	0.0479199
97.2	0.048189	0.0553817	9.88016e-06	0.0478558	1.0473e-05	0.0478663
97.3	0.0433779	0.0449467	1.00016e-05	0.0478024	1.04515e-05	0.0478128
97.4	0.0400304	0.0552024	1.00975e-05	0.047749	1.04301e-05	0.0477594
97.5	0.0395319	0.0466847	9.82989e-06	0.0476957	1.04087e-05	0.0477061
97.6	0.0434533	0.0449906	1.00692e-05	0.0476424	1.03874e-05	0.0476528
97.7	0.0457989	0.0422615	1.03356e-05	0.0475892	1.03661e-05	0.0475996
97.8	0.0455423	0.0400347	9.46075e-06	0.047536	1.03449e-05	0.0475464
97.9	0.0421684	0.0398765	9.93216e-06	0.047483	1.03238e-05	0.0474933
98	0.0446714	0.0508162	1.00509e-05	0.04743	1.03027e-05	0.0474403
98.1	0.0512329	0.0489014	9.65653e-06	0.047377	1.02817e-05	0.0473873
98.2	0.0436598	0.0456568	1.00026e-05	0.0473241	1.02608e-05	0.0473344
98.3	0.0376468	0.0423281	9.58561e-06	0.0472713	1.02399e-05	0.0472816
98.4	0.0463722	0.042189	9.86626e-06	0.0472186	1.02191e-05	0.0472288
98.5	0.0440516	0.0434101	9.73984e-06	0.0471659	1.01984e-05	0.0471761
98.6	0.0430574	0.044874	9.86547e-06	0.0471133	1.01777e-05	0.0471234
98.7	0.0453557	0.0499618	9.54728e-06	0.0470607	1.01571e-05	0.0470709
98.8	0.0432224	0.0467431	9.9378e-06	0.0470082	1.01366e-05	0.0470183
98.9	0.0401651	0.0490882	9.35221e-06	0.0469558	1.01161e-05	0.0469659
99	0.0394069	0.0426237	9.90711e-06	0.0469034	1.00956e-05	0.0469135
99.1	0.0387093	0.0399041	9.44148e-06	0.0468511	1.00753e-05	0.0468612
99.2	0.0359747	0.0401782	9.79977e-06	0.0467989	1.0055e-05	0.0468089
99.3	0.0445644	0.046556	9.75623e-06	0.0467467	1.00347e-05	0.0467567
99.4	0.04567	0.0463967	9.1664e-06	0.0466946	1.00146e-05	0.0467046
99.5	0.0410188	0.0457983	9.99919e-06	0.0466425	9.99444e-06	0.0466525
99.6	0.0438483	0.0446848	9.49035e-06	0.0465905	9.97438e-06	0.0466005
99.7	0.0383861	0.0424346	9.64878e-06	0.0465386	9.95438e-06	0.0465486
99.8	0.0387768	0.0510769	9.42261e-06	0.0464868	9.93444e-06	0.0464967
99.9	0.0390294	0.0566115	9.52187e-06	0.046435	9.91456e-06	0.0464449
100	0.033759	0.0439467	9.8112e-06	0.0463832	9.89474e-06	0.0463931
100.1	0.0333378	0.046197	8.97526e-06	0.0463316	9.87498e-06	0.0463414
100.2	0.0332598	0.0483317	9.845e-06	0.04628	9.85528e-06	0.0462898
100.3	0.0403657	0.0494186	8.99002e-06	0.0462284	9.83564e-06	0.0462382
100.4	0.0397108	0.044835	9.51722e-06	0.0461769	9.81606e-06	0.0461868
100.5	0.0417836	0.0405906	9.25062e-06	0.0461255	9.79653e-06	0.0461353
100.6	0.0436173	0.0494248	9.55168e-06	0.0460742	9.77707e-06	0.046084
100.7	0.0416691	0.0462893	9.06217e-06	0.0460229	9.75766e-06	0.0460326
100.8	0.0411493	0.0424369	9.60939e-06	0.0459717	9.73831e-06	0.0459814
100.9	0.0390755	0.0377039	8.87305e-06	0.0459205	9.71901e-06	0.0459302
101	0.037034	0.0464231	9.47843e-06	0.0458694	9.69978e-06	0.0458791
101.1	0.0382207	0.0536141	9.34069e-06	0.0458184	9.6806e-06	0.0458281
101.2	0.0350727	0.0462226	9.57041e-06	0.0457674	9.66148e-06	0.0457771
101.3	0.0366781	0.0516071	8.87897e-06	0.0457165	9.64241e-06	0.0457261
101.4	0.0366787	0.0457651	9.3364e-06	0.0456656	9.6234e-06	0.0456753
101.5	0.044937	0.0453001	9.408e-06	0.0456149	9.60445e-06	0.0456245
101.6	0.0444584	0.0453934	8.6685e-06	0.0455641	9.58555e-06	0.0455737
101.7	0.0419999	0.0479572	9.58935e-06	0.0455135	9.56671e-06	0.0455231
101.8	0.0396069	0.047542	8.84903e-06	0.0454629	9.54792e-06	0.0454724
101.9	0.044111	0.0485566	9.27865e-06	0.0454124	9.52919e-06	0.0454219
102	0.0431355	0.0468609	9.08096e-06	0.0453619	9.51052e-06	0.0453714
102.1	0.0332412	0.0422	9.11859e-06	0.0453115	9.4919e-06	0.045321
102.2	0.0373115	0.0469165	8.84221e-06	0.0452612	9.47333e-06	0.0452706
102.3	0.0442427	0.0370325	9.47915e-06	0.0452109	9.45482e-06	0.0452203
102.4	0.0411904	0.0459238	8.39802e-06	0.0451607	9.43636e-06	0.0451701
102.5	0.042484	0.0511687	9.70961e-06	0.0451105	9.41796e-06	0.0451199
102.6	0.0368841	0.0503611	8.67974e-06	0.0450604	9.39961e-06	0.0450698
102.7	0.0356925	0.0420169	9.24384e-06	0.0450104	9.38131e-06	0.0450198
102.8	0.0361915	0.0428574	8.66791e-06	0.0449604	9.36307e-06	0.0449698
102.9	0.0395259	0.0433594	8.97126e-06	0.0449105	9.34488e-06	0.0449199
103	0.0381201	0.0423465	8.75458e-06	0.0448607	9.32674e-06	0.04487
103.1	0.0374403	0.0405568	9.45802e-06	0.0448109	9.30866e-06	0.0448202
103.2	0.0379313	0.0382243	8.55005e-06	0.0447612	9.29063e-06	0.0447705
103.3	0.0407922	0.0389559	8.84147e-06	0.0447115	9.27265e-06	0.0447208
103.4	0.0377749	0.0489492	9.37815e-06	0.0446619	9.25472e-06	0.0446712
103.5	0.0318572	0.0459069	8.01437e-06	0.0446124	9.23685e-06	0.0446216
103.6	0.0344931	0.0453074	9.49165e-06	0.0445629	9.21903e-06	0.0445721
103.7	0.0420746	0.0475629	8.55542e-06	0.0445135	9.20125e-06	0.0445227
103.8	0.0454956	0.0452487	9.06759e-06	0.0444642	9.18353e-06	0.0444733
103.9	0.0441853	0.037774	8.66171e-06	0.0444149	9.16586e-06	0.044424
104	0.0390234	0.0428076	8.97782e-06	0.0443657	9.14825e-06	0.0443748
104.1	0.035772	0.0377078	8.6076e-06	0.0443165	9.13068e-06	0.0443256
104.2	0.0369493	0.0367175	8.76348e-06	0.0442674	9.11316e-06	0.0442765
104.3	0.0322379	0.051789	8.6893e-06	0.0442184	9.0957e-06	0.0442275
104.4	0.0321948	0.05222	8.47215e-06	0.0441694	9.07828e-06	0.0441785
104.5	0.0347455	0.0470348	8.92135e-06	0.0441205	9.06091e-06	0.0441295
104.6	0.0361656	0.0420485	8.63893e-06	0.0440716	9.0436e-06	0.0440807
104.7	0.0448716	0.0487062	8.75872e-06	0.0440228	9.02633e-06	0.0440319
104.8	0.0366727	0.0502143	8.08319e-06	0.0439741	9.00911e-06	0.0439831
104.9	0.030684	0.0422339	9.40981e-06	0.0439254	8.99194e-06	0.0439344
105	0.0345327	0.0417848	7.91286e-06	0.0438768	8.97482e-06	0.0438858
105.1	0.0452904	0.0467666	9.34561e-06	0.0438283	8.95775e-06	0.0438372
105.2	0.0386822	0.0469013	8.22827e-06	0.0437798	8.94073e-06	0.0437887
105.3	0.034747	0.0461078	8.76357e-06	0.0437314	8.92376e-06	0.0437403
105.4	0.0316778	0.0441969	8.3877e-06	0.043683	8.90683e-06	0.0436919
105.5	0.0340979	0.0400209	8.3052e-06	0.0436347	8.88996e-06	0.0436436
105.6	0.037474	0.0485957	8.65809e-06	0.0435865	8.87313e-06	0.0435953
105.7	0.0399167	0.0462757	8.47891e-06	0.0435383	8.85635e-06	0.0435472
105.8	0.0432667	0.0402656	8.47168e-06	0.0434902	8.83961e-06	0.043499
105.9	0.0434395	0.0371161	8.32687e-06	0.0434421	8.82293e-06	0.0434509
106	0.0308469	0.0374279	8.81066e-06	0.0433941	8.80629e-06	0.0434029
106.1	0.036846	0.0463341	8.14466e-06	0.0433462	8.78969e-06	0.043355
106.2	0.0443639	0.0510218	8.73264e-06	0.0432983	8.77315e-06	0.0433071
106.3	0.0375915	0.0468529	8.13989e-06	0.0432505	8.75665e-06	0.0432593
106.4	0.0356719	0.0425886	8.56195e-06	0.0432028	8.7402e-06	0.0432115
106.5	0.0431596	0.0446201	8.2212e-06	0.0431551	8.72379e-06	0.0431638
106.6	0.0404154	0.0560274	8.80824e-06	0.0431074	8.70743e-06	0.0431161
106.7	0.0411551	0.0370791	7.55256e-06	0.0430599	8.69112e-06	0.0430685
106.8	0.0494311	0.0371548	9.03886e-06	0.0430123	8.67485e-06	0.043021
106.9	0.0445583	0.048295	7.86725e-06	0.0429649	8.65863e-06	0.0429736
107	0.0351069	0.0370652	8.32183e-06	0.0429175	8.64245e-06	0.0429261
107.1	0.0373304	0.0359872	8.40761e-06	0.0428702	8.62632e-06	0.0428788
107.2	0.0414219	0.0405161	8.41394e-06	0.0428229	8.61023e-06	0.0428315
107.3	0.0367225	0.0454564	7.76774e-06	0.0427757	8.59419e-06	0.0427843
107.4	0.0375442	0.0460129	8.46944e-06	0.0427285	8.5782e-06	0.0427371
107.5	0.0355915	0.0443723	8.06657e-06	0.0426815	8.56224e-06	0.04269
107.6	0.0314136	0.0422001	8.08484e-06	0.0426344	8.54634e-06	0.042643
107.7	0.033609	0.0416567	8.54688e-06	0.0425875	8.53047e-06	0.042596
107.8	0.0357501	0.0443654	7.70095e-06	0.0425405	8.51465e-06	0.0425491
107.9	0.0378158	0.0413044	8.45056e-06	0.0424937	8.49888e-06	0.0425022
108	0.0363072	0.0384027	8.15148e-06	0.0424469	8.48315e-06	0.0424554
108.1	0.0356122	0.0410088	8.17394e-06	0.0424002	8.46746e-06	0.0424086
108.2	0.0347035	0.0447948	7.97364e-06	0.0423535	8.45182e-06	0.042362
108.3	0.0385722	0.0470581	8.30216e-06	0.0423069	8.43621e-06	0.0423153
108.4	0.037845	0.0394122	7.6788e-06	0.0422603	8.42066e-06	0.0422688
108.5	0.0363906	0.0379989	8.35821e-06	0.0422139	8.40514e-06	0.0422223
108.6	0.0422468	0.0436587	7.74712e-06	0.0421674	8.38967e-06	0.0421758
108.7	0.04064	0.040744	8.14241e-06	0.042121	8.37424e-06	0.0421294
108.8	0.0416356	0.0471952	8.24765e-06	0.0420747	8.35885e-06	0.0420831
108.9	0.0337911	0.041895	7.43571e-06	0.0420285	8.34351e-06	0.0420368
109	0.0306917	0.0410544	8.53121e-06	0.0419823	8.32821e-06	0.0419906
109.1	0.0355875	0.0453201	7.63926e-06	0.0419361	8.31295e-06	0.0419445
109.2	0.0371955	0.0391793	8.14831e-06	0.0418901	8.29773e-06	0.0418984
109.3	0.0334596	0.0374268	7.5949e-06	0.0418441	8.28255e-06	0.0418523
109.4	0.0335415	0.0417353	8.07506e-06	0.0417981	8.26742e-06	0.0418064
109.5	0.0378547	0.0374801	7.89465e-06	0.0417522	8.25232e-06	0.0417604
109.6	0.0374174	0.0421986	7.79987e-06	0.0417064	8.23727e-06	0.0417146
109.7	0.0373773	0.0457861	7.99438e-06	0.0416606	8.22226e-06	0.0416688
109.8	0.0329689	0.0507493	7.78265e-06	0.0416148	8.20729e-06	0.0416231
109.9	0.0361301	0.0414544	7.83053e-06	0.0415692	8.19236e-06	0.0415774
110	0.0415438	0.0359564	8.16114e-06	0.0415236	8.17747e-06	0.0415318
110.1	0.0339131	0.0412909	7.71956e-06	0.041478	8.16263e-06	0.0414862
110.2	0.0290357	0.0483635	7.79053e-06	0.0414325	8.14782e-06	0.0414407
110.3	0.0358048	0.0520076	8.08011e-06	0.0413871	8.13305e-06	0.0413952
110.4	0.0453588	0.0451771	7.20381e-06	0.0413417	8.11832e-06	0.0413499
110.5	0.0387487	0.0451843	7.96481e-06	0.0412964	8.10364e-06	0.0413045
110.6	0.0346276	0.0471401	7.82882e-06	0.0412512	8.08899e-06	0.0412593
110.7	0.0339718	0.0428065	7.75072e-06	0.041206	8.07438e-06	0.041214
110.8	0.030306	0.0372836	7.60536e-06	0.0411608	8.05981e-06	0.0411689
110.9	0.0301982	0.0361521	7.92493e-06	0.0411158	8.04529e-06	0.0411238
111	0.0362114	0.0420055	7.49695e-06	0.0410707	8.0308e-06	0.0410788
111.1	0.0428088	0.0438713	7.87168e-06	0.0410258	8.01635e-06	0.0410338
111.2	0.0443369	0.0426864	7.42837e-06	0.0409809	8.00193e-06	0.0409889
111.3	0.0382099	0.0411859	7.75261e-06	0.040936	7.98756e-06	0.040944
111.4	0.0360729	0.0452296	7.49887e-06	0.0408912	7.97323e-06	0.0408992
111.5	0.0331962	0.0394347	7.82119e-06	0.0408465	7.95893e-06	0.0408544
111.6	0.0395976	0.0308925	7.23634e-06	0.0408018	7.94468e-06	0.0408098
111.7	0.0384162	0.0398431	7.93878e-06	0.0407572	7.93046e-06	0.0407651
111.8	0.0356544	0.0368473	7.191e-06	0.0407126	7.91628e-06	0.0407206
111.9	0.0341048	0.0374987	7.87876e-06	0.0406681	7.90213e-06	0.040676
112	0.0341508	0.0344964	7.50149e-06	0.0406237	7.88803e-06	0.0406316
112.1	0.0348448	0.0365697	7.66971e-06	0.0405793	7.87396e-06	0.0405872
112.2	0.0351329	0.0387581	7.70128e-06	0.040535	7.85993e-06	0.0405428
112.3	0.0362139	0.0383108	7.24464e-06	0.0404907	7.84594e-06	0.0404985
112.4	0.0432641	0.0400671	7.40574e-06	0.0404465	7.83199e-06	0.0404543
112.5	0.0419801	0.0469132	7.51643e-06	0.0404023	7.81807e-06	0.0404101
112.6	0.0409093	0.0460562	7.69045e-06	0.0403582	7.80419e-06	0.040366
112.7	0.0362953	0.0420322	7.12641e-06	0.0403142	7.79035e-06	0.040322
112.8	0.0375051	0.0374902	7.73292e-06	0.0402702	7.77654e-06	0.040278
112.9	0.0353346	0.0392396	7.30161e-06	0.0402263	7.76277e-06	0.040234
113	0.0367502	0.0475028	7.2717e-06	0.0401824	7.74904e-06	0.0401901
113.1	0.0423139	0.0453872	7.52246e-06	0.0401386	7.73534e-06	0.0401463
113.2	0.0376002	0.0373287	7.29878e-06	0.0400948	7.72168e-06	0.0401025
113.3	0.031843	0.0376616	7.36693e-06	0.0400511	7.70805e-06	0.0400588
113.4	0.0379465	0.0366527	7.55626e-06	0.0400075	7.69447e-06	0.0400152
113.5	0.0386943	0.0386744	7.16443e-06	0.0399639	7.68091e-06	0.0399716
113.6	0.0332422	0.0490277	7.57698e-06	0.0399204	7.6674e-06	0.039928
113.7	0.0359955	0.0528503	7.2628e-06	0.0398769	7.65391e-06	0.0398845
113.8	0.0350376	0.0461637	7.3473e-06	0.0398335	7.64047e-06	0.0398411
113.9	0.0324965	0.0415854	7.36894e-06	0.0397901	7.62706e-06	0.0397977
114	0.0322095	0.0431566	7.29972e-06	0.0397468	7.61368e-06	0.0397544
114.1	0.0423872	0.0370211	7.59672e-06	0.0397035	7.60034e-06	0.0397111
114.2	0.0433382	0.037218	7.06866e-06	0.0396603	7.58704e-06	0.0396679
114.3	0.0333102	0.0499906	6.9987e-06	0.0396172	7.57377e-06	0.0396248
114.4	0.0277745	0.0452513	7.54554e-06	0.0395741	7.56053e-06	0.0395817
114.5	0.0290036	0.0435338	6.96064e-06	0.0395311	7.54733e-06	0.0395387
114.6	0.0305967	0.044866	7.41225e-06	0.0394881	7.53417e-06	0.0394957
114.7	0.0335148	0.0481018	7.36253e-06	0.0394452	7.52104e-06	0.0394527
114.8	0.0322143	0.0459477	7.08396e-06	0.0394024	7.50794e-06	0.0394099
114.9	0.033111	0.0423435	7.41062e-06	0.0393596	7.49488e-06	0.0393671
115	0.0378942	0.0392061	6.97007e-06	0.0393168	7.48185e-06	0.0393243
115.1	0.0361118	0.0341517	7.36043e-06	0.0392741	7.46885e-06	0.0392816
115.2	0.0381398	0.036581	7.14155e-06	0.0392315	7.45589e-06	0.0392389
115.3	0.0367385	0.0443199	7.04839e-06	0.0391889	7.44296e-06	0.0391964
115.4	0.0364757	0.0435329	7.20161e-06	0.0391464	7.43007e-06	0.0391538
115.5	0.0355192	0.0368909	6.91841e-06	0.0391039	7.41721e-06	0.0391113
115.6	0.0375012	0.0439711	7.33601e-06	0.0390615	7.40438e-06	0.0390689
115.7	0.0339499	0.0409177	6.84213e-06	0.0390191	7.39159e-06	0.0390265
115.8	0.0299563	0.0415677	7.20953e-06	0.0389768	7.37883e-06	0.0389842
115.9	0.0290543	0.0405566	6.81048e-06	0.0389346	7.3661e-06	0.038942
116	0.0370647	0.039309	7.58505e-06	0.0388924	7.35341e-06	0.0388998
116.1	0.0346909	0.0416944	6.60763e-06	0.0388503	7.34074e-06	0.0388576
116.2	0.0315347	0.0439307	7.2872e-06	0.0388082	7.32812e-06	0.0388155
116.3	0.0313544	0.0375103	6.84849e-06	0.0387662	7.31552e-06	0.0387735
116.4	0.0350412	0.0379407	7.05935e-06	0.0387242	7.30295e-06	0.0387315
116.5	0.0320392	0.0361996	6.86897e-06	0.0386823	7.29042e-06	0.0386896
116.6	0.0317926	0.0319094	7.09501e-06	0.0386404	7.27792e-06	0.0386477
116.7	0.0379176	0.038193	6.9632e-06	0.0385986	7.26546e-06	0.0386059
116.8	0.03606	0.0357049	6.8643e-06	0.0385568	7.25302e-06	0.0385641
116.9	0.0341551	0.0335655	6.88607e-06	0.0385151	7.24062e-06	0.0385224
117	0.0320351	0.0386261	6.93503e-06	0.0384735	7.22824e-06	0.0384807
117.1	0.0318876	0.0424076	7.01951e-06	0.0384319	7.2159e-06	0.0384391
117.2	0.0345459	0.0427787	6.73106e-06	0.0383904	7.2036e-06	0.0383976
117.3	0.0354963	0.0398897	7.09618e-06	0.0383489	7.19132e-06	0.0383561
117.4	0.0413505	0.0373136	6.51639e-06	0.0383075	7.17907e-06	0.0383146
117.5	0.0312239	0.0359798	7.24165e-06	0.0382661	7.16686e-06	0.0382733
117.6	0.0350826	0.0351434	6.76035e-06	0.0382248	7.15467e-06	0.0382319
117.7	0.0390376	0.0355107	6.77114e-06	0.0381835	7.14252e-06	0.0381907
117.8	0.040013	0.0385266	6.85627e-06	0.0381423	7.1304e-06	0.0381494
117.9	0.0310216	0.0378261	6.90805e-06	0.0381011	7.11831e-06	0.0381083
118	0.0316436	0.0317419	6.62247e-06	0.03806	7.10625e-06	0.0380672
118.1	0.033944	0.0368567	6.87996e-06	0.038019	7.09422e-06	0.0380261
118.2	0.0266423	0.0452814	6.83726e-06	0.037978	7.08222e-06	0.0379851
118.3	0.0307455	0.0387938	6.76638e-06	0.0379371	7.07025e-06	0.0379441
118.4	0.0370073	0.0390751	6.58945e-06	0.0378962	7.05832e-06	0.0379032
118.5	0.0371546	0.0377591	7.09955e-06	0.0378553	7.04641e-06	0.0378624
118.6	0.0350472	0.0349061	6.46321e-06	0.0378146	7.03453e-06	0.0378216
118.7	0.0360824	0.032839	7.0384e-06	0.0377738	7.02268e-06	0.0377809
118.8	0.0379088	0.033146	6.57407e-06	0.0377332	7.01087e-06	0.0377402
118.9	0.0327097	0.0345656	6.64957e-06	0.0376925	6.99908e-06	0.0376995
119	0.0322345	0.0415038	7.06665e-06	0.037652	6.98732e-06	0.037659
119.1	0.0296265	0.0441709	6.43922e-06	0.0376115	6.97559e-06	0.0376184
119.2	0.0295161	0.0348664	6.78434e-06	0.037571	6.96389e-06	0.037578
119.3	0.0280351	0.0391346	6.57374e-06	0.0375306	6.95222e-06	0.0375375
119.4	0.0287548	0.0360525	6.53959e-06	0.0374902	6.94058e-06	0.0374972
119.5	0.0327448	0.0363199	6.83471e-06	0.0374499	6.92897e-06	0.0374569
119.6	0.0301789	0.0364125	6.52709e-06	0.0374097	6.91739e-06	0.0374166
119.7	0.0293023	0.0354712	6.55211e-06	0.0373695	6.90584e-06	0.0373764
119.8	0.0319877	0.0421371	6.78814e-06	0.0373294	6.89431e-06	0.0373362
119.9	0.0307635	0.0385306	6.29768e-06	0.0372893	6.88282e-06	0.0372961
120	0.0340166	0.0367929	6.51204e-06	0.0372492	6.87135e-06	0.0372561
120.1	0.0398951	0.0390986	6.90073e-06	0.0372092	6.85991e-06	0.0372161
120.2	0.0292618	0.0451808	6.3045e-06	0.0371693	6.8485e-06	0.0371762
120.3	0.0308498	0.040283	6.71223e-06	0.0371294	6.83712e-06	0.0371363
120.4	0.030255	0.0348218	6.42177e-06	0.0370896	6.82577e-06	0.0370964
120.5	0.0234385	0.0319025	6.69293e-06	0.0370498	6.81444e-06	0.0370566
120.6	0.0329973	0.0350766	6.28554e-06	0.0370101	6.80315e-06	0.0370169
120.7	0.0368301	0.0314355	6.70488e-06	0.0369704	6.79188e-06	0.0369772
120.8	0.0345325	0.0311139	6.2554e-06	0.0369308	6.78064e-06	0.0369376
120.9	0.0320925	0.0348056	6.63387e-06	0.0368913	6.76943e-06	0.036898
121	0.033639	0.0420791	6.53299e-06	0.0368517	6.75824e-06	0.0368585
121.1	0.0360911	0.04113	6.39761e-06	0.0368123	6.74709e-06	0.036819
121.2	0.0320779	0.0346296	6.34531e-06	0.0367729	6.73596e-06	0.0367796
121.3	0.0355429	0.0407605	6.44497e-06	0.0367335	6.72486e-06	0.0367402
121.4	0.0355934	0.0352605	6.43295e-06	0.0366942	6.71378e-06	0.0367009
121.5	0.0343395	0.037769	6.20134e-06	0.036655	6.70273e-06	0.0366617
121.6	0.0311922	0.0404208	6.73647e-06	0.0366157	6.69171e-06	0.0366224
121.7	0.026523	0.0424682	6.25202e-06	0.0365766	6.68072e-06	0.0365833
121.8	0.0314394	0.0412256	6.19703e-06	0.0365375	6.66976e-06	0.0365442
121.9	0.0284109	0.0340158	6.45558e-06	0.0364985	6.65882e-06	0.0365051
122	0.0366276	0.0316894	6.25129e-06	0.0364595	6.64791e-06	0.0364661
122.1	0.0355267	0.0334054	6.52588e-06	0.0364205	6.63702e-06	0.0364271
122.2	0.0332085	0.0355932	6.49147e-06	0.0363816	6.62616e-06	0.0363882
122.3	0.0345877	0.03745	6.08805e-06	0.0363428	6.61533e-06	0.0363494
122.4	0.0328865	0.0325612	6.77626e-06	0.036304	6.60453e-06	0.0363106
122.5	0.0281986	0.0356521	5.96097e-06	0.0362652	6.59375e-06	0.0362718
122.6	0.022033	0.0321684	6.50442e-06	0.0362266	6.583e-06	0.0362331
122.7	0.026327	0.0314077	6.17392e-06	0.0361879	6.57227e-06	0.0361945
122.8	0.0394262	0.0364564	6.38261e-06	0.0361493	6.56157e-06	0.0361559
122.9	0.0335149	0.0353181	6.16985e-06	0.0361108	6.5509e-06	0.0361173
123	0.0274337	0.0368667	6.55233e-06	0.0360723	6.54025e-06	0.0360788
123.1	0.0320717	0.0342581	5.95701e-06	0.0360339	6.52963e-06	0.0360404
123.2	0.0327924	0.039354	6.5135e-06	0.0359955	6.51903e-06	0.036002
123.3	0.032661	0.0461775	6.14198e-06	0.0359572	6.50846e-06	0.0359637
123.4	0.0351174	0.0417258	6.15778e-06	0.0359189	6.49792e-06	0.0359254
123.5	0.0306783	0.0358914	6.33523e-06	0.0358806	6.4874e-06	0.0358871
123.6	0.02859	0.0379355	6.46034e-06	0.0358425	6.47691e-06	0.0358489
123.7	0.0305935	0.0473632	5.92838e-06	0.0358043	6.46644e-06	0.0358108
123.8	0.0255892	0.0460529	6.07441e-06	0.0357662	6.456e-06	0.0357727
123.9	0.0261662	0.0412792	6.46297e-06	0.0357282	6.44558e-06	0.0357347
124	0.0304611	0.0328324	5.70783e-06	0.0356902	6.43519e-06	0.0356967
124.1	0.029501	0.0304449	6.63112e-06	0.0356523	6.42482e-06	0.0356587
124.2	0.0300334	0.0401699	5.98337e-06	0.0356144	6.41448e-06	0.0356208
124.3	0.0374941	0.0446165	6.12609e-06	0.0355766	6.40416e-06	0.035583
124.4	0.0361649	0.0373256	6.31884e-06	0.0355388	6.39387e-06	0.0355452
124.5	0.0268997	0.0310989	5.94227e-06	0.0355011	6.3836e-06	0.0355075
124.6	0.023706	0.0335137	6.16395e-06	0.0354634	6.37336e-06	0.0354698
124.7	0.0267498	0.037254	6.15151e-06	0.0354258	6.36314e-06	0.0354321
124.8	0.031352	0.0336856	6.08429e-06	0.0353882	6.35295e-06	0.0353945
124.9	0.0343131	0.0275896	5.9778e-06	0.0353506	6.34278e-06	0.035357
125	0.0334136	0.0267091	6.23216e-06	0.0353132	6.33264e-06	0.0353195
125.1	0.0312573	0.031931	5.96539e-06	0.0352757	6.32252e-06	0.0352821
125.2	0.0286262	0.0318146	6.15019e-06	0.0352383	6.31242e-06	0.0352447
125.3	0.0328116	0.0356242	5.8195e-06	0.035201	6.30235e-06	0.0352073
125.4	0.0324165	0.0302892	6.10023e-06	0.0351637	6.2923e-06	0.03517
125.5	0.031452	0.0320364	6.07907e-06	0.0351265	6.28228e-06	0.0351328
125.6	0.0273859	0.0318907	5.96774e-06	0.0350893	6.27228e-06	0.0350956
125.7	0.0326874	0.0297185	5.85994e-06	0.0350522	6.2623e-06	0.0350584
125.8	0.028974	0.0343694	6.09054e-06	0.0350151	6.25235e-06	0.0350213
125.9	0.0276062	0.0357964	5.8988e-06	0.034978	6.24242e-06	0.0349843
126	0.026927	0.0353242	6.02991e-06	0.034941	6.23252e-06	0.0349473
126.1	0.0263295	0.0349112	6.06381e-06	0.0349041	6.22264e-06	0.0349103
126.2	0.0341707	0.0323591	6.01432e-06	0.0348672	6.21278e-06	0.0348734
126.3	0.0331894	0.0257272	5.95608e-06	0.0348304	6.20294e-06	0.0348366
126.4	0.0321909	0.0308419	5.84003e-06	0.0347936	6.19313e-06	0.0347998
126.5	0.028358	0.0349052	6.11938e-06	0.0347568	6.18335e-06	0.034763
126.6	0.0249888	0.0387415	5.61147e-06	0.0347201	6.17358e-06	0.0347263
126.7	0.0289352	0.0347996	6.21288e-06	0.0346835	6.16384e-06	0.0346896
126.8	0.0320122	0.0361703	5.58386e-06	0.0346469	6.15412e-06	0.034653
126.9	0.0303675	0.0335208	5.88045e-06	0.0346103	6.14443e-06	0.0346165
127	0.0279444	0.0353352	6.04612e-06	0.0345738	6.13475e-06	0.03458
127.1	0.0288874	0.0368471	6.03583e-06	0.0345374	6.1251e-06	0.0345435
127.2	0.0341761	0.0294825	5.47594e-06	0.034501	6.11548e-06	0.0345071
127.3	0.0285899	0.0295234	6.48591e-06	0.0344646	6.10587e-06	0.0344707
127.4	0.0264956	0.0303262	5.36813e-06	0.0344283	6.09629e-06	0.0344344
127.5	0.0281579	0.031769	6.15212e-06	0.034392	6.08673e-06	0.0343981
127.6	0.0336458	0.035769	5.72516e-06	0.0343558	6.0772e-06	0.0343619
127.7	0.0362331	0.0376388	5.75454e-06	0.0343196	6.06768e-06	0.0343257
127.8	0.0295275	0.0313534	5.90421e-06	0.0342835	6.05819e-06	0.0342896
127.9	0.0284134	0.0333323	5.6237e-06	0.0342474	6.04872e-06	0.0342535
128	0.0315265	0.0397484	5.92681e-06	0.0342114	6.03927e-06	0.0342175
128.1	0.0281574	0.0393682	5.6697e-06	0.0341754	6.02985e-06	0.0341815
128.2	0.0279699	0.0371539	5.95063e-06	0.0341395	6.02044e-06	0.0341455
128.3	0.027821	0.0283542	5.4982e-06	0.0341036	6.01106e-06	0.0341096
128.4	0.0353131	0.0322171	5.94955e-06	0.0340678	6.0017e-06	0.0340738
128.5	0.0305527	0.0359499	5.67334e-06	0.034032	5.99237e-06	0.034038
128.6	0.026212	0.0332197	5.83285e-06	0.0339963	5.98305e-06	0.0340023
128.7	0.0291778	0.0409888	5.63399e-06	0.0339606	5.97376e-06	0.0339666
128.8	0.033934	0.039211	5.59108e-06	0.0339249	5.96448e-06	0.0339309
128.9	0.0334968	0.0317443	5.76758e-06	0.0338893	5.95523e-06	0.0338953
129	0.0349567	0.0336266	5.79436e-06	0.0338538	5.946e-06	0.0338597
129.1	0.0301951	0.0389971	5.62581e-06	0.0338183	5.9368e-06	0.0338242
129.2	0.0274543	0.0330033	5.72924e-06	0.0337828	5.92761e-06	0.0337888
129.3	0.0282952	0.0378466	5.84382e-06	0.0337474	5.91844e-06	0.0337533
129.4	0.0290165	0.0338298	5.28472e-06	0.0337121	5.9093e-06	0.033718
129.5	0.0285424	0.0330952	5.86311e-06	0.0336767	5.90018e-06	0.0336826
129.6	0.03007	0.0270049	5.53977e-06	0.0336415	5.89107e-06	0.0336474
129.7	0.0324583	0.0280231	5.62987e-06	0.0336062	5.88199e-06	0.0336121
129.8	0.0298082	0.0279905	5.62951e-06	0.0335711	5.87293e-06	0.0335769
129.9	0.036317	0.0323541	5.58834e-06	0.0335359	5.8639e-06	0.0335418
130	0.0325177	0.0314317	5.64505e-06	0.0335009	5.85488e-06	0.0335067
130.1	0.0278891	0.0267629	5.58075e-06	0.0334658	5.84588e-06	0.0334717
130.2	0.0312925	0.0301131	5.63308e-06	0.0334308	5.8369e-06	0.0334367
130.3	0.0267811	0.0325268	5.38214e-06	0.0333959	5.82795e-06	0.0334017
130.4	0.0286417	0.0305384	5.77252e-06	0.033361	5.81901e-06	0.0333668
130.5	0.026898	0.0305741	5.50325e-06	0.0333261	5.8101e-06	0.0333319
130.6	0.0247635	0.0343506	5.58183e-06	0.0332913	5.8012e-06	0.0332971
130.7	0.0275678	0.0339908	5.34507e-06	0.0332566	5.79233e-06	0.0332624
130.8	0.031072	0.0325035	5.65546e-06	0.0332219	5.78348e-06	0.0332276
130.9	0.0301025	0.0296459	5.43514e-06	0.0331872	5.77464e-06	0.033193
131	0.0303821	0.0292066	5.57601e-06	0.0331526	5.76583e-06	0.0331583
131.1	0.0268965	0.0354096	5.66637e-06	0.033118	5.75704e-06	0.0331237
131.2	0.0281791	0.0399217	5.65821e-06	0.0330835	5.74827e-06	0.0330892
131.3	0.0299425	0.0371373	5.22852e-06	0.033049	5.73951e-06	0.0330547
131.4	0.0306632	0.0338194	5.7377e-06	0.0330145	5.73078e-06	0.0330203
131.5	0.0330142	0.0389566	5.18628e-06	0.0329801	5.72207e-06	0.0329859
131.6	0.0325003	0.0389625	5.74139e-06	0.0329458	5.71338e-06	0.0329515
131.7	0.0368891	0.035469	5.32262e-06	0.0329115	5.7047e-06	0.0329172
131.8	0.0350111	0.0359671	5.42156e-06	0.0328772	5.69605e-06	0.0328829
131.9	0.0293668	0.0295753	5.57601e-06	0.032843	5.68742e-06	0.0328487
132	0.0240345	0.0273745	5.30182e-06	0.0328088	5.6788e-06	0.0328145
132.1	0.0265328	0.028888	5.52707e-06	0.0327747	5.67021e-06	0.0327804
132.2	0.0243421	0.035653	5.34168e-06	0.0327407	5.66163e-06	0.0327463
132.3	0.0273338	0.032015	5.36624e-06	0.0327066	5.65308e-06	0.0327123
132.4	0.0288194	0.0349947	5.59554e-06	0.0326726	5.64454e-06	0.0326783
132.5	0.0296675	0.0365489	5.2991e-06	0.0326387	5.63602e-06	0.0326443
132.6	0.0280708	0.0335307	5.31116e-06	0.0326048	5.62753e-06	0.0326104
132.7	0.0277084	0.0317347	5.56809e-06	0.0325709	5.61905e-06	0.0325766
132.8	0.0335563	0.0319204	5.10991e-06	0.0325371	5.61059e-06	0.0325427
132.9	0.0316097	0.0405378	5.44907e-06	0.0325034	5.60215e-06	0.032509
133	0.0319024	0.0390168	5.49902e-06	0.0324697	5.59373e-06	0.0324753
133.1	0.0330846	0.0365962	5.39341e-06	0.032436	5.58532e-06	0.0324416
133.2	0.0299265	0.0349344	5.4519e-06	0.0324024	5.57694e-06	0.0324079
133.3	0.0310152	0.0341729	5.14022e-06	0.0323688	5.56858e-06	0.0323743
133.4	0.0355928	0.0338919	5.49311e-06	0.0323352	5.56023e-06	0.0323408
133.5	0.0334986	0.0321426	5.18765e-06	0.0323017	5.5519e-06	0.0323073
133.6	0.0291302	0.0304264	5.41719e-06	0.0322683	5.5436e-06	0.0322738
133.7	0.0302584	0.0302738	5.24868e-06	0.0322349	5.53531e-06	0.0322404
133.8	0.0253189	0.0345065	5.26155e-06	0.0322015	5.52704e-06	0.032207
133.9	0.0250128	0.0315041	5.33854e-06	0.0321682	5.51878e-06	0.0321737
134	0.0249296	0.0303171	5.18567e-06	0.0321349	5.51055e-06	0.0321404
134.1	0.0267323	0.0370631	5.36877e-06	0.0321017	5.50233e-06	0.0321072
134.2	0.0274897	0.0362938	5.05494e-06	0.0320685	5.49414e-06	0.032074
134.3	0.0248849	0.0357483	5.6103e-06	0.0320354	5.48596e-06	0.0320409
134.4	0.0300739	0.0326668	4.89317e-06	0.0320023	5.4778e-06	0.0320077
134.5	0.0320059	0.0303959	5.50501e-06	0.0319692	5.46966e-06	0.0319747
134.6	0.0302942	0.0276413	5.21836e-06	0.0319362	5.46153e-06	0.0319417
134.7	0.0293923	0.0366463	5.24114e-06	0.0319032	5.45343e-06	0.0319087
134.8	0.0328887	0.0335895	5.06861e-06	0.0318703	5.44534e-06	0.0318758
134.9	0.0324521	0.0290518	5.41359e-06	0.0318374	5.43727e-06	0.0318429
135	0.0297456	0.0349266	5.16566e-06	0.0318046	5.42921e-06	0.03181
135.1	0.0291858	0.0333833	5.25547e-06	0.0317718	5.42118e-06	0.0317772
135.2	0.0321497	0.0316568	5.19102e-06	0.0317391	5.41316e-06	0.0317445
135.3	0.0294432	0.0288287	5.07482e-06	0.0317063	5.40516e-06	0.0317118
135.4	0.0260878	0.0278109	5.23549e-06	0.0316737	5.39718e-06	0.0316791
135.5	0.0272243	0.0269021	5.15361e-06	0.0316411	5.38922e-06	0.0316465
135.6	0.0258548	0.0345505	5.14672e-06	0.0316085	5.38127e-06	0.0316139
135.7	0.0253617	0.0355273	5.16109e-06	0.031576	5.37335e-06	0.0315813
135.8	0.0274214	0.0325246	5.20368e-06	0.0315435	5.36544e-06	0.0315488
135.9	0.0293587	0.03005	5.02794e-06	0.031511	5.35754e-06	0.0315164
136	0.0262857	0.0288703	5.25719e-06	0.0314786	5.34967e-06	0.031484
136.1	0.028235	0.0322709	5.09632e-06	0.0314462	5.34181e-06	0.0314516
136.2	0.0262134	0.0336626	5.12549e-06	0.0314139	5.33397e-06	0.0314193
136.3	0.028121	0.0329304	5.15013e-06	0.0313816	5.32614e-06	0.031387
136.4	0.0242835	0.0306916	4.81432e-06	0.0313494	5.31834e-06	0.0313547
136.5	0.0238478	0.0314527	5.43673e-06	0.0313172	5.31055e-06	0.0313225
136.6	0.0271865	0.0301606	4.90857e-06	0.0312851	5.30277e-06	0.0312904
136.7	0.0260051	0.0292466	5.00634e-06	0.031253	5.29502e-06	0.0312583
136.8	0.0279264	0.0306097	5.19157e-06	0.0312209	5.28728e-06	0.0312262
136.9	0.0266284	0.0299564	4.99179e-06	0.0311889	5.27956e-06	0.0311942
137	0.0279339	0.0290561	5.07183e-06	0.0311569	5.27185e-06	0.0311622
137.1	0.0266566	0.0361921	5.13424e-06	0.031125	5.26417e-06	0.0311302
137.2	0.0306938	0.0331764	4.95157e-06	0.0310931	5.2565e-06	0.0310983
137.3	0.0290882	0.0329894	5.16961e-06	0.0310612	5.24884e-06	0.0310665
137.4	0.0260562	0.0296785	4.90347e-06	0.0310294	5.2412e-06	0.0310346
137.5	0.0301866	0.0301397	5.18842e-06	0.0309976	5.23358e-06	0.0310029
137.6	0.0266826	0.0328057	4.86238e-06	0.0309659	5.22598e-06	0.0309711
137.7	0.0280796	0.0308962	5.05069e-06	0.0309342	5.21839e-06	0.0309394
137.8	0.0256474	0.0264092	5.0235e-06	0.0309026	5.21082e-06	0.0309078
137.9	0.02873	0.0326592	4.71806e-06	0.030871	5.20327e-06	0.0308762
138	0.0284381	0.0339231	5.31374e-06	0.0308394	5.19573e-06	0.0308446
138.1	0.0270884	0.0338786	4.86103e-06	0.0308079	5.18821e-06	0.0308131
138.2	0.0307716	0.0343181	4.95163e-06	0.0307764	5.1807e-06	0.0307816
138.3	0.0262392	0.0364581	4.84947e-06	0.030745	5.17321e-06	0.0307502
138.4	0.0260989	0.0311675	5.19015e-06	0.0307136	5.16574e-06	0.0307188
138.5	0.029059	0.0346556	4.67579e-06	0.0306822	5.15828e-06	0.0306874
138.6	0.0291432	0.03184	5.32947e-06	0.0306509	5.15084e-06	0.0306561
138.7	0.0319117	0.0288382	4.64192e-06	0.0306197	5.14342e-06	0.0306248
138.8	0.0307859	0.0313054	5.1314e-06	0.0305884	5.13601e-06	0.0305936
138.9	0.0289841	0.0335006	4.77196e-06	0.0305572	5.12861e-06	0.0305624
139	0.0267066	0.0324154	4.86188e-06	0.0305261	5.12124e-06	0.0305312
139.1	0.0224616	0.0315154	4.89294e-06	0.030495	5.11388e-06	0.0305001
139.2	0.027889	0.0309876	4.93941e-06	0.0304639	5.10653e-06	0.030469
139.3	0.0281724	0.0312097	4.7857e-06	0.0304329	5.0992e-06	0.030438
139.4	0.024518	0.0289642	4.92754e-06	0.0304019	5.09189e-06	0.030407
139.5	0.0245405	0.0273493	4.98397e-06	0.030371	5.08459e-06	0.0303761
139.6	0.0216016	0.0269595	4.6606e-06	0.0303401	5.07731e-06	0.0303452
139.7	0.0265051	0.0256553	5.15596e-06	0.0303092	5.07004e-06	0.0303143
139.8	0.024306	0.0286876	4.48502e-06	0.0302784	5.06279e-06	0.0302835
139.9	0.0287751	0.0287371	5.08405e-06	0.0302476	5.05556e-06	0.0302527
140	0.0275811	0.0263598	4.93972e-06	0.0302169	5.04834e-06	0.0302219
140.1	0.0223389	0.029267	4.67291e-06	0.0301862	5.04113e-06	0.0301912
140.2	0.0270372	0.0295025	4.8298e-06	0.0301555	5.03395e-06	0.0301606
140.3	0.0250573	0.0303235	4.7748e-06	0.0301249	5.02677e-06	0.0301299
140.4	0.0241005	0.028717	4.80125e-06	0.0300943	5.01961e-06	0.0300994
140.5	0.0283729	0.0281058	4.6274e-06	0.0300638	5.01247e-06	0.0300688
140.6	0.0257971	0.0275497	5.13513e-06	0.0300333	5.00534e-06	0.0300383
140.7	0.0292714	0.0285036	4.51195e-06	0.0300028	4.99823e-06	0.0300078
140.8	0.0304453	0.0276558	4.863e-06	0.0299724	4.99113e-06	0.0299774
140.9	0.0253258	0.03066	4.71274e-06	0.0299421	4.98405e-06	0.029947
141	0.0243854	0.0320187	4.66556e-06	0.0299117	4.97698e-06	0.0299167
141.1	0.0265108	0.0305863	4.82291e-06	0.0298814	4.96993e-06	0.0298864
141.2	0.0275236	0.0277122	4.86119e-06	0.0298512	4.9629e-06	0.0298561
141.3	0.0247361	0.0303403	4.55517e-06	0.029821	4.95587e-06	0.0298259
141.4	0.0229322	0.0328428	4.96102e-06	0.0297908	4.94887e-06	0.0297957
141.5	0.0242342	0.0257862	4.73256e-06	0.0297606	4.94187e-06	0.0297656
141.6	0.0215454	0.0265915	4.64403e-06	0.0297305	4.9349e-06	0.0297355
141.7	0.0251146	0.0272141	4.80091e-06	0.0297005	4.92793e-06	0.0297054
141.8	0.0236556	0.0362311	4.55797e-06	0.0296705	4.92099e-06	0.0296754
141.9	0.0262765	0.0328788	4.96202e-06	0.0296405	4.91405e-06	0.0296454
142	0.0250562	0.0277103	4.51197e-06	0.0296106	4.90713e-06	0.0296155
142.1	0.0249881	0.0275485	4.84234e-06	0.0295807	4.90023e-06	0.0295856
142.2	0.0228507	0.0305564	4.58459e-06	0.0295508	4.89334e-06	0.0295557
142.3	0.0200287	0.0302969	4.72523e-06	0.029521	4.88646e-06	0.0295259
142.4	0.0187145	0.0285628	4.57122e-06	0.0294912	4.8796e-06	0.0294961
142.5	0.0200678	0.0291416	4.83486e-06	0.0294615	4.87276e-06	0.0294663
142.6	0.0250972	0.0285482	4.66157e-06	0.0294318	4.86593e-06	0.0294366
142.7	0.0299895	0.0249905	4.74524e-06	0.0294021	4.85911e-06	0.0294069
142.8	0.0262873	0.0251881	4.39666e-06	0.0293725	4.85231e-06	0.0293773
142.9	0.0240731	0.028024	4.85756e-06	0.0293429	4.84552e-06	0.0293477
143	0.0243644	0.0275618	4.40908e-06	0.0293133	4.83874e-06	0.0293182
143.1	0.0280241	0.0251711	4.78411e-06	0.0292838	4.83198e-06	0.0292887
143.2	0.0239226	0.0258328	4.64563e-06	0.0292544	4.82524e-06	0.0292592
143.3	0.0210756	0.0246141	4.49725e-06	0.0292249	4.8185e-06	0.0292297
143.4	0.0249575	0.0221487	4.84316e-06	0.0291955	4.81179e-06	0.0292003
143.5	0.0229023	0.0247155	4.59257e-06	0.0291662	4.80508e-06	0.029171
143.6	0.0226623	0.0311202	4.51356e-06	0.0291369	4.79839e-06	0.0291417
143.7	0.0240676	0.0267078	4.65879e-06	0.0291076	4.79172e-06	0.0291124
143.8	0.0246349	0.0258821	4.71897e-06	0.0290784	4.78505e-06	0.0290831
143.9	0.0272885	0.0333338	4.25905e-06	0.0290492	4.7784e-06	0.0290539
144	0.0250494	0.0322513	4.86751e-06	0.02902	4.77177e-06	0.0290248
144.1	0.0288729	0.0250131	4.47851e-06	0.0289909	4.76515e-06	0.0289956
144.2	0.028263	0.0255495	4.41129e-06	0.0289618	4.75854e-06	0.0289665
144.3	0.0246519	0.0316908	4.74151e-06	0.0289327	4.75195e-06	0.0289375
144.4	0.0235826	0.0295953	4.31839e-06	0.0289037	4.74537e-06	0.0289085
144.5	0.0258034	0.0253894	4.78553e-06	0.0288748	4.73881e-06	0.0288795
144.6	0.023893	0.0287201	4.46953e-06	0.0288458	4.73225e-06	0.0288506
144.7	0.024678	0.0303092	4.51011e-06	0.0288169	4.72571e-06	0.0288217
144.8	0.025692	0.0302617	4.406e-06	0.0287881	4.71919e-06	0.0287928
144.9	0.026646	0.0279996	4.62941e-06	0.0287593	4.71268e-06	0.028764
145	0.0250422	0.031245	4.33418e-06	0.0287305	4.70618e-06	0.0287352
145.1	0.0203589	0.0322539	4.65578e-06	0.0287017	4.6997e-06	0.0287064
145.2	0.027583	0.0326476	4.34754e-06	0.028673	4.69322e-06	0.0286777
145.3	0.0315085	0.0287456	4.6093e-06	0.0286444	4.68677e-06	0.028649
145.4	0.0332274	0.0272929	4.51222e-06	0.0286157	4.68032e-06	0.0286204
145.5	0.027414	0.0297997	4.41795e-06	0.0285871	4.67389e-06	0.0285918
145.6	0.0246619	0.0332096	4.67924e-06	0.0285586	4.66747e-06	0.0285633
145.7	0.0255762	0.0294791	4.33927e-06	0.0285301	4.66107e-06	0.0285347
145.8	0.0291579	0.0307117	4.59995e-06	0.0285016	4.65468e-06	0.0285062
145.9	0.0337331	0.0292061	4.155e-06	0.0284731	4.6483e-06	0.0284778
146	0.0302462	0.0283558	4.84293e-06	0.0284447	4.64193e-06	0.0284494
146.1	0.0280489	0.0250566	4.15433e-06	0.0284164	4.63558e-06	0.028421
146.2	0.0262996	0.0250498	4.55068e-06	0.028388	4.62924e-06	0.0283927
146.3	0.0256374	0.0307661	4.42499e-06	0.0283597	4.62291e-06	0.0283644
146.4	0.027209	0.0323211	4.41141e-06	0.0283315	4.6166e-06	0.0283361
146.5	0.0290887	0.0286308	4.459e-06	0.0283033	4.6103e-06	0.0283079
146.6	0.0314243	0.0236749	4.46034e-06	0.0282751	4.60401e-06	0.0282797
146.7	0.0315002	0.026846	4.29199e-06	0.0282469	4.59774e-06	0.0282515
146.8	0.0279973	0.0298742	4.49237e-06	0.0282188	4.59148e-06	0.0282234
146.9	0.0238733	0.0269264	4.39434e-06	0.0281908	4.58523e-06	0.0281953
147	0.0260004	0.0340498	4.40326e-06	0.0281627	4.57899e-06	0.0281673
147.1	0.024355	0.0330292	4.38799e-06	0.0281347	4.57277e-06	0.0281393
147.2	0.0238856	0.0307642	4.44868e-06	0.0281068	4.56656e-06	0.0281113
147.3	0.0252986	0.0304532	4.36788e-06	0.0280788	4.56036e-06	0.0280834
147.4	0.0207479	0.0278457	4.28371e-06	0.0280509	4.55417e-06	0.0280555
147.5	0.020001	0.0238388	4.58771e-06	0.0280231	4.548e-06	0.0280276
147.6	0.0249021	0.0216276	4.31782e-06	0.0279953	4.54184e-06	0.0279998
147.7	0.0276546	0.0218088	4.25045e-06	0.0279675	4.53569e-06	0.027972
147.8	0.0282495	0.0244654	4.33731e-06	0.0279398	4.52956e-06	0.0279443
147.9	0.0286146	0.028053	4.25845e-06	0.027912	4.52343e-06	0.0279166
148	0.028579	0.0298253	4.3567e-06	0.0278844	4.51732e-06	0.0278889
148.1	0.0264197	0.0299298	4.34286e-06	0.0278567	4.51122e-06	0.0278613
148.2	0.0233881	0.0304103	4.31832e-06	0.0278291	4.50514e-06	0.0278336
148.3	0.0216377	0.0283715	4.34434e-06	0.0278016	4.49906e-06	0.0278061
148.4	0.0237201	0.0294621	4.37774e-06	0.0277741	4.493e-06	0.0277785
148.5	0.030193	0.0308372	4.17679e-06	0.0277466	4.48695e-06	0.027751
148.6	0.0257942	0.0330677	4.43354e-06	0.0277191	4.48092e-06	0.0277236
148.7	0.022296	0.0295238	4.12809e-06	0.0276917	4.47489e-06	0.0276962
148.8	0.0216417	0.0338456	4.37206e-06	0.0276643	4.46888e-06	0.0276688
148.9	0.0235352	0.0343127	4.17293e-06	0.027637	4.46288e-06	0.0276414
149	0.0185799	0.0300262	4.26416e-06	0.0276096	4.45689e-06	0.0276141
149.1	0.0249245	0.0300567	4.23059e-06	0.0275824	4.45091e-06	0.0275868
149.2	0.0265921	0.0326963	4.29711e-06	0.0275551	4.44495e-06	0.0275596
149.3	0.0240768	0.0283596	3.98632e-06	0.0275279	4.439e-06	0.0275324
149.4	0.0284951	0.0268757	4.52019e-06	0.0275008	4.43306e-06	0.0275052
149.5	0.0249628	0.0249617	4.27114e-06	0.0274736	4.42713e-06	0.027478
149.6	0.023218	0.0293931	4.09286e-06	0.0274465	4.42121e-06	0.0274509
149.7	0.0231882	0.0261624	4.45827e-06	0.0274195	4.41531e-06	0.0274239
149.8	0.0219858	0.0251517	3.87065e-06	0.0273924	4.40941e-06	0.0273968
149.9	0.0188354	0.0330392	4.48994e-06	0.0273654	4.40353e-06	0.0273698
150	0.0223286	0.0275349	3.96053e-06	0.0273385	4.39766e-06	0.0273429
150.1	0.0257095	0.0243872	4.43487e-06	0.0273116	4.39181e-06	0.0273159
150.2	0.0262993	0.0227712	4.10081e-06	0.0272847	4.38596e-06	0.0272891
150.3	0.0277829	0.0270131	4.2625e-06	0.0272578	4.38013e-06	0.0272622
150.4	0.0292279	0.0262841	4.11426e-06	0.027231	4.3743e-06	0.0272354
150.5	0.0222613	0.0277089	4.23515e-06	0.0272042	4.36849e-06	0.0272086
150.6	0.0262004	0.0238547	4.11505e-06	0.0271775	4.36269e-06	0.0271818
150.7	0.0219502	0.0236074	4.30669e-06	0.0271508	4.3569e-06	0.0271551
150.8	0.0231244	0.0277951	4.05538e-06	0.0271241	4.35113e-06	0.0271284
150.9	0.0279264	0.0304978	4.19805e-06	0.0270974	4.34536e-06	0.0271018
151	0.0246692	0.0295699	4.30502e-06	0.0270708	4.33961e-06	0.0270752
151.1	0.0222156	0.0262873	4.01431e-06	0.0270443	4.33387e-06	0.0270486
151.2	0.023199	0.0303476	4.15323e-06	0.0270177	4.32814e-06	0.027022
151.3	0.0240491	0.0275045	4.13903e-06	0.0269912	4.32242e-06	0.0269955
151.4	0.0229528	0.0289081	4.24291e-06	0.0269647	4.31671e-06	0.0269691
151.5	0.0229498	0.0280616	4.0663e-06	0.0269383	4.31101e-06	0.0269426
151.6	0.0238192	0.0276113	4.18548e-06	0.0269119	4.30533e-06	0.0269162
151.7	0.0225346	0.0291818	4.09946e-06	0.0268855	4.29965e-06	0.0268898
151.8	0.0239114	0.0293396	3.96382e-06	0.0268592	4.29399e-06	0.0268635
151.9	0.0196511	0.031613	4.23917e-06	0.0268329	4.28834e-06	0.0268372
152	0.0226094	0.0275736	3.99474e-06	0.0268066	4.2827e-06	0.0268109
152.1	0.0240427	0.0251115	4.28577e-06	0.0267804	4.27707e-06	0.0267847
152.2	0.0256908	0.0295281	4.07077e-06	0.0267542	4.27145e-06	0.0267585
152.3	0.0273255	0.0267147	4.08479e-06	0.026728	4.26584e-06	0.0267323
152.4	0.0216814	0.0225146	4.08123e-06	0.0267019	4.26025e-06	0.0267062
152.5	0.0233395	0.0262957	4.11669e-06	0.0266758	4.25466e-06	0.0266801
152.6	0.0246112	0.0273117	4.0809e-06	0.0266498	4.24909e-06	0.026654
152.7	0.0248825	0.0274471	4.02508e-06	0.0266237	4.24352e-06	0.026628
152.8	0.0275203	0.0292511	4.00533e-06	0.0265977	4.23797e-06	0.026602
152.9	0.0279992	0.0241383	4.11959e-06	0.0265718	4.23243e-06	0.026576
153	0.0279515	0.0224106	4.00698e-06	0.0265459	4.2269e-06	0.0265501
153.1	0.0224424	0.0223376	3.9552e-06	0.02652	4.22138e-06	0.0265242
153.2	0.0227052	0.0248003	4.04898e-06	0.0264941	4.21587e-06	0.0264983
153.3	0.0284691	0.0250561	4.07802e-06	0.0264683	4.21037e-06	0.0264725
153.4	0.0243425	0.0257765	3.93124e-06	0.0264425	4.20488e-06	0.0264467
153.5	0.0225541	0.0283414	4.11577e-06	0.0264167	4.19941e-06	0.0264209
153.6	0.0211393	0.0271576	4.06218e-06	0.026391	4.19394e-06	0.0263952
153.7	0.0197383	0.0260494	3.88722e-06	0.0263653	4.18848e-06	0.0263695
153.8	0.0243918	0.0268552	4.09936e-06	0.0263397	4.18304e-06	0.0263438
153.9	0.0246511	0.0284679	3.8861e-06	0.026314	4.1776e-06	0.0263182
154	0.024035	0.0306703	4.16279e-06	0.0262884	4.17218e-06	0.0262926
154.1	0.0217814	0.0291271	3.92719e-06	0.0262629	4.16677e-06	0.0262671
154.2	0.0206081	0.0266236	4.07482e-06	0.0262374	4.16136e-06	0.0262415
154.3	0.0204339	0.0260321	3.87126e-06	0.0262119	4.15597e-06	0.026216
154.4	0.0242721	0.0247813	4.05856e-06	0.0261864	4.15059e-06	0.0261906
154.5	0.0250547	0.0244296	4.03187e-06	0.026161	4.14522e-06	0.0261651
154.6	0.0250006	0.0288754	3.93478e-06	0.0261356	4.13986e-06	0.0261397
154.7	0.0251487	0.0258187	3.85859e-06	0.0261102	4.13451e-06	0.0261144
154.8	0.0220268	0.0252914	4.19166e-06	0.0260849	4.12917e-06	0.026089
154.9	0.0251907	0.0270096	3.70766e-06	0.0260596	4.12384e-06	0.0260637
155	0.0213044	0.025068	4.05525e-06	0.0260343	4.11852e-06	0.0260385
155.1	0.017565	0.0282166	4.04188e-06	0.0260091	4.11321e-06	0.0260132
155.2	0.022808	0.0235343	3.7504e-06	0.0259839	4.10791e-06	0.025988
155.3	0.0260055	0.0243467	4.1004e-06	0.0259588	4.10262e-06	0.0259629
155.4	0.0213754	0.0247291	3.81184e-06	0.0259336	4.09734e-06	0.0259377
155.5	0.0173832	0.025184	3.96588e-06	0.0259085	4.09208e-06	0.0259126
155.6	0.0217394	0.025728	4.07852e-06	0.0258835	4.08682e-06	0.0258875
155.7	0.0247591	0.0308013	3.72575e-06	0.0258584	4.08157e-06	0.0258625
155.8	0.0228614	0.0295612	4.07389e-06	0.0258334	4.07633e-06	0.0258375
155.9	0.022061	0.0290893	3.84827e-06	0.0258085	4.07111e-06	0.0258125
156	0.0223149	0.0268526	4.00019e-06	0.0257835	4.06589e-06	0.0257876
156.1	0.0254832	0.0246398	3.8199e-06	0.0257586	4.06068e-06	0.0257627
156.2	0.0230585	0.0247658	3.95874e-06	0.0257337	4.05548e-06	0.0257378
156.3	0.0211528	0.028368	3.76277e-06	0.0257089	4.05029e-06	0.0257129
156.4	0.023432	0.030393	4.05304e-06	0.0256841	4.04512e-06	0.0256881
156.5	0.0217153	0.0262807	3.80035e-06	0.0256593	4.03995e-06	0.0256634
156.6	0.021317	0.0248101	3.81409e-06	0.0256346	4.03479e-06	0.0256386
156.7	0.0221338	0.0285762	4.00363e-06	0.0256099	4.02964e-06	0.0256139
156.8	0.0213719	0.0286185	3.70704e-06	0.0255852	4.0245e-06	0.0255892
156.9	0.0207697	0.0272802	3.8559e-06	0.0255605	4.01938e-06	0.0255645
157	0.0234763	0.0266245	3.94506e-06	0.0255359	4.01426e-06	0.0255399
157.1	0.0248991	0.024549	3.89686e-06	0.0255113	4.00915e-06	0.0255153
157.2	0.0274764	0.026016	3.64766e-06	0.0254868	4.00405e-06	0.0254908
157.3	0.0228701	0.0241395	3.97747e-06	0.0254622	3.99896e-06	0.0254662
157.4	0.0252766	0.0267675	3.64677e-06	0.0254378	3.99388e-06	0.0254417
157.5	0.0186626	0.0256582	3.91299e-06	0.0254133	3.98881e-06	0.0254173
157.6	0.0165542	0.0245724	3.81414e-06	0.0253889	3.98375e-06	0.0253929
157.7	0.0248704	0.0228275	3.80596e-06	0.0253645	3.9787e-06	0.0253685
157.8	0.0228141	0.0225496	3.77507e-06	0.0253401	3.97366e-06	0.0253441
157.9	0.0217681	0.0254258	3.91952e-06	0.0253158	3.96863e-06	0.0253197
158	0.0241724	0.028558	3.71837e-06	0.0252915	3.9636e-06	0.0252954
158.1	0.0212147	0.0301097	3.74056e-06	0.0252672	3.95859e-06	0.0252712
158.2	0.0231704	0.0269455	3.90904e-06	0.025243	3.95359e-06	0.0252469
158.3	0.0225974	0.0247866	3.69331e-06	0.0252188	3.9486e-06	0.0252227
158.4	0.0266254	0.0279632	3.82278e-06	0.0251946	3.94361e-06	0.0251985
158.5	0.0253736	0.0244946	3.82236e-06	0.0251704	3.93864e-06	0.0251744
158.6	0.021441	0.0252971	3.72368e-06	0.0251463	3.93367e-06	0.0251502
158.7	0.0213761	0.0289832	3.78194e-06	0.0251222	3.92872e-06	0.0251262
158.8	0.0247834	0.0306085	3.60693e-06	0.0250982	3.92377e-06	0.0251021
158.9	0.0229972	0.029894	3.87246e-06	0.0250742	3.91883e-06	0.0250781
159	0.0207632	0.0275494	3.75633e-06	0.0250502	3.91391e-06	0.0250541
159.1	0.0210107	0.026661	3.75925e-06	0.0250262	3.90899e-06	0.0250301
159.2	0.0232137	0.029415	3.68487e-06	0.0250023	3.90408e-06	0.0250062
159.3	0.0229021	0.0293254	3.70494e-06	0.0249784	3.89918e-06	0.0249823
159.4	0.0205827	0.0242942	3.77356e-06	0.0249545	3.89429e-06	0.0249584
159.5	0.0205518	0.0242787	3.6909e-06	0.0249307	3.8894e-06	0.0249346
159.6	0.0199002	0.0265578	3.80719e-06	0.0249069	3.88453e-06	0.0249107
159.7	0.0196662	0.0254594	3.80209e-06	0.0248831	3.87967e-06	0.024887
159.8	0.0224728	0.0241478	3.56898e-06	0.0248593	3.87482e-06	0.0248632
159.9	0.0196666	0.0231574	3.94656e-06	0.0248356	3.86997e-06	0.0248395
160	0.0236749	0.0247846	3.40454e-06	0.0248119	3.86513e-06	0.0248158
160.1	0.0222961	0.0249041	3.82456e-06	0.0247883	3.86031e-06	0.0247921
160.2	0.0221807	0.0181756	3.71037e-06	0.0247647	3.85549e-06	0.0247685
160.3	0.0226974	0.0247655	3.5273e-06	0.0247411	3.85068e-06	0.0247449
160.4	0.0226482	0.0277127	3.74278e-06	0.0247175	3.84588e-06	0.0247213
160.5	0.0232222	0.0313932	3.88174e-06	0.024694	3.84109e-06	0.0246978
160.6	0.023657	0.028457	3.40636e-06	0.0246705	3.83631e-06	0.0246743
160.7	0.0239402	0.0224965	3.84265e-06	0.024647	3.83153e-06	0.0246508
160.8	0.0216467	0.025468	3.63638e-06	0.0246235	3.82677e-06	0.0246274
160.9	0.0201697	0.0279926	3.64043e-06	0.0246001	3.82202e-06	0.024604
161	0.0194809	0.030605	3.8434e-06	0.0245767	3.81727e-06	0.0245806
161.1	0.0229373	0.0268345	3.50717e-06	0.0245534	3.81253e-06	0.0245572
161.2	0.0217915	0.0237131	3.69892e-06	0.0245301	3.8078e-06	0.0245339
161.3	0.0235163	0.0254551	3.51632e-06	0.0245068	3.80308e-06	0.0245106
161.4	0.0244027	0.0260414	3.71665e-06	0.0244835	3.79837e-06	0.0244873
161.5	0.0191268	0.0229471	3.46039e-06	0.0244603	3.79367e-06	0.0244641
161.6	0.0202405	0.025581	3.87384e-06	0.0244371	3.78898e-06	0.0244409
161.7	0.0273839	0.0257813	3.45005e-06	0.0244139	3.78429e-06	0.0244177
161.8	0.025836	0.0216474	3.73577e-06	0.0243907	3.77961e-06	0.0243945
161.9	0.0203022	0.0214749	3.513e-06	0.0243676	3.77495e-06	0.0243714
162	0.0230569	0.0208847	3.66009e-06	0.0243445	3.77029e-06	0.0243483
162.1	0.0276832	0.0229991	3.64465e-06	0.0243215	3.76564e-06	0.0243253
162.2	0.0237988	0.0276762	3.50654e-06	0.0242985	3.761e-06	0.0243022
162.3	0.0191383	0.0247067	3.62912e-06	0.0242755	3.75636e-06	0.0242792
162.4	0.0225336	0.018737	3.65727e-06	0.0242525	3.75174e-06	0.0242562
162.5	0.019619	0.0220355	3.59863e-06	0.0242296	3.74712e-06	0.0242333
162.6	0.020424	0.0234225	3.54378e-06	0.0242066	3.74251e-06	0.0242104
162.7	0.0252277	0.0214968	3.60109e-06	0.0241838	3.73792e-06	0.0241875
162.8	0.0218326	0.0212232	3.62956e-06	0.0241609	3.73332e-06	0.0241646
162.9	0.0195239	0.0272573	3.49318e-06	0.0241381	3.72874e-06	0.0241418
163	0.0204401	0.0250472	3.66989e-06	0.0241153	3.72417e-06	0.024119
163.1	0.0219397	0.01974	3.54571e-06	0.0240925	3.7196e-06	0.0240963
163.2	0.0225703	0.0230334	3.47377e-06	0.0240698	3.71505e-06	0.0240735
163.3	0.0262136	0.0219754	3.6199e-06	0.0240471	3.7105e-06	0.0240508
163.4	0.0251921	0.0255546	3.49741e-06	0.0240244	3.70596e-06	0.0240281
163.5	0.0215361	0.0285901	3.55839e-06	0.0240018	3.70143e-06	0.0240055
163.6	0.0190006	0.024753	3.69639e-06	0.0239791	3.6969e-06	0.0239828
163.7	0.0180612	0.0228244	3.42026e-06	0.0239566	3.69239e-06	0.0239602
163.8	0.0187345	0.0239337	3.53194e-06	0.023934	3.68788e-06	0.0239377
163.9	0.0185081	0.0246621	3.57751e-06	0.0239115	3.68338e-06	0.0239151
164	0.0196803	0.0232601	3.53837e-06	0.023889	3.67889e-06	0.0238926
164.1	0.0216391	0.0256466	3.42424e-06	0.0238665	3.67441e-06	0.0238702
164.2	0.0227208	0.0254463	3.53533e-06	0.023844	3.66993e-06	0.0238477
164.3	0.019191	0.0238585	3.53088e-06	0.0238216	3.66547e-06	0.0238253
164.4	0.0183755	0.021288	3.47836e-06	0.0237992	3.66101e-06	0.0238029
164.5	0.0243923	0.0234202	3.55448e-06	0.0237769	3.65656e-06	0.0237805
164.6	0.019104	0.0184293	3.61008e-06	0.0237545	3.65212e-06	0.0237582
164.7	0.0210153	0.021215	3.38306e-06	0.0237322	3.64769e-06	0.0237359
164.8	0.0204306	0.02126	3.70781e-06	0.0237099	3.64326e-06	0.0237136
164.9	0.020255	0.0226454	3.27669e-06	0.0236877	3.63884e-06	0.0236913
165	0.0189571	0.0270815	3.65561e-06	0.0236655	3.63443e-06	0.0236691
165.1	0.0200573	0.0236287	3.43482e-06	0.0236433	3.63003e-06	0.0236469
165.2	0.0194542	0.0191327	3.38028e-06	0.0236211	3.62564e-06	0.0236247
165.3	0.0211841	0.0262692	3.55747e-06	0.023599	3.62125e-06	0.0236026
165.4	0.0195583	0.0280762	3.35648e-06	0.0235769	3.61688e-06	0.0235805
165.5	0.019597	0.0258137	3.59404e-06	0.0235548	3.61251e-06	0.0235584
165.6	0.0211122	0.0259811	3.40656e-06	0.0235327	3.60814e-06	0.0235364
165.7	0.0203974	0.0250249	3.42474e-06	0.0235107	3.60379e-06	0.0235143
165.8	0.0214108	0.0225372	3.43443e-06	0.0234887	3.59944e-06	0.0234923
165.9	0.0209929	0.0214679	3.62766e-06	0.0234668	3.59511e-06	0.0234704
166	0.019646	0.0224065	3.21195e-06	0.0234448	3.59078e-06	0.0234484
166.1	0.0188337	0.0237864	3.63152e-06	0.0234229	3.58645e-06	0.0234265
166.2	0.0226074	0.0229109	3.31446e-06	0.023401	3.58214e-06	0.0234046
166.3	0.0208248	0.027328	3.43333e-06	0.0233792	3.57783e-06	0.0233827
166.4	0.0217414	0.0273808	3.41585e-06	0.0233573	3.57353e-06	0.0233609
166.5	0.0214284	0.0291487	3.54804e-06	0.0233355	3.56924e-06	0.0233391
166.6	0.0220238	0.0300583	3.3888e-06	0.0233138	3.56496e-06	0.0233173
166.7	0.0202584	0.0256095	3.5244e-06	0.023292	3.56068e-06	0.0232956
166.8	0.0208533	0.0227304	3.29575e-06	0.0232703	3.55642e-06	0.0232739
166.9	0.0211955	0.0215149	3.47547e-06	0.0232486	3.55215e-06	0.0232522
167	0.0194184	0.0217228	3.37184e-06	0.0232269	3.5479e-06	0.0232305
167.1	0.0157811	0.0265461	3.40264e-06	0.0232053	3.54366e-06	0.0232088
167.2	0.0192878	0.0268623	3.37241e-06	0.0231837	3.53942e-06	0.0231872
167.3	0.02144	0.0216963	3.3456e-06	0.0231621	3.53519e-06	0.0231656
167.4	0.0197273	0.0224082	3.46042e-06	0.0231406	3.53097e-06	0.0231441
167.5	0.016307	0.0247888	3.36309e-06	0.023119	3.52675e-06	0.0231226
167.6	0.0180151	0.0265245	3.2588e-06	0.0230975	3.52254e-06	0.0231011
167.7	0.0213793	0.0265046	3.4985e-06	0.0230761	3.51834e-06	0.0230796
167.8	0.0203009	0.0252831	3.3252e-06	0.0230546	3.51415e-06	0.0230581
167.9	0.022319	0.0253886	3.32894e-06	0.0230332	3.50997e-06	0.0230367
168	0.017893	0.0245619	3.49484e-06	0.0230118	3.50579e-06	0.0230153
168.1	0.0181038	0.0243559	3.23046e-06	0.0229904	3.50162e-06	0.0229939
168.2	0.0200817	0.0229949	3.42275e-06	0.0229691	3.49746e-06	0.0229726
168.3	0.0227598	0.0213001	3.18651e-06	0.0229478	3.4933e-06	0.0229513
168.4	0.0223361	0.0235922	3.48017e-06	0.0229265	3.48916e-06	0.02293
168.5	0.0217812	0.0243784	3.34429e-06	0.0229052	3.48502e-06	0.0229087
168.6	0.0183605	0.020737	3.35956e-06	0.022884	3.48088e-06	0.0228875
168.7	0.0203565	0.0203359	3.36024e-06	0.0228628	3.47676e-06	0.0228663
168.8	0.0163783	0.0199431	3.18341e-06	0.0228416	3.47264e-06	0.0228451
168.9	0.0173147	0.0248991	3.43696e-06	0.0228205	3.46853e-06	0.022824
169	0.0211455	0.0220024	3.20276e-06	0.0227994	3.46442e-06	0.0228028
169.1	0.0255791	0.0204851	3.3809e-06	0.0227783	3.46033e-06	0.0227817
169.2	0.0238803	0.0237989	3.24693e-06	0.0227572	3.45624e-06	0.0227607
169.3	0.0187487	0.0285513	3.41109e-06	0.0227362	3.45216e-06	0.0227396
169.4	0.0168916	0.0254322	3.23589e-06	0.0227151	3.44808e-06	0.0227186
169.5	0.0177505	0.0244314	3.32e-06	0.0226941	3.44402e-06	0.0226976
169.6	0.0207791	0.0250598	3.28262e-06	0.0226732	3.43996e-06	0.0226766
169.7	0.0212649	0.0251525	3.35325e-06	0.0226522	3.4359e-06	0.0226557
169.8	0.0201716	0.0213463	3.18981e-06	0.0226313	3.43186e-06	0.0226348
169.9	0.0209165	0.0200231	3.33978e-06	0.0226104	3.42782e-06	0.0226139
170	0.019645	0.020781	3.36504e-06	0.0225896	3.42379e-06	0.022593
170.1	0.0216852	0.019752	3.09989e-06	0.0225688	3.41976e-06	0.0225722
170.2	0.0203943	0.0238693	3.37586e-06	0.0225479	3.41574e-06	0.0225514
170.3	0.016909	0.0246003	3.08902e-06	0.0225272	3.41173e-06	0.0225306
170.4	0.0135506	0.022556	3.4832e-06	0.0225064	3.40773e-06	0.0225098
170.5	0.0185263	0.0176054	3.15806e-06	0.0224857	3.40374e-06	0.0224891
170.6	0.0213593	0.0200318	3.42581e-06	0.022465	3.39975e-06	0.0224684
170.7	0.0193019	0.0272262	3.13205e-06	0.0224443	3.39576e-06	0.0224477
170.8	0.0208432	0.0290216	3.32215e-06	0.0224237	3.39179e-06	0.022427
170.9	0.0180812	0.0283659	3.2047e-06	0.022403	3.38782e-06	0.0224064
171	0.0198143	0.0261084	3.27792e-06	0.0223824	3.38386e-06	0.0223858
171.1	0.0193178	0.0229849	3.16306e-06	0.0223619	3.37991e-06	0.0223652
171.2	0.0210915	0.0195696	3.37615e-06	0.0223413	3.37596e-06	0.0223447
171.3	0.0209876	0.0180433	3.10439e-06	0.0223208	3.37202e-06	0.0223242
171.4	0.0215146	0.0227092	3.21051e-06	0.0223003	3.36808e-06	0.0223037
171.5	0.0214926	0.0212533	3.3094e-06	0.0222798	3.36416e-06	0.0222832
171.6	0.0165559	0.0208103	3.196e-06	0.0222594	3.36024e-06	0.0222627
171.7	0.0207842	0.0217553	3.12124e-06	0.022239	3.35632e-06	0.0222423
171.8	0.0183649	0.0206572	3.36106e-06	0.0222186	3.35242e-06	0.0222219
171.9	0.0174785	0.0236107	3.13626e-06	0.0221982	3.34852e-06	0.0222015
172	0.0165952	0.0219365	3.25184e-06	0.0221779	3.34463e-06	0.0221812
172.1	0.0218684	0.021192	3.25551e-06	0.0221575	3.34074e-06	0.0221609
172.2	0.0196993	0.0219604	2.99245e-06	0.0221372	3.33686e-06	0.0221406
172.3	0.0200067	0.018032	3.39351e-06	0.022117	3.33299e-06	0.0221203
172.4	0.0220971	0.0241119	3.04703e-06	0.0220967	3.32912e-06	0.0221001
172.5	0.0209833	0.0246729	3.24478e-06	0.0220765	3.32527e-06	0.0220798
172.6	0.0177474	0.0215783	3.18411e-06	0.0220563	3.32141e-06	0.0220597
172.7	0.0194597	0.0212103	3.11289e-06	0.0220362	3.31757e-06	0.0220395
172.8	0.0178228	0.0201725	3.17025e-06	0.022016	3.31373e-06	0.0220193
172.9	0.0173013	0.0195326	3.18741e-06	0.0219959	3.3099e-06	0.0219992
173	0.0212976	0.0222509	3.10426e-06	0.0219758	3.30607e-06	0.0219791
173.1	0.0195614	0.022286	3.31282e-06	0.0219558	3.30225e-06	0.0219591
173.2	0.0176946	0.0223558	3.08699e-06	0.0219357	3.29844e-06	0.021939
173.3	0.0185509	0.0267962	3.11045e-06	0.0219157	3.29464e-06	0.021919
173.4	0.0205491	0.0268292	3.29313e-06	0.0218957	3.29084e-06	0.021899
173.5	0.0192459	0.0261408	3.10995e-06	0.0218758	3.28704e-06	0.021879
173.6	0.0196729	0.0257604	3.16573e-06	0.0218558	3.28326e-06	0.0218591
173.7	0.0193167	0.0227829	3.0704e-06	0.0218359	3.27948e-06	0.0218392
173.8	0.016666	0.019242	3.24342e-06	0.021816	3.27571e-06	0.0218193
173.9	0.0203364	0.0244502	3.01111e-06	0.0217961	3.27194e-06	0.0217994
174	0.0204016	0.0242691	3.19739e-06	0.0217763	3.26818e-06	0.0217796
174.1	0.0202665	0.0221694	3.15735e-06	0.0217565	3.26443e-06	0.0217598
174.2	0.0204685	0.0217801	2.99063e-06	0.0217367	3.26068e-06	0.02174
174.3	0.0223619	0.0249333	3.28667e-06	0.0217169	3.25694e-06	0.0217202
174.4	0.0220673	0.0226562	2.99148e-06	0.0216972	3.25321e-06	0.0217004
174.5	0.018924	0.0201628	3.19387e-06	0.0216775	3.24948e-06	0.0216807
174.6	0.016394	0.0219493	3.11788e-06	0.0216578	3.24576e-06	0.021661
174.7	0.0178424	0.0239928	3.16731e-06	0.0216381	3.24204e-06	0.0216414
174.8	0.021192	0.0250283	3.00129e-06	0.0216185	3.23833e-06	0.0216217
174.9	0.0204348	0.0223859	3.24693e-06	0.0215988	3.23463e-06	0.0216021
175	0.0206165	0.02546	3.10939e-06	0.0215793	3.23094e-06	0.0215825
175.1	0.0196421	0.0247633	3.06726e-06	0.0215597	3.22725e-06	0.0215629
175.2	0.0224757	0.0201017	3.07718e-06	0.0215401	3.22356e-06	0.0215434
175.3	0.0252654	0.0193942	3.13127e-06	0.0215206	3.21989e-06	0.0215238
175.4	0.0182852	0.0242849	3.07421e-06	0.0215011	3.21622e-06	0.0215043
175.5	0.0186471	0.0225648	3.15697e-06	0.0214816	3.21255e-06	0.0214849
175.6	0.0211764	0.0234412	3.01015e-06	0.0214622	3.2089e-06	0.0214654
175.7	0.0199783	0.0221581	3.11912e-06	0.0214428	3.20524e-06	0.021446
175.8	0.016222	0.0225423	3.03242e-06	0.0214234	3.2016e-06	0.0214266
175.9	0.0189627	0.0221005	3.0734e-06	0.021404	3.19796e-06	0.0214072
176	0.0182541	0.0246289	3.06722e-06	0.0213846	3.19433e-06	0.0213878
176.1	0.0165201	0.0220083	3.16184e-06	0.0213653	3.1907e-06	0.0213685
176.2	0.0194818	0.0212457	2.9304e-06	0.021346	3.18708e-06	0.0213492
176.3	0.0213641	0.022596	3.12143e-06	0.0213267	3.18346e-06	0.0213299
176.4	0.0176118	0.0252609	2.96544e-06	0.0213075	3.17986e-06	0.0213106
176.5	0.0172958	0.0248759	3.04209e-06	0.0212882	3.17625e-06	0.0212914
176.6	0.0205108	0.0245977	3.0808e-06	0.021269	3.17266e-06	0.0212722
176.7	0.0193635	0.0234314	2.99401e-06	0.0212498	3.16907e-06	0.021253
176.8	0.0179786	0.022393	2.99292e-06	0.0212307	3.16548e-06	0.0212338
176.9	0.0180001	0.0184419	3.20087e-06	0.0212115	3.16191e-06	0.0212147
177	0.0160868	0.0227658	2.97514e-06	0.0211924	3.15833e-06	0.0211956
177.1	0.0193013	0.0240029	2.87022e-06	0.0211733	3.15477e-06	0.0211765
177.2	0.0190884	0.0196086	3.29558e-06	0.0211543	3.15121e-06	0.0211574
177.3	0.0172694	0.0214216	2.73635e-06	0.0211352	3.14765e-06	0.0211384
177.4	0.0196945	0.0174303	3.19725e-06	0.0211162	3.14411e-06	0.0211193
177.5	0.0182969	0.0208392	2.99764e-06	0.0210972	3.14057e-06	0.0211003
177.6	0.0165952	0.0187306	2.9359e-06	0.0210782	3.13703e-06	0.0210814
177.7	0.0169979	0.0223799	3.01654e-06	0.0210593	3.1335e-06	0.0210624
177.8	0.0175581	0.022238	2.96803e-06	0.0210404	3.12998e-06	0.0210435
177.9	0.0166779	0.0205747	2.92298e-06	0.0210215	3.12646e-06	0.0210246
178	0.0189656	0.0207937	3.16014e-06	0.0210026	3.12295e-06	0.0210057
178.1	0.0185225	0.0211401	2.91083e-06	0.0209837	3.11944e-06	0.0209868
178.2	0.0205891	0.0209901	3.0281e-06	0.0209649	3.11594e-06	0.020968
178.3	0.0215392	0.0222224	2.88732e-06	0.0209461	3.11245e-06	0.0209492
178.4	0.0193819	0.0206502	3.03518e-06	0.0209273	3.10896e-06	0.0209304
178.5	0.0177136	0.0187428	2.93775e-06	0.0209085	3.10548e-06	0.0209116
178.6	0.0185194	0.0195352	2.95528e-06	0.0208898	3.102e-06	0.0208929
178.7	0.0184935	0.0205306	3.01116e-06	0.0208711	3.09853e-06	0.0208742
178.8	0.0163558	0.019638	2.99262e-06	0.0208524	3.09506e-06	0.0208555
178.9	0.0175528	0.0200431	3.01397e-06	0.0208337	3.0916e-06	0.0208368
179	0.0193685	0.020078	2.91562e-06	0.0208151	3.08815e-06	0.0208181
179.1	0.0188365	0.0202382	3.01209e-06	0.0207964	3.0847e-06	0.0207995
179.2	0.0176881	0.023054	2.94453e-06	0.0207778	3.08126e-06	0.0207809
179.3	0.0181062	0.0253087	2.94719e-06	0.0207592	3.07783e-06	0.0207623
179.4	0.0181536	0.0247507	2.94011e-06	0.0207407	3.07439e-06	0.0207438
179.5	0.018992	0.0214391	3.06247e-06	0.0207222	3.07097e-06	0.0207252
179.6	0.0239634	0.0231556	2.81058e-06	0.0207036	3.06755e-06	0.0207067
179.7	0.0250463	0.021149	2.95585e-06	0.0206852	3.06414e-06	0.0206882
179.8	0.0214988	0.0223826	2.91489e-06	0.0206667	3.06073e-06	0.0206698
179.9	0.0182418	0.0186525	2.90564e-06	0.0206482	3.05733e-06	0.0206513
180	0.0188954	0.0197699	3.0444e-06	0.0206298	3.05393e-06	0.0206329
180.1	0.0164069	0.0229591	2.87553e-06	0.0206114	3.05054e-06	0.0206145
180.2	0.0165164	0.0216591	2.91418e-06	0.0205931	3.04716e-06	0.0205961
180.3	0.0180529	0.0186041	2.84199e-06	0.0205747	3.04378e-06	0.0205777
180.4	0.0193755	0.0230078	3.08023e-06	0.0205564	3.04041e-06	0.0205594
180.5	0.0225171	0.02069	2.61608e-06	0.0205381	3.03704e-06	0.0205411
180.6	0.0207209	0.0186879	3.19903e-06	0.0205198	3.03367e-06	0.0205228
180.7	0.0187734	0.0220433	2.74577e-06	0.0205015	3.03032e-06	0.0205046
180.8	0.0173234	0.0228664	2.9805e-06	0.0204833	3.02697e-06	0.0204863
180.9	0.0203921	0.0226331	2.85592e-06	0.0204651	3.02362e-06	0.0204681
181	0.0159867	0.0208738	2.94807e-06	0.0204469	3.02028e-06	0.0204499
181.1	0.0177836	0.0185665	2.84622e-06	0.0204287	3.01695e-06	0.0204317
181.2	0.0207001	0.0185531	2.82424e-06	0.0204105	3.01362e-06	0.0204136
181.3	0.0194711	0.0197529	2.94464e-06	0.0203924	3.01029e-06	0.0203954
181.4	0.0194273	0.0177099	2.74119e-06	0.0203743	3.00698e-06	0.0203773
181.5	0.0188309	0.0229482	3.07185e-06	0.0203562	3.00366e-06	0.0203592
181.6	0.0191766	0.0225201	2.65648e-06	0.0203382	3.00036e-06	0.0203412
181.7	0.0214136	0.0226737	2.99485e-06	0.0203201	2.99705e-06	0.0203231
181.8	0.0221065	0.0200037	2.78062e-06	0.0203021	2.99376e-06	0.0203051
181.9	0.017971	0.0226773	3.01584e-06	0.0202841	2.99047e-06	0.0202871
182	0.017834	0.0197724	2.74974e-06	0.0202661	2.98718e-06	0.0202691
182.1	0.0167465	0.0208184	3.03402e-06	0.0202482	2.9839e-06	0.0202512
182.2	0.0202059	0.0203693	2.62595e-06	0.0202303	2.98063e-06	0.0202332
182.3	0.0165622	0.0225937	3.06147e-06	0.0202123	2.97736e-06	0.0202153
182.4	0.0163029	0.0204497	2.629e-06	0.0201945	2.9741e-06	0.0201974
182.5	0.0166373	0.0222859	2.9079e-06	0.0201766	2.97084e-06	0.0201796
182.6	0.0162612	0.0207426	2.93026e-06	0.0201588	2.96758e-06	0.0201617
182.7	0.0182593	0.0195652	2.68322e-06	0.0201409	2.96434e-06	0.0201439
182.8	0.0213534	0.0196388	2.92553e-06	0.0201231	2.96109e-06	0.0201261
182.9	0.0190624	0.0215427	2.87115e-06	0.0201054	2.95786e-06	0.0201083
183	0.0199986	0.0213493	2.84888e-06	0.0200876	2.95462e-06	0.0200906
183.1	0.0188299	0.0215314	2.84352e-06	0.0200699	2.9514e-06	0.0200728
183.2	0.0184903	0.0247974	2.83873e-06	0.0200522	2.94818e-06	0.0200551
183.3	0.0171049	0.0214029	2.77328e-06	0.0200345	2.94496e-06	0.0200374
183.4	0.0168542	0.0171782	2.91805e-06	0.0200168	2.94175e-06	0.0200197
183.5	0.0193291	0.0187342	2.72146e-06	0.0199991	2.93855e-06	0.0200021
183.6	0.0195717	0.0248493	2.92271e-06	0.0199815	2.93535e-06	0.0199845
183.7	0.0165897	0.0233166	2.69144e-06	0.0199639	2.93215e-06	0.0199668
183.8	0.0175377	0.0191717	2.95614e-06	0.0199463	2.92896e-06	0.0199493
183.9	0.0168923	0.0203448	2.73431e-06	0.0199288	2.92578e-06	0.0199317
184	0.0174097	0.0204005	2.8267e-06	0.0199112	2.9226e-06	0.0199142
184.1	0.0205302	0.0226188	2.85831e-06	0.0198937	2.91942e-06	0.0198966
184.2	0.0183202	0.019694	2.75601e-06	0.0198762	2.91625e-06	0.0198791
184.3	0.0156441	0.0198349	2.79051e-06	0.0198587	2.91309e-06	0.0198617
184.4	0.0182311	0.0204562	2.7763e-06	0.0198413	2.90993e-06	0.0198442
184.5	0.0168314	0.0193934	2.93249e-06	0.0198238	2.90678e-06	0.0198268
184.6	0.0172229	0.0234172	2.57984e-06	0.0198064	2.90363e-06	0.0198093
184.7	0.012117	0.0243427	2.95074e-06	0.019789	2.90049e-06	0.0197919
184.8	0.0172262	0.0231759	2.61191e-06	0.0197717	2.89735e-06	0.0197746
184.9	0.0201189	0.0199414	2.95864e-06	0.0197543	2.89421e-06	0.0197572
185	0.0182115	0.0209454	2.66911e-06	0.019737	2.89109e-06	0.0197399
185.1	0.0188375	0.0245431	2.81969e-06	0.0197197	2.88796e-06	0.0197226
185.2	0.0168493	0.024834	2.70214e-06	0.0197024	2.88485e-06	0.0197053
185.3	0.0157751	0.0196711	2.74458e-06	0.0196851	2.88173e-06	0.019688
185.4	0.0199513	0.02015	2.75757e-06	0.0196679	2.87862e-06	0.0196708
185.5	0.0162955	0.0189023	2.74989e-06	0.0196507	2.87552e-06	0.0196535
185.6	0.0135469	0.0205441	2.81988e-06	0.0196335	2.87242e-06	0.0196363
185.7	0.0160547	0.0188601	2.72445e-06	0.0196163	2.86933e-06	0.0196192
185.8	0.0160525	0.017665	2.8648e-06	0.0195991	2.86624e-06	0.019602
185.9	0.0183258	0.0186749	2.56802e-06	0.019582	2.86316e-06	0.0195848
186	0.0182813	0.0174841	3.00079e-06	0.0195649	2.86008e-06	0.0195677
186.1	0.0182661	0.0178502	2.51461e-06	0.0195478	2.85701e-06	0.0195506
186.2	0.0174586	0.0200613	2.86607e-06	0.0195307	2.85394e-06	0.0195335
186.3	0.0193465	0.0194662	2.59256e-06	0.0195136	2.85088e-06	0.0195165
186.4	0.0170024	0.0201234	2.87916e-06	0.0194966	2.84782e-06	0.0194994
186.5	0.0172526	0.0239703	2.5979e-06	0.0194796	2.84477e-06	0.0194824
186.6	0.0184505	0.0201202	2.71669e-06	0.0194626	2.84172e-06	0.0194654
186.7	0.0178158	0.0190955	2.73004e-06	0.0194456	2.83868e-06	0.0194484
186.8	0.0187919	0.0205727	2.69321e-06	0.0194287	2.83564e-06	0.0194315
186.9	0.0172038	0.0207806	2.7811e-06	0.0194117	2.8326e-06	0.0194146
187	0.0146544	0.0172573	2.74815e-06	0.0193948	2.82958e-06	0.0193976
187.1	0.0175148	0.0209364	2.68816e-06	0.0193779	2.82655e-06	0.0193807
187.2	0.0180252	0.0181644	2.7301e-06	0.019361	2.82353e-06	0.0193639
187.3	0.017235	0.0191632	2.63464e-06	0.0193442	2.82052e-06	0.019347
187.4	0.0175156	0.019044	2.73233e-06	0.0193274	2.81751e-06	0.0193302
187.5	0.0145338	0.0226294	2.72641e-06	0.0193105	2.8145e-06	0.0193134
187.6	0.0124708	0.0205076	2.7247e-06	0.0192938	2.81151e-06	0.0192966
187.7	0.0165627	0.0188599	2.74403e-06	0.019277	2.80851e-06	0.0192798
187.8	0.0164364	0.0208276	2.57757e-06	0.0192602	2.80552e-06	0.019263
187.9	0.0165985	0.019768	2.81716e-06	0.0192435	2.80253e-06	0.0192463
188	0.0182167	0.0197175	2.66395e-06	0.0192268	2.79955e-06	0.0192296
188.1	0.0165294	0.0164983	2.58801e-06	0.0192101	2.79658e-06	0.0192129
188.2	0.0173016	0.0163816	2.78124e-06	0.0191934	2.79361e-06	0.0191962
188.3	0.0213706	0.0191778	2.65954e-06	0.0191768	2.79064e-06	0.0191796
188.4	0.0192653	0.0204277	2.62576e-06	0.0191601	2.78768e-06	0.0191629
188.5	0.0184216	0.0192913	2.73704e-06	0.0191435	2.78472e-06	0.0191463
188.6	0.0145015	0.0223291	2.5677e-06	0.0191269	2.78177e-06	0.0191297
188.7	0.015698	0.0218095	2.68144e-06	0.0191104	2.77882e-06	0.0191132
188.8	0.0165809	0.0203832	2.68971e-06	0.0190938	2.77588e-06	0.0190966
188.9	0.0216117	0.0187037	2.62451e-06	0.0190773	2.77294e-06	0.0190801
189	0.0206694	0.0167812	2.73807e-06	0.0190608	2.77001e-06	0.0190636
189.1	0.0155509	0.019309	2.6281e-06	0.0190443	2.76708e-06	0.0190471
189.2	0.0151459	0.022802	2.5928e-06	0.0190278	2.76415e-06	0.0190306
189.3	0.0164828	0.0210597	2.63853e-06	0.0190114	2.76123e-06	0.0190141
189.4	0.018829	0.0187356	2.65808e-06	0.0189949	2.75832e-06	0.0189977
189.5	0.0174434	0.018319	2.67139e-06	0.0189785	2.75541e-06	0.0189813
189.6	0.0175739	0.0169457	2.67364e-06	0.0189621	2.7525e-06	0.0189649
189.7	0.018064	0.0188635	2.56453e-06	0.0189458	2.7496e-06	0.0189485
189.8	0.0180084	0.0174475	2.66391e-06	0.0189294	2.74671e-06	0.0189322
189.9	0.0165764	0.0181745	2.68591e-06	0.0189131	2.74381e-06	0.0189158
190	0.0172027	0.0194564	2.47402e-06	0.0188968	2.74093e-06	0.0188995
190.1	0.0156876	0.0200687	2.76024e-06	0.0188805	2.73804e-06	0.0188832
190.2	0.017515	0.0200872	2.53999e-06	0.0188642	2.73516e-06	0.0188669
190.3	0.015559	0.0191162	2.6465e-06	0.0188479	2.73229e-06	0.0188507
190.4	0.0155334	0.018341	2.58663e-06	0.0188317	2.72942e-06	0.0188344
190.5	0.0178818	0.0181484	2.63333e-06	0.0188155	2.72656e-06	0.0188182
190.6	0.0177174	0.0193378	2.60322e-06	0.0187993	2.7237e-06	0.018802
190.7	0.0149751	0.0199083	2.53974e-06	0.0187831	2.72084e-06	0.0187858
190.8	0.018099	0.0178697	2.67391e-06	0.018767	2.71799e-06	0.0187697
190.9	0.0161712	0.0180048	2.56676e-06	0.0187508	2.71514e-06	0.0187535
191	0.0138104	0.0192446	2.61863e-06	0.0187347	2.7123e-06	0.0187374
191.1	0.0144641	0.0205492	2.65436e-06	0.0187186	2.70946e-06	0.0187213
191.2	0.0154872	0.0223405	2.43008e-06	0.0187025	2.70663e-06	0.0187052
191.3	0.0170397	0.0164114	2.6932e-06	0.0186865	2.7038e-06	0.0186892
191.4	0.0156613	0.0160452	2.60156e-06	0.0186704	2.70098e-06	0.0186731
191.5	0.0185531	0.0179203	2.57524e-06	0.0186544	2.69816e-06	0.0186571
191.6	0.0158843	0.0222484	2.56405e-06	0.0186384	2.69534e-06	0.0186411
191.7	0.0157112	0.0240092	2.68529e-06	0.0186224	2.69253e-06	0.0186251
191.8	0.0186359	0.0200161	2.44294e-06	0.0186064	2.68972e-06	0.0186091
191.9	0.0161312	0.0179685	2.70682e-06	0.0185905	2.68692e-06	0.0185932
192	0.0157707	0.0182876	2.47091e-06	0.0185746	2.68412e-06	0.0185772
192.1	0.0160509	0.0181972	2.67846e-06	0.0185587	2.68133e-06	0.0185613
192.2	0.0148519	0.0197726	2.45462e-06	0.0185428	2.67854e-06	0.0185454
192.3	0.0140711	0.0182129	2.62163e-06	0.0185269	2.67575e-06	0.0185296
192.4	0.0136895	0.0194957	2.51738e-06	0.018511	2.67297e-06	0.0185137
192.5	0.0135625	0.023101	2.60451e-06	0.0184952	2.6702e-06	0.0184979
192.6	0.0187144	0.020875	2.57775e-06	0.0184794	2.66742e-06	0.0184821
192.7	0.0176524	0.0200564	2.42037e-06	0.0184636	2.66466e-06	0.0184663
192.8	0.0150067	0.020561	2.73945e-06	0.0184478	2.66189e-06	0.0184505
192.9	0.0174359	0.0224587	2.38216e-06	0.0184321	2.65913e-06	0.0184347
193	0.0172908	0.0234365	2.72424e-06	0.0184163	2.65638e-06	0.018419
193.1	0.0170075	0.0191964	2.43697e-06	0.0184006	2.65363e-06	0.0184033
193.2	0.0148129	0.0187755	2.58471e-06	0.0183849	2.65088e-06	0.0183876
193.3	0.0166275	0.0208567	2.53834e-06	0.0183692	2.64814e-06	0.0183719
193.4	0.016277	0.0177919	2.60416e-06	0.0183536	2.6454e-06	0.0183562
193.5	0.0176562	0.0196062	2.36326e-06	0.0183379	2.64267e-06	0.0183405
193.6	0.0171795	0.0217856	2.70731e-06	0.0183223	2.63994e-06	0.0183249
193.7	0.0167506	0.019841	2.4096e-06	0.0183067	2.63721e-06	0.0183093
193.8	0.0192648	0.0152817	2.48203e-06	0.0182911	2.63449e-06	0.0182937
193.9	0.0160928	0.0150304	2.63664e-06	0.0182755	2.63178e-06	0.0182781
194	0.0145497	0.01696	2.49895e-06	0.01826	2.62906e-06	0.0182626
194.1	0.0159956	0.0166799	2.48405e-06	0.0182444	2.62636e-06	0.018247
194.2	0.0153285	0.0196551	2.57545e-06	0.0182289	2.62365e-06	0.0182315
194.3	0.0172317	0.0183053	2.48301e-06	0.0182134	2.62095e-06	0.018216
194.4	0.015535	0.0186233	2.53154e-06	0.0181979	2.61826e-06	0.0182005
194.5	0.0140453	0.0195055	2.64585e-06	0.0181825	2.61556e-06	0.0181851
194.6	0.0167159	0.014953	2.35043e-06	0.018167	2.61288e-06	0.0181696
194.7	0.0144459	0.0159935	2.60177e-06	0.0181516	2.61019e-06	0.0181542
194.8	0.0131578	0.0167973	2.42328e-06	0.0181362	2.60751e-06	0.0181388
194.9	0.0157992	0.0174658	2.51637e-06	0.0181208	2.60484e-06	0.0181234
195	0.0146504	0.0199381	2.46445e-06	0.0181054	2.60217e-06	0.018108
195.1	0.0162474	0.0155513	2.51697e-06	0.0180901	2.5995e-06	0.0180927
195.2	0.0143688	0.0178952	2.5199e-06	0.0180747	2.59684e-06	0.0180773
195.3	0.0155451	0.0172773	2.45177e-06	0.0180594	2.59418e-06	0.018062
195.4	0.0174523	0.0171289	2.50258e-06	0.0180441	2.59153e-06	0.0180467
195.5	0.0151043	0.0205543	2.49721e-06	0.0180289	2.58887e-06	0.0180314
195.6	0.016091	0.0198811	2.48407e-06	0.0180136	2.58623e-06	0.0180162
195.7	0.0151928	0.0154205	2.42059e-06	0.0179984	2.58359e-06	0.0180009
195.8	0.016952	0.0141989	2.56985e-06	0.0179831	2.58095e-06	0.0179857
195.9	0.0154687	0.0177634	2.40126e-06	0.0179679	2.57831e-06	0.0179705
196	0.0148345	0.0192588	2.65471e-06	0.0179527	2.57568e-06	0.0179553
196.1	0.0161419	0.017907	2.19314e-06	0.0179376	2.57306e-06	0.0179401
196.2	0.0162959	0.019634	2.71312e-06	0.0179224	2.57043e-06	0.017925
196.3	0.0175076	0.0197685	2.26455e-06	0.0179073	2.56782e-06	0.0179098
196.4	0.0176599	0.0188803	2.60071e-06	0.0178922	2.5652e-06	0.0178947
196.5	0.0170652	0.0165204	2.45987e-06	0.0178771	2.56259e-06	0.0178796
196.6	0.0161371	0.0166456	2.40564e-06	0.017862	2.55999e-06	0.0178645
196.7	0.0154944	0.0224007	2.47241e-06	0.0178469	2.55738e-06	0.0178495
196.8	0.0140345	0.0218274	2.42399e-06	0.0178319	2.55478e-06	0.0178344
196.9	0.0166015	0.0186797	2.43488e-06	0.0178168	2.55219e-06	0.0178194
197	0.0172497	0.0173378	2.41249e-06	0.0178018	2.5496e-06	0.0178044
197.1	0.0176341	0.0185669	2.64227e-06	0.0177868	2.54701e-06	0.0177894
197.2	0.0171805	0.0180542	2.20607e-06	0.0177719	2.54443e-06	0.0177744
197.3	0.0134596	0.0185216	2.61039e-06	0.0177569	2.54185e-06	0.0177594
197.4	0.0152889	0.0161047	2.3262e-06	0.017742	2.53928e-06	0.0177445
197.5	0.014052	0.0182703	2.49734e-06	0.017727	2.53671e-06	0.0177296
197.6	0.0163965	0.0177435	2.27328e-06	0.0177121	2.53414e-06	0.0177147
197.7	0.0197525	0.0186912	2.58298e-06	0.0176972	2.53158e-06	0.0176998
197.8	0.0175975	0.0146993	2.27589e-06	0.0176824	2.52902e-06	0.0176849
197.9	0.0163763	0.0165089	2.58673e-06	0.0176675	2.52646e-06	0.01767
198	0.0177643	0.0208334	2.35924e-06	0.0176527	2.52391e-06	0.0176552
198.1	0.0169233	0.0207368	2.40429e-06	0.0176379	2.52136e-06	0.0176404
198.2	0.0187571	0.0201013	2.48502e-06	0.0176231	2.51882e-06	0.0176256
198.3	0.0158197	0.0195886	2.38113e-06	0.0176083	2.51628e-06	0.0176108
198.4	0.0167729	0.0191119	2.46751e-06	0.0175935	2.51374e-06	0.017596
198.5	0.0148728	0.018246	2.41875e-06	0.0175788	2.51121e-06	0.0175813
198.6	0.0135034	0.018588	2.41321e-06	0.017564	2.50868e-06	0.0175665
198.7	0.0126006	0.0157635	2.32597e-06	0.0175493	2.50616e-06	0.0175518
198.8	0.0161838	0.0153536	2.40714e-06	0.0175346	2.50364e-06	0.0175371
198.9	0.0176376	0.0183151	2.33874e-06	0.0175199	2.50112e-06	0.0175224
199	0.0176444	0.0145201	2.50017e-06	0.0175053	2.49861e-06	0.0175078
199.1	0.0151513	0.0161598	2.35362e-06	0.0174906	2.4961e-06	0.0174931
199.2	0.0145096	0.0164769	2.35439e-06	0.017476	2.49359e-06	0.0174785
199.3	0.0167642	0.0174433	2.45782e-06	0.0174614	2.49109e-06	0.0174639
199.4	0.0170912	0.0178769	2.37562e-06	0.0174468	2.4886e-06	0.0174493
199.5	0.0126713	0.0146409	2.29901e-06	0.0174322	2.4861e-06	0.0174347
199.6	0.013856	0.0139025	2.47222e-06	0.0174177	2.48361e-06	0.0174201
199.7	0.0149649	0.0178288	2.30573e-06	0.0174031	2.48112e-06	0.0174056
199.8	0.017427	0.022207	2.39544e-06	0.0173886	2.47864e-06	0.0173911
199.9	0.0148422	0.0192721	2.43653e-06	0.0173741	2.47616e-06	0.0173766
200	0.0149066	0.016033	2.28312e-06	0.0173596	2.47369e-06	0.0173621
200.1	0.0164119	0.017897	2.48825e-06	0.0173451	2.47121e-06	0.0173476
[truncated: 7,999 more rows]
