# Supplementary material for: Mechanism of pore opening in the calcium-activated chloride channel TMEM16A
Source: Nat Commun. 2021 Feb 4;12:786. doi: 10.1038/s41467-020-20788-8 (PMC7862263; doi:10.1038/s41467-020-20788-8)
Supplement: Supplementary file 4 — Source Data [file 41467_2020_20788_MOESM4_ESM.zip › manuscript2_source_data/figS5.xlsx]

## Sheet: WT
I/Imax	var/Imax (pA)
0.000233761	8.50128e-05
0.000236135	7.8887e-05
0.000238422	6.60313e-05
0.000240653	5.32433e-05
0.000242853	4.11294e-05
0.000245025	2.7743e-05
0.000247166	1.4333e-05
0.000249268	6.18132e-08
0.000251334	-1.43519e-05
0.000253365	-2.63208e-05
0.000255356	-3.74461e-05
0.000257313	-4.87604e-05
0.000259235	-5.76503e-05
0.000261119	-6.35595e-05
0.000262977	-6.86424e-05
0.000264809	-7.17405e-05
0.000266621	-7.25673e-05
0.000268412	-7.77595e-05
0.000270181	-8.2153e-05
0.000271927	-8.99228e-05
0.000273655	-0.000101001
0.000275365	-0.000114039
0.00027706	-0.000122922
0.000278741	-0.00013106
0.000280409	-0.000139164
0.000282064	-0.000149702
0.000283706	-0.000160999
0.000285339	-0.000171154
0.000286964	-0.000180116
0.000288577	-0.000190016
0.000290179	-0.000201724
0.000291769	-0.000211824
0.000293348	-0.000224343
0.000294918	-0.000238071
0.000296472	-0.000253101
0.000298009	-0.000267546
0.000299534	-0.000281489
0.000301039	-0.000290069
0.000302533	-0.000299561
0.000304013	-0.000307309
0.000305476	-0.000311816
0.000306922	-0.000315518
0.00030835	-0.000317826
0.00030976	-0.000319058
0.000311153	-0.000321175
0.000312531	-0.000322533
0.000313898	-0.00032178
0.000315252	-0.000320662
0.000316593	-0.000320617
0.000317925	-0.000322812
0.000319253	-0.000328218
0.000320579	-0.000332573
0.000321903	-0.000335987
0.000323226	-0.000338679
0.000324552	-0.000339989
0.000325878	-0.000342328
0.0003272	-0.000345459
0.000328526	-0.000348585
0.000329847	-0.000351865
0.00033117	-0.000355771
0.000332494	-0.000360418
0.00033382	-0.000362588
0.00033515	-0.000367029
0.000336485	-0.000369776
0.000337818	-0.000372706
0.000339148	-0.000370929
0.000340471	-0.00037114
0.000341787	-0.000372151
0.000343096	-0.000372294
0.000344398	-0.000370065
0.00034569	-0.000361866
0.000346968	-0.000353281
0.000348232	-0.000346125
0.000349482	-0.000338289
0.000350717	-0.000332155
0.000351938	-0.00032465
0.000353145	-0.000317592
0.000354337	-0.000313075
0.000355515	-0.000310923
0.000356681	-0.000310686
0.000357835	-0.000309967
0.000358973	-0.000310532
0.000360097	-0.000311132
0.000361211	-0.000315419
0.00036232	-0.000320495
0.000363424	-0.000328908
0.000364525	-0.000335233
0.000365626	-0.000342835
0.000366724	-0.00035029
0.00036782	-0.000360149
0.000368916	-0.000372717
0.000370014	-0.000385924
0.000371114	-0.000401732
0.000372216	-0.000419371
0.000373319	-0.000435609
0.000374424	-0.000449545
0.000375532	-0.000462979
0.000376644	-0.000475558
0.00037776	-0.000482562
0.000378876	-0.000487977
0.000379992	-0.000489607
0.000381108	-0.000492562
0.000382219	-0.000494304
0.000383323	-0.00049448
0.000384422	-0.000493208
0.000385514	-0.000489216
0.0003866	-0.00048844
0.00038768	-0.000486474
0.000388759	-0.000483502
0.000389833	-0.000481503
0.000390902	-0.000479571
0.000391965	-0.000478234
0.000393019	-0.000472328
0.000394065	-0.000468842
0.0003951	-0.000464571
0.000396125	-0.000464712
0.000397139	-0.000463309
0.000398142	-0.000463782
0.000399135	-0.000466533
0.000400118	-0.000467592
0.000401093	-0.00047127
0.000402062	-0.000473952
0.000403024	-0.000474967
0.000403982	-0.000477586
0.000404935	-0.000478781
0.000405885	-0.000482817
0.000406833	-0.000483278
0.000407781	-0.000484052
0.000408727	-0.00048289
0.000409675	-0.000477853
0.000410624	-0.000471913
0.000411575	-0.000464964
0.000412529	-0.000459115
0.000413483	-0.000447948
0.000414438	-0.000436894
0.000415394	-0.000423517
0.000416351	-0.000413513
0.000417308	-0.000400616
0.000418264	-0.000388591
0.000419217	-0.000378734
0.000420166	-0.000369229
0.000421112	-0.000358535
0.000422054	-0.000347629
0.000422989	-0.00033502
0.000423918	-0.000324822
0.00042484	-0.000313666
0.000425755	-0.000307332
0.000426661	-0.000301009
0.000427559	-0.000300214
0.000428447	-0.000301111
0.00042933	-0.000303856
0.00043021	-0.000305322
0.000431089	-0.000306838
0.000431971	-0.000310544
0.000432852	-0.000317706
0.000433732	-0.000328723
0.000434611	-0.000337233
0.00043549	-0.000346849
0.000436371	-0.000355701
0.000437255	-0.000361853
0.000438145	-0.000368157
0.00043904	-0.000375023
0.00043994	-0.000386155
0.000440847	-0.000399736
0.00044176	-0.000415084
0.000442682	-0.000431205
0.00044361	-0.000446122
0.000444544	-0.000458944
0.000445483	-0.000467938
0.000446429	-0.000476283
0.000447378	-0.00048465
0.000448329	-0.000497213
0.000449282	-0.000512031
0.000450234	-0.000527442
0.000451187	-0.000541537
0.000452141	-0.000553534
0.000453097	-0.000568071
0.000454052	-0.000581793
0.000455006	-0.000594718
0.000455957	-0.000609318
0.000456904	-0.000623732
0.000457847	-0.000637143
0.000458785	-0.000646158
0.000459718	-0.000653597
0.000460643	-0.00065845
0.000461563	-0.000661735
0.000462476	-0.000663229
0.000463384	-0.000666901
0.000464286	-0.000670816
0.000465182	-0.000673103
0.000466072	-0.000674582
0.000466955	-0.000674698
0.00046783	-0.000670833
0.000468701	-0.000666581
0.000469568	-0.000661728
0.000470431	-0.000655632
0.000471287	-0.000644103
0.000472139	-0.000633557
0.000472984	-0.000623246
0.000473827	-0.000614703
0.000474664	-0.000607287
0.000475492	-0.00060352
0.000476311	-0.000599543
0.000477122	-0.000594554
0.000477925	-0.00058838
0.00047872	-0.0005802
0.000479507	-0.000569497
0.000480286	-0.000558586
0.000481054	-0.00055035
0.000481811	-0.000545045
0.000482556	-0.000537357
0.000483288	-0.000529944
0.000484007	-0.000524431
0.000484712	-0.000516899
0.000485403	-0.000507874
0.000486081	-0.000498285
0.000486749	-0.000490355
0.000487406	-0.000480644
0.000488052	-0.000474031
0.000488685	-0.000468432
0.000489309	-0.000460616
0.000489923	-0.000449
0.000490528	-0.000437259
0.000491122	-0.000426541
0.000491705	-0.000416652
0.00049228	-0.000407838
0.000492845	-0.000399895
0.000493403	-0.000388697
0.000493953	-0.0003766
0.000494499	-0.000363524
0.000495039	-0.000352592
0.000495578	-0.000342322
0.000496114	-0.0003345
0.000496647	-0.000328499
0.000497177	-0.000324868
0.000497703	-0.000322512
0.000498226	-0.000322365
0.000498744	-0.000323322
0.000499257	-0.000320019
0.000499768	-0.000313742
0.000500276	-0.00030812
0.000500782	-0.000304114
0.000501289	-0.000304162
0.000501797	-0.000303976
0.000502305	-0.000304091
0.000502813	-0.000303416
0.000503319	-0.000306442
0.000503826	-0.000312353
0.000504331	-0.000318177
0.000504833	-0.000323615
0.000505331	-0.000327992
0.000505827	-0.000327958
0.000506319	-0.000326191
0.000506809	-0.000324367
0.000507297	-0.000322423
0.000507785	-0.000319929
0.000508272	-0.000318884
0.00050876	-0.000315829
0.000509251	-0.000313488
0.000509743	-0.000311794
0.000510236	-0.000313483
0.000510732	-0.000312058
0.000511228	-0.000308375
0.000511727	-0.000305123
0.000512226	-0.000302482
0.000512727	-0.000303548
0.00051323	-0.000299586
0.000513735	-0.0002972
0.000514242	-0.000293361
0.000514754	-0.00028967
0.00051527	-0.000286328
0.00051579	-0.000287702
0.000516315	-0.000289515
0.000516845	-0.000289832
0.000517378	-0.000288646
0.000517911	-0.000288114
0.000518444	-0.000282752
0.000518976	-0.000282387
0.000519505	-0.000282993
0.000520032	-0.000283698
0.000520554	-0.000282384
0.000521074	-0.000284526
0.000521593	-0.000285021
0.000522113	-0.000286363
0.000522633	-0.000286319
0.000523152	-0.000286168
0.000523669	-0.000287726
0.000524185	-0.000287614
0.000524697	-0.000287514
0.000525207	-0.000289077
0.000525713	-0.000290937
0.000526216	-0.000290988
0.000526714	-0.000288082
0.000527207	-0.000287214
0.000527698	-0.000285519
0.000528186	-0.000287471
0.000528675	-0.000290696
0.000529163	-0.000289679
0.000529652	-0.000288028
0.000530144	-0.000285825
0.00053064	-0.000282992
0.000531137	-0.000282298
0.000531635	-0.000284124
0.000532132	-0.000285781
0.000532629	-0.000287698
0.000533124	-0.00028942
0.000533618	-0.000292256
0.000534112	-0.000298881
0.000534606	-0.000306241
0.0005351	-0.000312545
0.000535594	-0.000318202
0.000536089	-0.000326235
0.000536585	-0.000337181
0.000537084	-0.000344318
0.000537585	-0.000352841
0.000538089	-0.00035788
0.000538594	-0.000370698
0.000539101	-0.00038384
0.000539608	-0.000397139
0.000540114	-0.000413406
0.00054062	-0.00043092
0.000541124	-0.000445569
0.000541627	-0.000458655
0.000542128	-0.000471106
0.00054263	-0.000483536
0.000543134	-0.000495282
0.000543641	-0.000510571
0.000544148	-0.000521023
0.000544656	-0.000530635
0.000545166	-0.000541352
0.000545677	-0.000553328
0.000546186	-0.000561647
0.000546691	-0.000570081
0.000547192	-0.000581053
0.000547688	-0.000591937
0.00054818	-0.000601429
0.000548668	-0.000605128
0.000549154	-0.000610852
0.000549638	-0.00062049
0.00055012	-0.000625922
0.0005506	-0.000630589
0.000551078	-0.000636511
0.000551556	-0.000645004
0.000552033	-0.000653888
0.000552508	-0.000664159
0.000552983	-0.000672468
0.000553455	-0.000677692
0.000553926	-0.000684557
0.000554396	-0.000691511
0.000554865	-0.0006957
0.000555333	-0.000699567
0.000555803	-0.000704404
0.000556275	-0.000708492
0.00055675	-0.000713043
0.000557228	-0.000716973
0.00055771	-0.000721588
0.000558194	-0.00072505
0.000558678	-0.000725281
0.000559162	-0.000721117
0.000559647	-0.000715163
0.000560132	-0.000709005
0.000560617	-0.000702683
0.000561101	-0.000693492
0.000561582	-0.000687321
0.000562061	-0.000683551
0.000562537	-0.000680184
0.000563009	-0.00067301
0.000563478	-0.000666047
0.000563944	-0.000662495
0.000564408	-0.000658048
0.00056487	-0.00065336
0.000565329	-0.000648396
0.000565786	-0.000642347
0.000566241	-0.000636118
0.000566695	-0.00063426
0.000567146	-0.000631361
0.000567594	-0.000629028
0.000568042	-0.000630346
0.000568488	-0.00063437
0.000568933	-0.000639314
0.000569377	-0.000644232
0.000569822	-0.000649776
0.000570267	-0.000657086
0.000570715	-0.000658709
0.000571166	-0.000655216
0.000571619	-0.000652437
0.000572077	-0.000653943
0.000572539	-0.000649996
0.000573003	-0.000643515
0.000573468	-0.00064011
0.000573935	-0.000633987
0.000574402	-0.000627266
0.00057487	-0.000625262
0.000575339	-0.000619273
0.000575807	-0.000610624
0.000576273	-0.000602939
0.000576739	-0.000596364
0.000577204	-0.000589894
0.000577669	-0.0005832
0.000578132	-0.000580378
0.000578594	-0.00057639
0.000579053	-0.000572374
0.00057951	-0.000566963
0.000579963	-0.000561515
0.000580414	-0.000557731
0.000580862	-0.0005544
0.000581304	-0.00055055
0.000581743	-0.000550147
0.000582179	-0.000550359
0.000582611	-0.000552334
0.000583041	-0.000557165
0.000583467	-0.000562591
0.000583891	-0.000565283
0.000584313	-0.000571286
0.000584732	-0.000573344
0.000585149	-0.000575484
0.000585564	-0.000577557
0.000585977	-0.000576606
0.000586386	-0.000572702
0.000586791	-0.000567469
0.000587193	-0.000564532
0.000587594	-0.000558864
0.000587992	-0.000555758
0.000588387	-0.000555205
0.000588777	-0.000553078
0.000589163	-0.000550897
0.000589546	-0.00054358
0.000589925	-0.000537169
0.0005903	-0.000531891
0.000590672	-0.000524601
0.000591039	-0.000514933
0.000591403	-0.000505612
0.000591763	-0.000494547
0.000592119	-0.000485574
0.000592471	-0.00048234
0.000592821	-0.000479229
0.000593168	-0.000473339
0.000593513	-0.000471986
0.000593857	-0.000470801
0.000594201	-0.000469699
0.000594545	-0.000468017
0.000594887	-0.000466157
0.00059523	-0.00045816
0.000595574	-0.000451573
0.000595923	-0.000445855
0.000596279	-0.000439624
0.000596641	-0.000435599
0.000597009	-0.000427286
0.000597381	-0.000418087
0.000597759	-0.000405952
0.000598144	-0.000393665
0.000598535	-0.000381781
0.000598931	-0.000375413
0.000599335	-0.000368436
0.000599744	-0.000357255
0.000600158	-0.00034705
0.000600579	-0.000338606
0.000601004	-0.000329811
0.000601434	-0.000323649
0.000601869	-0.00031806
0.00060231	-0.000311473
0.000602758	-0.000306265
0.000603211	-0.000303701
0.000603672	-0.000297091
0.000604135	-0.000291116
0.0006046	-0.000285079
0.000605067	-0.000280929
0.000605537	-0.000282032
0.00060601	-0.000282767
0.000606486	-0.000284178
0.000606963	-0.000286169
0.000607446	-0.000288831
0.000607932	-0.00028569
0.000608425	-0.000281048
0.000608924	-0.000277821
0.000609429	-0.000273421
0.000609938	-0.000273089
0.000610454	-0.000269406
0.000610974	-0.0002614
0.000611499	-0.000253726
0.000612027	-0.000246437
0.000612556	-0.0002356
0.000613088	-0.000226395
0.00061362	-0.000218254
0.000614155	-0.000211098
0.00061469	-0.000204152
0.000615225	-0.000197672
0.000615758	-0.000190316
0.000616288	-0.000183454
0.000616817	-0.000179588
0.000617344	-0.000179084
0.000617867	-0.000179935
0.000618386	-0.000183222
0.000618899	-0.000188556
0.000619402	-0.000193804
0.000619895	-0.000201151
0.000620378	-0.000205503
0.000620852	-0.000213615
0.000621315	-0.000223541
0.000621768	-0.000235363
0.000622211	-0.000248409
0.000622645	-0.000264367
0.000623072	-0.00027795
0.000623492	-0.000293434
0.000623904	-0.000309564
0.00062431	-0.000325116
0.000624713	-0.000340537
0.000625113	-0.000353674
0.000625512	-0.000365017
0.000625909	-0.000373372
0.000626301	-0.000381224
0.00062669	-0.000386687
0.000627076	-0.000391162
0.000627458	-0.000394607
0.00062784	-0.00039959
0.000628223	-0.000403199
0.000628607	-0.000404878
0.000628992	-0.00040207
0.000629379	-0.00040211
0.000629768	-0.000398654
0.000630159	-0.000394046
0.00063055	-0.000389099
0.000630939	-0.000387052
0.000631325	-0.000385682
0.000631709	-0.000381867
0.000632089	-0.000378244
0.000632466	-0.000371808
0.000632839	-0.000367382
0.000633208	-0.000364034
0.000633574	-0.000362602
0.000633936	-0.000362614
0.000634297	-0.000364402
0.000634655	-0.00036632
0.000635012	-0.00036888
0.000635368	-0.000369424
0.000635721	-0.000370679
0.000636073	-0.000373776
0.000636423	-0.000381171
0.000636772	-0.000385287
0.000637119	-0.000390208
0.000637465	-0.000394942
0.000637812	-0.00040119
0.000638158	-0.000405931
0.000638505	-0.000409798
0.000638852	-0.000413358
0.0006392	-0.000417127
0.000639549	-0.000424449
0.000639897	-0.000433867
0.000640246	-0.000440627
0.000640594	-0.000446226
0.000640943	-0.000451368
0.000641292	-0.000455165
0.000641639	-0.000458414
0.000641984	-0.000461879
0.000642327	-0.000467203
0.000642668	-0.000471872
0.000643006	-0.00047776
0.000643341	-0.000480543
0.000643671	-0.000482817
0.000643997	-0.000487061
0.000644321	-0.000488488
0.00064464	-0.000490664
0.000644956	-0.000494849
0.000645267	-0.000500355
0.000645575	-0.00050583
0.00064588	-0.000509114
0.000646182	-0.000512054
0.000646482	-0.000512683
0.000646779	-0.000512616
0.000647074	-0.000514384
0.000647367	-0.000513851
0.000647658	-0.000514725
0.000647948	-0.00051364
0.000648238	-0.000510463
0.000648527	-0.000507528
0.000648816	-0.000506089
0.000649106	-0.000507329
0.000649394	-0.000510659
0.000649685	-0.000515465
0.000649978	-0.000517962
0.000650272	-0.000521916
0.00065057	-0.000523054
0.00065087	-0.000522761
0.000651173	-0.000520892
0.000651479	-0.000518063
0.000651787	-0.000514527
0.000652098	-0.000511221
0.00065241	-0.000505272
0.000652724	-0.000503284
0.000653039	-0.000497326
0.000653357	-0.000492629
0.000653676	-0.000485569
0.000653998	-0.000480419
0.000654321	-0.000474475
0.000654646	-0.000468911
0.000654974	-0.000459762
0.000655304	-0.000445223
0.000655639	-0.000427047
0.000655976	-0.000411671
0.000656315	-0.000396007
0.000656658	-0.000381233
0.000657003	-0.000367509
0.000657353	-0.000352154
0.000657705	-0.000335097
0.00065806	-0.000320414
0.000658419	-0.000307109
0.000658782	-0.000292411
0.000659147	-0.000282147
0.000659515	-0.000275265
0.000659887	-0.000270858
0.00066026	-0.000266165
0.000660637	-0.000261145
0.000661016	-0.000256188
0.000661399	-0.000252505
0.000661784	-0.000247575
0.00066217	-0.000247271
0.000662558	-0.000248674
0.000662946	-0.000252102
0.000663336	-0.000250911
0.000663727	-0.000251842
0.000664119	-0.000254734
0.000664508	-0.000257682
0.000664897	-0.000264102
0.000665285	-0.000271875
0.00066567	-0.000277519
0.000666055	-0.000284886
0.000666438	-0.000291537
0.00066682	-0.000296559
0.000667201	-0.000296352
0.00066758	-0.000296636
0.000667956	-0.000294966
0.000668331	-0.000299329
0.000668704	-0.000301648
0.000669075	-0.000300685
0.000669445	-0.000300152
0.000669817	-0.000298751
0.000670187	-0.000295654
0.000670558	-0.000293484
0.000670927	-0.000294534
0.000671296	-0.000296229
0.000671665	-0.000294789
0.000672034	-0.000293365
0.000672404	-0.000291774
0.000672777	-0.00029049
0.00067315	-0.000291219
0.000673524	-0.000294347
0.000673898	-0.000299281
0.00067427	-0.00030363
0.000674643	-0.000310199
0.000675017	-0.000315207
0.000675391	-0.000323846
0.000675763	-0.00032747
0.000676135	-0.000333633
0.000676506	-0.000342551
0.000676874	-0.000347574
0.000677239	-0.000350308
0.000677602	-0.000353688
0.000677963	-0.00035674
0.000678322	-0.000356479
0.000678678	-0.000353896
0.000679033	-0.00035298
0.000679385	-0.0003533
0.000679736	-0.000351963
0.000680083	-0.000351155
0.000680429	-0.000350869
0.000680772	-0.000348281
0.000681115	-0.000345882
0.000681457	-0.000345818
0.000681797	-0.000347362
0.000682136	-0.000349348
0.000682475	-0.000347693
0.000682814	-0.000345956
0.000683153	-0.000343518
0.000683491	-0.000340405
0.00068383	-0.000342498
0.00068417	-0.000348904
0.000684512	-0.000357089
0.000684855	-0.000365105
0.0006852	-0.000376507
0.000685548	-0.000387619
0.0006859	-0.000400066
0.000686254	-0.000409238
0.000686611	-0.00042063
0.00068697	-0.000431413
0.000687331	-0.000443251
0.000687692	-0.000455971
0.000688055	-0.000468295
0.000688421	-0.000479752
0.000688787	-0.000487972
0.000689154	-0.000495885
0.000689521	-0.000500503
0.000689889	-0.0005056
0.000690258	-0.000509909
0.000690627	-0.000515821
0.000690998	-0.000519119
0.000691369	-0.00051805
0.000691741	-0.000515637
0.000692113	-0.000515789
0.000692485	-0.000513772
0.000692857	-0.000514904
0.000693228	-0.0005079
0.000693599	-0.000503476
0.000693969	-0.000498126
0.000694339	-0.0004934
0.000694708	-0.000490057
0.000695079	-0.000486563
0.00069545	-0.000480013
0.000695822	-0.000471979
0.000696194	-0.000465261
0.000696567	-0.000458876
0.000696942	-0.000457055
0.000697316	-0.000456205
0.000697692	-0.000456034
0.000698069	-0.000454656
0.000698447	-0.000452989
0.000698825	-0.000451834
0.000699202	-0.000450633
0.000699578	-0.000446046
0.000699952	-0.000442282
0.000700323	-0.000435819
0.000700693	-0.000436314
0.000701061	-0.00043681
0.000701429	-0.000436219
0.000701798	-0.000434571
0.000702165	-0.000429482
0.000702531	-0.000420186
0.000702896	-0.000412274
0.000703258	-0.000404855
0.00070362	-0.000395994
0.000703979	-0.00038766
0.000704337	-0.000378983
0.000704692	-0.000369999
0.000705045	-0.000361487
0.000705398	-0.000357134
0.000705749	-0.00034686
0.000706099	-0.000336536
0.000706449	-0.000326356
0.000706801	-0.000313409
0.000707156	-0.000301562
0.000707516	-0.000291012
0.000707878	-0.000286202
0.000708244	-0.000282374
0.00070861	-0.000278362
0.000708978	-0.000274548
0.000709347	-0.000271546
0.000709717	-0.000270411
0.000710089	-0.000270294
0.000710462	-0.000269126
0.000710837	-0.000269066
0.000711212	-0.000269345
0.000711589	-0.000273757
0.000711968	-0.000276002
0.000712347	-0.000277387
0.000712728	-0.000276471
0.00071311	-0.000281621
0.000713491	-0.000288513
0.000713873	-0.000297996
0.000714254	-0.000312589
0.000714632	-0.00032607
0.000715007	-0.000335535
0.000715381	-0.000339255
0.000715751	-0.000340425
0.000716119	-0.000341809
0.000716485	-0.000343072
0.00071685	-0.000343807
0.000717214	-0.000347148
0.000717578	-0.000351021
0.000717941	-0.000357233
0.000718303	-0.000362388
0.000718667	-0.000368832
0.000719031	-0.000372104
0.000719396	-0.000375914
0.00071976	-0.000379914
0.000720123	-0.00038064
0.000720485	-0.000381906
0.000720846	-0.000380966
0.000721208	-0.000378022
0.000721571	-0.000371395
0.000721934	-0.000366484
0.000722297	-0.000365259
0.000722661	-0.000359614
0.000723025	-0.000356028
0.000723389	-0.000352266
0.000723752	-0.000348824
0.000724114	-0.000350679
0.000724475	-0.000351587
0.000724833	-0.000348998
0.000725188	-0.000348387
0.000725539	-0.000346183
0.000725886	-0.000342414
0.000726229	-0.000335962
0.000726568	-0.000330038
0.000726905	-0.000324942
0.000727238	-0.000323557
0.000727569	-0.000324171
0.000727899	-0.000325785
0.000728225	-0.000328244
0.000728548	-0.000331967
0.000728867	-0.000335023
0.000729184	-0.000336727
0.000729497	-0.000343626
0.000729808	-0.000351092
0.000730116	-0.000359219
0.000730421	-0.000365811
0.000730724	-0.000367506
0.000731025	-0.00036734
0.000731325	-0.000370982
0.000731624	-0.000367615
0.000731924	-0.000368044
0.000732224	-0.00037238
0.000732524	-0.000379395
0.000732823	-0.000386598
0.000733122	-0.000394249
0.000733422	-0.000400954
0.000733721	-0.000408085
0.000734018	-0.000413354
0.000734314	-0.000417398
0.000734609	-0.000421404
0.000734905	-0.000427072
0.0007352	-0.000432234
0.000735493	-0.00043643
0.000735786	-0.000440369
0.000736077	-0.000446197
0.000736368	-0.000458464
0.000736658	-0.000471293
0.000736947	-0.000484687
0.000737235	-0.00049735
0.00073752	-0.000515719
0.000737802	-0.000533464
0.000738082	-0.000548101
0.00073836	-0.000565111
0.000738635	-0.00058061
0.000738908	-0.000595547
0.000739179	-0.00060954
0.00073945	-0.000621795
0.00073972	-0.00063427
0.00073999	-0.000647692
0.000740259	-0.00066078
0.000740527	-0.000669137
0.000740793	-0.000679359
0.000741058	-0.000689116
0.000741322	-0.000698353
0.000741584	-0.000705811
0.000741846	-0.000706239
0.000742108	-0.000704129
0.000742369	-0.000704224
0.000742629	-0.00070338
0.000742891	-0.000700086
0.000743154	-0.000696246
0.000743419	-0.000691699
0.000743684	-0.00068259
0.000743951	-0.000675249
0.00074422	-0.00066807
0.000744491	-0.000662851
0.000744762	-0.000656662
0.000745033	-0.000653022
0.000745305	-0.000647596
0.000745577	-0.000645977
0.000745851	-0.000645123
0.000746126	-0.000643043
0.000746402	-0.00064273
0.000746681	-0.000642922
0.00074696	-0.000641665
0.00074724	-0.000641339
0.000747521	-0.000638164
0.000747803	-0.000633179
0.000748087	-0.000628928
0.000748371	-0.000626137
0.000748654	-0.000620834
0.000748938	-0.000618389
0.000749222	-0.000617808
0.000749506	-0.000615853
0.00074979	-0.000612466
0.000750075	-0.00060725
0.00075036	-0.000600886
0.000750647	-0.000592982
0.000750934	-0.000584898
0.000751221	-0.000573017
0.000751509	-0.000562574
0.000751796	-0.000552169
0.000752083	-0.000541852
0.000752369	-0.00052956
0.000752656	-0.000518342
0.000752942	-0.000510077
0.000753227	-0.000502284
0.00075351	-0.000496985
0.000753791	-0.000494269
0.00075407	-0.000491431
0.000754348	-0.000493517
0.000754626	-0.000492595
0.000754904	-0.000493197
0.00075518	-0.000494797
0.000755456	-0.000497086
0.000755729	-0.000500438
0.000756	-0.000503176
0.000756268	-0.000505964
0.000756535	-0.000509979
0.000756799	-0.000516441
0.000757059	-0.000522548
0.000757318	-0.000528501
0.000757576	-0.000533621
0.00075783	-0.000539654
0.000758083	-0.000545649
0.000758333	-0.00054825
0.000758582	-0.000555696
0.00075883	-0.000561604
0.000759078	-0.000567391
0.000759324	-0.000570795
0.000759569	-0.000571943
0.000759812	-0.00057382
0.000760054	-0.000571611
0.000760294	-0.000569311
0.000760534	-0.000568515
0.000760772	-0.000568949
0.00076101	-0.000572952
0.000761247	-0.0005789
0.000761484	-0.000581893
0.000761722	-0.000582844
0.000761961	-0.00058507
0.0007622	-0.00058575
0.00076244	-0.000584354
0.000762681	-0.000583262
0.000762925	-0.000581916
0.000763173	-0.000579776
0.000763423	-0.000577891
0.000763676	-0.000578691
0.000763932	-0.00057895
0.000764192	-0.000582018
0.000764455	-0.00058463
0.000764721	-0.000586136
0.00076499	-0.000589594
0.000765263	-0.000595427
0.000765539	-0.000599323
0.000765818	-0.00060061
0.0007661	-0.000604727
0.000766384	-0.000606246
0.000766671	-0.000610094
0.000766959	-0.000613238
0.000767249	-0.000615622
0.000767541	-0.000619525
0.000767834	-0.000624736
0.000768129	-0.000627098
0.000768427	-0.000628613
0.000768725	-0.000632293
0.000769024	-0.000636557
0.000769322	-0.000638267
0.000769621	-0.00063933
0.000769922	-0.000638269
0.000770223	-0.00063625
0.000770525	-0.000634995
0.000770826	-0.000634822
0.000771128	-0.000632102
0.00077143	-0.000627576
0.000771734	-0.000625107
0.000772037	-0.000618609
0.000772343	-0.000611251
0.000772649	-0.000602891
0.000772957	-0.000594206
0.000773265	-0.000584488
0.000773575	-0.000574982
0.000773885	-0.000566435
0.000774195	-0.000559673
0.000774505	-0.00055353
0.000774814	-0.000543131
0.000775124	-0.000532205
0.000775435	-0.000519246
0.000775744	-0.00050795
0.000776053	-0.000498444
0.000776361	-0.00048895
0.000776672	-0.00047562
0.000776984	-0.000462722
0.000777296	-0.000453482
0.000777609	-0.00044891
0.00077792	-0.000446224
0.00077823	-0.000439344
0.00077854	-0.00043163
0.000778847	-0.000422252
0.000779154	-0.000413727
0.000779459	-0.000405288
0.000779762	-0.000397378
0.000780064	-0.000390325
0.000780366	-0.000384214
0.000780667	-0.000378844
0.000780967	-0.000377827
0.000781266	-0.000375218
0.000781564	-0.000372504
0.000781863	-0.000365937
0.000782163	-0.000359489
0.000782462	-0.000355262
0.000782757	-0.000353688
0.000783051	-0.000350282
0.000783341	-0.000346747
0.000783629	-0.000342039
0.000783916	-0.000334537
0.000784201	-0.000330892
0.000784487	-0.000328561
0.00078477	-0.000327824
0.000785053	-0.000326955
0.000785334	-0.00032722
0.000785614	-0.000326771
0.000785893	-0.000323945
0.000786169	-0.000322144
0.000786442	-0.000318553
0.000786714	-0.000312294
0.000786984	-0.000306134
0.000787251	-0.000302396
0.000787516	-0.000298215
0.000787778	-0.000297048
0.000788038	-0.000297146
0.000788296	-0.000297423
0.000788553	-0.000297957
0.00078881	-0.000295392
0.000789068	-0.000291331
0.000789325	-0.000291402
0.000789581	-0.000291198
0.000789837	-0.000292224
0.000790093	-0.000294299
0.000790348	-0.000297359
0.000790603	-0.000301123
0.000790854	-0.000309213
0.000791103	-0.000318069
0.000791349	-0.000321411
0.000791593	-0.000324495
0.000791835	-0.000329594
0.000792075	-0.000338786
0.000792313	-0.00034805
0.000792549	-0.000360433
0.000792784	-0.000369197
0.000793018	-0.00037547
0.000793251	-0.000382681
0.000793482	-0.000389411
0.00079371	-0.000396323
0.000793934	-0.000404717
0.000794156	-0.000408891
0.000794375	-0.000412266
0.00079459	-0.000417385
0.000794802	-0.000422124
0.00079501	-0.000427117
0.000795216	-0.000429652
0.000795422	-0.000428307
0.000795628	-0.000428024
0.000795834	-0.000430656
0.000796039	-0.000435758
0.000796244	-0.000441832
0.000796448	-0.000440271
0.000796651	-0.00043563
0.000796852	-0.000429647
0.00079705	-0.000424877
0.000797247	-0.000418616
0.000797442	-0.000410696
0.000797636	-0.000403642
0.000797829	-0.000394648
0.000798022	-0.000387592
0.000798215	-0.000383599
0.000798406	-0.000380482
0.000798596	-0.000376122
0.000798785	-0.000373348
0.000798974	-0.000368924
0.000799163	-0.000362565
0.000799352	-0.000359344
0.000799541	-0.000357323
0.000799729	-0.000356253
0.000799916	-0.000354274
0.000800103	-0.000348671
0.00080029	-0.000346374
0.000800476	-0.000346993
0.000800662	-0.00034935
0.000800849	-0.000351334
0.000801036	-0.000354974
0.000801223	-0.000360042
0.000801411	-0.000364588
0.0008016	-0.000372315
0.000801791	-0.000376067
0.000801982	-0.000375262
0.000802176	-0.000371849
0.000802371	-0.000366189
0.000802568	-0.00035731
0.000802765	-0.000348364
0.000802963	-0.000342206
0.000803161	-0.000332324
0.00080336	-0.000319544
0.00080356	-0.000306283
0.000803763	-0.000293623
0.000803967	-0.000283299
0.000804174	-0.000275116
0.000804384	-0.00026621
0.000804596	-0.000257824
0.000804809	-0.00024816
0.000805024	-0.000237478
0.000805239	-0.000226486
0.000805456	-0.00021641
0.000805671	-0.00020538
0.000805888	-0.000194769
0.000806106	-0.000186202
0.000806325	-0.000184652
0.000806544	-0.000187671
0.000806765	-0.00019306
0.000806989	-0.000198064
0.000807214	-0.000205339
0.000807441	-0.000215051
0.00080767	-0.000225493
0.000807898	-0.000238066
0.000808127	-0.000249898
0.000808356	-0.000262212
0.000808586	-0.000273283
0.000808818	-0.000285547
0.000809051	-0.000295072
0.000809284	-0.000306149
0.000809517	-0.000321749
0.000809751	-0.000335746
0.000809987	-0.000348015
0.000810223	-0.000360726
0.000810459	-0.000374009
0.000810696	-0.000389784
0.000810934	-0.000399508
0.000811173	-0.000407568
0.000811413	-0.000411604
0.000811653	-0.000415712
0.000811892	-0.000417032
0.000812131	-0.000416639
0.00081237	-0.000415187
0.000812608	-0.000414352
0.000812845	-0.000415826
0.000813081	-0.000417494
0.000813316	-0.000420652
0.000813549	-0.000423597
0.000813779	-0.000430403
0.000814009	-0.000436964
0.000814237	-0.000440563
0.000814465	-0.000447942
0.000814691	-0.000455775
0.000814915	-0.000463565
0.000815138	-0.000471125
0.000815359	-0.000476414
0.000815577	-0.000483117
0.000815794	-0.000487084
0.000816009	-0.000495498
0.000816222	-0.000508205
0.000816434	-0.000520575
0.000816645	-0.000531948
0.000816856	-0.000542414
0.000817068	-0.000551056
0.000817279	-0.000556988
0.00081749	-0.000561812
0.000817702	-0.000564524
0.000817915	-0.000566371
0.000818128	-0.000563713
0.000818342	-0.000560733
0.000818559	-0.00055525
0.000818778	-0.000547366
0.000818999	-0.000539611
0.000819223	-0.000528482
0.000819451	-0.000516617
0.000819682	-0.000506336
0.000819916	-0.000495868
0.000820154	-0.00048271
0.000820393	-0.000469143
0.000820635	-0.000452533
0.000820879	-0.000435275
0.000821125	-0.000419606
0.000821371	-0.000405042
0.000821618	-0.000390786
0.000821867	-0.000376378
0.000822116	-0.00036443
0.000822366	-0.000354155
0.000822616	-0.000341399
0.000822867	-0.000331812
0.000823118	-0.000321689
0.000823369	-0.000313479
0.00082362	-0.000303019
0.00082387	-0.000293914
0.000824119	-0.000285787
0.000824367	-0.000277945
0.000824613	-0.000269133
0.000824859	-0.000262362
0.000825105	-0.000259933
0.000825351	-0.000255553
0.000825599	-0.000250772
0.000825847	-0.000247837
0.000826095	-0.000244269
0.000826346	-0.000243482
0.000826597	-0.000242638
0.00082685	-0.000242856
0.000827104	-0.000242578
0.000827359	-0.000240606
0.000827616	-0.000239735
0.000827874	-0.000233805
0.000828134	-0.000225555
0.000828395	-0.000220979
0.000828656	-0.000221722
0.000828919	-0.000224662
0.000829183	-0.000228854
0.000829448	-0.000236054
0.000829715	-0.00024259
0.000829981	-0.000248147
0.000830248	-0.000251834
0.000830514	-0.000258202
0.000830779	-0.000265648
0.000831043	-0.000275656
0.000831306	-0.000286927
0.000831566	-0.000297334
0.000831825	-0.000309646
0.000832082	-0.000325162
0.000832337	-0.000335823
0.00083259	-0.000348378
0.000832842	-0.000365037
0.000833092	-0.000384986
0.00083334	-0.000407828
0.000833585	-0.000426277
0.00083383	-0.00044019
0.000834073	-0.000450823
0.000834315	-0.000461267
0.000834556	-0.00047097
0.000834795	-0.00047945
0.000835033	-0.000487127
0.000835271	-0.000497003
0.000835508	-0.000508137
0.000835744	-0.000518999
0.00083598	-0.000528517
0.000836217	-0.000539305
0.000836453	-0.000548547
0.000836691	-0.000556114
0.00083693	-0.000559409
0.000837171	-0.000566667
0.000837412	-0.00057219
0.000837652	-0.000575818
0.000837892	-0.000580653
0.000838132	-0.00058481
0.000838371	-0.000590004
0.000838609	-0.000594885
0.000838845	-0.000599814
0.000839079	-0.000603077
0.000839313	-0.000603137
0.000839545	-0.000601599
0.000839778	-0.00060338
0.00084001	-0.000606804
0.000840241	-0.000608318
0.000840469	-0.000609243
0.000840697	-0.000608556
0.000840924	-0.000604238
0.000841151	-0.000599181
0.000841375	-0.000593355
0.000841598	-0.000587558
0.000841818	-0.0005814
0.000842038	-0.000574068
0.000842257	-0.000566456
0.000842477	-0.000557996
0.000842696	-0.000550178
0.000842914	-0.000541395
0.000843132	-0.000534074
0.000843349	-0.000526406
0.000843566	-0.000518903
0.000843782	-0.000512276
0.000843998	-0.000509823
0.000844212	-0.000503301
0.000844425	-0.000494663
0.000844637	-0.000485513
0.000844849	-0.000478269
0.000845061	-0.000472295
0.000845272	-0.00046773
0.000845484	-0.00046521
0.000845697	-0.000462908
0.00084591	-0.000460434
0.000846125	-0.000458354
0.000846341	-0.000459853
0.000846556	-0.000460295
0.000846773	-0.000457753
0.000846991	-0.000453858
0.000847211	-0.00044775
0.000847433	-0.000443399
0.000847659	-0.000441783
0.000847885	-0.000441728
0.000848114	-0.000443501
0.000848343	-0.000443231
0.000848573	-0.000444305
0.000848805	-0.00044513
0.000849039	-0.000444832
0.000849275	-0.000444656
0.000849513	-0.000442685
0.000849753	-0.0004414
0.000849995	-0.000439157
0.000850237	-0.000439047
0.000850479	-0.000441974
0.000850721	-0.000447138
0.000850964	-0.000448691
0.000851207	-0.000450903
0.000851451	-0.000457097
0.000851696	-0.000464333
0.00085194	-0.000474376
0.000852185	-0.000480841
0.00085243	-0.000484787
0.000852676	-0.000488196
0.000852923	-0.000489559
0.000853173	-0.000491835
0.000853425	-0.000496079
0.00085368	-0.000501467
0.000853936	-0.000508126
0.000854194	-0.00051298
0.000854453	-0.000517927
0.000854715	-0.000520106
0.000854979	-0.000522001
0.000855247	-0.000523267
0.000855518	-0.000521892
0.000855791	-0.000518586
0.000856068	-0.000517191
0.000856345	-0.000515645
0.000856625	-0.000512677
0.000856906	-0.000507188
0.00085719	-0.000500486
0.000857474	-0.000497142
0.000857759	-0.000493603
0.000858045	-0.000492304
0.00085833	-0.000492549
0.000858614	-0.000492298
0.000858899	-0.000488305
0.000859183	-0.000483776
0.000859466	-0.000478703
0.000859746	-0.000474803
0.000860025	-0.000474606
0.000860303	-0.000476095
0.000860577	-0.000476576
0.000860849	-0.000475502
0.000861119	-0.000475447
0.000861388	-0.00047384
0.000861656	-0.000470631
0.000861924	-0.000466966
0.000862192	-0.000464685
0.00086246	-0.000467212
0.000862728	-0.00047095
0.000862996	-0.000474954
0.000863265	-0.000479688
0.000863535	-0.000483212
0.000863806	-0.000481936
0.000864078	-0.000477704
0.000864351	-0.000473455
0.000864625	-0.000466953
0.000864899	-0.000461353
0.000865176	-0.000455106
0.000865454	-0.000446419
0.000865732	-0.000440932
0.000866011	-0.00043229
0.000866291	-0.000423179
0.000866571	-0.000415464
0.000866852	-0.00040966
0.000867132	-0.000403287
0.00086741	-0.000397088
0.000867686	-0.00038774
0.00086796	-0.000377588
0.000868233	-0.000368451
0.000868504	-0.0003609
0.000868773	-0.000353562
0.00086904	-0.000345439
0.000869305	-0.000341147
0.000869568	-0.000339267
0.00086983	-0.000337152
0.000870091	-0.000335487
0.000870351	-0.000333275
0.000870612	-0.000330067
0.000870871	-0.000327413
0.000871131	-0.00032022
0.00087139	-0.000317883
0.000871648	-0.000315839
0.000871905	-0.000312672
0.000872163	-0.000307062
0.00087242	-0.000300917
0.000872677	-0.000292862
0.000872935	-0.000286601
0.000873194	-0.000279038
0.000873452	-0.000270234
0.00087371	-0.000258514
0.000873968	-0.00024737
0.000874225	-0.0002372
0.000874482	-0.000229912
0.000874739	-0.000223783
0.000874996	-0.000219889
0.00087525	-0.000217752
0.000875503	-0.000214835
0.000875753	-0.000207783
0.000876	-0.000199844
0.000876245	-0.000193335
0.000876488	-0.000184712
0.00087673	-0.000176818
0.00087697	-0.00016986
0.000877209	-0.000167462
0.000877446	-0.000167816
0.000877683	-0.000174408
0.000877918	-0.000181479
0.000878152	-0.000187826
0.000878385	-0.000194515
0.000878617	-0.000202424
0.000878848	-0.000214133
0.000879079	-0.000229389
0.000879309	-0.000239165
0.000879537	-0.000248254
0.000879765	-0.000258183
0.000879992	-0.00026695
0.000880219	-0.00027765
0.000880446	-0.00029172
0.000880671	-0.000306462
0.000880895	-0.000322184
0.000881118	-0.000340499
0.000881339	-0.000360266
0.000881558	-0.000379164
0.000881774	-0.000393423
0.000881988	-0.000406373
0.000882199	-0.000417091
0.000882407	-0.000423725
0.000882613	-0.000430127
0.000882817	-0.00043639
0.000883018	-0.000443526
0.000883216	-0.000445052
0.000883412	-0.00044031
0.000883607	-0.000438172
0.000883798	-0.000436074
0.000883987	-0.000438151
0.000884174	-0.00044487
0.000884359	-0.000451404
0.000884542	-0.000459333
0.000884723	-0.000466066
0.000884904	-0.000472331
0.000885085	-0.000475398
0.000885266	-0.000476594
0.000885447	-0.000473747
0.000885627	-0.000474119
0.000885808	-0.000475099
0.000885988	-0.000474143
0.000886168	-0.000476923
0.000886348	-0.000480062
0.000886528	-0.000484393
0.000886708	-0.00048685
0.000886889	-0.000492367
0.000887069	-0.000498611
0.000887249	-0.000508079
0.000887428	-0.000516008
0.000887606	-0.000520386
0.000887784	-0.000518352
0.000887963	-0.000514635
0.000888141	-0.000510356
0.000888319	-0.000505954
0.000888497	-0.000500597
0.000888673	-0.000498336
0.000888849	-0.000494223
0.000889024	-0.000496409
0.0008892	-0.000493543
0.000889377	-0.000487681
0.000889555	-0.000482709
0.000889734	-0.000478208
0.000889915	-0.000473633
0.000890096	-0.000466802
0.000890278	-0.000458395
0.000890462	-0.000446381
0.000890649	-0.000435646
0.000890838	-0.000421731
0.000891031	-0.000410739
0.000891227	-0.000400911
0.000891426	-0.000392816
0.000891627	-0.000389566
0.000891832	-0.000387847
0.000892039	-0.000385783
0.00089225	-0.000384228
0.000892464	-0.00038314
0.000892681	-0.000385079
0.0008929	-0.000383407
0.000893123	-0.00038747
0.000893348	-0.000393598
0.000893574	-0.000398521
0.000893802	-0.000403009
0.000894031	-0.00040862
0.000894263	-0.000417758
0.000894497	-0.000423432
0.000894732	-0.000432649
0.000894966	-0.000443494
0.000895202	-0.000455115
0.00089544	-0.000464531
0.000895679	-0.00047183
0.000895918	-0.000479575
0.000896159	-0.000484256
0.0008964	-0.00048935
0.000896641	-0.00049503
0.000896883	-0.000499477
0.000897125	-0.000502144
0.000897368	-0.000505782
0.000897612	-0.000509741
0.000897858	-0.000513907
0.000898106	-0.000514357
0.000898356	-0.000515952
0.000898607	-0.000517406
0.000898859	-0.000518838
0.000899113	-0.000519333
0.000899367	-0.000526071
0.000899623	-0.000529458
0.000899881	-0.000532504
0.000900139	-0.000535061
0.000900397	-0.000541915
0.000900654	-0.000550715
0.00090091	-0.00056044
0.000901165	-0.000567782
0.000901419	-0.000572659
0.000901674	-0.000577347
0.00090193	-0.000584998
0.000902185	-0.00059522
0.00090244	-0.000603076
0.000902693	-0.000611995
0.000902944	-0.000618341
0.000903192	-0.000628548
0.000903438	-0.000639198
0.000903682	-0.000648728
0.000903926	-0.000657735
0.000904168	-0.000666564
0.000904408	-0.000674979
0.000904648	-0.000682333
0.000904886	-0.000688522
0.000905124	-0.000697691
0.00090536	-0.000701637
0.000905597	-0.000701609
0.000905834	-0.000699591
0.000906071	-0.000698399
0.000906308	-0.000696986
0.000906543	-0.000693571
0.000906778	-0.000693922
0.000907012	-0.000690879
0.000907246	-0.000686918
0.000907479	-0.000681883
0.00090771	-0.000676868
0.00090794	-0.000672255
0.00090817	-0.000665295
0.000908399	-0.000660661
0.000908628	-0.000656129
0.000908857	-0.000650187
0.000909084	-0.000644829
0.00090931	-0.000642388
0.000909534	-0.000639346
0.000909757	-0.000633305
0.000909976	-0.000626349
0.000910194	-0.000624923
0.000910411	-0.000625347
0.000910626	-0.000625563
0.000910839	-0.000625824
0.000911051	-0.000625905
0.000911262	-0.000621494
0.000911471	-0.000618767
0.000911678	-0.000614513
0.000911884	-0.000607371
0.000912091	-0.000600276
0.000912297	-0.00059337
0.000912505	-0.000587411
0.000912712	-0.000580966
0.000912919	-0.000575541
0.000913125	-0.000571148
0.000913332	-0.00056397
0.000913538	-0.000554332
0.000913746	-0.000545258
0.000913955	-0.000535637
0.000914166	-0.000529129
0.000914379	-0.000517674
0.000914594	-0.000503527
0.00091481	-0.000490786
0.000915028	-0.000479303
0.000915248	-0.000468671
0.000915469	-0.000457229
0.000915691	-0.000446258
0.000915916	-0.000436921
0.000916143	-0.000426866
0.000916372	-0.000417099
0.000916604	-0.000408028
0.000916837	-0.000399877
0.000917072	-0.000387899
0.000917307	-0.000372273
0.000917545	-0.000355475
0.000917783	-0.000339989
0.000918024	-0.000326406
0.000918265	-0.00031347
0.000918509	-0.000299969
0.000918753	-0.000284906
0.000918999	-0.000270304
0.000919245	-0.000259913
0.000919493	-0.000247709
0.000919742	-0.000236091
0.000919993	-0.000226984
0.000920244	-0.000217741
0.000920497	-0.000205464
0.000920752	-0.000194851
0.000921008	-0.000187292
0.000921264	-0.000178251
0.000921521	-0.000167944
0.000921779	-0.000157121
0.000922036	-0.000149966
0.000922295	-0.000146728
0.000922556	-0.000144772
0.000922818	-0.00014075
0.000923081	-0.000135548
0.000923345	-0.000132331
0.00092361	-0.00013125
0.000923876	-0.000130271
0.000924142	-0.000128157
0.000924409	-0.000123919
0.000924676	-0.000120427
0.000924942	-0.00011605
0.000925209	-0.000111821
0.000925475	-0.000109186
0.00092574	-0.00010844
0.000926004	-0.000108132
0.000926267	-0.000108302
0.000926529	-0.000108891
0.000926791	-0.000110085
0.000927052	-0.000111681
0.000927313	-0.000113306
0.000927573	-0.000112677
0.000927831	-0.000112758
0.000928088	-0.000112624
0.000928343	-0.000115495
0.000928596	-0.000117087
0.000928849	-0.000120813
0.000929099	-0.000125158
0.000929348	-0.000131082
0.000929596	-0.000137603
0.000929842	-0.000146598
0.000930087	-0.0001561
0.000930331	-0.000165454
0.000930575	-0.000173366
0.000930818	-0.000185467
0.000931061	-0.000196688
0.000931303	-0.000209901
0.000931544	-0.000225623
0.000931784	-0.000241829
0.000932025	-0.000255562
0.000932264	-0.00026838
0.000932502	-0.000280886
0.00093274	-0.000290415
0.000932976	-0.000301988
0.000933212	-0.000313383
0.000933447	-0.000322903
0.000933682	-0.000329701
0.000933917	-0.000340121
0.000934152	-0.000350986
0.000934386	-0.000360981
0.000934621	-0.000369646
0.000934855	-0.000376791
0.000935087	-0.000383818
0.000935318	-0.000391289
0.000935549	-0.000395722
0.000935781	-0.000401775
0.000936014	-0.000407084
0.000936248	-0.000411253
0.000936484	-0.00041707
0.00093672	-0.000425951
0.000936958	-0.000435836
0.000937198	-0.000447091
0.000937442	-0.000457688
0.000937688	-0.000466421
0.000937938	-0.000474047
0.000938192	-0.00048125
0.000938449	-0.000489074
0.000938709	-0.000494397
0.000938971	-0.000500542
0.000939236	-0.000508213
0.000939502	-0.000514633
0.000939771	-0.000523271
0.000940042	-0.000530598
0.000940315	-0.000540859
0.000940589	-0.000549293
0.000940863	-0.000557773
0.000941139	-0.000562379
0.000941414	-0.000567075
0.00094169	-0.000569261
0.000941966	-0.000570322
0.000942244	-0.000570975
0.000942521	-0.000571845
0.000942798	-0.000573364
0.000943074	-0.000578677
0.000943349	-0.000580379
0.000943621	-0.000583068
0.000943892	-0.000585083
0.000944163	-0.000585126
0.000944434	-0.000583942
0.000944704	-0.000582425
0.000944975	-0.000581444
0.000945248	-0.0005804
0.000945521	-0.000580089
0.000945797	-0.000577344
0.000946073	-0.000576513
0.000946352	-0.000576697
0.000946632	-0.000580092
0.000946913	-0.000579317
0.000947195	-0.000578148
0.000947478	-0.000575444
0.000947762	-0.000572193
0.000948048	-0.000567527
0.000948335	-0.000566444
0.000948623	-0.000562655
0.000948912	-0.000560627
0.000949203	-0.000555423
0.000949493	-0.000550747
0.000949782	-0.000546783
0.00095007	-0.000542013
0.000950358	-0.000534337
0.000950644	-0.000526848
0.000950927	-0.0005169
0.000951208	-0.000508411
0.000951485	-0.000499904
0.00095176	-0.000489108
0.00095203	-0.000476896
0.000952298	-0.000464369
0.000952563	-0.000455148
0.000952826	-0.000447997
0.000953086	-0.000440947
0.000953344	-0.000436219
0.000953599	-0.00043026
0.000953851	-0.000422425
0.000954103	-0.00041406
0.000954355	-0.000408435
0.000954605	-0.000402785
0.000954854	-0.000398633
0.000955103	-0.000394086
0.000955351	-0.000390619
0.000955599	-0.000389429
0.000955846	-0.000388728
0.000956095	-0.000390449
0.000956345	-0.000392013
0.000956596	-0.000389357
0.00095685	-0.000388229
0.000957106	-0.000384393
0.000957362	-0.000381329
0.000957618	-0.000378649
0.000957875	-0.00037292
0.000958132	-0.000371923
0.000958387	-0.000368104
0.000958641	-0.0003653
0.000958893	-0.000363789
0.000959145	-0.000363481
0.000959395	-0.000361843
0.000959645	-0.000360023
0.000959894	-0.000356908
0.000960141	-0.000357026
0.000960387	-0.000355357
0.000960633	-0.000356371
0.000960878	-0.0003574
0.000961122	-0.000358495
0.000961365	-0.000356282
0.000961606	-0.000358865
0.000961844	-0.000362738
0.000962081	-0.000369831
0.000962316	-0.000376686
0.000962551	-0.000384921
0.000962785	-0.000394608
0.000963018	-0.000403031
0.000963252	-0.000412034
0.000963485	-0.000423295
0.000963718	-0.000431793
0.000963951	-0.000441427
0.000964183	-0.000451894
0.000964413	-0.000461111
0.000964643	-0.000471879
0.000964872	-0.000480242
0.000965101	-0.000487728
0.000965329	-0.000493707
0.000965557	-0.000494753
0.000965784	-0.000495087
0.00096601	-0.000496627
0.000966234	-0.000498219
0.000966457	-0.000498502
0.000966679	-0.000500108
0.000966901	-0.000501555
0.000967122	-0.000501861
0.000967342	-0.000502497
0.000967561	-0.000499822
0.00096778	-0.000497803
0.000967999	-0.000491826
0.000968217	-0.000486009
0.000968435	-0.000481223
0.000968652	-0.00047559
0.000968869	-0.000476242
0.000969086	-0.000472045
0.000969303	-0.000470228
0.000969521	-0.000471266
0.00096974	-0.000468316
0.00096996	-0.000470486
0.000970181	-0.000472915
0.000970403	-0.000474771
0.000970626	-0.000470883
0.00097085	-0.000467473
0.000971076	-0.000461293
0.000971305	-0.0004558
0.000971536	-0.000450658
0.000971769	-0.000447249
0.000972003	-0.000444175
0.000972239	-0.000439296
0.000972475	-0.000436094
0.000972712	-0.000430507
0.000972949	-0.000424875
0.00097319	-0.000419345
0.000973434	-0.000412078
0.000973681	-0.000405988
0.000973931	-0.000397416
0.000974183	-0.000390495
0.000974437	-0.000382606
0.000974693	-0.000372817
0.000974953	-0.000361777
0.000975215	-0.000351314
0.00097548	-0.000345179
0.000975749	-0.000340948
0.00097602	-0.00034073
0.000976295	-0.000336436
0.000976572	-0.00033057
0.000976851	-0.000323333
0.000977134	-0.000317438
0.000977419	-0.00031666
0.000977709	-0.000318457
0.000978001	-0.000324654
0.000978297	-0.000326823
0.000978594	-0.000326673
0.000978893	-0.000326211
0.000979193	-0.000326854
0.000979495	-0.000328409
0.000979797	-0.000327312
0.0009801	-0.000326543
0.000980403	-0.000328341
0.000980706	-0.00033256
0.000981008	-0.000341043
0.000981312	-0.000349873
0.000981616	-0.000355684
0.000981921	-0.000358212
0.000982227	-0.000365634
0.000982532	-0.000371023
0.000982838	-0.000379511
0.000983143	-0.000386648
0.00098345	-0.000389394
0.000983757	-0.000390309
0.000984066	-0.000390475
0.000984376	-0.00039643
0.000984685	-0.000401992
0.000984993	-0.00040888
0.000985301	-0.000414627
0.000985608	-0.000418746
0.000985914	-0.000422824
0.000986219	-0.000430557
0.000986525	-0.000436964
0.000986831	-0.000444134
0.000987137	-0.00045142
0.000987443	-0.000455436
0.000987746	-0.000459989
0.000988046	-0.000464786
0.000988342	-0.000469515
0.000988635	-0.000475983
0.000988925	-0.000476579
0.000989211	-0.00048098
0.000989492	-0.00048726
0.00098977	-0.000494525
0.000990044	-0.000502971
0.000990315	-0.000507268
0.000990583	-0.000513852
0.000990848	-0.00051931
0.000991111	-0.000526276
0.000991372	-0.000536374
0.000991631	-0.000544633
0.000991889	-0.000553676
0.000992144	-0.000560417
0.000992398	-0.000563555
0.00099265	-0.000562997
0.000992899	-0.000566708
0.000993149	-0.000571891
0.000993397	-0.000575327
0.000993645	-0.000576137
0.000993892	-0.000578852
0.00099414	-0.000582307
0.000994389	-0.000586861
0.000994638	-0.000587831
0.000994888	-0.000589034
0.000995136	-0.000584253
0.000995383	-0.000580272
0.000995629	-0.000577481
0.000995872	-0.000572888
0.000996114	-0.000566779
0.000996354	-0.000556576
0.000996593	-0.000546259
0.000996829	-0.000536887
0.000997062	-0.000529846
0.000997292	-0.0005221
0.000997521	-0.000513329
0.000997748	-0.000502045
0.000997973	-0.000490293
0.000998197	-0.000477538
0.000998421	-0.000466973
0.000998644	-0.0004561
0.000998866	-0.000446226
0.000999086	-0.00043082
0.000999307	-0.000418162
0.000999528	-0.000403328
0.000999749	-0.000392858
0.000999971	-0.000383084
0.00100019	-0.00037344
0.00100042	-0.000364203
0.00100065	-0.000354621
0.00100088	-0.000345623
0.00100111	-0.000340147
0.00100134	-0.000333364
0.00100158	-0.000324583
0.00100182	-0.000315327
0.00100206	-0.000305262
0.00100231	-0.00029694
0.00100255	-0.000287448
0.0010028	-0.00028079
0.00100304	-0.000272149
0.00100329	-0.000262354
0.00100353	-0.00025583
0.00100378	-0.000249825
0.00100402	-0.000243518
0.00100426	-0.000241641
0.0010045	-0.000239291
0.00100474	-0.000235614
0.00100498	-0.000230875
0.00100521	-0.000230229
0.00100545	-0.000229426
0.00100568	-0.000228738
0.00100592	-0.000229118
0.00100615	-0.0002294
0.00100638	-0.000232667
0.00100661	-0.000237294
0.00100684	-0.00024632
0.00100707	-0.000252912
0.0010073	-0.000259757
0.00100752	-0.000267101
0.00100775	-0.000275098
0.00100798	-0.000287811
0.0010082	-0.000300093
0.00100843	-0.000310268
0.00100866	-0.000320049
0.00100889	-0.000328874
0.00100911	-0.000340113
0.00100933	-0.000352604
0.00100956	-0.000365267
0.00100978	-0.00037766
0.00101	-0.000390313
0.00101021	-0.000403903
0.00101042	-0.000413898
0.00101064	-0.000422421
0.00101084	-0.000428786
0.00101105	-0.000434834
0.00101125	-0.000438637
0.00101145	-0.000443931
0.00101165	-0.000447467
0.00101185	-0.000448762
0.00101204	-0.000451194
0.00101223	-0.000451494
0.00101242	-0.00044781
0.0010126	-0.000446225
0.00101279	-0.000446766
0.00101297	-0.000447113
0.00101315	-0.000447498
0.00101332	-0.000446653
0.0010135	-0.000446362
0.00101367	-0.000443161
0.00101384	-0.000441455
0.00101402	-0.000438551
0.00101419	-0.000436199
0.00101436	-0.000434833
0.00101453	-0.000434511
0.00101471	-0.000432493
0.00101488	-0.000431108
0.00101505	-0.000430042
0.00101523	-0.0004306
0.0010154	-0.000428056
0.00101557	-0.00042577
0.00101575	-0.000421071
0.00101592	-0.000418805
0.0010161	-0.00041762
0.00101627	-0.000413394
0.00101644	-0.000408905
0.00101662	-0.000399446
0.00101679	-0.000392568
0.00101697	-0.000385697
0.00101715	-0.000378922
0.00101733	-0.000372802
0.00101751	-0.000365465
0.0010177	-0.000356765
0.00101788	-0.000347188
0.00101806	-0.000337709
0.00101824	-0.00033029
0.00101843	-0.000321854
0.00101861	-0.000314075
0.0010188	-0.000307029
0.00101899	-0.000302905
0.00101918	-0.000293602
0.00101937	-0.000284621
0.00101956	-0.000277239
0.00101976	-0.000271309
0.00101995	-0.000267145
0.00102015	-0.000263051
0.00102034	-0.000261453
0.00102054	-0.000258162
0.00102074	-0.000255452
0.00102093	-0.000255884
0.00102113	-0.000256624
0.00102132	-0.000260383
0.00102152	-0.000266675
0.00102172	-0.000274626
0.00102191	-0.000281875
0.00102211	-0.000290463
0.0010223	-0.000299406
[truncated: 35,383 more rows]

## Sheet: I550A
I/Imax	var/Imax (pA)
0.00141934	-0.000378031
0.0014197	-0.000378689
0.00142042	-0.000379983
0.0014215	-0.000381745
0.00142294	-0.000384261
0.00142474	-0.000387363
0.0014269	-0.000391097
0.00142941	-0.000395425
0.00143227	-0.000400246
0.00143548	-0.000405757
0.00143905	-0.000411953
0.00144296	-0.000418619
0.00144721	-0.000425969
0.00145181	-0.00043384
0.00145674	-0.000442246
0.00146201	-0.000451421
0.0014676	-0.000461047
0.00147353	-0.000471192
0.00147977	-0.000481955
0.00148634	-0.000493176
0.00149321	-0.000504969
0.0015004	-0.000517286
0.00150789	-0.000530101
0.00151568	-0.000543339
0.00152377	-0.000557087
0.00153214	-0.000571374
0.00154079	-0.000586005
0.00154973	-0.000601178
0.00155893	-0.000616732
0.0015684	-0.000632705
0.00157813	-0.00064907
0.00158811	-0.000665781
0.00159834	-0.000682957
0.00160881	-0.000700403
0.00161952	-0.000718221
0.00163045	-0.000736339
0.00164161	-0.000754829
0.00165298	-0.000773578
0.00166455	-0.000792597
0.00167633	-0.000811844
0.0016883	-0.000831367
0.00170046	-0.000851182
0.0017128	-0.000871019
0.00172532	-0.000891201
0.001738	-0.000911479
0.00175084	-0.000931879
0.00176383	-0.000952514
0.00177697	-0.000973103
0.00179025	-0.000993913
0.00180367	-0.00101472
0.0018172	-0.00103549
0.00183086	-0.00105633
0.00184463	-0.00107713
0.00185851	-0.00109793
0.00187249	-0.00111868
0.00188656	-0.00113939
0.00190072	-0.00115998
0.00191496	-0.00118044
0.00192927	-0.0012008
0.00194365	-0.00122089
0.0019581	-0.00124094
0.0019726	-0.00126082
0.00198715	-0.00128049
0.00200174	-0.00129993
0.00201638	-0.00131897
0.00203105	-0.00133775
0.00204575	-0.00135622
0.00206047	-0.00137435
0.00207521	-0.00139215
0.00208996	-0.00140964
0.00210473	-0.0014267
0.00211949	-0.00144329
0.00213426	-0.00145952
0.00214902	-0.00147523
0.00216377	-0.00149045
0.00217851	-0.00150525
0.00219323	-0.00151953
0.00220793	-0.00153331
0.00222261	-0.00154656
0.00223725	-0.00155926
0.00225187	-0.00157125
0.00226645	-0.00158282
0.00228099	-0.00159365
0.00229548	-0.00160389
0.00230994	-0.00161356
0.00232434	-0.00162247
0.0023387	-0.00163065
0.002353	-0.00163823
0.00236724	-0.00164513
0.00238143	-0.00165127
0.00239556	-0.00165667
0.00240963	-0.00166136
0.00242363	-0.00166542
0.00243757	-0.00166865
0.00245144	-0.00167106
0.00246524	-0.00167274
0.00247897	-0.00167358
0.00249263	-0.00167359
0.00250622	-0.00167293
0.00251973	-0.00167145
0.00253317	-0.00166921
0.00254653	-0.00166614
0.00255981	-0.00166232
0.00257302	-0.0016577
0.00258614	-0.00165227
0.00259919	-0.00164597
0.00261216	-0.00163887
0.00262504	-0.00163093
0.00263785	-0.00162213
0.00265057	-0.00161266
0.00266321	-0.00160236
0.00267577	-0.00159119
0.00268825	-0.00157935
0.00270065	-0.00156669
0.00271297	-0.00155326
0.0027252	-0.00153914
0.00273735	-0.00152418
0.00274942	-0.00150853
0.00276141	-0.00149215
0.00277332	-0.00147506
0.00278514	-0.00145729
0.00279689	-0.0014388
0.00280855	-0.00141969
0.00282014	-0.00139991
0.00283164	-0.00137946
0.00284307	-0.0013583
0.00285442	-0.00133655
0.00286569	-0.00131418
0.00287688	-0.00129131
0.002888	-0.0012679
0.00289904	-0.00124387
0.00291001	-0.00121936
0.0029209	-0.00119435
0.00293171	-0.00116887
0.00294245	-0.0011429
0.00295312	-0.00111647
0.00296372	-0.00108966
0.00297424	-0.00106249
0.0029847	-0.00103492
0.00299508	-0.00100698
0.0030054	-0.000978796
0.00301564	-0.000950307
0.00302582	-0.000921575
0.00303593	-0.000892582
0.00304598	-0.000863417
0.00305596	-0.000834053
0.00306587	-0.000804529
0.00307572	-0.000774788
0.00308551	-0.000744988
0.00309524	-0.000715058
0.0031049	-0.000685135
0.0031145	-0.000655068
0.00312404	-0.000625054
0.00313353	-0.000595106
0.00314295	-0.000565119
0.00315232	-0.000535248
0.00316163	-0.000505423
0.00317088	-0.000475711
0.00318008	-0.000446165
0.00318922	-0.000416696
0.00319831	-0.000387483
0.00320734	-0.000358462
0.00321632	-0.000329588
0.00322525	-0.000300999
0.00323413	-0.000272789
0.00324296	-0.000244821
0.00325174	-0.000217201
0.00326047	-0.000189913
0.00326915	-0.000162962
0.00327779	-0.000136428
0.00328637	-0.00011033
0.00329492	-8.46724e-05
0.00330341	-5.94954e-05
0.00331186	-3.46773e-05
0.00332027	-1.03272e-05
0.00332863	1.34379e-05
0.00333695	3.67476e-05
0.00334523	5.9423e-05
0.00335347	8.15786e-05
0.00336167	0.00010321
0.00336982	0.000124175
0.00337794	0.000144602
0.00338602	0.0001644
0.00339406	0.000183533
0.00340206	0.000202148
0.00341003	0.000220042
0.00341796	0.000237257
0.00342585	0.000253817
0.00343371	0.000269779
0.00344153	0.000284939
0.00344932	0.000299457
0.00345708	0.000313263
0.0034648	0.000326421
0.00347249	0.000338804
0.00348015	0.000350467
0.00348778	0.000361307
0.00349538	0.000371581
0.00350295	0.00038108
0.00351049	0.000389828
0.003518	0.00039799
0.00352548	0.000405266
0.00353294	0.000411841
0.00354037	0.000417793
0.00354777	0.000422846
0.00355514	0.000427207
0.00356249	0.000430841
0.00356981	0.000433737
0.00357711	0.00043583
0.00358439	0.000437366
0.00359164	0.000438133
0.00359887	0.000438201
0.00360607	0.000437505
0.00361326	0.000436142
0.00362042	0.000434255
0.00362756	0.000431454
0.00363468	0.000428062
0.00364178	0.000424038
0.00364886	0.000419328
0.00365592	0.000414035
0.00366297	0.000408025
0.00366999	0.000401455
0.003677	0.00039421
0.00368399	0.000386346
0.00369096	0.000377853
0.00369791	0.000368701
0.00370485	0.000359129
0.00371178	0.000348897
0.00371869	0.000338225
0.00372558	0.000326961
0.00373246	0.000315155
0.00373932	0.000302869
0.00374617	0.000290091
0.00375301	0.000276839
0.00375984	0.00026315
0.00376665	0.000249015
0.00377345	0.00023441
0.00378024	0.000219406
0.00378701	0.000203976
0.00379378	0.000188216
0.00380053	0.000172033
0.00380728	0.00015557
0.00381401	0.000138783
0.00382073	0.000121646
0.00382744	0.000104296
0.00383414	8.66306e-05
0.00384084	6.86912e-05
0.00384752	5.05403e-05
0.0038542	3.22137e-05
0.00386086	1.36527e-05
0.00386752	-5.00909e-06
0.00387417	-2.38658e-05
0.00388081	-4.28868e-05
0.00388744	-6.19783e-05
0.00389407	-8.11262e-05
0.00390069	-0.000100301
0.0039073	-0.000119685
0.0039139	-0.000138984
0.00392049	-0.000158383
0.00392708	-0.000177686
0.00393366	-0.00019708
0.00394024	-0.000216342
0.00394681	-0.000235612
0.00395337	-0.00025475
0.00395992	-0.000273766
0.00396647	-0.000292711
0.00397301	-0.000311471
0.00397954	-0.00033013
0.00398607	-0.000348668
0.00399259	-0.000366965
0.0039991	-0.000385013
0.00400561	-0.000402852
0.00401211	-0.00042045
0.00401861	-0.000437802
0.00402509	-0.000454878
0.00403157	-0.000471602
0.00403805	-0.000488086
0.00404452	-0.000504184
0.00405098	-0.000520059
0.00405743	-0.000535539
0.00406388	-0.000550613
0.00407032	-0.000565273
0.00407675	-0.000579647
0.00408318	-0.00059358
0.00408959	-0.000607053
0.004096	-0.000620132
0.00410241	-0.000632728
0.0041088	-0.000644878
0.00411519	-0.000656611
0.00412157	-0.000667894
0.00412794	-0.000678605
0.0041343	-0.000688876
0.00414066	-0.000698808
0.004147	-0.000708331
0.00415334	-0.000717143
0.00415967	-0.000725455
0.00416598	-0.000733345
0.00417229	-0.000740645
0.00417859	-0.000747557
0.00418488	-0.000753969
0.00419116	-0.000759828
0.00419743	-0.000765103
0.00420369	-0.000769906
0.00420994	-0.000774211
0.00421618	-0.000778009
0.00422241	-0.000781327
0.00422862	-0.000784101
0.00423483	-0.000786478
0.00424102	-0.000788392
0.0042472	-0.000789787
0.00425337	-0.00079078
0.00425953	-0.000791216
0.00426568	-0.000791152
0.00427181	-0.000790749
0.00427793	-0.000789911
0.00428404	-0.000788597
0.00429014	-0.000786826
0.00429622	-0.000784601
0.00430229	-0.00078207
0.00430835	-0.000779161
0.00431439	-0.000775815
0.00432042	-0.000772214
0.00432643	-0.000768125
0.00433243	-0.000763832
0.00433842	-0.000759224
0.00434439	-0.000754331
0.00435035	-0.00074905
0.0043563	-0.000743484
0.00436223	-0.000737598
0.00436814	-0.000731517
0.00437404	-0.000725258
0.00437993	-0.000718674
0.0043858	-0.000711846
0.00439165	-0.000704975
0.00439749	-0.000697926
0.00440332	-0.000690715
0.00440913	-0.000683411
0.00441492	-0.000675867
0.0044207	-0.000668238
0.00442647	-0.000660581
0.00443222	-0.000652802
0.00443795	-0.000645051
0.00444367	-0.000637237
0.00444937	-0.000629331
0.00445506	-0.00062146
0.00446073	-0.000613538
0.00446639	-0.000605643
0.00447203	-0.000597773
0.00447765	-0.000589914
0.00448326	-0.000582137
0.00448886	-0.000574378
0.00449444	-0.000566647
0.0045	-0.000559125
0.00450555	-0.000551587
0.00451109	-0.000544277
0.00451661	-0.00053698
0.00452211	-0.000530005
0.0045276	-0.000523021
0.00453308	-0.000516159
0.00453854	-0.000509422
0.00454398	-0.000502888
0.00454942	-0.000496573
0.00455483	-0.000490422
0.00456024	-0.00048448
0.00456563	-0.000478787
0.004571	-0.00047323
0.00457636	-0.000467837
0.00458171	-0.000462631
0.00458704	-0.000457603
0.00459236	-0.000452796
0.00459767	-0.000448329
0.00460296	-0.000443951
0.00460824	-0.000439806
0.00461351	-0.000435892
0.00461877	-0.000432165
0.00462401	-0.000428754
0.00462924	-0.000425446
0.00463445	-0.000422435
0.00463966	-0.00041958
0.00464485	-0.000416876
0.00465003	-0.000414407
0.0046552	-0.000412239
0.00466035	-0.000410202
0.0046655	-0.000408321
0.00467063	-0.000406687
0.00467575	-0.000405166
0.00468086	-0.000403824
0.00468596	-0.00040276
0.00469105	-0.000401776
0.00469612	-0.000400931
0.00470119	-0.00040022
0.00470625	-0.000399597
0.00471129	-0.000399191
0.00471632	-0.000398871
0.00472135	-0.000398608
0.00472636	-0.000398481
0.00473136	-0.000398416
0.00473635	-0.00039855
0.00474134	-0.000398683
0.00474631	-0.000398839
0.00475127	-0.000399096
0.00475622	-0.000399432
0.00476116	-0.000399774
0.0047661	-0.000400174
0.00477102	-0.000400474
0.00477593	-0.000400891
0.00478084	-0.000401257
0.00478573	-0.000401659
0.00479062	-0.000401888
0.00479549	-0.00040227
0.00480036	-0.000402611
0.00480521	-0.000402799
0.00481006	-0.000402814
0.0048149	-0.000402827
0.00481973	-0.000402653
0.00482455	-0.000402609
0.00482936	-0.000402376
0.00483416	-0.000401871
0.00483895	-0.000401288
0.00484373	-0.00040057
0.0048485	-0.000399754
0.00485327	-0.000398784
0.00485802	-0.00039761
0.00486277	-0.000396324
0.00486751	-0.000394717
0.00487223	-0.000393039
0.00487695	-0.000391112
0.00488166	-0.000388937
0.00488636	-0.000386538
0.00489105	-0.000383923
0.00489573	-0.000381174
0.0049004	-0.000378143
0.00490507	-0.000374853
0.00490972	-0.000371344
0.00491436	-0.000367618
0.004919	-0.00036358
0.00492363	-0.000359247
0.00492824	-0.000354642
0.00493285	-0.000349792
0.00493745	-0.000344754
0.00494204	-0.000339417
0.00494661	-0.000333816
0.00495118	-0.000327933
0.00495574	-0.000321645
0.0049603	-0.000315172
0.00496484	-0.000308327
0.00496937	-0.000301125
0.00497389	-0.00029373
0.00497841	-0.000286081
0.00498291	-0.000278102
0.00498741	-0.000269755
0.00499189	-0.000261136
0.00499637	-0.000252267
0.00500083	-0.000243177
0.00500529	-0.000233707
0.00500974	-0.000224029
0.00501418	-0.000214021
0.00501861	-0.000203733
0.00502302	-0.000193118
0.00502744	-0.00018225
0.00503184	-0.00017109
0.00503623	-0.000159747
0.00504061	-0.000148047
0.00504498	-0.000136067
0.00504935	-0.000123811
0.0050537	-0.00011135
0.00505805	-9.87311e-05
0.00506239	-8.57915e-05
0.00506671	-7.26835e-05
0.00507103	-5.9307e-05
0.00507534	-4.56455e-05
0.00507964	-3.17191e-05
0.00508394	-1.76328e-05
0.00508822	-3.33116e-06
0.0050925	1.12424e-05
0.00509676	2.59699e-05
0.00510102	4.08503e-05
0.00510527	5.60169e-05
0.00510951	7.12798e-05
0.00511374	8.67124e-05
0.00511797	0.000102426
0.00512218	0.00011831
0.00512639	0.000134298
0.00513059	0.000150446
0.00513478	0.000166747
0.00513897	0.000183123
0.00514314	0.000199703
0.00514731	0.00021632
0.00515147	0.000233033
0.00515563	0.000249937
0.00515977	0.000266934
0.00516391	0.000284069
0.00516804	0.000301289
0.00517217	0.000318619
0.00517629	0.000335998
0.0051804	0.000353378
0.0051845	0.000370821
0.0051886	0.000388345
0.00519269	0.000405845
0.00519677	0.000423385
0.00520085	0.000441039
0.00520492	0.000458657
0.00520899	0.000476307
0.00521305	0.000493986
0.0052171	0.000511747
0.00522115	0.000529399
0.00522519	0.000547059
0.00522923	0.000564723
0.00523326	0.000582376
0.00523728	0.000600022
0.0052413	0.000617553
0.00524532	0.000635108
0.00524933	0.000652677
0.00525334	0.000670186
0.00525734	0.000687685
0.00526133	0.000705069
0.00526532	0.000722438
0.00526931	0.000739755
0.00527329	0.000756958
0.00527727	0.000774039
0.00528125	0.000791066
0.00528522	0.000808036
0.00528919	0.000824884
0.00529315	0.000841688
0.00529711	0.000858404
0.00530107	0.000875001
0.00530502	0.000891462
0.00530898	0.000907975
0.00531292	0.000924235
0.00531687	0.000940353
0.00532081	0.000956315
0.00532475	0.000972206
0.00532869	0.000988002
0.00533263	0.00100363
0.00533656	0.00101912
0.00534049	0.00103444
0.00534442	0.00104956
0.00534835	0.00106453
0.00535228	0.00107948
0.0053562	0.00109413
0.00536013	0.00110871
0.00536405	0.00112306
0.00536797	0.00113728
0.00537189	0.00115129
0.00537581	0.00116517
0.00537973	0.00117894
0.00538365	0.00119252
0.00538757	0.00120587
0.00539149	0.00121895
0.0053954	0.00123187
0.00539932	0.00124457
0.00540324	0.00125704
0.00540716	0.00126929
0.00541108	0.00128133
0.005415	0.00129322
0.00541891	0.00130485
0.00542283	0.0013164
0.00542676	0.0013276
0.00543068	0.0013387
0.0054346	0.0013495
0.00543852	0.00136013
0.00544245	0.00137037
0.00544637	0.00138046
0.0054503	0.0013903
0.00545423	0.00139973
0.00545816	0.00140904
0.00546209	0.00141818
0.00546602	0.00142707
0.00546996	0.0014358
0.0054739	0.00144418
0.00547783	0.00145237
0.00548177	0.00146027
0.00548572	0.00146806
0.00548966	0.00147554
0.00549361	0.00148273
0.00549756	0.00148958
0.00550151	0.00149619
0.00550546	0.00150254
0.00550942	0.00150865
0.00551337	0.00151468
0.00551733	0.00152028
0.0055213	0.0015256
0.00552526	0.00153074
0.00552923	0.00153554
0.0055332	0.00154008
0.00553717	0.0015444
0.00554114	0.00154837
0.00554511	0.00155216
0.00554909	0.00155576
0.00555307	0.00155902
0.00555705	0.00156216
0.00556104	0.00156499
0.00556502	0.00156752
0.00556901	0.00156985
0.005573	0.00157189
0.00557699	0.0015737
0.00558098	0.00157529
0.00558498	0.00157675
0.00558897	0.00157785
0.00559297	0.00157879
0.00559697	0.00157946
0.00560097	0.00157993
0.00560497	0.00158018
0.00560897	0.00158024
0.00561298	0.00158001
0.00561698	0.00157967
0.00562099	0.00157921
0.00562499	0.00157851
0.005629	0.00157758
0.005633	0.00157653
0.00563701	0.00157525
0.00564101	0.00157383
0.00564502	0.0015722
0.00564902	0.00157053
0.00565303	0.00156875
0.00565703	0.0015667
0.00566103	0.00156468
0.00566503	0.00156253
0.00566903	0.00156012
0.00567303	0.00155775
0.00567703	0.00155523
0.00568102	0.00155274
0.00568501	0.00155014
0.005689	0.00154749
0.00569299	0.00154487
0.00569698	0.00154223
0.00570096	0.0015396
0.00570494	0.00153687
0.00570892	0.00153419
0.00571289	0.0015314
0.00571686	0.00152874
0.00572083	0.00152604
0.00572479	0.00152345
0.00572875	0.00152091
0.0057327	0.00151856
0.00573665	0.00151621
0.00574059	0.00151394
0.00574453	0.00151174
0.00574847	0.0015096
0.0057524	0.00150763
0.00575632	0.00150579
0.00576024	0.00150414
0.00576415	0.00150264
0.00576806	0.00150128
0.00577196	0.00150014
0.00577585	0.0014992
0.00577974	0.00149846
0.00578362	0.00149797
0.0057875	0.00149757
0.00579137	0.00149748
0.00579523	0.00149757
0.00579908	0.00149802
0.00580293	0.00149881
0.00580677	0.0014999
0.0058106	0.00150116
0.00581443	0.00150263
0.00581825	0.00150444
0.00582206	0.00150657
0.00582586	0.00150896
0.00582966	0.00151175
0.00583345	0.00151483
0.00583723	0.00151824
0.005841	0.00152203
0.00584476	0.00152613
0.00584852	0.00153045
0.00585227	0.00153519
0.00585601	0.00154031
0.00585974	0.00154567
0.00586346	0.00155142
0.00586718	0.00155762
0.00587089	0.00156411
0.00587459	0.00157091
0.00587828	0.00157802
0.00588196	0.00158553
0.00588564	0.00159335
0.00588931	0.00160144
0.00589297	0.00160995
0.00589662	0.00161878
0.00590026	0.00162786
0.0059039	0.00163728
0.00590753	0.001647
0.00591115	0.00165701
0.00591476	0.0016673
0.00591837	0.00167784
0.00592197	0.00168867
0.00592556	0.00169973
0.00592914	0.00171108
0.00593272	0.00172265
0.00593629	0.00173431
0.00593985	0.00174633
0.00594341	0.0017585
0.00594696	0.00177078
0.0059505	0.00178331
0.00595403	0.00179606
0.00595756	0.00180887
0.00596109	0.00182174
0.0059646	0.00183471
0.00596812	0.00184773
0.00597162	0.00186069
0.00597512	0.00187387
0.00597861	0.001887
0.0059821	0.00190024
0.00598558	0.00191337
0.00598906	0.00192638
0.00599253	0.00193937
0.005996	0.00195244
0.00599946	0.00196529
0.00600292	0.00197799
0.00600638	0.00199058
0.00600982	0.00200305
0.00601327	0.00201529
0.00601671	0.00202738
0.00602015	0.0020392
0.00602358	0.00205077
0.00602701	0.00206213
0.00603043	0.0020732
0.00603385	0.00208402
0.00603727	0.00209444
0.00604068	0.00210446
0.00604409	0.00211416
0.0060475	0.00212362
0.00605091	0.0021326
0.00605431	0.00214118
0.00605771	0.00214934
0.00606111	0.00215703
0.0060645	0.00216433
0.00606789	0.00217115
0.00607128	0.0021774
0.00607467	0.00218329
0.00607805	0.00218857
0.00608144	0.00219337
0.00608482	0.00219762
0.0060882	0.00220128
0.00609157	0.00220437
0.00609495	0.00220708
0.00609832	0.00220917
0.00610169	0.00221062
0.00610506	0.00221153
0.00610843	0.00221187
0.0061118	0.00221161
0.00611516	0.00221082
0.00611852	0.00220944
0.00612189	0.00220744
0.00612525	0.00220485
0.00612861	0.00220173
0.00613196	0.00219794
0.00613532	0.00219362
0.00613867	0.00218861
0.00614203	0.00218306
0.00614538	0.00217691
0.00614873	0.00217023
0.00615208	0.00216298
0.00615542	0.00215508
0.00615877	0.00214677
0.00616211	0.00213776
0.00616546	0.00212835
0.0061688	0.00211844
0.00617214	0.00210801
0.00617548	0.00209715
0.00617881	0.00208575
0.00618215	0.00207386
0.00618548	0.00206158
0.00618881	0.00204883
0.00619214	0.00203569
0.00619546	0.00202215
0.00619879	0.00200833
0.00620211	0.0019941
0.00620543	0.00197953
0.00620875	0.00196464
0.00621206	0.00194937
0.00621538	0.00193385
0.00621869	0.00191811
0.00622199	0.00190207
0.0062253	0.00188581
0.0062286	0.00186929
0.0062319	0.00185255
0.00623519	0.00183572
0.00623849	0.00181875
0.00624178	0.00180157
0.00624506	0.00178426
0.00624835	0.00176693
0.00625163	0.00174959
0.0062549	0.00173219
0.00625817	0.00171472
0.00626144	0.00169722
0.00626471	0.00167973
0.00626797	0.00166236
0.00627122	0.00164507
0.00627447	0.00162787
0.00627772	0.0016107
0.00628096	0.00159358
0.0062842	0.0015767
0.00628744	0.00155994
0.00629067	0.00154339
0.00629389	0.00152696
0.00629711	0.00151078
0.00630033	0.00149485
0.00630354	0.00147907
0.00630674	0.00146366
0.00630994	0.00144841
0.00631313	0.00143355
0.00631632	0.00141891
0.00631951	0.00140462
0.00632268	0.00139062
0.00632586	0.001377
0.00632902	0.0013637
0.00633218	0.00135079
0.00633534	0.00133823
0.00633849	0.00132613
0.00634163	0.00131437
0.00634477	0.00130307
0.0063479	0.00129215
0.00635103	0.00128159
0.00635415	0.00127149
0.00635727	0.00126178
0.00636038	0.00125244
0.00636348	0.0012437
0.00636658	0.00123534
0.00636967	0.00122741
0.00637275	0.00121987
0.00637583	0.00121285
0.00637891	0.00120625
0.00638197	0.00120025
0.00638503	0.00119461
0.00638809	0.00118947
0.00639114	0.00118465
0.00639419	0.00118038
0.00639722	0.00117651
0.00640026	0.00117313
0.00640329	0.00117017
0.00640631	0.00116778
0.00640932	0.0011658
0.00641234	0.00116422
0.00641534	0.00116318
0.00641834	0.00116251
0.00642134	0.00116236
0.00642433	0.00116256
0.00642731	0.00116316
0.00643029	0.00116408
0.00643327	0.00116553
0.00643624	0.0011674
0.00643921	0.00116971
0.00644217	0.00117233
0.00644513	0.00117543
0.00644808	0.00117888
0.00645103	0.00118273
0.00645397	0.00118696
0.00645692	0.00119136
0.00645985	0.00119628
0.00646279	0.00120145
0.00646572	0.00120688
0.00646864	0.00121269
0.00647157	0.00121884
0.00647449	0.00122522
0.0064774	0.00123199
0.00648032	0.001239
0.00648323	0.00124637
0.00648614	0.00125389
0.00648905	0.00126175
0.00649195	0.00126975
0.00649485	0.001278
0.00649775	0.00128644
0.00650065	0.00129515
0.00650354	0.00130408
0.00650644	0.00131317
0.00650933	0.00132252
0.00651222	0.00133205
0.00651511	0.00134161
0.006518	0.00135132
0.00652088	0.00136125
0.00652377	0.0013712
0.00652665	0.00138132
0.00652954	0.0013916
0.00653242	0.001402
0.0065353	0.00141238
0.00653818	0.00142281
0.00654106	0.00143337
0.00654395	0.00144398
0.00654683	0.00145459
0.00654971	0.00146529
0.00655259	0.00147606
0.00655547	0.00148673
0.00655835	0.00149742
0.00656123	0.00150813
0.00656411	0.00151898
0.00656699	0.00152967
0.00656987	0.00154035
0.00657275	0.00155106
0.00657563	0.00156164
0.00657852	0.00157215
0.0065814	0.0015826
0.00658428	0.00159298
0.00658717	0.00160325
0.00659005	0.00161342
0.00659294	0.00162342
0.00659583	0.0016335
0.00659871	0.00164343
0.0066016	0.00165317
0.00660449	0.00166281
0.00660738	0.00167238
0.00661027	0.0016818
0.00661316	0.00169097
0.00661605	0.00170002
0.00661894	0.00170889
0.00662184	0.00171766
0.00662473	0.00172622
0.00662762	0.00173463
0.00663052	0.00174284
0.00663342	0.00175084
0.00663631	0.00175868
0.00663921	0.00176624
0.00664211	0.00177372
0.00664501	0.00178091
0.0066479	0.00178793
0.0066508	0.00179475
0.0066537	0.0018014
0.0066566	0.00180782
0.0066595	0.00181396
0.00666241	0.00181995
0.00666531	0.00182573
0.00666821	0.00183135
0.00667111	0.0018367
0.00667401	0.00184188
0.00667691	0.0018468
0.00667981	0.00185153
0.00668272	0.00185601
0.00668562	0.00186028
0.00668852	0.00186439
0.00669142	0.00186812
0.00669432	0.00187181
0.00669722	0.00187531
0.00670012	0.0018786
0.00670302	0.0018817
0.00670592	0.00188458
0.00670882	0.00188721
0.00671171	0.00188967
0.00671461	0.00189198
0.0067175	0.00189411
0.0067204	0.00189603
0.00672329	0.00189771
0.00672619	0.00189933
0.00672908	0.00190071
0.00673197	0.00190196
0.00673486	0.001903
0.00673775	0.00190397
0.00674063	0.00190475
0.00674352	0.00190532
0.0067464	0.00190568
0.00674928	0.001906
0.00675217	0.00190616
0.00675504	0.00190615
0.00675792	0.00190605
0.0067608	0.00190586
0.00676367	0.00190551
0.00676654	0.00190504
0.00676941	0.00190442
0.00677228	0.00190365
0.00677515	0.00190261
0.00677801	0.00190164
0.00678088	0.00190046
0.00678374	0.00189922
0.0067866	0.00189786
0.00678945	0.00189642
0.00679231	0.00189495
0.00679516	0.00189325
0.00679801	0.0018915
0.00680086	0.00188961
0.0068037	0.00188758
0.00680655	0.0018854
0.00680939	0.00188314
0.00681222	0.00188084
0.00681506	0.00187832
0.00681789	0.00187572
0.00682073	0.00187299
0.00682355	0.00187015
0.00682638	0.0018672
0.00682921	0.00186419
0.00683203	0.00186101
0.00683485	0.00185778
0.00683766	0.00185433
0.00684048	0.00185057
0.00684329	0.00184693
0.0068461	0.00184307
0.00684891	0.00183915
0.00685171	0.00183504
0.00685451	0.00183075
0.00685731	0.00182631
0.00686011	0.00182175
0.0068629	0.00181691
0.0068657	0.00181183
0.00686849	0.00180669
0.00687127	0.00180118
0.00687406	0.00179569
0.00687684	0.00178991
0.00687962	0.00178394
0.0068824	0.00177778
0.00688518	0.00177146
0.00688795	0.00176482
0.00689072	0.00175786
0.00689349	0.00175074
0.00689626	0.00174354
0.00689902	0.00173599
0.00690178	0.00172816
0.00690454	0.00172019
0.0069073	0.00171183
0.00691005	0.00170327
0.00691281	0.00169439
0.00691556	0.0016851
0.0069183	0.0016757
0.00692105	0.00166588
0.0069238	0.00165577
0.00692654	0.00164539
0.00692928	0.00163467
0.00693201	0.00162364
0.00693475	0.00161228
0.00693748	0.00160054
0.00694022	0.0015886
0.00694295	0.00157626
0.00694567	0.00156359
0.0069484	0.0015507
0.00695112	0.00153738
0.00695384	0.00152364
0.00695656	0.0015096
0.00695928	0.00149527
0.006962	0.00148052
0.00696471	0.0014655
0.00696742	0.00145015
0.00697014	0.0014344
0.00697284	0.00141835
0.00697555	0.00140193
0.00697826	0.00138528
0.00698096	0.00136818
0.00698366	0.00135086
0.00698636	0.00133312
0.00698906	0.00131509
0.00699175	0.00129659
0.00699445	0.00127787
0.00699714	0.00125883
0.00699983	0.00123968
0.00700252	0.00122013
0.00700521	0.00120029
0.0070079	0.00118017
0.00701058	0.00115971
0.00701326	0.00113904
0.00701594	0.00111807
0.00701862	0.00109679
0.0070213	0.00107522
0.00702398	0.00105345
0.00702666	0.00103141
0.00702933	0.00100919
0.007032	0.000986747
0.00703467	0.000964083
0.00703734	0.000941121
0.00704001	0.000917918
0.00704268	0.000894413
0.00704534	0.000870909
0.00704801	0.000847216
0.00705067	0.000823456
0.00705333	0.000799523
0.00705599	0.000775442
0.00705865	0.000751108
0.00706131	0.00072666
0.00706397	0.000702129
0.00706662	0.000677386
0.00706928	0.000652629
0.00707193	0.000627791
0.00707458	0.000602877
0.00707723	0.000577812
0.00707988	0.00055277
0.00708253	0.000527742
0.00708518	0.000502501
0.00708783	0.000477243
0.00709047	0.000451962
0.00709312	0.000426628
0.00709576	0.000401335
0.0070984	0.000376042
0.00710105	0.000350827
0.00710369	0.000325464
0.00710633	0.000300165
0.00710897	0.000274946
0.00711161	0.0002498
0.00711425	0.000224618
0.00711688	0.000199448
0.00711952	0.000174279
0.00712216	0.000149337
0.00712479	0.000124528
0.00712743	9.9655e-05
0.00713006	7.4896e-05
0.0071327	5.0302e-05
0.00713533	2.58167e-05
0.00713796	1.30507e-06
0.0071406	-2.30301e-05
0.00714323	-4.72669e-05
0.00714586	-7.14132e-05
0.00714849	-9.54331e-05
0.00715112	-0.000119293
0.00715375	-0.000143062
0.00715638	-0.000166667
0.007159	-0.000190133
0.00716163	-0.00021335
0.00716426	-0.000236516
0.00716689	-0.000259453
0.00716951	-0.000282389
0.00717214	-0.000305082
0.00717477	-0.000327485
0.00717739	-0.000349751
0.00718001	-0.000372017
0.00718264	-0.000393921
0.00718526	-0.000415672
0.00718788	-0.000437236
0.00719051	-0.000458653
0.00719313	-0.000479907
0.00719575	-0.000500924
0.00719837	-0.000521739
0.00720099	-0.000542401
0.00720361	-0.000562797
0.00720622	-0.000583026
0.00720884	-0.000603145
0.00721146	-0.00062296
0.00721407	-0.000642572
0.00721669	-0.000661864
0.0072193	-0.000681087
0.00722191	-0.000700017
0.00722453	-0.000718703
0.00722714	-0.00073717
0.00722974	-0.000755427
0.00723235	-0.000773487
0.00723496	-0.000791287
0.00723756	-0.000808803
0.00724017	-0.000826296
0.00724277	-0.000843464
0.00724537	-0.000860333
0.00724797	-0.000876996
0.00725057	-0.000893386
0.00725316	-0.000909587
0.00725576	-0.000925627
0.00725835	-0.000941381
0.00726094	-0.000956864
0.00726353	-0.000972069
0.00726612	-0.000987194
0.0072687	-0.00100203
0.00727128	-0.00101667
0.00727386	-0.00103109
0.00727644	-0.0010452
0.00727901	-0.00105909
0.00728158	-0.00107284
0.00728415	-0.0010863
0.00728672	-0.00109953
0.00728928	-0.00111253
0.00729184	-0.00112534
0.0072944	-0.00113804
0.00729695	-0.00115046
0.0072995	-0.00116265
0.00730205	-0.00117458
0.00730459	-0.00118636
0.00730713	-0.00119786
0.00730967	-0.00120917
0.0073122	-0.00122037
0.00731473	-0.00123122
0.00731726	-0.00124198
0.00731978	-0.00125247
0.00732229	-0.00126289
0.00732481	-0.00127306
0.00732731	-0.00128307
0.00732982	-0.00129297
0.00733232	-0.00130269
0.00733481	-0.00131224
0.0073373	-0.00132166
0.00733979	-0.0013309
0.00734227	-0.00133996
0.00734475	-0.00134881
0.00734722	-0.00135756
0.00734968	-0.00136619
0.00735215	-0.00137463
0.0073546	-0.001383
0.00735705	-0.00139118
0.0073595	-0.00139925
0.00736194	-0.00140713
0.00736437	-0.00141496
0.0073668	-0.00142261
0.00736923	-0.00143021
0.00737164	-0.0014378
0.00737406	-0.00144535
0.00737646	-0.00145262
0.00737886	-0.00145991
0.00738126	-0.00146707
0.00738365	-0.00147419
0.00738603	-0.00148138
0.00738841	-0.00148846
0.00739078	-0.00149536
0.00739315	-0.00150215
0.00739551	-0.00150897
0.00739786	-0.00151584
0.00740021	-0.00152259
0.00740255	-0.00152934
0.00740488	-0.00153606
0.00740721	-0.00154281
0.00740953	-0.00154956
0.00741185	-0.0015562
0.00741416	-0.00156288
0.00741647	-0.00156948
0.00741876	-0.00157609
0.00742105	-0.0015826
0.00742334	-0.00158917
0.00742562	-0.00159574
0.00742789	-0.00160233
0.00743016	-0.00160891
0.00743242	-0.00161548
0.00743467	-0.00162203
0.00743692	-0.0016286
0.00743916	-0.00163523
0.0074414	-0.00164178
0.00744363	-0.00164839
0.00744585	-0.00165499
0.00744807	-0.00166158
0.00745028	-0.00166812
0.00745249	-0.00167464
0.00745469	-0.00168115
0.00745688	-0.00168771
0.00745907	-0.00169419
0.00746125	-0.00170062
0.00746343	-0.00170709
0.0074656	-0.00171344
0.00746777	-0.00171992
0.00746993	-0.00172625
0.00747208	-0.00173253
0.00747423	-0.00173875
0.00747637	-0.00174489
0.00747851	-0.00175102
0.00748065	-0.00175704
0.00748277	-0.00176298
0.0074849	-0.00176894
0.00748702	-0.00177472
0.00748913	-0.00178044
0.00749124	-0.00178609
0.00749334	-0.00179157
0.00749544	-0.00179696
0.00749754	-0.00180222
0.00749963	-0.00180734
0.00750172	-0.00181228
0.0075038	-0.00181707
0.00750588	-0.00182175
0.00750795	-0.00182623
0.00751002	-0.00183046
0.00751209	-0.00183457
0.00751415	-0.00183853
0.00751621	-0.00184232
0.00751827	-0.00184584
0.00752032	-0.00184909
0.00752237	-0.00185216
0.00752442	-0.00185481
0.00752646	-0.00185728
0.0075285	-0.00185952
0.00753054	-0.00186157
0.00753258	-0.00186325
0.00753461	-0.00186467
0.00753664	-0.00186582
0.00753867	-0.00186669
0.0075407	-0.00186724
0.00754273	-0.00186745
0.00754475	-0.00186724
0.00754677	-0.00186672
0.00754879	-0.0018658
0.00755081	-0.00186458
0.00755283	-0.00186306
0.00755485	-0.00186111
0.00755687	-0.0018589
0.00755888	-0.0018562
0.0075609	-0.00185301
0.00756291	-0.00184946
0.00756493	-0.00184556
0.00756694	-0.00184123
0.00756896	-0.00183657
0.00757097	-0.00183147
0.00757299	-0.00182593
0.007575	-0.00181993
0.00757702	-0.00181351
0.00757904	-0.00180668
0.00758105	-0.00179937
0.00758307	-0.00179172
0.00758509	-0.00178365
0.00758711	-0.00177502
0.00758913	-0.001766
0.00759116	-0.00175657
0.00759318	-0.0017466
0.00759521	-0.0017364
0.00759724	-0.00172563
0.00759927	-0.0017144
0.0076013	-0.00170283
0.00760334	-0.00169076
0.00760537	-0.00167821
0.00760741	-0.00166526
0.00760946	-0.00165189
0.0076115	-0.00163812
0.00761355	-0.00162393
0.0076156	-0.00160924
0.00761765	-0.00159425
0.00761971	-0.00157879
0.00762177	-0.00156299
0.00762383	-0.00154675
0.0076259	-0.00153021
0.00762797	-0.00151328
0.00763004	-0.001496
0.00763212	-0.00147824
0.0076342	-0.00146009
0.00763629	-0.00144171
0.00763838	-0.00142308
0.00764047	-0.00140399
0.00764257	-0.00138463
0.00764467	-0.00136491
0.00764677	-0.0013449
0.00764888	-0.0013246
0.00765099	-0.00130404
0.00765311	-0.00128321
0.00765523	-0.00126211
0.00765736	-0.00124076
0.00765949	-0.00121919
0.00766163	-0.00119732
0.00766377	-0.00117524
0.00766591	-0.00115298
0.00766806	-0.00113051
0.00767021	-0.00110783
0.00767237	-0.00108501
0.00767453	-0.00106209
0.0076767	-0.0010389
0.00767887	-0.00101564
0.00768104	-0.000992192
0.00768322	-0.000968579
0.00768541	-0.000944986
0.0076876	-0.000921239
0.00768979	-0.000897489
0.00769199	-0.000873604
0.00769419	-0.000849627
0.0076964	-0.000825705
0.00769861	-0.000801728
0.00770083	-0.000777629
0.00770305	-0.0007535
0.00770527	-0.000729386
0.0077075	-0.00070533
0.00770973	-0.00068123
0.00771197	-0.000657176
0.00771421	-0.000633116
0.00771645	-0.000609188
0.0077187	-0.000585333
0.00772095	-0.000561457
0.00772321	-0.000537711
0.00772547	-0.000514071
0.00772773	-0.000490563
0.00773	-0.000467074
0.00773227	-0.000443725
0.00773454	-0.000420499
0.00773682	-0.000397401
0.0077391	-0.000374519
0.00774138	-0.000351691
0.00774367	-0.000329111
0.00774596	-0.000306699
0.00774825	-0.000284461
0.00775054	-0.000262394
0.00775284	-0.00024043
0.00775514	-0.000218745
0.00775744	-0.000197257
0.00775974	-0.000176026
0.00776205	-0.000155021
0.00776435	-0.000134337
0.00776666	-0.000113809
0.00776897	-9.35388e-05
0.00777129	-7.34913e-05
0.0077736	-5.36752e-05
0.00777591	-3.42336e-05
0.00777823	-1.50086e-05
0.00778055	3.87813e-06
0.00778287	2.25124e-05
0.00778518	4.09101e-05
0.0077875	5.89742e-05
0.00778982	7.6656e-05
0.00779214	9.41612e-05
0.00779446	0.000111256
0.00779678	0.000128087
0.0077991	0.000144575
0.00780142	0.000160717
0.00780374	0.000176545
0.00780606	0.000192058
0.00780838	0.000207175
0.0078107	0.000222038
0.00781301	0.000236367
0.00781533	0.000250501
0.00781764	0.000264253
0.00781995	0.000277629
0.00782227	0.000290636
0.00782458	0.000303329
0.00782688	0.000315672
0.00782919	0.000327555
0.00783149	0.000339169
0.00783379	0.000350253
0.00783609	0.000361016
0.00783839	0.000371429
0.00784068	0.000381473
0.00784297	0.00039116
0.00784526	0.000400398
0.00784754	0.000409303
0.00784982	0.000417801
0.0078521	0.000425708
0.00785438	0.000433358
0.00785665	0.000440641
0.00785892	0.000447464
0.00786118	0.000454029
0.00786344	0.00046013
0.00786569	0.00046587
0.00786795	0.0004713
0.00787019	0.000476179
0.00787244	0.000480862
0.00787467	0.000485113
0.00787691	0.000488941
0.00787914	0.000492457
0.00788136	0.000495492
0.00788358	0.000498138
0.0078858	0.000500369
0.00788801	0.000502271
0.00789021	0.000503838
0.00789241	0.000505006
0.0078946	0.000505783
0.00789679	0.000506257
0.00789898	0.000506421
0.00790116	0.000506145
0.00790333	0.000505562
0.0079055	0.000504689
0.00790766	0.000503388
0.00790981	0.000501716
0.00791196	0.000499821
0.00791411	0.000497539
0.00791625	0.000495015
0.00791838	0.000492059
0.00792051	0.000488889
0.00792263	0.000485356
0.00792475	0.000481571
0.00792686	0.000477498
0.00792896	0.000473175
0.00793106	0.000468552
0.00793315	0.00046362
0.00793524	0.000458434
0.00793732	0.000453071
0.0079394	0.000447444
0.00794147	0.000441568
0.00794354	0.000435504
0.00794559	0.000429146
0.00794765	0.000422708
0.0079497	0.000416122
0.00795174	0.000409252
0.00795378	0.00040221
0.00795581	0.000395041
0.00795783	0.000387672
0.00795986	0.000380234
0.00796187	0.00037261
0.00796388	0.000364876
0.00796589	0.00035702
0.00796789	0.000349101
0.00796989	0.000341032
0.00797188	0.00033293
0.00797386	0.000324689
0.00797585	0.000316411
0.00797782	0.000308076
0.0079798	0.000299774
0.00798176	0.000291393
0.00798373	0.000283044
0.00798569	0.000274635
0.00798765	0.000266253
0.0079896	0.000257889
0.00799155	0.000249473
0.00799349	0.000241155
0.00799543	0.0002328
0.00799737	0.000224523
0.00799931	0.000216296
0.00800124	0.00020813
0.00800317	0.000200056
0.00800509	0.00019208
0.00800702	0.00018412
0.00800894	0.000176311
0.00801085	0.000168545
0.00801277	0.00016094
0.00801468	0.000153458
0.00801659	0.000146121
0.0080185	0.000138823
0.00802041	0.000131725
0.00802231	0.0001248
0.00802422	0.000118051
0.00802612	0.000111338
0.00802802	0.000104783
0.00802992	9.84956e-05
0.00803182	9.22693e-05
0.00803372	8.62138e-05
0.00803561	8.03036e-05
0.00803751	7.46352e-05
0.0080394	6.91125e-05
0.0080413	6.36843e-05
0.00804319	5.84725e-05
0.00804509	5.34658e-05
0.00804698	4.85928e-05
0.00804887	4.39287e-05
0.00805077	3.94428e-05
0.00805266	3.51782e-05
0.00805455	3.10487e-05
0.00805645	2.70283e-05
0.00805834	2.32224e-05
0.00806024	1.96247e-05
0.00806213	1.6126e-05
0.00806403	1.27985e-05
0.00806593	9.62727e-06
0.00806783	6.56125e-06
0.00806972	3.72187e-06
0.00807162	1.00883e-06
0.00807353	-1.61331e-06
0.00807543	-4.02434e-06
0.00807733	-6.2652e-06
0.00807924	-8.53701e-06
0.00808114	-1.06467e-05
0.00808305	-1.26679e-05
0.00808496	-1.46433e-05
0.00808687	-1.64472e-05
0.00808878	-1.81053e-05
0.0080907	-1.97459e-05
0.00809261	-2.13092e-05
0.00809453	-2.28149e-05
0.00809645	-2.42577e-05
0.00809837	-2.56498e-05
0.00810029	-2.69941e-05
0.00810222	-2.82989e-05
0.00810414	-2.95331e-05
0.00810607	-3.07284e-05
0.008108	-3.18815e-05
0.00810993	-3.29857e-05
0.00811186	-3.40955e-05
0.0081138	-3.5146e-05
0.00811573	-3.63039e-05
0.00811767	-3.74243e-05
0.00811961	-3.8581e-05
0.00812155	-3.96385e-05
0.00812349	-4.07026e-05
0.00812544	-4.18434e-05
0.00812738	-4.29232e-05
0.00812933	-4.41264e-05
0.00813128	-4.52162e-05
0.00813323	-4.63834e-05
0.00813518	-4.75654e-05
0.00813714	-4.87561e-05
0.00813909	-4.99888e-05
0.00814105	-5.12589e-05
0.008143	-5.24601e-05
0.00814496	-5.36952e-05
0.00814692	-5.50892e-05
0.00814888	-5.6353e-05
0.00815084	-5.76708e-05
0.0081528	-5.8941e-05
0.00815477	-6.02118e-05
0.00815673	-6.15332e-05
0.00815869	-6.29034e-05
0.00816066	-6.42314e-05
0.00816262	-6.54789e-05
0.00816459	-6.6787e-05
0.00816656	-6.79856e-05
0.00816852	-6.9314e-05
0.00817049	-7.05211e-05
0.00817246	-7.17178e-05
0.00817443	-7.27469e-05
0.00817639	-7.37969e-05
0.00817836	-7.46696e-05
0.00818033	-7.55271e-05
0.00818229	-7.63214e-05
0.00818426	-7.70458e-05
0.00818622	-7.76011e-05
0.00818819	-7.80818e-05
0.00819015	-7.8468e-05
0.00819212	-7.86926e-05
0.00819408	-7.87577e-05
0.00819604	-7.86479e-05
0.00819801	-7.83476e-05
0.00819997	-7.79653e-05
0.00820193	-7.73699e-05
0.00820388	-7.65303e-05
0.00820584	-7.56612e-05
0.0082078	-7.44288e-05
0.00820975	-7.30541e-05
0.0082117	-7.13519e-05
0.00821366	-6.9428e-05
0.00821561	-6.72308e-05
0.00821755	-6.49132e-05
0.0082195	-6.21836e-05
0.00822145	-5.92394e-05
0.00822339	-5.59786e-05
0.00822533	-5.23892e-05
0.00822727	-4.86786e-05
0.00822921	-4.46064e-05
0.00823114	-4.02651e-05
0.00823307	-3.55996e-05
0.00823501	-3.05845e-05
0.00823693	-2.52694e-05
0.00823886	-1.9633e-05
0.00824079	-1.36032e-05
0.00824271	-7.26411e-06
0.00824463	-6.82736e-07
0.00824654	6.32795e-06
0.00824846	1.35985e-05
0.00825037	2.1209e-05
0.00825228	2.90767e-05
0.00825419	3.72378e-05
0.00825609	4.57644e-05
0.00825799	5.46349e-05
0.00825989	6.38546e-05
0.00826179	7.32692e-05
0.00826368	8.3026e-05
0.00826558	9.31159e-05
0.00826747	0.000103413
0.00826935	0.000113962
0.00827124	0.000124814
0.00827312	0.000135945
0.008275	0.000147332
0.00827687	0.000158912
0.00827875	0.000170743
0.00828062	0.000182739
0.00828249	0.000194853
0.00828435	0.00020729
0.00828621	0.000219732
0.00828808	0.000232321
0.00828993	0.000245079
0.00829179	0.000257946
0.00829364	0.000270921
0.0082955	0.000283951
0.00829734	0.000297121
0.00829919	0.000310331
0.00830104	0.000323463
0.00830288	0.00033668
0.00830472	0.000349918
0.00830656	0.000363073
0.00830839	0.000376215
0.00831022	0.000389263
0.00831206	0.000402283
0.00831389	0.000415143
0.00831571	0.000428011
0.00831754	0.000440648
0.00831937	0.000453121
0.00832119	0.000465431
0.00832301	0.000477537
0.00832483	0.000489449
0.00832665	0.000501112
0.00832846	0.000512504
0.00833028	0.000523692
0.00833209	0.000534633
0.00833391	0.000545285
0.00833572	0.000555627
0.00833753	0.000565655
0.00833934	0.000575322
0.00834115	0.000584641
0.00834296	0.000593575
0.00834476	0.000602163
0.00834657	0.000610431
0.00834838	0.000618338
0.00835018	0.000625718
0.00835199	0.000632807
0.00835379	0.000639483
0.0083556	0.000645711
0.0083574	0.000651589
0.00835921	0.000656942
0.00836101	0.000661832
0.00836282	0.000666271
0.00836462	0.000670278
0.00836643	0.000673883
0.00836823	0.000677025
0.00837004	0.000679669
0.00837185	0.000681938
0.00837366	0.000683647
0.00837546	0.000684947
0.00837727	0.00068582
0.00837908	0.000686194
0.00838089	0.000686224
0.00838271	0.000685821
0.00838452	0.000684995
0.00838633	0.000683698
0.00838815	0.000682077
0.00838997	0.000680043
0.00839179	0.000677592
0.00839361	0.000674806
0.00839543	0.000671742
0.00839725	0.000668326
0.00839908	0.000664421
0.00840091	0.000660249
0.00840273	0.000655802
0.00840457	0.000650952
0.0084064	0.000645902
0.00840824	0.000640618
0.00841007	0.000635125
0.00841191	0.000629367
0.00841376	0.000623402
0.0084156	0.00061719
0.00841745	0.000610787
0.0084193	0.000604204
0.00842115	0.000597543
0.00842301	0.00059074
0.00842487	0.00058387
0.00842673	0.000576844
0.00842859	0.000569779
0.00843046	0.000562695
0.00843233	0.000555507
0.0084342	0.00054834
0.00843608	0.000541167
0.00843795	0.00053404
0.00843984	0.000526863
0.00844172	0.000519728
0.00844361	0.000512663
0.0084455	0.000505788
0.0084474	0.000498887
0.00844929	0.000492196
0.0084512	0.000485484
0.0084531	0.000478966
0.00845501	0.000472684
0.00845692	0.000466529
0.00845883	0.000460523
0.00846075	0.000454706
0.00846267	0.000449086
0.0084646	0.000443695
0.00846653	0.000438466
0.00846846	0.000433524
0.00847039	0.000428825
0.00847233	0.000424416
0.00847427	0.000420173
0.00847622	0.000416359
0.00847817	0.000412679
0.00848012	0.000409227
0.00848208	0.000406052
0.00848404	0.000403223
0.008486	0.000400615
0.00848797	0.000398347
0.00848994	0.000396334
0.00849191	0.000394686
0.00849388	0.000393305
0.00849586	0.000392203
0.00849785	0.000391452
0.00849983	0.000390927
0.00850182	0.000390641
0.00850382	0.000390601
0.00850581	0.000390889
0.00850781	0.000391454
0.00850981	0.000392291
0.00851182	0.000393277
0.00851383	0.000394553
0.00851584	0.000396047
0.00851785	0.000397792
0.00851987	0.000399737
0.00852189	0.00040186
0.00852391	0.000404145
0.00852594	0.000406682
0.00852797	0.000409394
0.00853	0.000412176
0.00853204	0.000415146
0.00853407	0.000418204
0.00853611	0.000421424
0.00853816	0.000424608
0.0085402	0.00042808
0.00854225	0.00043147
0.0085443	0.000435021
0.00854635	0.000438605
0.0085484	0.000442094
0.00855046	0.000445657
0.00855252	0.000449205
0.00855458	0.000452707
0.00855664	0.000456239
0.00855871	0.000459789
0.00856077	0.000463102
0.00856284	0.000466454
0.00856491	0.000469588
0.00856699	0.000472651
0.00856906	0.000475684
0.00857114	0.000478502
0.00857322	0.000481102
0.00857529	0.000483493
0.00857738	0.000485664
0.00857946	0.000487693
0.00858154	0.000489496
0.00858363	0.000490951
0.00858571	0.000492346
0.0085878	0.000493308
0.00858989	0.000494074
0.00859198	0.00049452
0.00859407	0.000494743
0.00859616	0.00049464
0.00859826	0.000494214
0.00860035	0.000493423
0.00860245	0.000492349
0.00860454	0.00049081
0.00860664	0.000488963
0.00860874	0.00048671
0.00861083	0.000484115
0.00861293	0.000481113
0.00861503	0.000477763
0.00861713	0.000474015
0.00861923	0.000469853
0.00862133	0.000465345
0.00862343	0.00046042
0.00862553	0.000455049
0.00862763	0.000449322
0.00862973	0.000443111
0.00863184	0.000436574
0.00863394	0.000429654
0.00863604	0.000422322
0.00863814	0.000414528
0.00864024	0.000406297
0.00864234	0.000397731
0.00864445	0.000388778
0.00864655	0.000379403
0.00864865	0.000369707
0.00865075	0.000359636
0.00865285	0.000349154
0.00865495	0.000338391
0.00865705	0.00032722
0.00865915	0.000315681
0.00866125	0.000303856
0.00866334	0.000291697
0.00866544	0.000279315
0.00866754	0.000266566
0.00866964	0.00025362
0.00867173	0.000240366
0.00867383	0.000226867
0.00867592	0.000213128
0.00867801	0.000199243
0.00868011	0.000185152
0.0086822	0.000170829
0.00868429	0.000156362
0.00868638	0.000141646
0.00868847	0.000126921
0.00869056	0.000111995
0.00869265	9.71163e-05
0.00869473	8.20109e-05
0.00869682	6.7022e-05
0.0086989	5.18779e-05
0.00870099	3.68171e-05
0.00870307	2.17492e-05
0.00870515	6.68953e-06
0.00870723	-8.23781e-06
0.00870931	-2.30926e-05
0.00871139	-3.78954e-05
0.00871346	-5.25773e-05
0.00871554	-6.70711e-05
0.00871761	-8.15081e-05
0.00871969	-9.56746e-05
0.00872176	-0.000109675
0.00872383	-0.000123372
0.0087259	-0.00013682
0.00872796	-0.000149966
0.00873003	-0.000162979
0.00873209	-0.000175616
0.00873415	-0.000187842
0.00873622	-0.000199738
0.00873827	-0.000211244
0.00874033	-0.000222333
0.00874239	-0.000233163
0.00874444	-0.000243426
0.0087465	-0.00025329
0.00874855	-0.000262687
0.0087506	-0.000271513
0.00875265	-0.00027991
0.00875469	-0.000287834
0.00875674	-0.000295177
0.00875878	-0.000301975
0.00876082	-0.000308267
0.00876286	-0.000313929
0.0087649	-0.000319062
0.00876693	-0.000323588
0.00876896	-0.00032749
0.008771	-0.000330812
0.00877303	-0.000333453
0.00877505	-0.000335457
0.00877708	-0.000336743
0.0087791	-0.000337401
0.00878112	-0.000337531
0.00878314	-0.000336954
0.00878516	-0.000335722
0.00878717	-0.000333799
0.00878919	-0.000331214
0.0087912	-0.000327922
0.00879321	-0.000324123
0.00879521	-0.000319587
0.00879722	-0.000314275
0.00879922	-0.000308391
0.00880122	-0.000301899
0.00880321	-0.000294648
0.00880521	-0.000286844
0.0088072	-0.00027842
0.00880919	-0.000269284
0.00881118	-0.000259619
0.00881317	-0.000249303
0.00881515	-0.000238431
0.00881713	-0.000226893
0.00881911	-0.000214759
0.00882108	-0.000202102
0.00882306	-0.000188869
0.00882503	-0.000175072
0.00882699	-0.000160704
0.00882896	-0.000145807
0.00883092	-0.000130472
0.00883288	-0.000114625
0.00883484	-9.8334e-05
0.0088368	-8.16725e-05
0.00883875	-6.45593e-05
0.0088407	-4.71179e-05
0.00884265	-2.92387e-05
0.00884459	-1.09574e-05
0.00884653	7.60844e-06
0.00884847	2.65301e-05
0.00885041	4.57098e-05
0.00885235	6.51701e-05
0.00885428	8.49764e-05
0.00885621	0.000104924
0.00885813	0.000125074
0.00886006	0.000145465
0.00886198	0.000165963
0.0088639	0.000186577
0.00886581	0.000207395
0.00886773	0.000228302
0.00886964	0.000249273
0.00887155	0.000270281
0.00887345	0.000291303
0.00887536	0.000312282
0.00887726	0.000333323
0.00887915	0.00035428
0.00888105	0.00037511
0.00888294	0.000395998
0.00888483	0.000416706
0.00888672	0.000437258
0.00888861	0.000457713
0.00889049	0.000477947
0.00889237	0.000498017
0.00889425	0.000517831
0.00889613	0.000537364
0.008898	0.000556769
0.00889987	0.000575789
0.00890174	0.000594561
0.00890361	0.000613121
0.00890547	0.000631283
0.00890734	0.000649093
0.0089092	0.000666588
0.00891106	0.000683741
0.00891291	0.000700476
0.00891477	0.000716847
0.00891662	0.000732811
0.00891847	0.000748398
0.00892032	0.000763565
0.00892216	0.000778269
0.00892401	0.00079258
0.00892585	0.000806492
0.00892769	0.000819824
0.00892953	0.000832724
0.00893136	0.000845297
0.0089332	0.000857306
0.00893503	0.00086894
0.00893686	0.000880037
0.00893869	0.000890695
0.00894052	0.000900873
0.00894235	0.000910576
0.00894418	0.000919831
0.008946	0.000928546
0.00894782	0.000936865
0.00894964	0.000944755
0.00895146	0.000952275
0.00895328	0.000959272
0.0089551	0.00096583
0.00895692	0.00097201
0.00895873	0.000977725
0.00896055	0.000982939
0.00896236	0.000987845
0.00896417	0.000992425
0.00896598	0.000996628
0.00896779	0.00100038
0.0089696	0.00100383
0.00897141	0.00100686
0.00897322	0.00100954
0.00897502	0.00101189
0.00897683	0.00101391
0.00897863	0.00101567
0.00898044	0.00101717
0.00898224	0.00101842
0.00898404	0.00101949
0.00898585	0.00102035
0.00898765	0.00102088
0.00898945	0.00102125
0.00899125	0.00102143
0.00899305	0.00102152
0.00899485	0.00102141
0.00899665	0.00102128
0.00899845	0.00102091
0.00900024	0.00102046
0.00900204	0.00101997
0.00900384	0.00101944
0.00900564	0.00101884
0.00900743	0.00101815
0.00900923	0.00101753
0.00901103	0.00101691
0.00901282	0.00101627
0.00901462	0.00101563
0.00901641	0.00101509
0.00901821	0.00101454
0.00902	0.00101406
0.0090218	0.00101376
[truncated: 55,397 more rows]

## Sheet: I551A
I/Imax	var/Imax (pA)
0.00496068	0.00224419
0.00496076	0.00224435
0.00496091	0.00224457
0.00496114	0.00224489
0.00496145	0.00224538
0.00496183	0.00224595
0.00496229	0.00224662
0.00496282	0.00224742
0.00496343	0.00224838
0.00496412	0.00224941
0.00496488	0.00225056
0.00496572	0.00225183
0.00496663	0.0022532
0.00496762	0.00225467
0.00496868	0.00225626
0.00496981	0.00225796
0.00497102	0.0022598
0.0049723	0.00226175
0.00497366	0.00226384
0.00497508	0.00226601
0.00497658	0.0022683
0.00497815	0.00227066
0.00497979	0.00227316
0.00498151	0.00227579
0.00498329	0.00227854
0.00498514	0.00228141
0.00498706	0.00228439
0.00498905	0.00228744
0.00499111	0.00229062
0.00499323	0.00229396
0.00499542	0.00229733
0.00499768	0.00230086
0.005	0.0023045
0.00500238	0.00230828
0.00500483	0.00231213
0.00500734	0.00231611
0.00500992	0.0023202
0.00501256	0.00232441
0.00501525	0.00232872
0.00501801	0.00233313
0.00502082	0.00233763
0.0050237	0.00234223
0.00502663	0.00234695
0.00502962	0.00235179
0.00503266	0.00235672
0.00503576	0.00236178
0.00503892	0.00236693
0.00504212	0.00237222
0.00504538	0.00237761
0.00504869	0.00238311
0.00505205	0.00238867
0.00505547	0.00239436
0.00505893	0.00240017
0.00506243	0.0024061
0.00506599	0.00241212
0.00506959	0.00241823
0.00507323	0.00242441
0.00507692	0.0024307
0.00508066	0.00243711
0.00508443	0.00244362
0.00508825	0.00245022
0.00509211	0.00245693
0.005096	0.00246373
0.00509994	0.00247063
0.00510391	0.00247761
0.00510792	0.00248473
0.00511196	0.00249194
0.00511604	0.00249923
0.00512015	0.00250664
0.0051243	0.00251413
0.00512848	0.00252166
0.00513268	0.00252926
0.00513692	0.00253698
0.00514119	0.00254482
0.00514548	0.00255271
0.00514981	0.00256071
0.00515415	0.0025688
0.00515853	0.00257695
0.00516292	0.00258522
0.00516735	0.00259354
0.00517179	0.00260196
0.00517625	0.00261046
0.00518074	0.00261905
0.00518525	0.00262772
0.00518977	0.00263644
0.00519431	0.00264523
0.00519887	0.00265412
0.00520345	0.00266306
0.00520804	0.00267206
0.00521265	0.00268113
0.00521727	0.00269024
0.0052219	0.00269945
0.00522654	0.00270874
0.0052312	0.00271805
0.00523587	0.00272743
0.00524054	0.0027369
0.00524523	0.0027464
0.00524993	0.00275598
0.00525463	0.0027656
0.00525934	0.00277525
0.00526405	0.00278494
0.00526877	0.00279476
0.0052735	0.00280458
0.00527823	0.00281445
0.00528296	0.00282441
0.00528769	0.00283431
0.00529243	0.00284431
0.00529717	0.00285437
0.00530191	0.00286448
0.00530665	0.00287464
0.00531139	0.0028848
0.00531612	0.00289499
0.00532086	0.00290521
0.00532559	0.00291547
0.00533033	0.00292573
0.00533505	0.00293603
0.00533978	0.00294639
0.0053445	0.00295674
0.00534921	0.00296716
0.00535392	0.00297756
0.00535863	0.00298798
0.00536332	0.00299842
0.00536801	0.00300887
0.0053727	0.00301934
0.00537737	0.00302983
0.00538204	0.00304031
0.0053867	0.00305081
0.00539135	0.00306132
0.00539599	0.00307181
0.00540062	0.00308233
0.00540524	0.00309283
0.00540985	0.00310333
0.00541445	0.0031138
0.00541904	0.00312431
0.00542362	0.00313481
0.00542819	0.0031453
0.00543274	0.00315576
0.00543728	0.00316621
0.00544181	0.0031767
0.00544633	0.00318716
0.00545083	0.00319761
0.00545532	0.00320802
0.0054598	0.00321843
0.00546426	0.00322878
0.00546871	0.00323912
0.00547315	0.00324947
0.00547757	0.0032598
0.00548198	0.00327008
0.00548637	0.00328034
0.00549074	0.00329054
0.00549511	0.00330078
0.00549945	0.00331095
0.00550378	0.00332109
0.0055081	0.00333121
0.0055124	0.00334129
0.00551669	0.00335135
0.00552096	0.00336136
0.00552521	0.00337132
0.00552945	0.00338127
0.00553367	0.00339116
0.00553787	0.00340103
0.00554206	0.00341084
0.00554624	0.0034206
0.00555039	0.00343034
0.00555453	0.00344004
0.00555866	0.00344968
0.00556277	0.00345928
0.00556686	0.00346883
0.00557093	0.00347832
0.00557499	0.00348777
0.00557904	0.00349717
0.00558306	0.00350654
0.00558707	0.00351584
0.00559107	0.00352512
0.00559504	0.00353432
0.005599	0.0035435
0.00560295	0.00355262
0.00560688	0.00356166
0.00561079	0.00357067
0.00561469	0.00357962
0.00561857	0.00358853
0.00562243	0.00359738
0.00562628	0.00360619
0.00563012	0.00361495
0.00563393	0.00362367
0.00563774	0.00363233
0.00564152	0.00364092
0.00564529	0.00364948
0.00564905	0.00365799
0.00565279	0.00366642
0.00565652	0.00367484
0.00566023	0.00368319
0.00566392	0.00369149
0.0056676	0.00369973
0.00567127	0.00370795
0.00567492	0.00371611
0.00567855	0.00372422
0.00568218	0.00373229
0.00568579	0.00374031
0.00568938	0.00374828
0.00569296	0.00375621
0.00569653	0.00376409
0.00570008	0.00377192
0.00570362	0.00377969
0.00570714	0.00378745
0.00571066	0.00379518
0.00571416	0.00380284
0.00571764	0.00381041
0.00572112	0.003818
0.00572458	0.00382556
0.00572803	0.00383307
0.00573147	0.00384055
0.00573489	0.00384799
0.00573831	0.0038554
0.00574171	0.00386278
0.0057451	0.00387012
0.00574848	0.00387742
0.00575184	0.00388473
0.0057552	0.00389195
0.00575855	0.00389916
0.00576188	0.00390635
0.00576521	0.00391351
0.00576852	0.00392063
0.00577182	0.00392772
0.00577512	0.0039348
0.0057784	0.00394184
0.00578168	0.00394886
0.00578494	0.00395584
0.0057882	0.00396282
0.00579145	0.00396979
0.00579469	0.00397673
0.00579792	0.00398364
0.00580114	0.00399054
0.00580435	0.00399743
0.00580756	0.00400428
0.00581076	0.00401112
0.00581395	0.00401795
0.00581713	0.00402474
0.00582031	0.00403152
0.00582347	0.0040383
0.00582664	0.00404506
0.00582979	0.0040518
0.00583294	0.00405852
0.00583608	0.00406524
0.00583922	0.00407196
0.00584235	0.00407864
0.00584547	0.00408532
0.00584859	0.00409199
0.00585171	0.00409864
0.00585481	0.00410526
0.00585792	0.00411186
0.00586102	0.00411847
0.00586411	0.00412506
0.0058672	0.00413163
0.00587029	0.0041382
0.00587337	0.00414474
0.00587645	0.00415128
0.00587952	0.00415779
0.00588259	0.00416428
0.00588566	0.00417075
0.00588872	0.0041772
0.00589179	0.00418364
0.00589484	0.00419004
0.0058979	0.00419647
0.00590095	0.00420284
0.005904	0.00420917
0.00590705	0.00421548
0.0059101	0.00422179
0.00591315	0.00422808
0.00591619	0.00423432
0.00591923	0.00424055
0.00592227	0.00424673
0.00592531	0.00425288
0.00592835	0.00425899
0.00593139	0.00426509
0.00593443	0.00427112
0.00593747	0.0042771
0.0059405	0.00428307
0.00594354	0.00428901
0.00594658	0.00429489
0.00594961	0.00430072
0.00595265	0.00430649
0.00595569	0.00431221
0.00595872	0.00431791
0.00596176	0.00432353
0.0059648	0.00432909
0.00596784	0.00433458
0.00597088	0.00434003
0.00597392	0.00434541
0.00597696	0.00435071
0.00598	0.00435594
0.00598305	0.00436111
0.0059861	0.00436622
0.00598914	0.00437125
0.00599219	0.00437618
0.00599524	0.00438102
0.0059983	0.00438575
0.00600135	0.0043904
0.00600441	0.00439496
0.00600747	0.00439942
0.00601053	0.00440381
0.0060136	0.0044081
0.00601666	0.00441223
0.00601973	0.00441629
0.0060228	0.00442024
0.00602588	0.00442407
0.00602896	0.00442778
0.00603204	0.00443139
0.00603512	0.00443485
0.00603821	0.00443816
0.00604129	0.00444136
0.00604439	0.00444442
0.00604748	0.00444734
0.00605058	0.00445014
0.00605368	0.00445278
0.00605678	0.00445528
0.00605989	0.00445764
0.006063	0.00445984
0.00606612	0.00446186
0.00606924	0.00446376
0.00607236	0.00446548
0.00607548	0.00446705
0.00607861	0.00446844
0.00608174	0.00446967
0.00608488	0.00447072
0.00608801	0.00447161
0.00609116	0.00447233
0.0060943	0.00447284
0.00609745	0.00447319
0.0061006	0.00447334
0.00610376	0.00447329
0.00610692	0.00447306
0.00611008	0.00447264
0.00611325	0.00447202
0.00611642	0.00447119
0.00611959	0.00447018
0.00612277	0.00446897
0.00612595	0.00446757
0.00612913	0.00446596
0.00613232	0.0044641
0.00613551	0.00446208
0.0061387	0.00445984
0.0061419	0.00445739
0.0061451	0.0044547
0.0061483	0.00445183
0.00615151	0.00444873
0.00615472	0.00444543
0.00615793	0.0044419
0.00616114	0.00443817
0.00616436	0.00443421
0.00616758	0.00443003
0.00617081	0.00442561
0.00617403	0.004421
0.00617726	0.00441616
0.00618049	0.00441106
0.00618373	0.00440576
0.00618697	0.00440027
0.00619021	0.00439455
0.00619345	0.00438859
0.00619669	0.00438244
0.00619994	0.00437603
0.00620319	0.00436942
0.00620644	0.0043626
0.00620969	0.00435556
0.00621294	0.0043483
0.0062162	0.00434083
0.00621946	0.00433316
0.00622272	0.00432527
0.00622598	0.00431716
0.00622924	0.00430884
0.00623251	0.00430031
0.00623577	0.00429159
0.00623904	0.00428263
0.00624231	0.00427349
0.00624557	0.00426414
0.00624884	0.00425459
0.00625212	0.00424482
0.00625539	0.00423489
0.00625866	0.00422473
0.00626193	0.0042144
0.0062652	0.00420389
0.00626848	0.00419321
0.00627175	0.00418232
0.00627503	0.00417126
0.0062783	0.00416002
0.00628157	0.00414863
0.00628485	0.00413706
0.00628812	0.00412531
0.0062914	0.0041134
0.00629467	0.00410135
0.00629794	0.00408913
0.00630121	0.00407674
0.00630448	0.00406422
0.00630776	0.00405154
0.00631102	0.00403872
0.00631429	0.00402577
0.00631756	0.00401269
0.00632083	0.00399948
0.00632409	0.00398613
0.00632735	0.00397266
0.00633062	0.00395908
0.00633388	0.00394539
0.00633714	0.00393156
0.00634039	0.00391765
0.00634365	0.00390361
0.0063469	0.00388948
0.00635015	0.00387529
0.0063534	0.00386099
0.00635665	0.0038466
0.00635989	0.00383215
0.00636313	0.00381763
0.00636637	0.00380305
0.00636961	0.00378835
0.00637284	0.00377363
0.00637607	0.00375889
0.0063793	0.00374407
0.00638253	0.00372921
0.00638575	0.00371429
0.00638897	0.0036993
0.00639218	0.00368434
0.00639539	0.00366933
0.0063986	0.00365432
0.00640181	0.00363926
0.00640501	0.00362419
0.00640821	0.00360908
0.0064114	0.00359399
0.0064146	0.00357892
0.00641778	0.00356384
0.00642097	0.00354878
0.00642415	0.00353371
0.00642732	0.00351865
0.00643049	0.00350365
0.00643366	0.00348867
0.00643682	0.00347371
0.00643998	0.00345878
0.00644313	0.00344388
0.00644628	0.00342903
0.00644943	0.00341421
0.00645257	0.00339946
0.00645571	0.00338476
0.00645884	0.00337011
0.00646196	0.00335553
0.00646509	0.00334099
0.0064682	0.00332656
0.00647132	0.00331215
0.00647443	0.00329788
0.00647753	0.00328363
0.00648063	0.00326951
0.00648372	0.00325545
0.00648681	0.00324147
0.00648989	0.00322761
0.00649297	0.00321381
0.00649604	0.00320016
0.00649911	0.00318656
0.00650217	0.00317311
0.00650523	0.00315975
0.00650828	0.00314648
0.00651133	0.00313336
0.00651437	0.00312034
0.00651741	0.00310748
0.00652044	0.00309473
0.00652347	0.00308207
0.00652649	0.00306952
0.0065295	0.00305712
0.00653251	0.00304483
0.00653552	0.00303268
0.00653852	0.00302069
0.00654151	0.00300882
0.0065445	0.00299709
0.00654748	0.00298549
0.00655046	0.00297405
0.00655344	0.00296275
0.0065564	0.00295159
0.00655937	0.00294057
0.00656232	0.00292971
0.00656527	0.00291899
0.00656822	0.00290841
0.00657116	0.00289797
0.0065741	0.00288771
0.00657703	0.00287757
0.00657995	0.0028676
0.00658287	0.00285778
0.00658579	0.00284809
0.0065887	0.00283858
0.0065916	0.00282919
0.0065945	0.00281997
0.0065974	0.00281091
0.00660029	0.00280198
0.00660317	0.00279324
0.00660605	0.00278463
0.00660892	0.00277618
0.00661179	0.00276788
0.00661466	0.00275977
0.00661752	0.00275182
0.00662037	0.00274401
0.00662322	0.00273634
0.00662607	0.00272882
0.00662891	0.00272144
0.00663174	0.00271419
0.00663457	0.00270712
0.0066374	0.00270023
0.00664022	0.00269344
0.00664303	0.00268683
0.00664585	0.00268034
0.00664865	0.00267401
0.00665146	0.0026678
0.00665425	0.00266173
0.00665705	0.00265585
0.00665984	0.0026501
0.00666262	0.00264449
0.00666541	0.00263902
0.00666818	0.00263365
0.00667096	0.00262846
0.00667372	0.0026234
0.00667649	0.00261847
0.00667925	0.00261366
0.00668201	0.00260898
0.00668476	0.00260444
0.00668751	0.0026
0.00669025	0.0025957
0.006693	0.00259152
0.00669573	0.00258746
0.00669847	0.00258354
0.0067012	0.00257972
0.00670393	0.00257604
0.00670665	0.00257248
0.00670937	0.00256901
0.00671209	0.00256564
0.0067148	0.00256241
0.00671751	0.00255926
0.00672022	0.00255623
0.00672292	0.00255329
0.00672562	0.00255048
0.00672832	0.00254776
0.00673102	0.00254513
0.00673371	0.0025426
0.0067364	0.00254019
0.00673909	0.00253785
0.00674177	0.00253562
0.00674445	0.00253346
0.00674713	0.00253134
0.00674981	0.00252938
0.00675248	0.00252748
0.00675515	0.00252568
0.00675782	0.00252397
0.00676049	0.0025223
0.00676315	0.0025207
0.00676582	0.00251917
0.00676848	0.00251776
0.00677114	0.00251641
0.00677379	0.00251511
0.00677645	0.00251389
0.0067791	0.0025127
0.00678175	0.00251162
0.0067844	0.00251056
0.00678705	0.00250957
0.00678969	0.00250862
0.00679234	0.00250778
0.00679498	0.00250695
0.00679762	0.0025062
0.00680026	0.00250551
0.0068029	0.00250488
0.00680554	0.00250423
0.00680818	0.00250371
0.00681081	0.00250323
0.00681345	0.00250278
0.00681608	0.00250237
0.00681871	0.00250204
0.00682134	0.00250172
0.00682397	0.00250144
0.00682661	0.0025012
0.00682923	0.00250102
0.00683186	0.00250088
0.00683449	0.00250076
0.00683712	0.00250072
0.00683975	0.00250067
0.00684237	0.00250067
0.006845	0.00250069
0.00684763	0.00250073
0.00685026	0.00250081
0.00685288	0.00250093
0.00685551	0.00250108
0.00685813	0.00250126
0.00686076	0.0025015
0.00686339	0.00250175
0.00686601	0.002502
0.00686864	0.00250231
0.00687127	0.00250262
0.0068739	0.00250297
0.00687652	0.00250335
0.00687915	0.00250372
0.00688178	0.00250416
0.00688441	0.00250464
0.00688704	0.00250508
0.00688967	0.00250556
0.00689231	0.00250608
0.00689494	0.00250664
0.00689757	0.00250723
0.00690021	0.00250782
0.00690284	0.00250844
0.00690548	0.00250911
0.00690812	0.00250981
0.00691076	0.00251052
0.0069134	0.00251126
0.00691604	0.00251201
0.00691868	0.0025128
0.00692133	0.0025136
0.00692397	0.00251442
0.00692662	0.00251527
0.00692927	0.00251614
0.00693192	0.00251701
0.00693457	0.00251795
0.00693723	0.0025189
0.00693988	0.00251989
0.00694254	0.00252087
0.0069452	0.00252191
0.00694786	0.00252297
0.00695053	0.00252408
0.00695319	0.00252522
0.00695586	0.00252635
0.00695853	0.00252754
0.00696121	0.00252876
0.00696388	0.00253002
0.00696656	0.00253131
0.00696924	0.00253261
0.00697192	0.00253397
0.00697461	0.00253534
0.0069773	0.00253674
0.00697999	0.0025382
0.00698268	0.00253969
0.00698537	0.00254119
0.00698807	0.0025428
0.00699077	0.00254444
0.00699348	0.00254608
0.00699619	0.00254776
0.0069989	0.00254951
0.00700161	0.00255128
0.00700433	0.0025531
0.00700704	0.00255493
0.00700977	0.00255683
0.00701249	0.00255876
0.00701522	0.00256075
0.00701795	0.00256279
0.00702069	0.00256486
0.00702343	0.00256699
0.00702617	0.00256918
0.00702892	0.00257142
0.00703167	0.00257368
0.00703442	0.00257601
0.00703718	0.00257839
0.00703994	0.00258081
0.0070427	0.00258331
0.00704547	0.00258584
0.00704824	0.00258841
0.00705101	0.00259107
0.00705379	0.00259375
0.00705657	0.00259647
0.00705936	0.00259925
0.00706215	0.00260208
0.00706494	0.00260498
0.00706774	0.00260795
0.00707054	0.00261098
0.00707335	0.00261401
0.00707616	0.00261713
0.00707897	0.0026203
0.00708179	0.0026235
0.00708461	0.00262679
0.00708743	0.00263013
0.00709026	0.00263352
0.0070931	0.00263693
0.00709593	0.00264041
0.00709877	0.00264396
0.00710162	0.00264757
0.00710447	0.00265124
0.00710732	0.00265496
0.00711018	0.00265875
0.00711304	0.00266258
0.00711591	0.00266646
0.00711878	0.00267037
0.00712165	0.00267433
0.00712453	0.00267837
0.00712741	0.00268245
0.0071303	0.00268657
0.00713319	0.00269076
0.00713609	0.00269499
0.00713898	0.00269926
0.00714189	0.00270358
0.00714479	0.00270795
0.00714771	0.00271235
0.00715062	0.00271681
0.00715354	0.00272131
0.00715646	0.00272586
0.00715939	0.00273045
0.00716232	0.00273509
0.00716526	0.00273974
0.0071682	0.00274444
0.00717114	0.00274917
0.00717408	0.00275394
0.00717704	0.00275874
0.00717999	0.00276356
0.00718295	0.00276842
0.00718591	0.0027733
0.00718888	0.00277823
0.00719185	0.00278316
0.00719482	0.00278813
0.0071978	0.00279314
0.00720078	0.00279814
0.00720376	0.00280317
0.00720675	0.00280825
0.00720974	0.00281332
0.00721273	0.00281841
0.00721573	0.00282348
0.00721873	0.00282857
0.00722174	0.00283369
0.00722475	0.00283879
0.00722776	0.00284391
0.00723077	0.00284902
0.00723379	0.00285413
0.00723681	0.00285925
0.00723983	0.00286435
0.00724286	0.00286945
0.00724589	0.00287454
0.00724892	0.00287963
0.00725196	0.0028847
0.007255	0.00288976
0.00725804	0.0028948
0.00726108	0.00289982
0.00726413	0.00290481
0.00726718	0.00290978
0.00727023	0.00291475
0.00727329	0.00291967
0.00727634	0.00292457
0.0072794	0.00292942
0.00728246	0.00293426
0.00728553	0.00293904
0.00728859	0.00294376
0.00729166	0.00294847
0.00729473	0.00295313
0.0072978	0.00295773
0.00730088	0.00296229
0.00730396	0.0029668
0.00730703	0.00297126
0.00731011	0.00297565
0.0073132	0.00297997
0.00731628	0.00298425
0.00731936	0.00298845
0.00732245	0.00299261
0.00732554	0.0029967
0.00732863	0.00300073
0.00733172	0.00300467
0.00733481	0.00300857
0.00733791	0.00301237
0.007341	0.0030161
0.0073441	0.00301978
0.00734719	0.00302337
0.00735029	0.00302687
0.00735339	0.00303029
0.00735649	0.00303363
0.00735959	0.00303686
0.00736269	0.00304001
0.0073658	0.00304309
0.0073689	0.0030461
0.007372	0.00304901
0.00737511	0.00305183
0.00737821	0.00305458
0.00738132	0.00305718
0.00738442	0.0030597
0.00738753	0.00306213
0.00739064	0.00306447
0.00739374	0.0030667
0.00739685	0.00306883
0.00739996	0.00307086
0.00740307	0.00307278
0.00740617	0.00307461
0.00740928	0.00307634
0.00741239	0.00307794
0.0074155	0.00307945
0.0074186	0.00308086
0.00742171	0.00308215
0.00742482	0.00308337
0.00742792	0.00308448
0.00743103	0.00308548
0.00743413	0.00308638
0.00743724	0.00308717
0.00744034	0.00308785
0.00744345	0.00308843
0.00744655	0.00308891
0.00744965	0.00308929
0.00745275	0.00308956
0.00745586	0.00308972
0.00745896	0.00308977
0.00746206	0.00308972
0.00746515	0.00308959
0.00746825	0.00308935
0.00747135	0.003089
0.00747445	0.00308856
0.00747754	0.00308803
0.00748063	0.00308736
0.00748373	0.00308663
0.00748682	0.00308579
0.00748991	0.00308485
0.007493	0.00308382
0.00749609	0.0030827
0.00749917	0.00308149
0.00750226	0.00308019
0.00750534	0.00307879
0.00750843	0.00307732
0.00751151	0.00307576
0.00751459	0.0030741
0.00751767	0.00307237
0.00752074	0.00307055
0.00752382	0.00306867
0.00752689	0.00306669
0.00752997	0.00306462
0.00753304	0.0030625
0.00753611	0.00306029
0.00753917	0.003058
0.00754224	0.00305566
0.0075453	0.00305325
0.00754837	0.00305079
0.00755143	0.00304825
0.00755448	0.00304565
0.00755754	0.00304298
0.0075606	0.00304027
0.00756365	0.00303748
0.0075667	0.00303464
0.00756975	0.00303177
0.0075728	0.00302887
0.00757584	0.00302588
0.00757889	0.00302283
0.00758193	0.00301972
0.00758497	0.0030166
0.00758801	0.00301342
0.00759104	0.00301023
0.00759408	0.00300701
0.00759711	0.00300374
0.00760014	0.00300044
0.00760316	0.00299713
0.00760619	0.00299376
0.00760921	0.00299036
0.00761223	0.00298695
0.00761525	0.00298352
0.00761827	0.00298007
0.00762128	0.0029766
0.00762429	0.00297309
0.0076273	0.00296957
0.00763031	0.00296605
0.00763332	0.00296251
0.00763632	0.00295897
0.00763932	0.00295542
0.00764232	0.00295186
0.00764532	0.00294827
0.00764831	0.0029447
0.0076513	0.00294111
0.00765429	0.00293752
0.00765728	0.00293395
0.00766027	0.0029304
0.00766325	0.00292686
0.00766623	0.00292332
0.00766921	0.00291978
0.00767218	0.00291625
0.00767516	0.00291273
0.00767813	0.00290918
0.0076811	0.0029057
0.00768406	0.00290222
0.00768703	0.00289874
0.00768999	0.00289528
0.00769295	0.00289185
0.00769591	0.00288842
0.00769886	0.00288502
0.00770182	0.00288166
0.00770477	0.0028783
0.00770772	0.00287496
0.00771066	0.00287166
0.00771361	0.00286837
0.00771655	0.0028651
0.00771949	0.00286186
0.00772242	0.00285864
0.00772536	0.00285545
0.00772829	0.00285231
0.00773122	0.00284916
0.00773415	0.00284604
0.00773708	0.00284295
0.00774	0.00283989
0.00774292	0.00283684
0.00774584	0.00283382
0.00774876	0.00283083
0.00775168	0.00282786
0.00775459	0.00282494
0.0077575	0.00282203
0.00776041	0.00281916
0.00776332	0.00281631
0.00776623	0.00281349
0.00776913	0.0028107
0.00777203	0.00280793
0.00777493	0.00280517
0.00777783	0.00280246
0.00778073	0.00279975
0.00778362	0.00279707
0.00778651	0.00279441
0.0077894	0.00279181
0.00779229	0.0027892
0.00779518	0.00278663
0.00779806	0.00278407
0.00780095	0.00278154
0.00780383	0.00277903
0.00780671	0.00277651
0.00780959	0.00277403
0.00781247	0.00277158
0.00781534	0.00276912
0.00781822	0.0027667
0.00782109	0.00276429
0.00782396	0.00276191
0.00782683	0.00275954
0.0078297	0.00275717
0.00783257	0.0027548
0.00783543	0.00275246
0.0078383	0.00275011
0.00784116	0.00274779
0.00784402	0.00274548
0.00784688	0.00274316
0.00784974	0.00274087
0.0078526	0.0027386
0.00785546	0.00273631
0.00785831	0.00273401
0.00786117	0.00273172
0.00786402	0.00272943
0.00786688	0.00272712
0.00786973	0.00272483
0.00787258	0.00272253
0.00787543	0.00272026
0.00787828	0.00271794
0.00788113	0.00271566
0.00788398	0.00271335
0.00788683	0.00271104
0.00788967	0.00270872
0.00789252	0.00270642
0.00789537	0.00270411
0.00789821	0.00270178
0.00790106	0.00269945
0.0079039	0.00269707
0.00790675	0.00269469
0.00790959	0.00269231
0.00791244	0.00268992
0.00791528	0.00268752
0.00791812	0.0026851
0.00792097	0.00268262
0.00792381	0.00268017
0.00792665	0.00267768
0.00792949	0.00267519
0.00793234	0.00267269
0.00793518	0.00267014
0.00793802	0.00266759
0.00794086	0.00266502
0.00794371	0.00266242
0.00794655	0.00265981
0.00794939	0.00265714
0.00795224	0.00265445
0.00795508	0.00265178
0.00795792	0.00264906
0.00796077	0.0026463
0.00796361	0.00264353
0.00796645	0.00264072
0.0079693	0.00263791
0.00797215	0.00263504
0.00797499	0.00263216
0.00797784	0.00262924
0.00798068	0.00262629
0.00798353	0.00262333
0.00798638	0.00262034
0.00798923	0.00261732
0.00799208	0.00261424
0.00799493	0.00261115
0.00799778	0.00260804
0.00800063	0.0026049
0.00800348	0.00260169
0.00800633	0.00259848
0.00800919	0.00259523
0.00801204	0.00259198
0.0080149	0.0025887
0.00801775	0.00258534
0.00802061	0.00258199
0.00802347	0.00257857
0.00802632	0.00257515
0.00802918	0.00257171
0.00803204	0.00256819
0.00803491	0.00256466
0.00803777	0.00256111
0.00804063	0.00255754
0.0080435	0.00255392
0.00804636	0.00255028
0.00804923	0.0025466
0.00805209	0.00254288
0.00805496	0.00253912
0.00805783	0.00253532
0.0080607	0.00253151
0.00806357	0.00252771
0.00806644	0.00252384
0.00806932	0.00251998
0.00807219	0.00251606
0.00807507	0.0025121
0.00807795	0.00250813
0.00808082	0.00250412
0.0080837	0.00250011
0.00808658	0.00249602
0.00808946	0.00249191
0.00809234	0.00248778
0.00809523	0.00248366
0.00809811	0.00247947
0.008101	0.00247524
0.00810388	0.002471
0.00810677	0.00246672
0.00810966	0.00246243
0.00811255	0.00245809
0.00811544	0.00245375
0.00811833	0.00244936
0.00812123	0.00244495
0.00812412	0.00244048
0.00812702	0.00243601
0.00812991	0.00243152
0.00813281	0.00242698
0.00813571	0.00242242
0.00813861	0.00241784
0.00814151	0.00241323
0.00814441	0.00240859
0.00814732	0.00240396
0.00815022	0.00239926
0.00815312	0.00239454
0.00815603	0.0023898
0.00815894	0.00238503
0.00816185	0.00238024
0.00816475	0.00237543
0.00816766	0.00237056
0.00817058	0.00236567
0.00817349	0.00236077
0.0081764	0.00235584
0.00817931	0.0023509
0.00818223	0.00234594
0.00818515	0.00234096
0.00818806	0.00233594
0.00819098	0.0023309
0.0081939	0.00232581
0.00819682	0.0023207
0.00819974	0.00231556
0.00820266	0.00231041
0.00820558	0.00230523
0.0082085	0.00230004
0.00821143	0.00229479
0.00821435	0.00228952
0.00821728	0.00228421
0.00822021	0.00227888
0.00822313	0.00227352
0.00822606	0.00226814
0.00822899	0.00226271
0.00823192	0.00225725
0.00823485	0.00225177
0.00823778	0.00224628
0.00824072	0.00224076
0.00824365	0.0022352
0.00824658	0.00222964
0.00824952	0.00222405
0.00825245	0.00221837
0.00825539	0.00221271
0.00825833	0.00220701
0.00826127	0.00220128
0.0082642	0.00219551
0.00826714	0.00218972
0.00827008	0.00218392
0.00827303	0.00217804
0.00827597	0.00217215
0.00827891	0.00216622
0.00828186	0.00216026
0.0082848	0.00215426
0.00828775	0.00214823
0.00829069	0.00214217
0.00829364	0.00213607
0.00829659	0.00212993
0.00829954	0.00212378
0.00830249	0.0021176
0.00830544	0.00211136
0.00830839	0.00210509
0.00831134	0.0020988
0.0083143	0.00209248
0.00831725	0.00208612
0.00832021	0.00207972
0.00832316	0.00207329
0.00832612	0.0020668
0.00832908	0.00206031
0.00833204	0.00205375
0.008335	0.00204718
0.00833796	0.00204055
0.00834092	0.00203389
0.00834389	0.00202719
0.00834685	0.00202045
0.00834982	0.00201369
0.00835278	0.0020069
0.00835575	0.00200007
0.00835872	0.00199319
0.00836169	0.0019863
0.00836466	0.00197933
0.00836764	0.00197235
0.00837061	0.00196534
0.00837359	0.00195827
0.00837656	0.00195117
0.00837954	0.00194402
0.00838252	0.00193683
0.0083855	0.00192962
0.00838848	0.0019224
0.00839147	0.00191514
0.00839445	0.00190779
0.00839744	0.00190045
0.00840043	0.00189307
0.00840342	0.00188565
0.00840641	0.00187822
0.0084094	0.00187075
0.0084124	0.00186324
0.00841539	0.00185569
0.00841839	0.00184815
0.00842139	0.00184052
0.00842439	0.00183289
0.0084274	0.00182521
0.0084304	0.00181751
0.00843341	0.00180974
0.00843642	0.00180199
0.00843943	0.00179419
0.00844244	0.00178636
0.00844545	0.00177851
0.00844847	0.00177063
0.00845149	0.00176271
0.00845451	0.00175479
0.00845753	0.00174684
0.00846056	0.00173886
0.00846359	0.00173085
0.00846661	0.00172283
0.00846965	0.00171481
0.00847268	0.00170674
0.00847572	0.00169866
0.00847875	0.00169055
0.00848179	0.00168244
0.00848484	0.00167432
0.00848788	0.00166617
0.00849093	0.00165801
0.00849398	0.00164985
0.00849703	0.00164167
0.00850009	0.00163344
0.00850314	0.00162522
0.0085062	0.00161702
0.00850926	0.00160878
0.00851233	0.00160055
0.0085154	0.00159233
0.00851847	0.0015841
0.00852154	0.00157586
0.00852461	0.00156763
0.00852769	0.00155939
0.00853077	0.00155119
0.00853385	0.00154299
0.00853694	0.00153478
0.00854003	0.00152656
0.00854312	0.00151834
0.00854621	0.00151016
0.00854931	0.00150197
0.00855241	0.0014938
0.00855551	0.00148564
0.00855861	0.0014775
0.00856172	0.00146937
0.00856483	0.00146127
0.00856794	0.00145317
0.00857106	0.0014451
0.00857418	0.00143703
0.0085773	0.001429
0.00858042	0.001421
0.00858355	0.00141304
0.00858668	0.0014051
0.00858981	0.00139718
0.00859295	0.00138928
0.00859609	0.00138142
0.00859923	0.00137358
0.00860237	0.0013658
0.00860552	0.00135807
0.00860867	0.00135036
0.00861182	0.00134268
0.00861498	0.00133504
0.00861813	0.00132744
0.00862129	0.00131987
0.00862446	0.00131237
0.00862762	0.0013049
0.00863079	0.00129748
0.00863396	0.00129012
0.00863714	0.00128281
0.00864032	0.00127553
0.00864349	0.0012683
0.00864668	0.00126113
0.00864986	0.00125401
0.00865305	0.00124694
0.00865624	0.00123993
0.00865943	0.00123298
0.00866263	0.00122607
0.00866582	0.00121922
0.00866902	0.00121243
0.00867223	0.00120572
0.00867543	0.00119901
0.00867864	0.0011924
0.00868185	0.00118586
0.00868506	0.00117935
0.00868827	0.00117291
0.00869149	0.00116656
0.00869471	0.00116023
0.00869793	0.00115397
0.00870115	0.00114782
0.00870438	0.0011417
0.00870761	0.00113566
0.00871084	0.00112969
0.00871407	0.00112377
0.0087173	0.00111793
0.00872054	0.00111213
0.00872378	0.00110639
0.00872702	0.00110074
0.00873026	0.00109513
0.0087335	0.00108963
0.00873675	0.00108415
0.00873999	0.00107876
0.00874324	0.00107343
0.00874649	0.00106817
0.00874975	0.00106297
0.008753	0.00105785
0.00875626	0.0010528
0.00875951	0.00104778
0.00876277	0.00104284
0.00876603	0.00103797
0.00876929	0.00103313
0.00877256	0.0010284
0.00877582	0.00102371
0.00877909	0.00101905
0.00878236	0.00101448
0.00878562	0.00100996
0.00878889	0.00100549
0.00879216	0.0010011
0.00879544	0.000996729
0.00879871	0.000992434
0.00880198	0.000988186
0.00880526	0.000984
0.00880854	0.000979884
0.00881181	0.000975815
0.00881509	0.000971801
0.00881837	0.000967826
0.00882165	0.000963918
0.00882493	0.000960056
0.00882821	0.000956241
0.00883149	0.000952452
0.00883478	0.00094872
0.00883806	0.000945047
0.00884135	0.000941397
0.00884463	0.000937814
0.00884792	0.000934249
0.0088512	0.00093073
0.00885449	0.000927277
0.00885777	0.000923828
0.00886106	0.000920446
0.00886435	0.000917096
0.00886764	0.000913761
0.00887093	0.000910458
0.00887422	0.000907183
0.0088775	0.000903979
0.00888079	0.000900792
0.00888408	0.000897669
0.00888737	0.000894526
0.00889066	0.000891423
0.00889395	0.000888349
0.00889724	0.000885288
0.00890053	0.000882222
0.00890382	0.000879214
0.00890711	0.000876217
0.0089104	0.000873257
0.0089137	0.000870325
0.00891699	0.000867412
0.00892028	0.00086452
0.00892357	0.000861645
0.00892686	0.000858799
0.00893015	0.000855963
0.00893344	0.000853136
0.00893673	0.000850336
0.00894002	0.000847545
0.00894331	0.000844778
0.0089466	0.000842035
0.00894989	0.000839289
0.00895317	0.000836573
0.00895646	0.000833859
0.00895975	0.00083117
0.00896304	0.000828505
0.00896633	0.000825838
0.00896962	0.000823174
0.0089729	0.000820536
0.00897619	0.000817905
0.00897948	0.000815303
0.00898276	0.000812742
0.00898605	0.000810158
0.00898934	0.000807599
0.00899262	0.000805018
0.00899591	0.000802471
0.00899919	0.000799961
0.00900248	0.000797475
0.00900576	0.000795002
0.00900904	0.000792533
0.00901233	0.000790079
0.00901561	0.000787654
0.00901889	0.000785235
0.00902217	0.000782831
0.00902546	0.000780457
0.00902874	0.000778091
0.00903202	0.000775753
0.0090353	0.00077345
0.00903858	0.000771157
0.00904186	0.000768901
0.00904514	0.00076666
0.00904842	0.000764431
0.00905169	0.000762244
0.00905497	0.000760077
0.00905825	0.000757966
0.00906153	0.000755881
0.0090648	0.000753829
0.00906808	0.000751799
0.00907135	0.000749811
0.00907463	0.000747859
0.0090779	0.000745926
0.00908118	0.000744035
0.00908445	0.000742191
0.00908772	0.000740421
0.009091	0.000738682
0.00909427	0.000736978
0.00909754	0.000735331
0.00910081	0.00073372
0.00910408	0.000732168
0.00910735	0.000730687
0.00911062	0.000729245
0.00911389	0.000727877
0.00911716	0.000726545
0.00912043	0.000725299
0.00912369	0.000724144
0.00912696	0.000723002
0.00913023	0.000721951
0.00913349	0.000720968
0.00913676	0.000720042
0.00914002	0.000719176
0.00914329	0.000718379
0.00914655	0.000717697
0.00914982	0.000717075
0.00915308	0.000716538
0.00915634	0.00071609
0.0091596	0.000715725
0.00916287	0.000715423
0.00916613	0.000715239
0.00916939	0.000715141
0.00917265	0.000715101
0.00917591	0.000715168
0.00917917	0.000715353
0.00918242	0.000715594
0.00918568	0.000715961
0.00918894	0.00071639
0.0091922	0.000716957
0.00919545	0.0007176
0.00919871	0.000718373
0.00920197	0.00071924
0.00920522	0.000720229
0.00920847	0.000721326
0.00921173	0.000722549
0.00921498	0.00072385
0.00921824	0.000725272
0.00922149	0.000726819
0.00922474	0.000728453
0.00922799	0.000730223
0.00923124	0.000732136
0.00923449	0.000734148
0.00923774	0.000736268
0.00924099	0.00073852
0.00924424	0.000740917
0.00924749	0.000743411
0.00925074	0.000746048
0.00925398	0.000748784
0.00925723	0.000751648
0.00926048	0.000754621
0.00926372	0.000757737
0.00926697	0.000761
0.00927022	0.000764372
0.00927346	0.000767889
0.00927671	0.000771527
0.00927995	0.000775265
0.00928319	0.000779132
0.00928644	0.000783132
0.00928968	0.000787276
0.00929292	0.000791556
0.00929616	0.000795949
0.00929941	0.000800525
0.00930265	0.000805199
0.00930589	0.000809994
0.00930913	0.000814889
0.00931237	0.000819953
0.00931561	0.000825137
0.00931885	0.000830427
0.00932209	0.000835848
0.00932533	0.000841385
0.00932857	0.000847054
0.00933181	0.00085284
0.00933505	0.00085875
0.00933829	0.000864789
0.00934153	0.000870948
0.00934477	0.000877256
0.00934801	0.000883668
0.00935125	0.000890214
0.00935449	0.000896887
0.00935772	0.000903652
0.00936096	0.000910557
0.0093642	0.000917572
0.00936744	0.000924703
0.00937068	0.000931924
0.00937392	0.000939262
0.00937716	0.000946724
0.0093804	0.000954293
0.00938364	0.000961934
0.00938688	0.000969684
0.00939012	0.00097753
0.00939336	0.000985487
0.00939661	0.000993559
0.00939985	0.0010017
0.00940309	0.00100997
0.00940633	0.00101834
0.00940958	0.00102677
0.00941282	0.00103529
0.00941607	0.00104389
0.00941931	0.00105258
0.00942256	0.00106135
0.0094258	0.00107023
0.00942905	0.00107917
0.0094323	0.00108822
0.00943555	0.00109729
0.0094388	0.00110644
0.00944205	0.00111566
0.0094453	0.00112495
0.00944855	0.0011343
0.00945181	0.00114373
0.00945506	0.0011532
0.00945832	0.00116275
0.00946158	0.00117234
0.00946484	0.00118197
0.0094681	0.00119166
0.00947136	0.00120138
0.00947462	0.00121118
0.00947789	0.00122102
0.00948115	0.0012309
0.00948442	0.00124084
0.00948769	0.00125079
0.00949096	0.00126078
0.00949423	0.00127081
0.0094975	0.00128085
0.00950078	0.00129094
0.00950406	0.00130103
0.00950734	0.00131116
0.00951062	0.00132132
0.0095139	0.00133148
0.00951719	0.00134165
0.00952048	0.00135185
0.00952377	0.00136202
0.00952706	0.00137221
0.00953035	0.00138242
0.00953365	0.00139262
0.00953695	0.00140281
0.00954025	0.00141302
0.00954355	0.00142322
0.00954686	0.00143345
0.00955017	0.00144361
0.00955348	0.00145377
0.0095568	0.0014639
0.00956011	0.00147402
0.00956343	0.00148413
0.00956676	0.00149423
0.00957008	0.00150427
0.00957341	0.0015143
0.00957675	0.00152431
0.00958008	0.00153432
0.00958342	0.00154428
0.00958676	0.0015542
0.00959011	0.00156408
0.00959345	0.00157392
0.0095968	0.00158375
0.00960016	0.00159349
0.00960352	0.00160318
0.00960688	0.00161285
0.00961025	0.00162247
0.00961362	0.00163203
0.00961699	0.00164155
0.00962037	0.00165103
0.00962375	0.00166046
0.00962713	0.00166981
0.00963052	0.00167911
0.00963391	0.00168836
0.00963731	0.00169751
0.00964071	0.00170664
0.00964411	0.00171571
0.00964752	0.00172465
0.00965094	0.0017336
0.00965435	0.00174246
0.00965778	0.00175125
0.0096612	0.00175995
0.00966464	0.00176861
0.00966807	0.00177717
0.00967151	0.00178568
0.00967496	0.00179407
0.00967841	0.00180241
0.00968186	0.00181068
0.00968532	0.00181887
0.00968879	0.00182697
0.00969226	0.00183501
0.00969573	0.00184292
0.00969921	0.00185078
0.0097027	0.00185854
0.00970619	0.00186623
0.00970968	0.00187385
0.00971318	0.00188138
0.00971669	0.00188886
0.0097202	0.00189623
0.00972372	0.00190346
0.00972724	0.00191065
0.00973077	0.00191777
0.00973431	0.00192477
0.00973785	0.00193168
0.00974139	0.00193849
0.00974495	0.00194526
0.00974851	0.00195192
0.00975207	0.00195848
0.00975564	0.00196493
0.00975922	0.0019713
0.0097628	0.00197761
0.00976639	0.00198379
0.00976999	0.00198991
0.00977359	0.00199593
0.0097772	0.00200185
0.00978081	0.00200768
0.00978444	0.00201344
0.00978807	0.00201907
0.0097917	0.0020246
0.00979534	0.00203005
0.00979899	0.00203543
0.00980265	0.00204071
0.00980632	0.0020459
0.00980999	0.00205104
0.00981367	0.00205605
0.00981735	0.00206098
0.00982104	0.00206585
0.00982474	0.00207059
0.00982845	0.00207523
0.00983217	0.00207977
0.00983589	0.00208428
0.00983962	0.00208869
0.00984336	0.00209304
0.00984711	0.00209729
0.00985086	0.00210146
0.00985463	0.00210556
0.0098584	0.00210955
0.00986218	0.00211345
0.00986597	0.00211727
0.00986976	0.00212101
0.00987357	0.00212468
0.00987738	0.00212828
0.0098812	0.0021318
0.00988503	0.00213525
0.00988887	0.00213862
0.00989272	0.0021419
0.00989658	0.00214514
0.00990044	0.0021483
0.00990432	0.00215135
0.0099082	0.00215434
0.00991209	0.0021573
0.009916	0.0021602
0.00991991	0.002163
0.00992383	0.00216575
0.00992776	0.00216845
0.0099317	0.00217108
0.00993565	0.00217363
0.00993961	0.00217613
0.00994358	0.00217859
0.00994756	0.00218098
0.00995155	0.00218332
0.00995555	0.00218559
0.00995956	0.00218782
0.00996357	0.00219001
0.0099676	0.00219216
0.00997164	0.00219423
0.00997569	0.00219627
0.00997976	0.00219827
0.00998383	0.00220023
0.00998791	0.00220214
0.009992	0.00220399
0.00999611	0.0022058
0.0100002	0.00220759
0.0100043	0.00220936
0.0100085	0.00221108
0.0100126	0.00221277
0.0100168	0.00221444
0.010021	0.00221606
0.0100251	0.00221765
0.0100293	0.00221922
0.0100335	0.00222077
0.0100377	0.0022223
0.010042	0.00222381
0.0100462	0.0022253
0.0100505	0.00222677
0.0100547	0.00222824
0.010059	0.00222969
0.0100633	0.00223112
0.0100676	0.00223257
0.0100719	0.002234
0.0100762	0.00223545
0.0100805	0.00223689
0.0100849	0.00223831
0.0100892	0.00223972
0.0100936	0.00224116
0.010098	0.0022426
0.0101024	0.00224405
0.0101068	0.0022455
0.0101112	0.00224695
0.0101156	0.00224842
0.0101201	0.00224992
0.0101245	0.00225141
0.010129	0.00225296
0.0101334	0.00225448
0.0101379	0.00225603
0.0101424	0.00225761
0.010147	0.00225924
0.0101515	0.0022609
0.010156	0.00226257
0.0101606	0.00226427
0.0101651	0.00226601
0.0101697	0.00226777
0.0101743	0.00226959
0.0101789	0.00227146
0.0101835	0.00227337
0.0101881	0.00227533
0.0101928	0.00227731
0.0101974	0.00227937
0.0102021	0.00228143
0.0102068	0.00228357
0.0102115	0.00228578
0.0102162	0.00228803
0.0102209	0.00229035
0.0102256	0.00229272
0.0102303	0.00229514
0.0102351	0.00229763
0.0102399	0.00230015
0.0102446	0.00230277
0.0102494	0.00230545
0.0102542	0.0023082
0.010259	0.002311
0.0102639	0.00231389
0.0102687	0.00231686
0.0102736	0.00231988
0.0102784	0.00232302
0.0102833	0.0023262
0.0102882	0.00232946
0.0102931	0.00233282
0.010298	0.00233627
0.0103029	0.00233978
0.0103078	0.00234342
0.0103128	0.00234711
0.0103177	0.00235088
0.0103227	0.00235475
0.0103277	0.00235871
0.0103327	0.00236275
0.0103377	0.00236689
0.0103427	0.00237115
0.0103477	0.00237548
0.0103528	0.00237988
0.0103578	0.00238438
0.0103629	0.00238898
0.010368	0.00239368
0.010373	0.00239847
0.0103781	0.00240337
0.0103832	0.00240837
0.0103884	0.00241346
0.0103935	0.00241865
0.0103986	0.0024239
0.0104038	0.0024293
0.0104089	0.00243478
0.0104141	0.00244038
0.0104193	0.00244608
0.0104245	0.0024519
0.0104297	0.00245782
0.0104349	0.0024638
0.0104401	0.00246987
0.0104453	0.00247606
0.0104506	0.00248237
0.0104558	0.00248875
0.0104611	0.00249522
0.0104663	0.00250178
0.0104716	0.00250846
0.0104769	0.00251526
0.0104822	0.00252212
0.0104875	0.00252907
0.0104928	0.00253613
0.0104981	0.00254329
0.0105035	0.00255057
0.0105088	0.00255792
0.0105141	0.00256537
0.0105195	0.00257289
0.0105249	0.00258052
0.0105302	0.00258818
0.0105356	0.00259595
0.010541	0.00260383
0.0105464	0.00261176
0.0105518	0.00261977
0.0105572	0.00262788
0.0105626	0.00263604
0.010568	0.00264428
0.0105735	0.00265259
0.0105789	0.00266099
0.0105843	0.00266944
0.0105898	0.00267793
0.0105952	0.00268651
0.0106007	0.00269512
0.0106062	0.00270381
0.0106116	0.00271255
0.0106171	0.00272138
0.0106226	0.00273022
0.0106281	0.00273914
0.0106336	0.00274807
0.0106391	0.00275703
0.0106446	0.00276607
0.0106501	0.00277512
0.0106557	0.00278419
0.0106612	0.00279332
0.0106667	0.00280244
0.0106722	0.0028116
0.0106778	0.00282077
0.0106833	0.00282997
0.0106889	0.00283917
0.0106944	0.00284836
0.0107	0.00285757
0.0107056	0.00286677
0.0107111	0.002876
0.0107167	0.0028852
0.0107223	0.00289438
0.0107278	0.00290351
0.0107334	0.00291267
0.010739	0.0029218
0.0107446	0.00293091
0.0107502	0.00293997
0.0107558	0.00294899
0.0107614	0.00295795
0.010767	0.0029669
0.0107726	0.00297578
0.0107782	0.00298461
0.0107838	0.00299337
0.0107894	0.00300209
0.010795	0.00301074
0.0108006	0.0030193
0.0108062	0.00302778
0.0108118	0.00303617
0.0108174	0.00304448
0.0108231	0.00305273
0.0108287	0.00306087
0.0108343	0.0030689
0.0108399	0.00307683
0.0108456	0.00308465
0.0108512	0.00309237
0.0108568	0.00309996
0.0108624	0.00310742
0.0108681	0.00311475
0.0108737	0.00312195
0.0108793	0.003129
0.0108849	0.00313592
0.0108906	0.00314269
0.0108962	0.00314928
0.0109018	0.00315574
0.0109075	0.00316202
0.0109131	0.00316815
0.0109187	0.0031741
0.0109244	0.00317988
0.01093	0.00318547
0.0109356	0.00319091
0.0109413	0.00319612
0.0109469	0.00320116
0.0109525	0.00320597
0.0109581	0.0032106
0.0109638	0.00321502
0.0109694	0.00321922
0.010975	0.00322318
0.0109807	0.00322694
0.0109863	0.00323047
0.0109919	0.00323374
0.0109975	0.00323682
0.0110031	0.00323967
0.0110088	0.00324225
0.0110144	0.00324462
0.01102	0.00324671
0.0110256	0.00324855
0.0110312	0.00325014
0.0110368	0.00325147
0.0110424	0.00325256
0.011048	0.00325338
0.0110537	0.0032539
0.0110593	0.0032542
0.0110649	0.00325418
0.0110705	0.00325389
0.011076	0.00325333
0.0110816	0.00325245
0.0110872	0.00325132
0.0110928	0.00324989
0.0110984	0.00324816
0.011104	0.00324612
0.0111096	0.00324378
0.0111151	0.00324117
0.0111207	0.00323825
0.0111263	0.00323502
0.0111319	0.00323147
0.0111374	0.00322764
0.011143	0.00322346
0.0111485	0.003219
0.0111541	0.00321422
0.0111596	0.00320913
0.0111652	0.00320374
0.0111707	0.00319801
0.0111763	0.00319197
0.0111818	0.00318562
0.0111873	0.00317896
0.0111929	0.00317197
0.0111984	0.00316464
0.0112039	0.003157
0.0112094	0.00314903
0.011215	0.00314077
0.0112205	0.00313217
0.011226	0.00312325
0.0112315	0.00311405
0.011237	0.0031045
0.0112425	0.00309466
0.0112479	0.00308451
0.0112534	0.00307404
0.0112589	0.00306323
0.0112644	0.00305211
0.0112699	0.00304068
0.0112753	0.00302896
0.0112808	0.00301691
0.0112862	0.00300456
0.0112917	0.00299193
0.0112971	0.00297898
0.0113026	0.00296575
0.011308	0.0029522
0.0113135	0.00293837
0.0113189	0.00292422
0.0113243	0.00290979
0.0113297	0.00289511
0.0113351	0.00288013
0.0113405	0.00286485
0.0113459	0.0028493
0.0113513	0.00283348
0.0113567	0.00281737
0.0113621	0.00280101
0.0113675	0.00278438
0.0113729	0.00276749
0.0113782	0.00275035
0.0113836	0.00273297
0.011389	0.00271535
0.0113943	0.00269748
0.0113997	0.00267937
0.011405	0.00266101
0.0114104	0.00264244
0.0114157	0.00262362
0.011421	0.00260462
0.0114263	0.00258538
0.0114317	0.00256593
0.011437	0.00254628
0.0114423	0.00252643
0.0114476	0.00250638
0.0114529	0.00248614
0.0114582	0.00246569
0.0114634	0.00244508
0.0114687	0.00242429
0.011474	0.00240333
0.0114793	0.00238222
0.0114845	0.00236094
0.0114898	0.00233954
0.011495	0.00231795
0.0115003	0.00229623
0.0115055	0.00227438
0.0115107	0.00225241
0.011516	0.00223027
0.0115212	0.00220802
0.0115264	0.00218568
0.0115316	0.00216323
0.0115368	0.00214067
0.011542	0.002118
0.0115472	0.00209527
0.0115524	0.00207246
0.0115576	0.00204954
0.0115628	0.00202656
0.0115679	0.00200354
0.0115731	0.00198043
0.0115783	0.00195728
0.0115834	0.00193407
0.0115886	0.0019108
0.0115937	0.0018875
0.0115988	0.00186414
0.011604	0.00184079
0.0116091	0.00181741
0.0116142	0.001794
0.0116194	0.00177059
0.0116245	0.00174717
0.0116296	0.00172375
0.0116347	0.00170031
0.0116398	0.00167692
0.0116449	0.00165353
0.01165	0.00163014
0.0116551	0.00160677
0.0116602	0.00158344
0.0116652	0.00156013
0.0116703	0.00153686
0.0116754	0.00151367
0.0116804	0.00149049
0.0116855	0.00146738
0.0116906	0.00144433
0.0116956	0.00142134
0.0117007	0.00139843
0.0117057	0.00137559
0.0117108	0.00135282
0.0117158	0.0013301
0.0117208	0.00130747
0.0117259	0.00128492
0.0117309	0.00126248
0.0117359	0.00124011
0.0117409	0.00121787
0.0117459	0.0011957
0.011751	0.00117364
0.011756	0.00115173
0.011761	0.00112989
0.011766	0.00110815
0.011771	0.00108656
0.011776	0.00106507
0.011781	0.00104374
0.011786	0.00102249
0.011791	0.0010014
0.0117959	0.000980433
0.0118009	0.000959614
0.0118059	0.000938903
0.0118109	0.000918354
0.0118159	0.00089791
0.0118209	0.000877604
0.0118258	0.00085746
0.0118308	0.000837465
0.0118358	0.000817612
0.0118408	0.000797927
0.0118457	0.000778403
0.0118507	0.000759039
0.0118557	0.000739775
0.0118606	0.000720686
0.0118656	0.000701789
0.0118706	0.000683005
0.0118755	0.000664379
0.0118805	0.000645938
0.0118854	0.000627659
0.0118904	0.000609501
0.0118954	0.000591495
0.0119003	0.000573706
0.0119053	0.00055605
0.0119103	0.000538558
0.0119152	0.000521223
0.0119202	0.000504067
0.0119251	0.00048707
0.0119301	0.000470233
0.0119351	0.00045356
0.01194	0.000437035
0.011945	0.00042067
0.01195	0.00040446
0.0119549	0.000388422
0.0119599	0.000372547
0.0119649	0.00035682
0.0119698	0.000341274
0.0119748	0.000325897
0.0119798	0.000310702
0.0119848	0.00029564
0.0119897	0.000280735
0.0119947	0.000266023
0.0119997	0.000251467
0.0120047	0.000237072
0.0120096	0.000222857
0.0120146	0.000208779
0.0120196	0.000194833
0.0120246	0.000181071
0.0120296	0.000167469
0.0120346	0.000153993
0.0120396	0.000140687
0.0120446	0.000127549
0.0120496	0.000114559
0.0120546	0.000101733
0.0120596	8.90669e-05
0.0120646	7.65092e-05
0.0120696	6.41198e-05
0.0120746	5.18484e-05
0.0120797	3.97796e-05
0.0120847	2.78291e-05
0.0120897	1.60462e-05
0.0120947	4.40482e-06
0.0120998	-7.09058e-06
[truncated: 87,119 more rows]

## Sheet: I641A
I/Imax	var/Imax (pA)
0.000581111	-0.00110168
0.000581123	-0.00110166
0.000581146	-0.00110163
0.000581181	-0.00110158
0.000581228	-0.00110151
0.000581286	-0.00110144
0.000581355	-0.00110134
0.000581437	-0.00110122
0.000581529	-0.00110109
0.000581634	-0.00110095
0.00058175	-0.00110079
0.000581877	-0.00110061
0.000582016	-0.00110042
0.000582167	-0.0011002
0.000582329	-0.00109997
0.000582503	-0.00109973
0.000582688	-0.00109947
0.000582884	-0.0010992
0.000583092	-0.00109891
0.000583311	-0.00109861
0.000583542	-0.00109829
0.000583783	-0.00109795
0.000584037	-0.0010976
0.000584301	-0.00109723
0.000584577	-0.00109685
0.000584864	-0.00109645
0.000585162	-0.00109603
0.000585471	-0.0010956
0.000585791	-0.00109516
0.000586123	-0.0010947
0.000586465	-0.00109422
0.000586819	-0.00109374
0.000587183	-0.00109324
0.000587558	-0.00109271
0.000587944	-0.00109218
0.000588341	-0.00109163
0.000588749	-0.00109107
0.000589168	-0.00109049
0.000589597	-0.0010899
0.000590036	-0.0010893
0.000590487	-0.00108868
0.000590948	-0.00108805
0.000591419	-0.0010874
0.000591901	-0.00108674
0.000592393	-0.00108606
0.000592895	-0.00108538
0.000593408	-0.00108468
0.00059393	-0.00108396
0.000594463	-0.00108323
0.000595006	-0.00108249
0.000595559	-0.00108174
0.000596122	-0.00108098
0.000596695	-0.00108021
0.000597278	-0.00107942
0.00059787	-0.00107862
0.000598472	-0.0010778
0.000599084	-0.00107698
0.000599705	-0.00107614
0.000600336	-0.00107529
0.000600976	-0.00107442
0.000601625	-0.00107355
0.000602284	-0.00107267
0.000602952	-0.00107178
0.000603629	-0.00107087
0.000604315	-0.00106996
0.00060501	-0.00106903
0.000605714	-0.00106809
0.000606427	-0.00106714
0.000607148	-0.00106619
0.000607878	-0.00106522
0.000608617	-0.00106425
0.000609364	-0.00106326
0.00061012	-0.00106226
0.000610884	-0.00106125
0.000611656	-0.00106024
0.000612437	-0.00105922
0.000613225	-0.00105819
0.000614022	-0.00105715
0.000614827	-0.0010561
0.000615639	-0.00105504
0.000616459	-0.00105397
0.000617287	-0.0010529
0.000618122	-0.00105182
0.000618965	-0.00105073
0.000619816	-0.00104963
0.000620674	-0.00104853
0.000621539	-0.00104742
0.000622411	-0.0010463
0.00062329	-0.00104517
0.000624176	-0.00104403
0.000625069	-0.0010429
0.000625969	-0.00104176
0.000626876	-0.00104061
0.000627789	-0.00103947
0.000628709	-0.00103831
0.000629635	-0.00103714
0.000630568	-0.00103597
0.000631507	-0.00103479
0.000632452	-0.00103361
0.000633403	-0.00103242
0.00063436	-0.00103123
0.000635323	-0.00103004
0.000636292	-0.00102884
0.000637267	-0.00102764
0.000638247	-0.00102643
0.000639233	-0.00102523
0.000640224	-0.00102402
0.000641221	-0.0010228
0.000642223	-0.00102158
0.00064323	-0.00102035
0.000644242	-0.00101913
0.00064526	-0.0010179
0.000646282	-0.00101667
0.000647309	-0.00101543
0.00064834	-0.0010142
0.000649377	-0.00101296
0.000650418	-0.00101172
0.000651463	-0.00101047
0.000652513	-0.00100923
0.000653567	-0.00100799
0.000654625	-0.00100675
0.000655687	-0.00100551
0.000656753	-0.00100426
0.000657823	-0.00100302
0.000658897	-0.00100177
0.000659975	-0.00100053
0.000661057	-0.00099928
0.000662141	-0.00099803
0.00066323	-0.000996784
0.000664322	-0.000995539
0.000665417	-0.000994287
0.000666515	-0.000993049
0.000667616	-0.000991811
0.000668721	-0.000990564
0.000669828	-0.00098932
0.000670939	-0.000988071
0.000672052	-0.000986829
0.000673167	-0.000985589
0.000674286	-0.000984357
0.000675407	-0.000983119
0.00067653	-0.000981887
0.000677656	-0.000980656
0.000678783	-0.000979435
0.000679914	-0.000978214
0.000681046	-0.000976998
0.00068218	-0.000975783
0.000683316	-0.00097457
0.000684454	-0.000973359
0.000685594	-0.000972148
0.000686736	-0.000970953
0.000687879	-0.000969755
0.000689024	-0.000968553
0.00069017	-0.000967355
0.000691318	-0.000966164
0.000692467	-0.000964976
0.000693617	-0.000963787
0.000694768	-0.000962613
0.000695921	-0.000961434
0.000697074	-0.000960256
0.000698229	-0.00095909
0.000699384	-0.000957923
0.00070054	-0.000956757
0.000701697	-0.000955607
0.000702855	-0.000954452
0.000704013	-0.000953299
0.000705172	-0.00095216
0.000706331	-0.000951026
0.00070749	-0.000949896
0.00070865	-0.000948773
0.00070981	-0.00094765
0.00071097	-0.000946539
0.000712131	-0.000945427
0.000713291	-0.000944326
0.000714452	-0.000943228
0.000715612	-0.000942132
0.000716772	-0.00094104
0.000717932	-0.000939959
0.000719092	-0.000938886
0.000720251	-0.000937819
0.000721411	-0.000936754
0.000722569	-0.000935688
0.000723727	-0.000934639
0.000724885	-0.000933588
0.000726042	-0.000932551
0.000727198	-0.000931522
0.000728354	-0.000930492
0.000729509	-0.000929465
0.000730663	-0.000928441
0.000731816	-0.000927427
0.000732968	-0.000926425
0.000734119	-0.000925429
0.000735269	-0.000924438
0.000736418	-0.000923458
0.000737566	-0.000922483
0.000738713	-0.00092151
0.000739858	-0.000920544
0.000741003	-0.000919589
0.000742145	-0.000918633
0.000743287	-0.000917694
0.000744427	-0.000916755
0.000745566	-0.000915827
0.000746703	-0.0009149
0.000747838	-0.000913983
0.000748972	-0.000913065
0.000750105	-0.000912151
0.000751235	-0.00091125
0.000752364	-0.000910356
0.000753492	-0.000909471
0.000754617	-0.000908597
0.000755741	-0.000907727
0.000756862	-0.000906859
0.000757982	-0.000906003
0.0007591	-0.000905155
0.000760216	-0.000904303
0.00076133	-0.00090346
0.000762442	-0.000902627
0.000763551	-0.000901799
0.000764659	-0.000900979
0.000765764	-0.000900166
0.000766868	-0.000899359
0.000767969	-0.000898557
0.000769068	-0.000897761
0.000770165	-0.000896966
0.000771259	-0.000896184
0.000772351	-0.000895406
0.000773441	-0.000894636
0.000774528	-0.00089387
0.000775613	-0.000893112
0.000776695	-0.000892357
0.000777776	-0.000891611
0.000778853	-0.000890877
0.000779928	-0.000890142
0.000781001	-0.000889416
0.000782071	-0.000888689
0.000783139	-0.000887971
0.000784203	-0.000887264
0.000785266	-0.00088656
0.000786326	-0.000885856
0.000787383	-0.000885163
0.000788437	-0.000884482
0.000789489	-0.000883801
0.000790538	-0.000883124
0.000791584	-0.000882452
0.000792628	-0.000881787
0.000793669	-0.000881124
0.000794707	-0.00088047
0.000795743	-0.000879815
0.000796775	-0.000879179
0.000797805	-0.000878544
0.000798832	-0.000877909
0.000799857	-0.000877284
0.000800878	-0.000876665
0.000801897	-0.000876047
0.000802912	-0.000875435
0.000803925	-0.000874822
0.000804935	-0.000874221
0.000805943	-0.000873628
0.000806947	-0.000873031
0.000807948	-0.000872444
0.000808947	-0.000871859
0.000809942	-0.000871282
0.000810935	-0.000870705
0.000811925	-0.000870134
0.000812912	-0.000869565
0.000813896	-0.000869005
0.000814877	-0.000868444
0.000815855	-0.00086789
0.00081683	-0.000867337
0.000817802	-0.000866786
0.000818771	-0.000866246
0.000819737	-0.000865709
0.000820701	-0.000865182
0.000821661	-0.000864652
0.000822619	-0.000864123
0.000823573	-0.000863597
0.000824525	-0.000863081
0.000825473	-0.000862561
0.000826419	-0.000862049
0.000827361	-0.000861543
0.000828301	-0.000861036
0.000829238	-0.000860532
0.000830172	-0.000860033
0.000831102	-0.000859538
0.00083203	-0.000859048
0.000832955	-0.000858555
0.000833877	-0.000858064
0.000834796	-0.000857583
0.000835712	-0.000857103
0.000836626	-0.000856627
0.000837536	-0.000856152
0.000838443	-0.000855681
0.000839348	-0.000855211
0.000840249	-0.000854748
0.000841148	-0.000854287
0.000842043	-0.000853834
0.000842936	-0.000853376
0.000843826	-0.000852918
0.000844713	-0.000852466
0.000845597	-0.00085202
0.000846479	-0.000851574
0.000847357	-0.000851131
0.000848233	-0.00085069
0.000849105	-0.000850256
0.000849975	-0.000849823
0.000850842	-0.00084939
0.000851707	-0.000848948
0.000852568	-0.000848512
0.000853427	-0.000848088
0.000854282	-0.000847663
0.000855135	-0.000847243
0.000855986	-0.000846822
0.000856833	-0.000846408
0.000857678	-0.000845989
0.00085852	-0.000845575
0.000859359	-0.000845156
0.000860195	-0.000844745
0.000861029	-0.000844336
0.00086186	-0.000843934
0.000862688	-0.000843519
0.000863514	-0.000843115
0.000864337	-0.000842714
0.000865157	-0.000842313
0.000865975	-0.000841915
0.00086679	-0.00084152
0.000867602	-0.00084112
0.000868412	-0.000840735
0.000869219	-0.000840349
0.000870024	-0.00083996
0.000870826	-0.000839575
0.000871625	-0.000839188
0.000872422	-0.000838799
0.000873216	-0.000838422
0.000874008	-0.00083805
0.000874797	-0.000837671
0.000875584	-0.0008373
0.000876368	-0.000836933
0.00087715	-0.000836565
0.000877929	-0.000836205
0.000878706	-0.000835837
0.00087948	-0.000835468
0.000880252	-0.000835107
0.000881021	-0.000834749
0.000881788	-0.0008344
0.000882553	-0.000834036
0.000883315	-0.000833686
0.000884075	-0.000833335
0.000884833	-0.000832987
0.000885588	-0.00083264
0.000886341	-0.000832292
0.000887091	-0.00083195
0.000887839	-0.000831611
0.000888585	-0.000831273
0.000889329	-0.000830943
0.00089007	-0.000830612
0.00089081	-0.000830288
0.000891547	-0.000829963
0.000892281	-0.000829643
0.000893014	-0.000829317
0.000893744	-0.000828995
0.000894472	-0.000828676
0.000895198	-0.000828363
0.000895922	-0.000828047
0.000896644	-0.000827745
0.000897363	-0.000827433
0.000898081	-0.000827131
0.000898796	-0.000826839
0.000899509	-0.000826545
0.000900221	-0.00082625
0.00090093	-0.000825954
0.000901637	-0.000825667
0.000902342	-0.000825384
0.000903045	-0.000825105
0.000903746	-0.000824828
0.000904445	-0.000824552
0.000905142	-0.000824281
0.000905837	-0.000824017
0.000906531	-0.000823754
0.000907222	-0.000823493
0.000907911	-0.000823232
0.000908599	-0.000822983
0.000909284	-0.000822731
0.000909968	-0.000822487
0.00091065	-0.000822249
0.00091133	-0.000822015
0.000912008	-0.000821782
0.000912685	-0.000821558
0.000913359	-0.000821334
0.000914032	-0.000821119
0.000914703	-0.000820907
0.000915372	-0.000820693
0.00091604	-0.00082049
0.000916705	-0.000820296
0.000917369	-0.000820095
0.000918032	-0.000819908
0.000918692	-0.000819714
0.000919351	-0.000819532
0.000920008	-0.000819357
0.000920664	-0.000819186
0.000921318	-0.000819016
0.00092197	-0.000818856
0.000922621	-0.000818688
0.00092327	-0.00081854
0.000923917	-0.000818396
0.000924563	-0.000818256
0.000925208	-0.000818118
0.00092585	-0.000817987
0.000926492	-0.000817866
0.000927131	-0.000817745
0.000927769	-0.000817634
0.000928406	-0.000817533
0.000929041	-0.00081743
0.000929675	-0.000817337
0.000930307	-0.000817247
0.000930938	-0.000817172
0.000931567	-0.000817097
0.000932195	-0.000817027
0.000932822	-0.000816969
0.000933447	-0.000816919
0.000934071	-0.000816867
0.000934693	-0.000816819
0.000935314	-0.000816779
0.000935933	-0.000816745
0.000936552	-0.000816724
0.000937169	-0.00081672
0.000937784	-0.000816703
0.000938399	-0.000816698
0.000939011	-0.000816694
0.000939623	-0.00081671
0.000940234	-0.000816734
0.000940843	-0.000816762
0.000941451	-0.000816794
0.000942057	-0.000816834
0.000942663	-0.000816877
0.000943267	-0.000816943
0.00094387	-0.000817005
0.000944472	-0.000817076
0.000945072	-0.000817155
0.000945672	-0.000817249
0.00094627	-0.000817352
0.000946867	-0.000817448
0.000947463	-0.000817559
0.000948058	-0.00081768
0.000948652	-0.000817809
0.000949244	-0.000817953
0.000949836	-0.000818101
0.000950426	-0.000818252
0.000951016	-0.000818413
0.000951604	-0.000818588
0.000952191	-0.000818765
0.000952777	-0.000818958
0.000953362	-0.000819149
0.000953946	-0.000819357
0.000954529	-0.000819568
0.000955111	-0.000819788
0.000955693	-0.00082002
0.000956273	-0.000820268
0.000956852	-0.000820514
0.00095743	-0.000820776
0.000958007	-0.000821049
0.000958583	-0.000821329
0.000959158	-0.000821607
0.000959732	-0.000821902
0.000960306	-0.000822206
0.000960878	-0.000822521
0.00096145	-0.000822843
0.00096202	-0.000823179
0.00096259	-0.000823517
0.000963159	-0.000823867
0.000963727	-0.000824226
0.000964294	-0.000824592
0.000964861	-0.000824969
0.000965426	-0.000825353
0.000965991	-0.000825749
0.000966555	-0.00082616
0.000967117	-0.000826576
0.00096768	-0.000827008
0.000968241	-0.00082744
0.000968802	-0.000827889
0.000969362	-0.000828339
0.000969921	-0.000828803
0.000970479	-0.000829272
0.000971037	-0.000829756
0.000971594	-0.00083025
0.00097215	-0.000830749
0.000972705	-0.000831263
0.000973259	-0.000831788
0.000973813	-0.000832316
0.000974366	-0.000832858
0.000974918	-0.000833412
0.000975469	-0.000833973
0.00097602	-0.000834544
0.00097657	-0.00083512
0.000977119	-0.000835701
0.000977668	-0.000836293
0.000978216	-0.000836902
0.000978763	-0.000837512
0.00097931	-0.000838139
0.000979856	-0.000838776
0.000980401	-0.000839421
0.000980946	-0.000840082
0.00098149	-0.000840748
0.000982033	-0.00084142
0.000982576	-0.000842103
0.000983118	-0.0008428
0.00098366	-0.000843504
0.000984201	-0.000844214
0.000984741	-0.00084494
0.000985281	-0.000845667
0.00098582	-0.000846402
0.000986359	-0.000847142
0.000986897	-0.000847894
0.000987434	-0.000848655
0.000987971	-0.000849432
0.000988507	-0.000850211
0.000989043	-0.000851005
0.000989579	-0.000851809
0.000990113	-0.000852617
0.000990648	-0.00085344
0.000991181	-0.000854267
0.000991715	-0.000855099
0.000992247	-0.000855938
0.00099278	-0.000856787
0.000993311	-0.000857647
0.000993843	-0.000858516
0.000994373	-0.000859398
0.000994904	-0.000860277
0.000995433	-0.000861168
0.000995963	-0.000862065
0.000996492	-0.000862976
0.00099702	-0.000863892
0.000997548	-0.000864818
0.000998075	-0.000865754
0.000998603	-0.000866695
0.000999129	-0.000867643
0.000999655	-0.000868595
0.00100018	-0.000869555
0.00100071	-0.000870525
0.00100123	-0.0008715
0.00100176	-0.000872495
0.00100228	-0.000873487
0.0010028	-0.000874486
0.00100333	-0.000875489
0.00100385	-0.000876504
0.00100437	-0.000877525
0.00100489	-0.000878559
0.00100542	-0.000879592
0.00100594	-0.000880629
0.00100646	-0.000881682
0.00100698	-0.000882747
0.0010075	-0.000883805
0.00100802	-0.00088487
0.00100854	-0.000885931
0.00100906	-0.000887009
0.00100958	-0.000888099
0.0010101	-0.000889187
0.00101061	-0.000890287
0.00101113	-0.000891383
0.00101165	-0.000892488
0.00101217	-0.000893601
0.00101268	-0.000894718
0.0010132	-0.000895846
0.00101372	-0.000896966
0.00101423	-0.000898097
0.00101475	-0.000899232
0.00101526	-0.000900369
0.00101578	-0.000901521
0.00101629	-0.000902673
0.00101681	-0.000903827
0.00101732	-0.000904989
0.00101784	-0.000906151
0.00101835	-0.00090732
0.00101886	-0.000908494
0.00101938	-0.000909671
0.00101989	-0.000910847
0.0010204	-0.000912033
0.00102091	-0.00091322
0.00102143	-0.00091441
0.00102194	-0.000915605
0.00102245	-0.000916805
0.00102296	-0.000918009
0.00102347	-0.000919214
0.00102398	-0.000920421
0.00102449	-0.000921635
0.001025	-0.000922847
0.00102551	-0.000924058
0.00102602	-0.000925265
0.00102653	-0.000926486
0.00102704	-0.000927713
0.00102755	-0.000928944
0.00102806	-0.000930172
0.00102857	-0.000931394
0.00102908	-0.00093263
0.00102959	-0.000933851
0.0010301	-0.000935071
0.0010306	-0.0009363
0.00103111	-0.000937535
0.00103162	-0.000938772
0.00103213	-0.00094001
0.00103263	-0.000941243
0.00103314	-0.000942477
0.00103365	-0.000943706
0.00103415	-0.000944944
0.00103466	-0.000946175
0.00103517	-0.000947413
0.00103567	-0.000948645
0.00103618	-0.00094988
0.00103668	-0.000951117
0.00103719	-0.000952356
0.00103769	-0.0009536
0.0010382	-0.000954839
0.0010387	-0.000956077
0.00103921	-0.000957312
0.00103971	-0.000958539
0.00104022	-0.000959771
0.00104072	-0.000961001
0.00104123	-0.000962229
0.00104173	-0.000963449
0.00104224	-0.000964676
0.00104274	-0.000965895
0.00104324	-0.000967125
0.00104375	-0.000968353
0.00104425	-0.000969583
0.00104475	-0.000970798
0.00104526	-0.000972014
0.00104576	-0.000973238
0.00104626	-0.000974454
0.00104676	-0.000975666
0.00104727	-0.00097688
0.00104777	-0.000978089
0.00104827	-0.000979298
0.00104877	-0.000980505
0.00104928	-0.000981696
0.00104978	-0.000982874
0.00105028	-0.000984067
0.00105078	-0.000985249
0.00105128	-0.00098643
0.00105179	-0.000987623
0.00105229	-0.000988801
0.00105279	-0.000989981
0.00105329	-0.000991157
0.00105379	-0.000992327
0.00105429	-0.000993493
0.00105479	-0.000994656
0.00105529	-0.000995812
0.00105579	-0.000996969
0.00105629	-0.000998125
0.00105679	-0.000999275
0.00105729	-0.00100041
0.00105779	-0.00100155
0.00105829	-0.00100268
0.00105879	-0.00100381
0.00105929	-0.00100494
0.00105979	-0.00100606
0.00106029	-0.00100718
0.00106079	-0.00100829
0.00106129	-0.0010094
0.00106179	-0.0010105
0.00106229	-0.0010116
0.00106279	-0.0010127
0.00106329	-0.00101379
0.00106379	-0.00101487
0.00106429	-0.00101595
0.00106479	-0.00101702
0.00106529	-0.00101809
0.00106578	-0.00101916
0.00106628	-0.00102022
0.00106678	-0.00102128
0.00106728	-0.00102233
0.00106778	-0.00102337
0.00106828	-0.00102442
0.00106877	-0.00102545
0.00106927	-0.00102647
0.00106977	-0.00102749
0.00107027	-0.0010285
0.00107077	-0.00102952
0.00107126	-0.00103052
0.00107176	-0.00103152
0.00107226	-0.0010325
0.00107276	-0.00103348
0.00107325	-0.00103447
0.00107375	-0.00103545
0.00107425	-0.00103641
0.00107475	-0.00103737
0.00107524	-0.00103833
0.00107574	-0.00103929
0.00107624	-0.00104023
0.00107673	-0.00104117
0.00107723	-0.0010421
0.00107773	-0.00104303
0.00107822	-0.00104395
0.00107872	-0.00104487
0.00107921	-0.00104578
0.00107971	-0.00104668
0.00108021	-0.00104758
0.0010807	-0.00104846
0.0010812	-0.00104935
0.00108169	-0.00105022
0.00108219	-0.0010511
0.00108269	-0.00105196
0.00108318	-0.00105282
0.00108368	-0.00105367
0.00108417	-0.00105452
0.00108467	-0.00105537
0.00108516	-0.00105621
0.00108566	-0.00105703
0.00108615	-0.00105786
0.00108665	-0.00105868
0.00108714	-0.00105949
0.00108764	-0.0010603
0.00108813	-0.0010611
0.00108863	-0.0010619
0.00108912	-0.00106269
0.00108962	-0.00106347
0.00109011	-0.00106425
0.0010906	-0.00106502
0.0010911	-0.00106578
0.00109159	-0.00106653
0.00109209	-0.00106728
0.00109258	-0.00106803
0.00109307	-0.00106876
0.00109357	-0.0010695
0.00109406	-0.00107022
0.00109455	-0.00107094
0.00109505	-0.00107165
0.00109554	-0.00107235
0.00109603	-0.00107306
0.00109652	-0.00107375
0.00109702	-0.00107444
0.00109751	-0.00107513
0.001098	-0.00107581
0.00109849	-0.00107648
0.00109899	-0.00107715
0.00109948	-0.00107781
0.00109997	-0.00107847
0.00110046	-0.00107912
0.00110095	-0.00107975
0.00110144	-0.0010804
0.00110194	-0.00108102
0.00110243	-0.00108164
0.00110292	-0.00108226
0.00110341	-0.00108288
0.0011039	-0.00108349
0.00110439	-0.0010841
0.00110488	-0.0010847
0.00110537	-0.00108529
0.00110586	-0.00108588
0.00110635	-0.00108647
0.00110684	-0.00108704
0.00110733	-0.00108761
0.00110782	-0.00108818
0.00110831	-0.00108874
0.0011088	-0.0010893
0.00110929	-0.00108984
0.00110978	-0.00109039
0.00111027	-0.00109092
0.00111075	-0.00109145
0.00111124	-0.00109197
0.00111173	-0.00109249
0.00111222	-0.001093
0.00111271	-0.00109352
0.0011132	-0.00109403
0.00111368	-0.00109453
0.00111417	-0.00109503
0.00111466	-0.00109553
0.00111515	-0.00109601
0.00111563	-0.00109649
0.00111612	-0.00109697
0.00111661	-0.00109744
0.00111709	-0.0010979
0.00111758	-0.00109836
0.00111806	-0.00109882
0.00111855	-0.00109927
0.00111904	-0.00109971
0.00111952	-0.00110015
0.00112001	-0.00110058
0.00112049	-0.00110101
0.00112098	-0.00110144
0.00112146	-0.00110187
0.00112194	-0.0011023
0.00112243	-0.00110271
0.00112291	-0.00110311
0.0011234	-0.00110352
0.00112388	-0.00110391
0.00112436	-0.0011043
0.00112485	-0.00110469
0.00112533	-0.00110507
0.00112581	-0.00110545
0.0011263	-0.00110582
0.00112678	-0.00110619
0.00112726	-0.00110655
0.00112774	-0.0011069
0.00112822	-0.00110726
0.0011287	-0.00110761
0.00112919	-0.00110796
0.00112967	-0.0011083
0.00113015	-0.00110863
0.00113063	-0.00110897
0.00113111	-0.00110929
0.00113159	-0.00110961
0.00113207	-0.00110993
0.00113255	-0.00111024
0.00113303	-0.00111055
0.00113351	-0.00111085
0.00113398	-0.00111115
0.00113446	-0.00111144
0.00113494	-0.00111173
0.00113542	-0.00111201
0.0011359	-0.0011123
0.00113637	-0.00111258
0.00113685	-0.00111285
0.00113733	-0.00111312
0.00113781	-0.00111339
0.00113828	-0.00111365
0.00113876	-0.0011139
0.00113923	-0.00111416
0.00113971	-0.0011144
0.00114018	-0.00111464
0.00114066	-0.00111489
0.00114113	-0.00111512
0.00114161	-0.00111535
0.00114208	-0.00111557
0.00114256	-0.00111578
0.00114303	-0.00111599
0.0011435	-0.00111619
0.00114398	-0.00111639
0.00114445	-0.00111659
0.00114492	-0.00111678
0.0011454	-0.00111696
0.00114587	-0.00111714
0.00114634	-0.00111732
0.00114681	-0.00111751
0.00114728	-0.00111768
0.00114775	-0.00111784
0.00114822	-0.001118
0.00114869	-0.00111815
0.00114916	-0.0011183
0.00114963	-0.00111845
0.0011501	-0.00111859
0.00115057	-0.00111873
0.00115104	-0.00111886
0.00115151	-0.00111898
0.00115198	-0.00111911
0.00115244	-0.00111923
0.00115291	-0.00111934
0.00115338	-0.00111944
0.00115384	-0.00111954
0.00115431	-0.00111964
0.00115478	-0.00111974
0.00115524	-0.00111982
0.00115571	-0.00111991
0.00115617	-0.00111998
0.00115664	-0.00112005
0.0011571	-0.00112012
0.00115757	-0.00112017
0.00115803	-0.00112024
0.00115849	-0.00112029
0.00115896	-0.00112034
0.00115942	-0.00112038
0.00115988	-0.00112042
0.00116034	-0.00112045
0.00116081	-0.00112048
0.00116127	-0.0011205
0.00116173	-0.00112051
0.00116219	-0.00112052
0.00116265	-0.00112052
0.00116311	-0.00112052
0.00116357	-0.00112051
0.00116403	-0.0011205
0.00116449	-0.00112049
0.00116495	-0.00112047
0.0011654	-0.00112045
0.00116586	-0.00112042
0.00116632	-0.00112038
0.00116678	-0.00112033
0.00116723	-0.00112028
0.00116769	-0.00112022
0.00116815	-0.00112016
0.0011686	-0.0011201
0.00116906	-0.00112003
0.00116951	-0.00111996
0.00116997	-0.00111988
0.00117042	-0.0011198
0.00117088	-0.0011197
0.00117133	-0.0011196
0.00117178	-0.00111949
0.00117224	-0.00111938
0.00117269	-0.00111927
0.00117314	-0.00111916
0.00117359	-0.00111903
0.00117404	-0.00111891
0.0011745	-0.00111877
0.00117495	-0.00111863
0.0011754	-0.00111848
0.00117585	-0.00111834
0.0011763	-0.00111818
0.00117674	-0.00111801
0.00117719	-0.00111785
0.00117764	-0.00111768
0.00117809	-0.0011175
0.00117854	-0.00111732
0.00117898	-0.00111712
0.00117943	-0.00111693
0.00117988	-0.00111673
0.00118032	-0.00111652
0.00118077	-0.0011163
0.00118121	-0.00111609
0.00118166	-0.00111587
0.0011821	-0.00111564
0.00118255	-0.00111541
0.00118299	-0.00111517
0.00118343	-0.00111493
0.00118388	-0.00111469
0.00118432	-0.00111442
0.00118476	-0.00111417
0.0011852	-0.00111391
0.00118565	-0.00111364
0.00118609	-0.00111337
0.00118653	-0.00111309
0.00118697	-0.00111281
0.00118741	-0.00111252
0.00118785	-0.00111222
0.00118828	-0.00111192
0.00118872	-0.00111162
0.00118916	-0.00111131
0.0011896	-0.001111
0.00119004	-0.00111068
0.00119047	-0.00111036
0.00119091	-0.00111003
0.00119135	-0.0011097
0.00119178	-0.00110937
0.00119222	-0.00110903
0.00119265	-0.00110869
0.00119309	-0.00110832
0.00119352	-0.00110796
0.00119395	-0.00110761
0.00119439	-0.00110724
0.00119482	-0.00110687
0.00119525	-0.0011065
0.00119568	-0.00110612
0.00119612	-0.00110574
0.00119655	-0.00110536
0.00119698	-0.00110497
0.00119741	-0.00110457
0.00119784	-0.00110418
0.00119827	-0.00110379
0.0011987	-0.00110338
0.00119913	-0.00110297
0.00119955	-0.00110256
0.00119998	-0.00110214
0.00120041	-0.00110173
0.00120084	-0.00110131
0.00120126	-0.00110088
0.00120169	-0.00110046
0.00120212	-0.00110003
0.00120254	-0.00109959
0.00120297	-0.00109916
0.00120339	-0.00109872
0.00120381	-0.00109828
0.00120424	-0.00109783
0.00120466	-0.00109738
0.00120508	-0.00109693
0.00120551	-0.00109647
0.00120593	-0.00109602
0.00120635	-0.00109556
0.00120677	-0.0010951
0.00120719	-0.00109464
0.00120761	-0.00109418
0.00120803	-0.0010937
0.00120845	-0.00109324
0.00120887	-0.00109277
0.00120929	-0.00109229
0.00120971	-0.00109182
0.00121013	-0.00109135
0.00121054	-0.00109087
0.00121096	-0.0010904
0.00121138	-0.00108992
0.0012118	-0.00108944
0.00121221	-0.00108896
0.00121263	-0.00108847
0.00121304	-0.00108798
0.00121346	-0.0010875
0.00121387	-0.00108701
0.00121428	-0.00108653
0.0012147	-0.00108604
0.00121511	-0.00108556
0.00121552	-0.00108506
0.00121594	-0.00108458
0.00121635	-0.0010841
0.00121676	-0.00108361
0.00121717	-0.00108312
0.00121758	-0.00108264
0.00121799	-0.00108215
0.0012184	-0.00108166
0.00121881	-0.00108117
0.00121922	-0.00108068
0.00121963	-0.0010802
0.00122004	-0.00107971
0.00122044	-0.00107923
0.00122085	-0.00107874
0.00122126	-0.00107826
0.00122166	-0.00107778
0.00122207	-0.0010773
0.00122248	-0.00107681
0.00122288	-0.00107634
0.00122329	-0.00107586
0.00122369	-0.00107539
0.00122409	-0.00107492
0.0012245	-0.00107445
0.0012249	-0.00107398
0.0012253	-0.00107351
0.00122571	-0.00107305
0.00122611	-0.00107258
0.00122651	-0.00107213
0.00122691	-0.00107166
0.00122731	-0.00107121
0.00122771	-0.00107076
0.00122811	-0.00107031
0.00122851	-0.00106986
0.00122891	-0.00106943
0.00122931	-0.00106899
0.00122971	-0.00106855
0.00123011	-0.00106813
0.00123051	-0.00106769
0.0012309	-0.00106727
0.0012313	-0.00106685
0.0012317	-0.00106643
0.00123209	-0.00106601
0.00123249	-0.00106561
0.00123289	-0.00106521
0.00123328	-0.00106481
0.00123368	-0.00106441
0.00123407	-0.00106401
0.00123446	-0.00106362
0.00123486	-0.00106324
0.00123525	-0.00106286
0.00123564	-0.00106248
0.00123604	-0.00106211
0.00123643	-0.00106174
0.00123682	-0.00106138
0.00123721	-0.00106103
0.0012376	-0.00106068
0.00123799	-0.00106034
0.00123838	-0.00106
0.00123877	-0.00105966
0.00123916	-0.00105933
0.00123955	-0.00105901
0.00123994	-0.00105869
0.00124033	-0.00105837
0.00124072	-0.00105806
0.00124111	-0.00105777
0.00124149	-0.00105748
0.00124188	-0.00105719
0.00124227	-0.00105691
0.00124265	-0.00105662
0.00124304	-0.00105635
0.00124343	-0.00105608
0.00124381	-0.00105583
0.0012442	-0.00105557
0.00124458	-0.00105533
0.00124497	-0.00105509
0.00124535	-0.00105486
0.00124573	-0.00105464
0.00124612	-0.00105441
0.0012465	-0.0010542
0.00124688	-0.00105399
0.00124726	-0.00105379
0.00124765	-0.00105359
0.00124803	-0.0010534
0.00124841	-0.00105322
0.00124879	-0.00105305
0.00124917	-0.00105288
0.00124955	-0.00105271
0.00124993	-0.00105256
0.00125031	-0.00105242
0.00125069	-0.00105229
0.00125107	-0.00105216
0.00125145	-0.00105204
0.00125183	-0.00105192
0.00125221	-0.00105181
0.00125258	-0.00105171
0.00125296	-0.00105162
0.00125334	-0.00105153
0.00125371	-0.00105145
0.00125409	-0.00105137
0.00125447	-0.0010513
0.00125484	-0.00105124
0.00125522	-0.00105119
0.00125559	-0.00105115
0.00125597	-0.00105112
0.00125634	-0.00105108
0.00125672	-0.00105107
0.00125709	-0.00105106
0.00125747	-0.00105106
0.00125784	-0.00105105
0.00125821	-0.00105107
0.00125859	-0.00105109
0.00125896	-0.00105111
0.00125933	-0.00105114
0.0012597	-0.00105118
0.00126007	-0.00105122
0.00126045	-0.00105128
0.00126082	-0.00105134
0.00126119	-0.00105141
0.00126156	-0.00105149
0.00126193	-0.00105157
0.0012623	-0.00105167
0.00126267	-0.00105176
0.00126304	-0.00105187
0.00126341	-0.00105198
0.00126378	-0.00105211
0.00126414	-0.00105223
0.00126451	-0.00105236
0.00126488	-0.00105252
0.00126525	-0.00105267
0.00126562	-0.00105282
0.00126598	-0.00105299
0.00126635	-0.00105316
0.00126672	-0.00105335
0.00126708	-0.00105354
0.00126745	-0.00105374
0.00126782	-0.00105393
0.00126818	-0.00105414
0.00126855	-0.00105435
0.00126891	-0.00105457
0.00126928	-0.0010548
0.00126964	-0.00105504
0.00127001	-0.00105528
0.00127037	-0.00105552
0.00127073	-0.00105578
0.0012711	-0.00105603
0.00127146	-0.0010563
0.00127182	-0.00105658
0.00127219	-0.00105686
0.00127255	-0.00105714
0.00127291	-0.00105743
0.00127327	-0.00105773
0.00127364	-0.00105804
0.001274	-0.00105835
0.00127436	-0.00105867
0.00127472	-0.00105899
0.00127508	-0.00105931
0.00127544	-0.00105966
0.0012758	-0.00106001
0.00127616	-0.00106035
0.00127652	-0.0010607
0.00127688	-0.00106105
0.00127724	-0.00106142
0.0012776	-0.00106178
0.00127796	-0.00106216
0.00127832	-0.00106254
0.00127868	-0.00106291
0.00127904	-0.00106329
0.0012794	-0.00106368
0.00127975	-0.00106407
0.00128011	-0.00106447
0.00128047	-0.00106488
0.00128083	-0.00106529
0.00128118	-0.0010657
0.00128154	-0.00106612
0.0012819	-0.00106654
0.00128225	-0.00106696
0.00128261	-0.00106739
0.00128297	-0.00106782
0.00128332	-0.00106826
0.00128368	-0.0010687
0.00128403	-0.00106914
0.00128439	-0.00106958
0.00128474	-0.00107002
0.0012851	-0.00107047
0.00128545	-0.00107091
0.00128581	-0.00107137
0.00128616	-0.00107183
0.00128652	-0.00107228
0.00128687	-0.00107274
0.00128723	-0.00107321
0.00128758	-0.00107368
0.00128793	-0.00107415
0.00128829	-0.00107463
0.00128864	-0.00107511
0.00128899	-0.00107558
0.00128934	-0.00107606
0.0012897	-0.00107654
0.00129005	-0.00107702
0.0012904	-0.0010775
0.00129075	-0.00107797
0.0012911	-0.00107846
0.00129145	-0.00107894
0.00129181	-0.00107942
0.00129216	-0.00107991
0.00129251	-0.0010804
0.00129286	-0.00108088
0.00129321	-0.00108136
0.00129356	-0.00108184
0.00129391	-0.00108233
0.00129426	-0.00108282
0.00129461	-0.00108331
0.00129496	-0.00108379
0.00129531	-0.00108428
0.00129566	-0.00108477
0.00129601	-0.00108525
0.00129636	-0.00108573
0.00129671	-0.00108621
0.00129705	-0.0010867
0.0012974	-0.00108718
0.00129775	-0.00108766
0.0012981	-0.00108814
0.00129845	-0.00108862
0.00129879	-0.0010891
0.00129914	-0.00108957
0.00129949	-0.00109004
0.00129984	-0.00109052
0.00130018	-0.00109099
0.00130053	-0.00109145
0.00130088	-0.00109192
0.00130123	-0.00109238
0.00130157	-0.00109284
0.00130192	-0.00109329
0.00130226	-0.00109374
0.00130261	-0.0010942
0.00130296	-0.00109464
0.0013033	-0.00109509
0.00130365	-0.00109553
0.00130399	-0.00109597
0.00130434	-0.00109641
0.00130468	-0.00109684
0.00130503	-0.00109727
0.00130537	-0.0010977
0.00130572	-0.00109812
0.00130606	-0.00109854
0.00130641	-0.00109896
0.00130675	-0.00109937
0.0013071	-0.00109977
0.00130744	-0.00110017
0.00130779	-0.00110056
0.00130813	-0.00110095
0.00130847	-0.00110134
0.00130882	-0.00110173
0.00130916	-0.00110211
0.0013095	-0.00110249
0.00130985	-0.00110286
0.00131019	-0.00110322
0.00131053	-0.00110358
0.00131088	-0.00110394
0.00131122	-0.00110429
0.00131156	-0.00110464
0.0013119	-0.00110498
0.00131225	-0.00110533
0.00131259	-0.00110565
0.00131293	-0.00110598
0.00131327	-0.0011063
0.00131361	-0.00110661
0.00131396	-0.00110692
0.0013143	-0.00110723
0.00131464	-0.00110752
0.00131498	-0.00110782
0.00131532	-0.0011081
0.00131566	-0.00110838
0.00131601	-0.00110865
0.00131635	-0.00110891
0.00131669	-0.00110918
0.00131703	-0.00110943
0.00131737	-0.00110969
0.00131771	-0.00110992
0.00131805	-0.00111016
0.00131839	-0.00111039
0.00131873	-0.00111062
0.00131907	-0.00111084
0.00131941	-0.00111106
0.00131975	-0.00111127
0.00132009	-0.00111146
0.00132043	-0.00111166
0.00132077	-0.00111185
0.00132111	-0.00111203
0.00132145	-0.00111221
0.00132179	-0.00111238
0.00132213	-0.00111254
0.00132247	-0.0011127
0.00132281	-0.00111285
0.00132315	-0.00111299
0.00132348	-0.00111313
0.00132382	-0.00111326
0.00132416	-0.00111339
0.0013245	-0.00111351
0.00132484	-0.00111363
0.00132518	-0.00111374
0.00132552	-0.00111385
0.00132586	-0.00111394
0.00132619	-0.00111402
0.00132653	-0.0011141
0.00132687	-0.00111417
0.00132721	-0.00111424
0.00132755	-0.00111431
0.00132788	-0.00111436
0.00132822	-0.00111441
0.00132856	-0.00111446
0.0013289	-0.00111451
0.00132924	-0.00111454
0.00132957	-0.00111457
0.00132991	-0.0011146
0.00133025	-0.00111461
0.00133059	-0.00111462
0.00133092	-0.00111463
0.00133126	-0.00111463
0.0013316	-0.00111462
0.00133194	-0.00111462
0.00133227	-0.0011146
0.00133261	-0.00111457
0.00133295	-0.00111454
0.00133328	-0.00111451
0.00133362	-0.00111448
0.00133396	-0.00111443
0.0013343	-0.00111439
0.00133463	-0.00111433
0.00133497	-0.00111427
0.00133531	-0.00111422
0.00133564	-0.00111416
0.00133598	-0.00111408
0.00133632	-0.001114
0.00133665	-0.00111392
0.00133699	-0.00111383
0.00133732	-0.00111374
0.00133766	-0.00111365
0.001338	-0.00111356
0.00133833	-0.00111345
0.00133867	-0.00111335
0.00133901	-0.00111325
0.00133934	-0.00111314
0.00133968	-0.00111303
0.00134002	-0.00111292
0.00134035	-0.00111279
0.00134069	-0.00111266
0.00134102	-0.00111254
0.00134136	-0.0011124
0.0013417	-0.00111227
0.00134203	-0.00111213
0.00134237	-0.00111199
0.0013427	-0.00111183
0.00134304	-0.00111169
0.00134337	-0.00111154
0.00134371	-0.00111139
0.00134405	-0.00111123
0.00134438	-0.00111108
0.00134472	-0.00111092
0.00134505	-0.00111075
0.00134539	-0.00111058
0.00134573	-0.00111042
0.00134606	-0.00111025
0.0013464	-0.00111008
0.00134673	-0.0011099
0.00134707	-0.00110972
0.0013474	-0.00110954
0.00134774	-0.00110936
0.00134807	-0.00110918
0.00134841	-0.001109
0.00134875	-0.00110882
0.00134908	-0.00110864
0.00134942	-0.00110846
0.00134975	-0.00110827
0.00135009	-0.00110809
0.00135042	-0.00110791
0.00135076	-0.00110772
0.00135109	-0.00110754
0.00135143	-0.00110735
0.00135176	-0.00110716
0.0013521	-0.00110698
0.00135244	-0.0011068
0.00135277	-0.00110661
0.00135311	-0.00110642
0.00135344	-0.00110624
0.00135378	-0.00110606
0.00135411	-0.00110587
0.00135445	-0.00110568
0.00135478	-0.0011055
0.00135512	-0.00110532
0.00135545	-0.00110513
0.00135579	-0.00110496
0.00135613	-0.00110478
0.00135646	-0.00110459
0.0013568	-0.00110441
0.00135713	-0.00110423
0.00135747	-0.00110406
0.0013578	-0.00110389
0.00135814	-0.00110371
0.00135847	-0.00110354
0.00135881	-0.00110337
0.00135914	-0.00110321
0.00135948	-0.00110305
0.00135981	-0.0011029
0.00136015	-0.00110273
0.00136049	-0.00110257
0.00136082	-0.00110241
0.00136116	-0.00110226
0.00136149	-0.00110211
0.00136183	-0.00110196
0.00136216	-0.00110181
0.0013625	-0.00110166
0.00136283	-0.00110152
0.00136317	-0.00110137
0.0013635	-0.00110124
0.00136384	-0.0011011
0.00136417	-0.00110098
0.00136451	-0.00110085
0.00136485	-0.00110072
0.00136518	-0.00110059
0.00136552	-0.00110048
0.00136585	-0.00110035
0.00136619	-0.00110024
0.00136652	-0.00110013
0.00136686	-0.00110002
0.00136719	-0.00109991
0.00136753	-0.00109981
0.00136786	-0.0010997
0.0013682	-0.0010996
0.00136854	-0.0010995
0.00136887	-0.00109942
0.00136921	-0.00109932
0.00136954	-0.00109923
0.00136988	-0.00109914
0.00137021	-0.00109906
0.00137055	-0.00109898
0.00137088	-0.0010989
0.00137122	-0.00109884
0.00137156	-0.00109877
0.00137189	-0.00109871
0.00137223	-0.00109864
0.00137256	-0.00109858
0.0013729	-0.00109851
0.00137323	-0.00109846
0.00137357	-0.00109841
0.0013739	-0.00109836
0.00137424	-0.00109831
0.00137458	-0.00109827
0.00137491	-0.00109823
0.00137525	-0.0010982
0.00137558	-0.00109816
0.00137592	-0.00109813
0.00137625	-0.00109809
0.00137659	-0.00109807
0.00137692	-0.00109804
0.00137726	-0.00109802
0.0013776	-0.001098
0.00137793	-0.00109798
0.00137827	-0.00109797
0.0013786	-0.00109795
0.00137894	-0.00109793
0.00137927	-0.00109792
0.00137961	-0.00109791
0.00137994	-0.00109791
0.00138028	-0.0010979
0.00138061	-0.0010979
0.00138095	-0.0010979
0.00138129	-0.0010979
0.00138162	-0.00109789
0.00138196	-0.00109791
0.00138229	-0.00109791
0.00138263	-0.00109792
0.00138296	-0.00109792
0.0013833	-0.00109793
0.00138363	-0.00109794
0.00138397	-0.00109795
0.0013843	-0.00109796
0.00138464	-0.00109796
0.00138498	-0.00109798
0.00138531	-0.00109798
0.00138565	-0.001098
0.00138598	-0.00109801
0.00138632	-0.00109802
0.00138665	-0.00109804
0.00138699	-0.00109805
0.00138732	-0.00109806
0.00138766	-0.00109807
0.00138799	-0.00109809
0.00138833	-0.00109811
0.00138866	-0.00109812
0.001389	-0.00109813
0.00138933	-0.00109814
0.00138967	-0.00109814
0.00139	-0.00109814
0.00139034	-0.00109814
0.00139067	-0.00109815
0.00139101	-0.00109815
0.00139134	-0.00109815
0.00139168	-0.00109816
0.00139201	-0.00109815
0.00139235	-0.00109815
0.00139268	-0.00109814
0.00139302	-0.00109814
0.00139335	-0.00109813
0.00139369	-0.00109812
0.00139402	-0.0010981
0.00139436	-0.00109809
0.00139469	-0.00109807
0.00139503	-0.00109804
0.00139536	-0.00109802
0.0013957	-0.001098
0.00139603	-0.00109797
0.00139637	-0.00109793
0.0013967	-0.00109789
0.00139703	-0.00109785
0.00139737	-0.0010978
0.0013977	-0.00109775
0.00139804	-0.00109769
0.00139837	-0.00109762
0.00139871	-0.00109756
0.00139904	-0.00109749
0.00139937	-0.00109742
0.00139971	-0.00109733
0.00140004	-0.00109724
0.00140038	-0.00109714
0.00140071	-0.00109705
0.00140105	-0.00109695
0.00140138	-0.00109684
0.00140171	-0.00109673
0.00140205	-0.00109662
0.00140238	-0.0010965
0.00140271	-0.00109637
0.00140305	-0.00109623
0.00140338	-0.00109609
0.00140372	-0.00109595
0.00140405	-0.00109579
0.00140438	-0.00109563
0.00140472	-0.00109546
0.00140505	-0.00109529
0.00140538	-0.00109511
0.00140572	-0.00109493
0.00140605	-0.00109474
0.00140638	-0.00109453
0.00140672	-0.00109433
0.00140705	-0.00109411
0.00140738	-0.00109389
0.00140772	-0.00109366
0.00140805	-0.00109342
0.00140838	-0.00109317
0.00140872	-0.00109292
0.00140905	-0.00109267
0.00140938	-0.00109239
0.00140971	-0.00109212
0.00141005	-0.00109183
0.00141038	-0.00109154
0.00141071	-0.00109124
0.00141105	-0.00109093
0.00141138	-0.0010906
0.00141171	-0.00109028
0.00141204	-0.00108994
0.00141238	-0.00108959
0.00141271	-0.00108924
0.00141304	-0.00108889
0.00141337	-0.00108852
0.0014137	-0.00108814
0.00141404	-0.00108775
0.00141437	-0.00108735
0.0014147	-0.00108695
0.00141503	-0.00108654
0.00141536	-0.00108613
0.0014157	-0.00108571
0.00141603	-0.00108528
0.00141636	-0.00108483
0.00141669	-0.00108437
0.00141702	-0.0010839
0.00141736	-0.00108342
0.00141769	-0.00108294
0.00141802	-0.00108245
0.00141835	-0.00108195
0.00141868	-0.00108144
0.00141901	-0.00108091
0.00141935	-0.00108038
0.00141968	-0.00107984
0.00142001	-0.0010793
0.00142034	-0.00107874
0.00142067	-0.00107817
0.001421	-0.00107759
0.00142133	-0.001077
0.00142166	-0.0010764
0.001422	-0.00107579
0.00142233	-0.00107518
0.00142266	-0.00107456
0.00142299	-0.00107392
0.00142332	-0.00107328
0.00142365	-0.00107263
0.00142398	-0.00107197
0.00142431	-0.0010713
0.00142464	-0.00107062
0.00142497	-0.00106992
0.0014253	-0.00106923
0.00142563	-0.00106852
0.00142596	-0.0010678
0.0014263	-0.00106708
0.00142663	-0.00106635
0.00142696	-0.00106561
0.00142729	-0.00106486
0.00142762	-0.0010641
0.00142795	-0.00106333
0.00142828	-0.00106255
0.00142861	-0.00106179
0.00142894	-0.001061
0.00142927	-0.0010602
0.0014296	-0.0010594
0.00142993	-0.00105857
0.00143026	-0.00105775
0.00143059	-0.00105691
0.00143092	-0.00105607
0.00143125	-0.00105522
0.00143158	-0.00105436
0.00143191	-0.0010535
0.00143224	-0.00105263
0.00143257	-0.00105175
0.0014329	-0.00105086
0.00143323	-0.00104995
0.00143356	-0.00104906
0.00143389	-0.00104815
0.00143422	-0.00104724
0.00143455	-0.00104631
0.00143488	-0.00104538
0.00143521	-0.00104446
0.00143554	-0.00104352
0.00143587	-0.00104257
0.0014362	-0.00104162
0.00143653	-0.00104066
0.00143686	-0.00103969
0.00143719	-0.00103872
0.00143752	-0.00103774
0.00143785	-0.00103675
0.00143818	-0.00103577
0.00143851	-0.00103477
0.00143884	-0.00103377
0.00143917	-0.00103276
0.0014395	-0.00103175
0.00143983	-0.00103073
0.00144016	-0.00102972
0.00144049	-0.00102869
0.00144082	-0.00102767
0.00144115	-0.00102664
0.00144148	-0.00102561
0.00144181	-0.00102458
0.00144214	-0.00102355
0.00144246	-0.0010225
0.00144279	-0.00102146
0.00144312	-0.00102041
0.00144345	-0.00101937
0.00144378	-0.00101831
0.00144411	-0.00101725
0.00144444	-0.00101619
0.00144477	-0.00101512
0.0014451	-0.00101406
0.00144543	-0.00101299
0.00144576	-0.00101193
0.00144609	-0.00101086
0.00144642	-0.00100979
0.00144675	-0.00100871
0.00144708	-0.00100764
0.00144741	-0.00100656
0.00144774	-0.00100548
0.00144807	-0.00100441
0.0014484	-0.00100333
0.00144873	-0.00100226
0.00144906	-0.00100119
0.00144939	-0.00100011
0.00144972	-0.000999033
0.00145005	-0.000997956
0.00145038	-0.00099688
0.00145071	-0.000995809
0.00145104	-0.000994729
0.00145137	-0.000993654
0.0014517	-0.000992575
0.00145203	-0.000991496
0.00145236	-0.00099043
0.00145269	-0.000989365
0.00145302	-0.000988298
0.00145335	-0.000987224
0.00145368	-0.00098616
0.00145401	-0.000985097
0.00145434	-0.00098403
0.00145467	-0.000982973
0.001455	-0.00098192
0.00145533	-0.000980866
0.00145566	-0.000979822
0.001456	-0.000978779
0.00145633	-0.000977744
0.00145666	-0.000976708
0.00145699	-0.000975667
0.00145732	-0.00097462
0.00145765	-0.000973593
0.00145798	-0.000972576
0.00145831	-0.000971562
0.00145864	-0.000970546
0.00145897	-0.000969542
0.0014593	-0.000968535
0.00145963	-0.000967529
0.00145996	-0.000966538
0.00146029	-0.000965548
0.00146062	-0.000964563
0.00146095	-0.000963578
0.00146129	-0.000962605
0.00146162	-0.000961636
0.00146195	-0.000960675
0.00146228	-0.000959723
0.00146261	-0.00095878
0.00146294	-0.000957834
0.00146327	-0.000956905
0.0014636	-0.000955973
0.00146393	-0.000955049
0.00146426	-0.000954127
0.00146459	-0.000953206
0.00146493	-0.000952297
0.00146526	-0.000951396
0.00146559	-0.000950504
0.00146592	-0.000949615
0.00146625	-0.00094874
0.00146658	-0.000947869
0.00146691	-0.000947004
0.00146724	-0.000946148
0.00146758	-0.000945299
0.00146791	-0.000944463
0.00146824	-0.000943636
0.00146857	-0.000942814
0.0014689	-0.000942004
0.00146923	-0.000941197
0.00146956	-0.000940403
0.00146989	-0.00093961
0.00147023	-0.000938823
0.00147056	-0.000938041
0.00147089	-0.000937277
0.00147122	-0.000936511
0.00147155	-0.000935761
0.00147188	-0.000935017
0.00147221	-0.000934284
0.00147255	-0.000933561
0.00147288	-0.000932833
0.00147321	-0.000932127
0.00147354	-0.000931434
0.00147387	-0.000930747
0.0014742	-0.000930071
0.00147454	-0.000929398
0.00147487	-0.000928735
0.0014752	-0.00092808
0.00147553	-0.00092744
0.00147586	-0.000926802
0.00147619	-0.000926172
0.00147652	-0.000925554
0.00147686	-0.000924933
0.00147719	-0.000924328
0.00147752	-0.000923742
0.00147785	-0.00092316
0.00147818	-0.000922596
0.00147851	-0.000922023
0.00147884	-0.000921474
0.00147918	-0.000920924
0.00147951	-0.000920385
0.00147984	-0.000919857
0.00148017	-0.000919334
0.0014805	-0.000918819
0.00148083	-0.000918323
0.00148116	-0.000917835
0.00148149	-0.000917353
0.00148183	-0.000916875
0.00148216	-0.00091641
0.00148249	-0.000915963
0.00148282	-0.000915515
0.00148315	-0.00091508
0.00148348	-0.000914653
0.00148381	-0.000914234
0.00148414	-0.000913829
0.00148447	-0.000913422
0.0014848	-0.000913034
0.00148514	-0.000912652
0.00148547	-0.000912271
0.0014858	-0.000911909
0.00148613	-0.00091155
0.00148646	-0.000911186
0.00148679	-0.000910837
0.00148712	-0.000910502
0.00148745	-0.00091018
0.00148778	-0.000909865
0.00148811	-0.000909557
0.00148844	-0.00090926
0.00148877	-0.000908956
0.0014891	-0.000908671
0.00148943	-0.000908388
0.00148976	-0.000908112
0.00149009	-0.00090784
0.00149042	-0.000907589
0.00149075	-0.000907346
0.00149108	-0.000907108
0.00149141	-0.000906868
0.00149174	-0.000906641
0.00149207	-0.000906416
0.0014924	-0.00090621
0.00149273	-0.000906005
0.00149306	-0.000905809
0.00149339	-0.000905619
0.00149371	-0.000905432
0.00149404	-0.000905254
0.00149437	-0.00090508
0.0014947	-0.00090491
0.00149503	-0.000904742
0.00149536	-0.000904587
0.00149569	-0.000904439
0.00149601	-0.000904299
0.00149634	-0.000904156
0.00149667	-0.000904019
0.001497	-0.000903903
0.00149733	-0.000903788
0.00149765	-0.000903676
0.00149798	-0.000903565
0.00149831	-0.000903462
0.00149864	-0.000903364
0.00149896	-0.000903274
0.00149929	-0.000903183
0.00149962	-0.000903099
0.00149994	-0.000903027
0.00150027	-0.000902954
0.0015006	-0.000902894
0.00150092	-0.000902827
0.00150125	-0.000902768
0.00150158	-0.000902712
0.0015019	-0.000902651
0.00150223	-0.000902593
0.00150255	-0.000902553
0.00150288	-0.000902518
0.00150321	-0.000902481
0.00150353	-0.000902447
0.00150386	-0.000902414
0.00150418	-0.000902384
0.00150451	-0.000902353
0.00150483	-0.000902323
0.00150515	-0.0009023
0.00150548	-0.000902283
0.0015058	-0.000902263
0.00150613	-0.000902247
0.00150645	-0.00090223
0.00150677	-0.000902223
0.0015071	-0.000902216
0.00150742	-0.000902211
0.00150774	-0.000902205
0.00150807	-0.0009022
0.00150839	-0.000902197
0.00150871	-0.000902195
0.00150904	-0.000902188
0.00150936	-0.000902188
0.00150968	-0.000902188
0.00151	-0.000902191
0.00151032	-0.000902184
0.00151064	-0.000902188
0.00151097	-0.000902187
0.00151129	-0.000902193
0.00151161	-0.000902203
0.00151193	-0.000902211
0.00151225	-0.000902212
0.00151257	-0.000902213
0.00151289	-0.000902207
0.00151321	-0.000902202
0.00151353	-0.000902206
0.00151385	-0.000902206
0.00151417	-0.000902212
0.00151449	-0.000902212
0.00151481	-0.000902203
0.00151512	-0.00090221
0.00151544	-0.000902203
0.00151576	-0.000902196
0.00151608	-0.000902185
0.0015164	-0.000902176
0.00151671	-0.00090217
0.00151703	-0.000902161
0.00151735	-0.000902151
0.00151767	-0.000902137
0.00151798	-0.00090212
0.0015183	-0.000902098
0.00151861	-0.000902074
0.00151893	-0.000902053
0.00151925	-0.000902023
0.00151956	-0.000901992
0.00151988	-0.000901955
0.00152019	-0.000901921
0.00152051	-0.000901892
0.00152082	-0.000901854
0.00152114	-0.000901806
0.00152145	-0.000901761
0.00152176	-0.000901704
0.00152208	-0.000901661
0.00152239	-0.0009016
0.0015227	-0.000901541
0.00152302	-0.000901479
0.00152333	-0.000901407
0.00152364	-0.000901334
0.00152395	-0.000901249
0.00152426	-0.000901157
0.00152458	-0.00090107
0.00152489	-0.000900976
0.0015252	-0.000900878
0.00152551	-0.000900781
0.00152582	-0.000900683
0.00152613	-0.000900579
0.00152644	-0.000900475
0.00152675	-0.000900378
0.00152706	-0.000900259
0.00152737	-0.000900133
0.00152768	-0.00090001
0.00152799	-0.000899876
0.00152829	-0.000899738
0.0015286	-0.000899592
0.00152891	-0.000899453
0.00152922	-0.000899298
0.00152953	-0.000899135
0.00152983	-0.000898976
0.00153014	-0.000898798
0.00153045	-0.000898624
0.00153075	-0.000898447
0.00153106	-0.000898255
0.00153136	-0.000898049
0.00153167	-0.000897852
0.00153197	-0.000897641
0.00153228	-0.000897438
0.00153258	-0.000897228
0.00153289	-0.000897005
0.00153319	-0.000896783
0.0015335	-0.000896551
0.0015338	-0.000896314
0.0015341	-0.000896068
0.00153441	-0.000895821
0.00153471	-0.000895567
0.00153501	-0.000895304
0.00153531	-0.000895034
0.00153561	-0.000894765
0.00153592	-0.000894489
0.00153622	-0.000894207
0.00153652	-0.00089392
0.00153682	-0.000893615
0.00153712	-0.000893311
0.00153742	-0.000893013
0.00153772	-0.000892699
0.00153802	-0.00089238
0.00153832	-0.000892054
0.00153862	-0.000891709
0.00153891	-0.00089137
0.00153921	-0.000891013
0.00153951	-0.000890657
0.00153981	-0.000890293
0.00154011	-0.000889925
0.0015404	-0.000889548
0.0015407	-0.000889169
0.001541	-0.000888787
0.00154129	-0.000888388
0.00154159	-0.000887985
0.00154188	-0.000887578
0.00154218	-0.000887165
0.00154248	-0.000886737
0.00154277	-0.000886301
0.00154306	-0.000885858
0.00154336	-0.000885413
0.00154365	-0.000884963
0.00154395	-0.000884507
0.00154424	-0.000884038
0.00154453	-0.000883565
0.00154483	-0.000883092
0.00154512	-0.000882601
0.00154541	-0.000882105
0.0015457	-0.000881603
0.00154599	-0.000881093
0.00154629	-0.000880577
0.00154658	-0.000880051
0.00154687	-0.000879522
0.00154716	-0.000878978
0.00154745	-0.000878432
0.00154774	-0.00087788
0.00154803	-0.000877314
0.00154832	-0.000876748
0.00154861	-0.000876169
0.0015489	-0.000875587
0.00154918	-0.000875001
0.00154947	-0.000874408
0.00154976	-0.000873805
0.00155005	-0.000873192
0.00155033	-0.00087257
0.00155062	-0.000871939
0.00155091	-0.000871304
0.00155119	-0.00087066
0.00155148	-0.000870005
0.00155177	-0.000869346
0.00155205	-0.000868674
0.00155234	-0.000868
0.00155262	-0.000867311
0.00155291	-0.00086662
0.00155319	-0.000865917
0.00155348	-0.000865213
0.00155376	-0.000864502
0.00155404	-0.00086378
0.00155433	-0.000863053
0.00155461	-0.000862311
0.00155489	-0.000861563
0.00155517	-0.000860807
0.00155546	-0.000860049
0.00155574	-0.000859278
0.00155602	-0.000858505
0.0015563	-0.000857725
0.00155658	-0.00085694
0.00155686	-0.000856139
0.00155714	-0.000855342
0.00155742	-0.000854531
0.0015577	-0.00085371
[truncated: 243,197+ more rows]

## Sheet: Q649L
I/Imax	var/Imax (pA)
0.000893357	-0.000268386
0.000893406	-0.0002683
0.000893504	-0.000268122
0.00089365	-0.000267868
0.000893846	-0.000267521
0.00089409	-0.000267069
0.000894383	-0.000266544
0.000894725	-0.000265927
0.000895115	-0.000265205
0.000895553	-0.00026441
0.000896041	-0.000263525
0.000896576	-0.000262558
0.00089716	-0.000261499
0.000897791	-0.000260357
0.000898471	-0.000259115
0.000899198	-0.000257762
0.000899974	-0.000256355
0.000900796	-0.000254849
0.000901666	-0.000253263
0.000902583	-0.000251597
0.000903547	-0.000249853
0.000904558	-0.00024803
0.000905615	-0.000246121
0.000906719	-0.000244125
0.000907869	-0.00024202
0.000909064	-0.000239846
0.000910305	-0.000237577
0.000911592	-0.000235225
0.000912923	-0.000232814
0.0009143	-0.000230321
0.000915721	-0.000227754
0.000917186	-0.000225099
0.000918695	-0.000222389
0.000920248	-0.000219572
0.000921844	-0.00021668
0.000923483	-0.000213707
0.000925165	-0.000210668
0.000926889	-0.000207559
0.000928655	-0.000204382
0.000930463	-0.000201124
0.000932312	-0.000197798
0.000934202	-0.000194406
0.000936133	-0.000190923
0.000938104	-0.000187389
0.000940114	-0.000183788
0.000942164	-0.000180106
0.000944253	-0.000176349
0.000946381	-0.000172534
0.000948546	-0.000168647
0.00095075	-0.000164705
0.00095299	-0.0001607
0.000955268	-0.000156623
0.000957582	-0.000152489
0.000959932	-0.000148294
0.000962318	-0.000144015
0.000964739	-0.000139703
0.000967194	-0.000135335
0.000969684	-0.000130892
0.000972207	-0.000126386
0.000974764	-0.000121829
0.000977354	-0.000117226
0.000979976	-0.000112557
0.000982629	-0.000107836
0.000985315	-0.000103078
0.000988031	-9.82726e-05
0.000990777	-9.34048e-05
0.000993554	-8.84869e-05
0.00099636	-8.35273e-05
0.000999195	-7.85004e-05
0.00100206	-7.34453e-05
0.00100495	-6.83425e-05
0.00100787	-6.31815e-05
0.00101081	-5.79789e-05
0.00101379	-5.27481e-05
0.00101678	-4.74634e-05
0.00101981	-4.21475e-05
0.00102286	-3.67671e-05
0.00102593	-3.13795e-05
0.00102903	-2.59517e-05
0.00103215	-2.04856e-05
0.00103529	-1.49961e-05
0.00103845	-9.44694e-06
0.00104164	-3.86489e-06
0.00104485	1.74529e-06
0.00104808	7.40422e-06
0.00105133	1.30806e-05
0.0010546	1.88074e-05
0.00105789	2.45652e-05
0.0010612	3.03332e-05
0.00106452	3.61365e-05
0.00106787	4.19702e-05
0.00107123	4.78367e-05
0.0010746	5.37364e-05
0.001078	5.96352e-05
0.00108141	6.55605e-05
0.00108483	7.15087e-05
0.00108827	7.74943e-05
0.00109173	8.34826e-05
0.0010952	8.94979e-05
0.00109868	9.5535e-05
0.00110217	0.000101605
0.00110568	0.000107702
0.0011092	0.000113812
0.00111273	0.000119942
0.00111627	0.000126086
0.00111982	0.000132238
0.00112338	0.000138397
0.00112695	0.00014459
0.00113053	0.000150777
0.00113412	0.000157009
0.00113772	0.000163238
0.00114132	0.000169478
0.00114493	0.00017572
0.00114855	0.000181973
0.00115218	0.000188227
0.00115581	0.000194507
0.00115944	0.000200793
0.00116308	0.000207112
0.00116673	0.000213421
0.00117038	0.000219728
0.00117403	0.000226069
0.00117769	0.000232416
0.00118135	0.000238764
0.00118502	0.000245117
0.00118868	0.000251466
0.00119235	0.000257821
0.00119602	0.000264186
0.00119969	0.000270547
0.00120336	0.00027691
0.00120703	0.000283289
0.0012107	0.000289645
0.00121437	0.000296015
0.00121804	0.000302405
0.00122171	0.000308784
0.00122538	0.000315164
0.00122904	0.000321543
0.00123271	0.000327899
0.00123637	0.000334284
0.00124003	0.000340659
0.00124368	0.000347037
0.00124734	0.000353411
0.00125099	0.000359782
0.00125463	0.00036614
0.00125827	0.000372497
0.00126191	0.000378873
0.00126554	0.000385231
0.00126917	0.000391603
0.00127279	0.000397937
0.0012764	0.00040428
0.00128001	0.000410631
0.00128362	0.000416976
0.00128722	0.000423324
0.00129081	0.000429652
0.00129439	0.000435965
0.00129797	0.000442286
0.00130154	0.000448604
0.0013051	0.000454901
0.00130865	0.000461187
0.0013122	0.000467475
0.00131574	0.000473743
0.00131927	0.000480021
0.00132279	0.000486275
0.0013263	0.00049252
0.00132981	0.000498761
0.0013333	0.000504997
0.00133679	0.00051122
0.00134027	0.000517432
0.00134373	0.000523631
0.00134719	0.000529822
0.00135064	0.000535996
0.00135407	0.000542169
0.0013575	0.000548326
0.00136092	0.000554481
0.00136433	0.000560606
0.00136772	0.000566733
0.00137111	0.000572853
0.00137448	0.000578939
0.00137784	0.000585016
0.0013812	0.000591093
0.00138454	0.000597138
0.00138787	0.000603178
0.00139119	0.000609203
0.00139449	0.000615222
0.00139779	0.000621217
0.00140107	0.000627189
0.00140434	0.000633155
0.00140761	0.000639083
0.00141085	0.000645009
0.00141409	0.00065093
0.00141732	0.000656815
0.00142053	0.000662672
0.00142373	0.000668542
0.00142692	0.000674368
0.00143009	0.000680184
0.00143326	0.000685984
0.00143641	0.00069176
0.00143955	0.000697518
0.00144267	0.000703265
0.00144579	0.000708986
0.00144889	0.000714709
0.00145198	0.000720393
0.00145506	0.000726053
0.00145812	0.000731694
0.00146118	0.000737323
0.00146421	0.000742933
0.00146724	0.000748521
0.00147026	0.000754064
0.00147326	0.000759592
0.00147625	0.000765102
0.00147922	0.000770586
0.00148219	0.000776031
0.00148514	0.000781456
0.00148808	0.000786866
0.00149101	0.000792252
0.00149392	0.000797616
0.00149682	0.000802937
0.00149971	0.000808244
0.00150259	0.000813504
0.00150545	0.000818735
0.0015083	0.000823955
0.00151114	0.000829129
0.00151397	0.000834284
0.00151678	0.000839427
0.00151959	0.000844533
0.00152238	0.00084961
0.00152515	0.000854643
0.00152792	0.00085966
0.00153067	0.000864637
0.00153342	0.000869584
0.00153614	0.000874493
0.00153886	0.000879387
0.00154157	0.000884234
0.00154426	0.00088904
0.00154694	0.000893828
0.00154961	0.000898583
0.00155227	0.000903304
0.00155492	0.000907996
0.00155755	0.000912654
0.00156017	0.000917286
0.00156278	0.000921861
0.00156538	0.000926403
0.00156797	0.00093091
0.00157055	0.000935396
0.00157311	0.000939845
0.00157567	0.000944247
0.00157821	0.000948592
0.00158074	0.000952907
0.00158327	0.000957176
0.00158578	0.000961417
0.00158827	0.000965618
0.00159076	0.000969796
0.00159324	0.000973916
0.00159571	0.000978002
0.00159816	0.000982047
0.00160061	0.000986058
0.00160304	0.000990029
0.00160547	0.000993947
0.00160788	0.000997835
0.00161028	0.00100168
0.00161268	0.00100549
0.00161506	0.00100923
0.00161743	0.00101294
0.00161979	0.00101662
0.00162215	0.00102023
0.00162449	0.00102382
0.00162682	0.00102734
0.00162914	0.00103083
0.00163146	0.00103427
0.00163376	0.00103768
0.00163606	0.00104104
0.00163834	0.00104434
0.00164062	0.00104762
0.00164288	0.00105084
0.00164514	0.00105402
0.00164739	0.00105715
0.00164963	0.00106023
0.00165186	0.00106328
0.00165408	0.00106627
0.00165629	0.00106923
0.00165849	0.00107212
0.00166068	0.00107498
0.00166287	0.0010778
0.00166505	0.00108057
0.00166721	0.00108328
0.00166937	0.00108594
0.00167153	0.00108856
0.00167367	0.00109114
0.0016758	0.00109365
0.00167793	0.00109613
0.00168005	0.00109856
0.00168216	0.00110096
0.00168426	0.0011033
0.00168636	0.00110559
0.00168844	0.00110783
0.00169052	0.00111003
0.0016926	0.00111219
0.00169466	0.00111428
0.00169672	0.00111633
0.00169877	0.00111835
0.00170081	0.00112031
0.00170284	0.00112221
0.00170487	0.00112409
0.00170689	0.0011259
0.0017089	0.00112769
0.00171091	0.00112941
0.00171291	0.00113107
0.0017149	0.00113271
0.00171688	0.00113428
0.00171886	0.00113581
0.00172083	0.00113731
0.0017228	0.00113877
0.00172475	0.00114019
0.00172671	0.00114154
0.00172865	0.00114287
0.00173059	0.00114413
0.00173252	0.00114534
0.00173445	0.00114652
0.00173637	0.00114764
0.00173828	0.00114875
0.00174019	0.00114978
0.00174209	0.00115078
0.00174399	0.00115174
0.00174588	0.00115263
0.00174776	0.00115351
0.00174964	0.00115433
0.00175151	0.00115511
0.00175338	0.00115586
0.00175524	0.00115655
0.0017571	0.00115719
0.00175895	0.00115782
0.00176079	0.0011584
0.00176263	0.00115895
0.00176446	0.00115943
0.00176629	0.0011599
0.00176812	0.00116031
0.00176993	0.00116069
0.00177175	0.00116103
0.00177356	0.00116135
0.00177536	0.00116162
0.00177716	0.00116184
0.00177895	0.00116203
0.00178074	0.00116219
0.00178252	0.00116232
0.0017843	0.00116241
0.00178608	0.00116246
0.00178784	0.00116246
0.00178961	0.00116245
0.00179137	0.00116241
0.00179313	0.00116233
0.00179488	0.00116221
0.00179662	0.00116206
0.00179837	0.0011619
0.00180011	0.00116169
0.00180184	0.00116145
0.00180357	0.00116119
0.0018053	0.0011609
0.00180702	0.00116057
0.00180873	0.00116023
0.00181045	0.00115987
0.00181216	0.00115947
0.00181386	0.00115906
0.00181556	0.00115863
0.00181726	0.00115816
0.00181896	0.00115767
0.00182065	0.00115715
0.00182233	0.00115661
0.00182401	0.00115606
0.00182569	0.00115549
0.00182737	0.0011549
0.00182904	0.00115428
0.00183071	0.00115364
0.00183237	0.00115298
0.00183403	0.0011523
0.00183569	0.00115161
0.00183734	0.00115092
0.00183899	0.00115021
0.00184064	0.00114947
0.00184228	0.00114871
0.00184392	0.00114795
0.00184556	0.00114718
0.00184719	0.00114641
0.00184882	0.00114561
0.00185045	0.00114481
0.00185207	0.001144
0.0018537	0.00114317
0.00185531	0.00114234
0.00185693	0.00114149
0.00185854	0.00114065
0.00186015	0.0011398
0.00186176	0.00113894
0.00186336	0.00113809
0.00186496	0.00113722
0.00186656	0.00113636
0.00186815	0.00113548
0.00186975	0.00113459
0.00187133	0.00113373
0.00187292	0.00113286
0.00187451	0.001132
0.00187609	0.00113114
0.00187767	0.00113027
0.00187924	0.00112943
0.00188081	0.0011286
0.00188239	0.00112775
0.00188395	0.00112689
0.00188552	0.00112606
0.00188708	0.00112523
0.00188864	0.0011244
0.0018902	0.00112357
0.00189176	0.00112279
0.00189331	0.001122
0.00189486	0.00112121
0.00189641	0.00112045
0.00189796	0.0011197
0.0018995	0.00111894
0.00190105	0.0011182
0.00190259	0.00111747
0.00190412	0.00111677
0.00190566	0.00111608
0.00190719	0.00111541
0.00190872	0.00111474
0.00191025	0.00111413
0.00191178	0.00111352
0.0019133	0.00111293
0.00191482	0.00111234
0.00191634	0.00111176
0.00191786	0.00111121
0.00191938	0.0011107
0.00192089	0.00111021
0.0019224	0.00110972
0.00192391	0.00110927
0.00192542	0.00110883
0.00192693	0.00110841
0.00192843	0.00110803
0.00192993	0.00110765
0.00193143	0.00110732
0.00193293	0.00110699
0.00193443	0.0011067
0.00193592	0.00110643
0.00193742	0.00110619
0.00193891	0.00110599
0.00194039	0.00110583
0.00194188	0.00110568
0.00194337	0.00110557
0.00194485	0.00110548
0.00194633	0.0011054
0.00194781	0.00110537
0.00194929	0.00110537
0.00195076	0.0011054
0.00195224	0.00110545
0.00195371	0.00110554
0.00195518	0.00110566
0.00195665	0.00110582
0.00195811	0.00110599
0.00195958	0.0011062
0.00196104	0.00110645
0.0019625	0.00110673
0.00196396	0.00110704
0.00196542	0.00110738
0.00196688	0.00110774
0.00196833	0.00110815
0.00196978	0.00110858
0.00197123	0.00110905
0.00197268	0.00110956
0.00197413	0.00111011
0.00197558	0.00111069
0.00197702	0.0011113
0.00197846	0.00111194
0.0019799	0.0011126
0.00198134	0.0011133
0.00198278	0.00111403
0.00198422	0.00111479
0.00198565	0.00111559
0.00198708	0.00111643
0.00198851	0.00111729
0.00198994	0.00111819
0.00199137	0.00111911
0.00199279	0.00112008
0.00199422	0.00112107
0.00199564	0.00112209
0.00199706	0.00112313
0.00199848	0.00112422
0.0019999	0.00112534
0.00200131	0.00112648
0.00200272	0.00112765
0.00200414	0.00112886
0.00200555	0.00113008
0.00200696	0.00113136
0.00200836	0.00113264
0.00200977	0.00113395
0.00201117	0.00113529
0.00201257	0.00113664
0.00201397	0.00113807
0.00201537	0.0011395
0.00201677	0.00114095
0.00201816	0.00114243
0.00201955	0.00114394
0.00202095	0.00114544
0.00202234	0.001147
0.00202372	0.00114857
0.00202511	0.00115017
0.00202649	0.00115177
0.00202788	0.0011534
0.00202926	0.00115505
0.00203064	0.00115672
0.00203201	0.00115841
0.00203339	0.00116014
0.00203476	0.00116188
0.00203613	0.00116363
0.0020375	0.00116542
0.00203887	0.0011672
0.00204024	0.001169
0.0020416	0.0011708
0.00204297	0.00117263
0.00204433	0.0011745
0.00204569	0.00117637
0.00204704	0.00117824
0.0020484	0.00118013
0.00204975	0.00118202
0.0020511	0.00118392
0.00205245	0.00118584
0.0020538	0.00118775
0.00205515	0.00118969
0.00205649	0.00119163
0.00205784	0.00119358
0.00205918	0.00119554
0.00206051	0.0011975
0.00206185	0.00119945
0.00206319	0.00120143
0.00206452	0.00120339
0.00206585	0.00120536
0.00206718	0.00120734
0.0020685	0.00120931
0.00206983	0.00121128
0.00207115	0.00121325
0.00207247	0.0012152
0.00207379	0.00121716
0.00207511	0.00121912
0.00207642	0.00122109
0.00207774	0.00122304
0.00207905	0.00122501
0.00208036	0.00122696
0.00208166	0.0012289
0.00208297	0.00123082
0.00208427	0.00123275
0.00208557	0.00123467
0.00208687	0.0012366
0.00208817	0.00123848
0.00208946	0.00124036
0.00209075	0.00124222
0.00209204	0.00124407
0.00209333	0.00124592
0.00209462	0.00124776
0.0020959	0.00124955
0.00209718	0.00125135
0.00209846	0.00125316
0.00209974	0.00125494
0.00210101	0.00125668
0.00210229	0.00125842
0.00210356	0.00126012
0.00210482	0.00126182
0.00210609	0.00126349
0.00210735	0.00126516
0.00210862	0.0012668
0.00210988	0.00126841
0.00211113	0.00127001
0.00211239	0.00127157
0.00211364	0.00127315
0.00211489	0.00127468
0.00211614	0.00127619
0.00211739	0.00127767
0.00211863	0.00127914
0.00211987	0.00128059
0.00212111	0.001282
0.00212235	0.0012834
0.00212358	0.00128476
0.00212481	0.00128611
0.00212604	0.00128741
0.00212727	0.0012887
0.0021285	0.00128997
0.00212972	0.00129121
0.00213094	0.00129242
0.00213216	0.0012936
0.00213337	0.00129475
0.00213459	0.00129588
0.0021358	0.00129697
0.00213701	0.00129802
0.00213821	0.00129906
0.00213942	0.00130008
0.00214062	0.00130106
0.00214182	0.00130203
0.00214302	0.00130295
0.00214421	0.00130384
0.0021454	0.00130471
0.00214659	0.00130555
0.00214778	0.00130636
0.00214896	0.00130716
0.00215015	0.00130792
0.00215132	0.00130866
0.0021525	0.00130936
0.00215368	0.00131005
0.00215485	0.00131069
0.00215602	0.00131131
0.00215719	0.0013119
0.00215835	0.00131246
0.00215952	0.00131299
0.00216068	0.0013135
0.00216183	0.00131397
0.00216299	0.00131441
0.00216414	0.00131485
0.00216529	0.00131524
0.00216644	0.00131562
0.00216758	0.00131597
0.00216873	0.00131628
0.00216987	0.00131657
0.00217101	0.00131685
0.00217214	0.00131709
0.00217327	0.00131731
0.00217441	0.00131751
0.00217553	0.0013177
0.00217666	0.00131786
0.00217778	0.00131799
0.0021789	0.00131808
0.00218002	0.00131816
0.00218114	0.00131822
0.00218225	0.00131825
0.00218336	0.00131827
0.00218447	0.00131827
0.00218557	0.00131824
0.00218668	0.00131819
0.00218778	0.00131814
0.00218888	0.00131806
0.00218997	0.00131797
0.00219107	0.00131786
0.00219216	0.00131772
0.00219325	0.00131757
0.00219433	0.0013174
0.00219542	0.0013172
0.0021965	0.001317
0.00219758	0.00131677
0.00219865	0.00131653
0.00219973	0.00131627
0.0022008	0.001316
0.00220187	0.00131571
0.00220293	0.00131542
0.002204	0.00131514
0.00220506	0.00131483
0.00220612	0.0013145
0.00220717	0.00131418
0.00220823	0.00131382
0.00220928	0.00131347
0.00221033	0.00131312
0.00221138	0.00131274
0.00221242	0.00131237
0.00221347	0.00131198
0.00221451	0.00131158
0.00221554	0.00131118
0.00221658	0.00131076
0.00221761	0.00131035
0.00221864	0.00130993
0.00221967	0.0013095
0.0022207	0.00130908
0.00222172	0.00130866
0.00222274	0.00130821
0.00222376	0.0013078
0.00222478	0.00130737
0.00222579	0.00130692
0.00222681	0.00130647
0.00222782	0.00130603
0.00222883	0.00130557
0.00222983	0.00130512
0.00223083	0.00130467
0.00223184	0.00130422
0.00223283	0.00130378
0.00223383	0.00130334
0.00223483	0.00130291
0.00223582	0.00130248
0.00223681	0.00130204
0.0022378	0.00130161
0.00223878	0.00130116
0.00223976	0.00130073
0.00224075	0.0013003
0.00224173	0.00129987
0.0022427	0.00129946
0.00224368	0.00129907
0.00224465	0.00129866
0.00224562	0.00129828
0.00224659	0.0012979
0.00224756	0.00129751
0.00224852	0.00129714
0.00224948	0.00129677
0.00225044	0.00129641
0.0022514	0.00129604
0.00225236	0.00129568
0.00225331	0.00129535
0.00225427	0.00129503
0.00225522	0.00129472
0.00225616	0.00129441
0.00225711	0.00129411
0.00225806	0.0012938
0.002259	0.0012935
0.00225994	0.00129321
0.00226088	0.00129293
0.00226181	0.00129267
0.00226275	0.00129241
0.00226368	0.00129214
0.00226461	0.0012919
0.00226554	0.0012917
0.00226647	0.00129146
0.0022674	0.00129125
0.00226832	0.00129106
0.00226924	0.00129087
0.00227016	0.00129069
0.00227108	0.00129051
0.002272	0.00129035
0.00227291	0.00129022
0.00227382	0.00129007
0.00227474	0.00128994
0.00227565	0.00128981
0.00227655	0.00128968
0.00227746	0.00128958
0.00227836	0.00128951
0.00227927	0.00128942
0.00228017	0.00128935
0.00228107	0.00128929
0.00228197	0.00128925
0.00228286	0.00128921
0.00228376	0.00128918
0.00228465	0.00128917
0.00228554	0.00128916
0.00228643	0.00128915
0.00228732	0.00128914
0.00228821	0.00128914
0.00228909	0.00128917
0.00228997	0.0012892
0.00229086	0.00128923
0.00229174	0.00128925
0.00229262	0.0012893
0.0022935	0.00128937
0.00229437	0.00128943
0.00229525	0.0012895
0.00229612	0.00128958
0.00229699	0.00128967
0.00229786	0.00128979
0.00229873	0.0012899
0.0022996	0.00129
0.00230047	0.0012901
0.00230133	0.00129022
0.0023022	0.00129035
0.00230306	0.00129048
0.00230392	0.00129062
0.00230478	0.00129077
0.00230564	0.00129093
0.00230649	0.00129108
0.00230735	0.00129126
0.00230821	0.00129141
0.00230906	0.00129158
0.00230991	0.00129177
0.00231076	0.00129196
0.00231161	0.00129216
0.00231246	0.00129236
0.00231331	0.00129257
0.00231415	0.00129278
0.002315	0.00129297
0.00231584	0.00129316
0.00231669	0.00129336
0.00231753	0.00129359
0.00231837	0.00129379
0.00231921	0.00129401
0.00232005	0.00129424
0.00232089	0.00129445
0.00232172	0.00129469
0.00232256	0.00129491
0.00232339	0.00129514
0.00232422	0.00129535
0.00232506	0.00129558
0.00232589	0.0012958
0.00232672	0.00129603
0.00232755	0.00129627
0.00232838	0.00129651
0.0023292	0.00129672
0.00233003	0.00129695
0.00233086	0.00129719
0.00233168	0.00129741
0.0023325	0.00129764
0.00233333	0.00129788
0.00233415	0.00129811
0.00233497	0.00129835
0.00233579	0.00129858
0.00233661	0.00129882
0.00233743	0.00129904
0.00233825	0.00129928
0.00233906	0.0012995
0.00233988	0.00129972
0.00234069	0.00129994
0.00234151	0.00130015
0.00234232	0.00130037
0.00234313	0.00130059
0.00234395	0.00130081
0.00234476	0.00130103
0.00234557	0.00130124
0.00234638	0.00130145
0.00234719	0.00130168
0.002348	0.00130186
0.0023488	0.00130207
0.00234961	0.00130226
0.00235042	0.00130245
0.00235122	0.00130263
0.00235203	0.0013028
0.00235283	0.00130298
0.00235363	0.00130317
0.00235444	0.00130332
0.00235524	0.00130349
0.00235604	0.00130366
0.00235684	0.00130381
0.00235764	0.00130399
0.00235844	0.00130416
0.00235924	0.0013043
0.00236004	0.00130445
0.00236084	0.00130461
0.00236164	0.00130476
0.00236244	0.00130491
0.00236323	0.00130503
0.00236403	0.00130516
0.00236482	0.00130528
0.00236562	0.00130539
0.00236641	0.00130552
0.00236721	0.00130562
0.002368	0.00130573
0.00236879	0.00130582
0.00236959	0.00130593
0.00237038	0.00130601
0.00237117	0.00130608
0.00237196	0.00130618
0.00237275	0.00130627
0.00237354	0.00130635
0.00237433	0.00130642
0.00237512	0.00130647
0.00237591	0.00130653
0.0023767	0.00130657
0.00237749	0.00130662
0.00237827	0.00130667
0.00237906	0.00130669
0.00237985	0.0013067
0.00238064	0.00130672
0.00238142	0.00130672
0.00238221	0.00130673
0.00238299	0.00130675
0.00238378	0.00130676
0.00238456	0.00130675
0.00238535	0.00130674
0.00238613	0.00130672
0.00238692	0.00130669
0.0023877	0.00130666
0.00238848	0.00130663
0.00238926	0.00130658
0.00239005	0.00130652
0.00239083	0.00130647
0.00239161	0.00130643
0.00239239	0.00130636
0.00239317	0.0013063
0.00239395	0.00130622
0.00239474	0.00130613
0.00239552	0.00130605
0.0023963	0.00130597
0.00239708	0.0013059
0.00239786	0.00130576
0.00239863	0.00130564
0.00239941	0.00130551
0.00240019	0.00130538
0.00240097	0.00130526
0.00240175	0.0013051
0.00240253	0.00130494
0.00240331	0.00130475
0.00240408	0.00130459
0.00240486	0.00130442
0.00240564	0.00130423
0.00240641	0.00130403
0.00240719	0.00130382
0.00240797	0.00130361
0.00240874	0.0013034
0.00240952	0.00130316
0.0024103	0.00130293
0.00241107	0.00130269
0.00241185	0.00130244
0.00241262	0.00130218
0.0024134	0.0013019
0.00241417	0.0013016
0.00241495	0.00130133
0.00241572	0.00130104
0.0024165	0.00130073
0.00241727	0.0013004
0.00241804	0.00130006
0.00241882	0.00129971
0.00241959	0.00129935
0.00242036	0.00129899
0.00242114	0.00129859
0.00242191	0.00129821
0.00242268	0.00129783
0.00242346	0.00129742
0.00242423	0.001297
0.002425	0.00129657
0.00242577	0.00129614
0.00242655	0.0012957
0.00242732	0.00129523
0.00242809	0.00129474
0.00242886	0.00129425
0.00242963	0.00129373
0.0024304	0.00129322
0.00243117	0.00129268
0.00243195	0.00129212
0.00243272	0.00129157
0.00243349	0.00129102
0.00243426	0.00129044
0.00243503	0.00128985
0.0024358	0.00128923
0.00243657	0.00128861
0.00243734	0.00128797
0.00243811	0.00128732
0.00243888	0.00128663
0.00243965	0.00128594
0.00244041	0.00128522
0.00244118	0.00128451
0.00244195	0.00128378
0.00244272	0.00128304
0.00244349	0.00128226
0.00244426	0.00128146
0.00244503	0.00128064
0.00244579	0.00127982
0.00244656	0.00127899
0.00244733	0.00127815
0.0024481	0.00127727
0.00244887	0.0012764
0.00244963	0.00127548
0.0024504	0.00127456
0.00245117	0.00127362
0.00245193	0.00127265
0.0024527	0.00127167
0.00245347	0.00127068
0.00245423	0.00126968
0.002455	0.00126866
0.00245577	0.0012676
0.00245653	0.00126652
0.0024573	0.00126543
0.00245806	0.00126432
0.00245883	0.00126321
0.00245959	0.00126207
0.00246036	0.0012609
0.00246112	0.0012597
0.00246189	0.00125849
0.00246265	0.00125725
0.00246342	0.00125601
0.00246418	0.00125473
0.00246494	0.00125343
0.00246571	0.00125212
0.00246647	0.00125078
0.00246723	0.00124942
0.002468	0.00124805
0.00246876	0.00124665
0.00246952	0.00124522
0.00247028	0.00124377
0.00247105	0.00124233
0.00247181	0.00124086
0.00247257	0.00123936
0.00247333	0.00123782
0.00247409	0.00123625
0.00247486	0.0012347
0.00247562	0.0012331
0.00247638	0.00123149
0.00247714	0.00122987
0.0024779	0.00122821
0.00247866	0.00122653
0.00247942	0.00122482
0.00248018	0.0012231
0.00248094	0.00122134
0.0024817	0.00121958
0.00248246	0.00121777
0.00248322	0.00121596
0.00248397	0.00121414
0.00248473	0.00121229
0.00248549	0.0012104
0.00248625	0.0012085
0.00248701	0.00120659
0.00248776	0.00120466
0.00248852	0.0012027
0.00248928	0.00120071
0.00249004	0.00119869
0.00249079	0.00119667
0.00249155	0.00119463
0.0024923	0.00119259
0.00249306	0.00119051
0.00249382	0.0011884
0.00249457	0.00118628
0.00249533	0.00118413
0.00249608	0.00118197
0.00249684	0.00117979
0.00249759	0.00117758
0.00249834	0.00117536
0.0024991	0.00117313
0.00249985	0.00117087
0.0025006	0.00116858
0.00250136	0.00116628
0.00250211	0.00116397
0.00250286	0.00116163
0.00250361	0.00115927
0.00250436	0.00115691
0.00250512	0.00115454
0.00250587	0.00115215
0.00250662	0.00114974
0.00250737	0.00114732
0.00250812	0.00114488
0.00250887	0.00114241
0.00250962	0.00113993
0.00251037	0.00113744
0.00251112	0.00113495
0.00251187	0.00113244
0.00251261	0.00112993
0.00251336	0.00112738
0.00251411	0.00112484
0.00251486	0.0011223
0.0025156	0.00111974
0.00251635	0.00111716
0.0025171	0.00111456
0.00251784	0.00111194
0.00251859	0.00110934
0.00251934	0.00110671
0.00252008	0.00110409
0.00252083	0.00110148
0.00252157	0.00109884
0.00252231	0.00109619
0.00252306	0.00109354
0.0025238	0.00109088
0.00252454	0.0010882
0.00252529	0.00108553
0.00252603	0.00108286
0.00252677	0.00108018
0.00252751	0.0010775
0.00252826	0.00107483
0.002529	0.00107213
0.00252974	0.00106944
0.00253048	0.00106674
0.00253122	0.00106407
0.00253196	0.0010614
0.0025327	0.00105872
0.00253344	0.00105604
0.00253417	0.00105335
0.00253491	0.00105068
0.00253565	0.00104801
0.00253639	0.00104534
0.00253712	0.00104266
0.00253786	0.00104
0.0025386	0.00103734
0.00253933	0.0010347
0.00254007	0.00103206
0.00254081	0.00102943
0.00254154	0.00102679
0.00254227	0.00102418
0.00254301	0.00102157
0.00254374	0.00101898
0.00254448	0.00101639
0.00254521	0.00101382
0.00254594	0.00101127
0.00254667	0.00100872
0.00254741	0.00100619
0.00254814	0.00100367
0.00254887	0.00100117
0.0025496	0.000998682
0.00255033	0.000996219
0.00255106	0.000993766
0.00255179	0.000991298
0.00255252	0.000988876
0.00255325	0.000986487
0.00255398	0.000984113
0.00255471	0.000981742
0.00255543	0.000979409
0.00255616	0.000977105
0.00255689	0.000974789
0.00255761	0.000972502
0.00255834	0.000970244
0.00255907	0.000968007
0.00255979	0.000965784
0.00256052	0.000963601
0.00256124	0.000961437
0.00256197	0.000959294
0.00256269	0.000957176
0.00256341	0.000955084
0.00256414	0.000953028
0.00256486	0.000950996
0.00256558	0.000948991
0.00256631	0.000946999
0.00256703	0.000945051
0.00256775	0.000943136
0.00256847	0.000941257
0.00256919	0.000939403
0.00256991	0.000937574
0.00257063	0.000935782
0.00257135	0.00093401
0.00257207	0.000932286
0.00257279	0.000930598
0.00257351	0.000928945
0.00257423	0.000927325
0.00257494	0.000925723
0.00257566	0.000924145
0.00257638	0.000922618
0.0025771	0.000921126
0.00257781	0.000919664
0.00257853	0.000918249
0.00257925	0.000916863
0.00257996	0.000915502
0.00258068	0.000914194
0.00258139	0.00091291
0.00258211	0.000911667
0.00258282	0.000910449
0.00258354	0.000909269
0.00258425	0.000908132
0.00258496	0.000907046
0.00258568	0.000905982
0.00258639	0.000904943
0.0025871	0.000903958
0.00258781	0.000903003
0.00258853	0.000902078
0.00258924	0.000901198
0.00258995	0.000900347
0.00259066	0.000899546
0.00259137	0.000898777
0.00259208	0.000898066
0.00259279	0.000897368
0.0025935	0.000896727
0.00259421	0.000896115
0.00259492	0.000895581
0.00259563	0.000895012
0.00259634	0.000894516
0.00259705	0.000894052
0.00259776	0.000893624
0.00259847	0.000893226
0.00259918	0.000892867
0.00259989	0.000892548
0.00260059	0.000892285
0.0026013	0.000892038
0.00260201	0.000891836
0.00260272	0.000891651
0.00260342	0.000891503
0.00260413	0.000891389
0.00260484	0.000891306
0.00260554	0.000891279
0.00260625	0.000891282
0.00260696	0.000891317
0.00260766	0.000891379
0.00260837	0.000891472
0.00260908	0.000891605
0.00260978	0.000891786
0.00261049	0.000891985
0.00261119	0.000892226
0.0026119	0.000892491
0.00261261	0.000892781
0.00261331	0.000893098
0.00261402	0.000893429
0.00261472	0.000893805
0.00261543	0.000894207
0.00261613	0.000894617
0.00261684	0.00089508
0.00261754	0.000895564
0.00261825	0.000896057
0.00261895	0.000896592
0.00261966	0.000897143
0.00262036	0.000897712
0.00262107	0.000898336
0.00262177	0.000898958
0.00262248	0.000899599
0.00262318	0.000900253
0.00262389	0.000900947
0.00262459	0.000901663
0.0026253	0.000902401
0.002626	0.000903135
0.00262671	0.000903896
0.00262741	0.000904686
0.00262812	0.00090548
0.00262882	0.000906291
0.00262953	0.000907102
0.00263023	0.000907928
0.00263094	0.00090877
0.00263164	0.000909626
0.00263235	0.000910496
0.00263305	0.00091138
0.00263376	0.000912245
0.00263446	0.000913126
0.00263517	0.00091403
0.00263588	0.000914937
0.00263658	0.000915841
0.00263729	0.00091675
0.00263799	0.000917663
0.0026387	0.000918588
0.00263941	0.00091951
0.00264011	0.000920442
0.00264082	0.000921346
0.00264153	0.000922262
0.00264224	0.000923182
0.00264294	0.000924094
0.00264365	0.000925008
0.00264436	0.000925925
0.00264507	0.000926845
0.00264578	0.000927751
0.00264648	0.000928657
0.00264719	0.000929527
0.0026479	0.000930405
0.00264861	0.000931278
0.00264932	0.00093214
0.00265003	0.000933006
0.00265074	0.000933836
0.00265145	0.000934652
0.00265216	0.000935454
0.00265287	0.000936235
0.00265358	0.000937016
0.00265429	0.000937766
0.002655	0.000938503
0.00265572	0.000939216
0.00265643	0.000939917
0.00265714	0.000940597
0.00265785	0.000941272
0.00265857	0.000941924
0.00265928	0.000942552
0.00265999	0.000943152
0.00266071	0.000943741
0.00266142	0.000944302
0.00266214	0.000944823
0.00266285	0.000945316
0.00266357	0.000945799
0.00266428	0.000946241
0.002665	0.000946641
0.00266571	0.000947038
0.00266643	0.000947388
0.00266715	0.000947708
0.00266786	0.000947997
0.00266858	0.000948264
0.0026693	0.000948492
0.00267002	0.000948666
0.00267074	0.000948809
0.00267146	0.000948934
0.00267218	0.000949023
0.0026729	0.000949088
0.00267362	0.000949099
0.00267434	0.000949099
0.00267506	0.000949052
0.00267578	0.000948949
0.0026765	0.000948817
0.00267722	0.000948632
0.00267795	0.000948417
0.00267867	0.000948157
0.00267939	0.000947878
0.00268012	0.000947532
0.00268084	0.000947163
0.00268157	0.00094674
0.00268229	0.000946256
0.00268302	0.00094575
0.00268374	0.000945196
0.00268447	0.000944606
0.0026852	0.000943984
0.00268592	0.000943303
0.00268665	0.000942567
0.00268738	0.000941781
0.00268811	0.000940967
0.00268883	0.000940093
0.00268956	0.000939198
0.00269029	0.000938228
0.00269102	0.000937228
0.00269175	0.000936175
0.00269249	0.000935072
0.00269322	0.000933913
0.00269395	0.000932748
0.00269468	0.000931526
0.00269541	0.000930238
0.00269615	0.000928905
0.00269688	0.000927518
0.00269761	0.00092609
0.00269835	0.000924631
0.00269908	0.000923117
0.00269982	0.000921514
0.00270055	0.000919904
0.00270129	0.00091824
0.00270203	0.000916518
0.00270276	0.000914779
0.0027035	0.000912968
0.00270424	0.000911118
0.00270498	0.000909223
0.00270571	0.000907272
0.00270645	0.000905288
0.00270719	0.000903253
0.00270793	0.000901177
0.00270867	0.000899044
0.00270941	0.000896887
0.00271015	0.000894676
0.00271089	0.000892438
0.00271164	0.000890112
0.00271238	0.000887769
0.00271312	0.000885362
0.00271386	0.000882926
0.00271461	0.000880437
0.00271535	0.000877893
0.00271609	0.00087532
0.00271684	0.000872717
0.00271758	0.000870047
0.00271833	0.000867346
0.00271907	0.000864616
0.00271982	0.000861843
0.00272057	0.000859033
0.00272131	0.000856175
0.00272206	0.000853289
0.00272281	0.00085036
0.00272355	0.000847385
0.0027243	0.000844365
0.00272505	0.000841318
0.0027258	0.000838243
0.00272655	0.000835128
0.0027273	0.000831966
0.00272805	0.00082877
0.0027288	0.000825544
0.00272955	0.000822287
0.0027303	0.000819008
0.00273105	0.000815681
0.0027318	0.000812321
0.00273255	0.000808935
0.0027333	0.00080551
0.00273405	0.000802056
0.00273481	0.000798576
0.00273556	0.000795084
0.00273631	0.000791553
0.00273706	0.000787992
0.00273782	0.000784413
0.00273857	0.000780814
0.00273933	0.000777155
0.00274008	0.000773486
0.00274083	0.000769803
0.00274159	0.000766106
0.00274234	0.000762367
0.0027431	0.000758621
0.00274385	0.000754857
0.00274461	0.000751058
0.00274537	0.000747244
0.00274612	0.000743413
0.00274688	0.000739577
0.00274763	0.000735689
0.00274839	0.00073182
0.00274915	0.000727934
0.0027499	0.000724021
0.00275066	0.000720108
0.00275142	0.000716169
0.00275218	0.000712247
0.00275293	0.000708301
0.00275369	0.00070432
0.00275445	0.000700365
0.00275521	0.000696399
0.00275597	0.000692418
0.00275672	0.000688435
0.00275748	0.000684435
0.00275824	0.000680423
0.002759	0.000676427
0.00275976	0.000672425
0.00276052	0.000668426
0.00276128	0.000664432
0.00276204	0.000660425
0.00276279	0.000656439
0.00276355	0.000652443
0.00276431	0.000648446
0.00276507	0.00064446
0.00276583	0.000640479
0.00276659	0.000636476
0.00276735	0.00063247
0.00276811	0.000628507
0.00276887	0.000624539
0.00276963	0.000620571
0.00277039	0.00061663
0.00277115	0.000612691
0.00277191	0.000608762
0.00277267	0.00060485
0.00277343	0.00060094
0.00277419	0.000597045
0.00277495	0.000593174
0.00277571	0.000589314
0.00277647	0.000585472
0.00277722	0.000581632
0.00277798	0.000577827
0.00277874	0.000574047
0.0027795	0.000570273
0.00278026	0.000566521
0.00278102	0.000562807
0.00278178	0.000559101
0.00278254	0.000555418
0.0027833	0.000551769
0.00278406	0.000548138
0.00278481	0.000544548
0.00278557	0.000540972
0.00278633	0.000537425
0.00278709	0.000533892
0.00278785	0.00053039
0.00278861	0.000526934
0.00278936	0.000523466
0.00279012	0.000520039
0.00279088	0.000516645
0.00279164	0.000513282
0.00279239	0.000509963
0.00279315	0.000506676
0.00279391	0.000503433
0.00279467	0.000500198
0.00279542	0.000497016
0.00279618	0.000493865
0.00279693	0.000490735
0.00279769	0.000487666
0.00279845	0.000484606
0.0027992	0.000481599
0.00279996	0.000478618
0.00280071	0.000475664
0.00280147	0.000472755
0.00280222	0.000469912
0.00280298	0.000467106
0.00280373	0.000464326
0.00280448	0.000461581
0.00280524	0.000458884
0.00280599	0.000456224
0.00280674	0.000453596
0.0028075	0.000451024
0.00280825	0.00044849
0.002809	0.000446016
0.00280975	0.000443583
0.00281051	0.000441179
0.00281126	0.000438819
0.00281201	0.000436507
0.00281276	0.000434246
0.00281351	0.000432021
0.00281426	0.000429835
0.00281501	0.000427706
0.00281576	0.000425627
0.00281651	0.000423564
0.00281726	0.00042158
0.00281801	0.000419617
0.00281875	0.00041772
0.0028195	0.000415863
0.00282025	0.000414035
0.002821	0.000412272
0.00282174	0.000410573
0.00282249	0.000408895
0.00282324	0.000407284
0.00282398	0.000405688
0.00282473	0.000404145
0.00282547	0.000402645
0.00282622	0.000401214
0.00282696	0.000399832
0.00282771	0.000398481
0.00282845	0.000397171
0.00282919	0.000395903
0.00282994	0.000394684
0.00283068	0.000393517
0.00283142	0.000392391
0.00283216	0.000391312
0.0028329	0.000390279
0.00283365	0.00038929
0.00283439	0.000388354
0.00283513	0.000387449
0.00283587	0.000386606
0.00283661	0.000385787
0.00283734	0.000385019
0.00283808	0.000384291
0.00283882	0.000383624
0.00283956	0.000382995
0.0028403	0.000382401
0.00284103	0.00038185
0.00284177	0.00038134
0.00284251	0.000380882
0.00284324	0.000380455
0.00284398	0.000380062
0.00284471	0.000379706
0.00284545	0.000379381
0.00284618	0.000379135
0.00284692	0.000378902
0.00284765	0.000378706
0.00284838	0.000378546
0.00284912	0.000378415
0.00284985	0.000378341
0.00285058	0.000378284
0.00285131	0.000378249
0.00285204	0.000378265
0.00285277	0.000378308
0.0028535	0.000378392
0.00285423	0.000378492
0.00285496	0.000378643
0.00285569	0.000378826
0.00285642	0.000379045
0.00285715	0.000379299
0.00285788	0.000379559
0.00285861	0.000379878
0.00285933	0.000380206
0.00286006	0.000380554
0.00286079	0.000380936
0.00286151	0.00038134
0.00286224	0.000381779
0.00286297	0.000382229
0.00286369	0.000382703
0.00286442	0.000383217
0.00286514	0.000383728
0.00286586	0.000384268
0.00286659	0.000384826
0.00286731	0.000385388
0.00286803	0.000385985
0.00286876	0.000386582
0.00286948	0.000387221
0.0028702	0.000387876
0.00287092	0.000388545
0.00287164	0.000389224
0.00287236	0.000389931
0.00287309	0.000390629
0.00287381	0.000391343
0.00287453	0.00039205
0.00287524	0.000392773
0.00287596	0.000393526
0.00287668	0.000394274
0.0028774	0.000395041
0.00287812	0.000395799
0.00287884	0.000396591
0.00287956	0.000397368
0.00288027	0.000398148
0.00288099	0.000398916
0.00288171	0.000399701
0.00288242	0.000400493
0.00288314	0.00040129
0.00288386	0.00040208
0.00288457	0.000402877
0.00288529	0.000403652
0.002886	0.000404436
0.00288672	0.000405224
0.00288743	0.00040602
0.00288815	0.000406784
0.00288886	0.000407547
0.00288957	0.00040828
0.00289029	0.000409042
0.002891	0.000409781
0.00289172	0.000410499
0.00289243	0.000411225
0.00289314	0.000411933
0.00289385	0.000412619
0.00289457	0.000413319
0.00289528	0.000413996
0.00289599	0.000414658
0.0028967	0.000415297
0.00289741	0.000415913
0.00289812	0.00041652
0.00289883	0.000417104
0.00289955	0.000417668
0.00290026	0.000418242
0.00290097	0.000418753
0.00290168	0.000419279
0.00290239	0.000419788
0.0029031	0.000420274
0.00290381	0.000420731
0.00290452	0.00042116
0.00290523	0.000421579
0.00290593	0.000421966
0.00290664	0.000422333
0.00290735	0.000422671
0.00290806	0.00042299
0.00290877	0.000423294
0.00290948	0.000423551
0.00291019	0.000423789
0.0029109	0.000424003
0.0029116	0.000424198
0.00291231	0.000424359
0.00291302	0.000424509
0.00291373	0.000424612
0.00291444	0.000424693
0.00291514	0.000424745
0.00291585	0.000424762
0.00291656	0.000424768
0.00291726	0.00042473
0.00291797	0.000424661
0.00291868	0.00042456
0.00291939	0.000424455
0.00292009	0.000424313
0.0029208	0.000424119
0.00292151	0.000423894
0.00292221	0.000423658
0.00292292	0.000423371
0.00292363	0.000423061
0.00292433	0.000422724
0.00292504	0.000422352
0.00292575	0.000421955
0.00292645	0.000421523
0.00292716	0.000421046
0.00292786	0.000420536
0.00292857	0.00041999
0.00292928	0.00041944
0.00292998	0.000418851
0.00293069	0.000418231
0.00293139	0.000417586
0.0029321	0.0004169
0.00293281	0.000416199
0.00293351	0.000415469
0.00293422	0.000414716
0.00293492	0.000413906
0.00293563	0.000413099
0.00293633	0.000412241
0.00293704	0.000411346
0.00293774	0.000410419
0.00293845	0.000409459
0.00293916	0.000408475
0.00293986	0.000407473
0.00294057	0.000406425
0.00294127	0.000405354
0.00294198	0.000404252
0.00294268	0.000403137
0.00294339	0.000401999
0.00294409	0.000400833
0.0029448	0.000399613
0.0029455	0.000398388
0.00294621	0.000397142
0.00294692	0.000395887
0.00294762	0.000394592
0.00294833	0.000393275
0.00294903	0.000391934
0.00294974	0.000390549
0.00295044	0.000389164
0.00295115	0.000387744
0.00295185	0.000386309
0.00295256	0.000384853
0.00295326	0.000383378
0.00295397	0.000381881
0.00295467	0.000380344
0.00295538	0.000378794
0.00295608	0.000377256
0.00295679	0.000375697
0.00295749	0.000374112
0.0029582	0.000372517
0.0029589	0.000370901
0.00295961	0.000369266
0.00296031	0.000367623
0.00296102	0.000365956
0.00296172	0.000364263
0.00296243	0.000362553
0.00296313	0.000360829
0.00296384	0.000359108
0.00296454	0.000357385
0.00296525	0.000355628
0.00296595	0.000353873
0.00296666	0.000352133
0.00296736	0.00035037
0.00296807	0.000348597
0.00296877	0.000346803
0.00296948	0.000345001
0.00297018	0.000343198
0.00297089	0.000341406
0.00297159	0.000339587
0.0029723	0.000337777
0.002973	0.000335965
0.0029737	0.000334138
0.00297441	0.000332312
0.00297511	0.000330508
0.00297582	0.00032868
0.00297652	0.000326878
0.00297723	0.000325057
0.00297793	0.000323243
0.00297863	0.000321423
0.00297934	0.000319618
0.00298004	0.000317804
0.00298075	0.000315994
0.00298145	0.000314186
0.00298215	0.00031239
0.00298286	0.000310607
0.00298356	0.000308808
0.00298427	0.000307003
0.00298497	0.000305208
0.00298567	0.000303422
0.00298638	0.000301655
0.00298708	0.000299908
0.00298778	0.000298159
0.00298849	0.000296432
0.00298919	0.000294693
0.00298989	0.000292966
0.0029906	0.000291254
0.0029913	0.00028956
0.002992	0.000287889
0.0029927	0.000286221
0.00299341	0.000284552
0.00299411	0.000282901
0.00299481	0.000281285
0.00299551	0.000279659
0.00299622	0.000278017
0.00299692	0.000276401
0.00299762	0.000274807
0.00299832	0.000273238
0.00299902	0.000271699
0.00299973	0.00027015
0.00300043	0.000268635
0.00300113	0.000267114
0.00300183	0.000265615
0.00300253	0.000264134
0.00300323	0.000262673
0.00300393	0.000261231
0.00300463	0.00025981
0.00300533	0.000258414
0.00300604	0.000257011
0.00300674	0.000255632
0.00300744	0.000254286
0.00300814	0.000252926
0.00300884	0.000251595
0.00300954	0.000250275
0.00301024	0.000248971
0.00301094	0.00024769
0.00301164	0.000246417
0.00301234	0.000245187
0.00301304	0.000243943
0.00301374	0.000242736
0.00301443	0.00024155
0.00301513	0.000240367
0.00301583	0.000239179
0.00301653	0.000238031
0.00301723	0.00023692
0.00301793	0.000235811
0.00301863	0.000234695
0.00301933	0.000233616
0.00302002	0.000232538
0.00302072	0.00023149
0.00302142	0.000230443
0.00302212	0.000229403
0.00302282	0.00022839
0.00302351	0.000227397
0.00302421	0.000226417
0.00302491	0.000225468
0.00302561	0.000224518
0.0030263	0.000223575
0.003027	0.000222653
0.0030277	0.000221729
0.00302839	0.000220821
0.00302909	0.000219931
0.00302979	0.000219057
0.00303048	0.000218186
0.00303118	0.000217326
0.00303188	0.000216492
0.00303257	0.000215676
0.00303327	0.00021486
0.00303397	0.000214041
0.00303466	0.000213214
0.00303536	0.000212426
0.00303605	0.000211632
0.00303675	0.000210816
0.00303745	0.000210015
0.00303814	0.000209256
0.00303884	0.000208504
0.00303953	0.000207762
0.00304023	0.000207008
0.00304092	0.000206254
0.00304162	0.000205503
0.00304232	0.000204752
0.00304301	0.000204013
0.00304371	0.000203278
0.0030444	0.000202528
0.0030451	0.000201793
0.00304579	0.000201058
0.00304649	0.000200323
0.00304718	0.000199579
0.00304788	0.000198836
0.00304857	0.000198102
0.00304927	0.000197362
0.00304996	0.000196642
0.00305066	0.000195896
0.00305135	0.000195139
0.00305205	0.000194362
0.00305274	0.000193599
0.00305344	0.000192828
0.00305414	0.00019206
0.00305483	0.000191282
0.00305553	0.000190493
0.00305622	0.000189698
0.00305692	0.000188894
0.00305761	0.000188093
0.00305831	0.000187269
0.003059	0.000186424
0.0030597	0.000185566
0.00306039	0.000184707
0.00306109	0.000183842
0.00306179	0.000182961
0.00306248	0.000182077
0.00306318	0.00018117
0.00306387	0.000180245
0.00306457	0.000179302
0.00306527	0.000178349
0.00306596	0.000177392
0.00306666	0.000176413
0.00306736	0.000175409
0.00306805	0.000174384
0.00306875	0.000173355
0.00306945	0.000172298
0.00307014	0.000171243
0.00307084	0.000170148
0.00307154	0.000169056
0.00307224	0.000167921
0.00307293	0.000166757
0.00307363	0.000165572
0.00307433	0.000164373
0.00307503	0.000163131
0.00307573	0.000161884
0.00307643	0.000160638
0.00307712	0.000159359
0.00307782	0.000158076
0.00307852	0.000156761
0.00307922	0.000155402
0.00307992	0.000154005
0.00308062	0.000152598
0.00308132	0.000151166
0.00308202	0.00014971
0.00308272	0.000148226
0.00308342	0.000146698
0.00308412	0.000145161
0.00308482	0.000143606
0.00308552	0.000142016
0.00308622	0.000140395
0.00308693	0.000138755
0.00308763	0.000137095
0.00308833	0.000135391
0.00308903	0.000133694
0.00308973	0.000131929
0.00309044	0.000130155
0.00309114	0.000128333
0.00309184	0.000126488
0.00309255	0.000124622
0.00309325	0.000122714
0.00309395	0.000120795
0.00309466	0.000118836
0.00309536	0.000116841
0.00309606	0.000114826
0.00309677	0.000112783
0.00309747	0.000110708
0.00309818	0.000108597
0.00309888	0.00010647
0.00309959	0.000104304
0.0031003	0.000102136
0.003101	9.99158e-05
0.00310171	9.76673e-05
0.00310241	9.53775e-05
0.00310312	9.30547e-05
0.00310383	9.07039e-05
0.00310454	8.83401e-05
0.00310524	8.59467e-05
0.00310595	8.35145e-05
0.00310666	8.10522e-05
0.00310737	7.85593e-05
0.00310808	7.60422e-05
0.00310878	7.34916e-05
0.00310949	7.09002e-05
0.0031102	6.83003e-05
0.00311091	6.56663e-05
0.00311162	6.30109e-05
0.00311233	6.03057e-05
0.00311304	5.75766e-05
0.00311375	5.47986e-05
0.00311446	5.20275e-05
0.00311517	4.92123e-05
0.00311588	4.63932e-05
0.00311659	4.3526e-05
0.0031173	4.06272e-05
0.00311801	3.77057e-05
0.00311872	3.47729e-05
0.00311944	3.17816e-05
0.00312015	2.87796e-05
0.00312086	2.57498e-05
0.00312157	2.27149e-05
0.00312228	1.96454e-05
0.003123	1.65384e-05
0.00312371	1.34077e-05
0.00312442	1.02428e-05
0.00312513	7.07758e-06
0.00312585	3.89107e-06
0.00312656	6.77434e-07
0.00312727	-2.57052e-06
0.00312799	-5.85091e-06
0.0031287	-9.15549e-06
0.00312941	-1.24675e-05
0.00313013	-1.58071e-05
0.00313084	-1.91646e-05
0.00313156	-2.25406e-05
0.00313227	-2.59339e-05
0.00313298	-2.93232e-05
0.0031337	-3.27521e-05
0.00313441	-3.62134e-05
0.00313513	-3.96884e-05
0.00313584	-4.31859e-05
0.00313656	-4.66877e-05
0.00313727	-5.02235e-05
0.00313799	-5.37737e-05
0.0031387	-5.73506e-05
0.00313941	-6.09227e-05
0.00314013	-6.45443e-05
0.00314084	-6.81642e-05
0.00314156	-7.18074e-05
0.00314227	-7.5478e-05
0.00314299	-7.91489e-05
0.0031437	-8.28333e-05
0.00314442	-8.65323e-05
0.00314513	-9.02321e-05
0.00314585	-9.39288e-05
0.00314656	-9.76628e-05
0.00314728	-0.000101417
0.00314799	-0.000105183
0.00314871	-0.000108955
0.00314942	-0.000112735
0.00315014	-0.000116511
0.00315085	-0.000120301
0.00315157	-0.000124107
0.00315228	-0.000127921
0.003153	-0.000131749
0.00315371	-0.000135586
0.00315442	-0.000139446
0.00315514	-0.000143313
0.00315585	-0.000147169
0.00315657	-0.000151031
0.00315728	-0.000154902
0.003158	-0.000158785
0.00315871	-0.000162684
0.00315942	-0.000166585
0.00316014	-0.000170488
0.00316085	-0.000174392
0.00316156	-0.000178281
0.00316228	-0.000182201
0.00316299	-0.000186127
0.0031637	-0.00019005
0.00316442	-0.000193992
0.00316513	-0.000197899
0.00316584	-0.000201825
0.00316656	-0.000205746
0.00316727	-0.000209656
0.00316798	-0.000213582
0.00316869	-0.00021752
0.00316941	-0.000221459
0.00317012	-0.000225381
0.00317083	-0.000229295
0.00317154	-0.00023322
0.00317225	-0.000237133
0.00317297	-0.000241046
0.00317368	-0.000244969
0.00317439	-0.00024889
0.0031751	-0.000252791
0.00317581	-0.000256705
0.00317652	-0.000260608
0.00317723	-0.000264489
0.00317794	-0.000268374
0.00317865	-0.000272259
0.00317936	-0.000276136
0.00318007	-0.000279989
0.00318078	-0.000283855
0.00318149	-0.000287695
0.0031822	-0.000291539
0.00318291	-0.000295379
0.00318362	-0.000299222
0.00318433	-0.00030303
0.00318504	-0.000306831
0.00318575	-0.000310621
0.00318646	-0.00031439
0.00318717	-0.000318171
0.00318787	-0.000321933
0.00318858	-0.000325695
0.00318929	-0.000329428
0.00319	-0.000333179
0.00319071	-0.000336909
0.00319141	-0.000340612
0.00319212	-0.000344328
0.00319283	-0.000347991
0.00319354	-0.000351701
0.00319425	-0.000355343
0.00319495	-0.000358983
0.00319566	-0.000362598
0.00319637	-0.000366189
0.00319707	-0.000369764
0.00319778	-0.000373343
0.00319849	-0.000376908
0.00319919	-0.000380447
0.0031999	-0.000383975
0.00320061	-0.000387466
0.00320131	-0.000390962
0.00320202	-0.000394429
0.00320273	-0.000397863
0.00320343	-0.000401281
0.00320414	-0.000404689
0.00320485	-0.000408079
0.00320555	-0.000411439
0.00320626	-0.000414786
0.00320697	-0.000418126
0.00320767	-0.000421436
0.00320838	-0.000424741
0.00320908	-0.000427981
0.00320979	-0.000431212
0.0032105	-0.000434412
0.0032112	-0.000437599
0.00321191	-0.000440748
0.00321262	-0.00044389
0.00321332	-0.000447009
0.00321403	-0.000450084
0.00321474	-0.000453139
0.00321544	-0.000456163
0.00321615	-0.00045916
0.00321686	-0.000462147
0.00321756	-0.000465108
0.00321827	-0.000468011
0.00321898	-0.00047091
0.00321968	-0.000473769
[truncated: 239,370+ more rows]

## Sheet: Q649A
I/Imax	var/Imax (pA)
0.00079657	0.000382389
0.000796782	0.000381796
0.000797204	0.000380515
0.000797836	0.000378623
0.000798677	0.000376128
0.000799725	0.000372986
0.000800978	0.00036925
0.000802432	0.000364895
0.000804086	0.000359913
0.000805936	0.000354355
0.000807977	0.000348212
0.000810207	0.000341535
0.000812619	0.000334223
0.00081521	0.000326311
0.000817975	0.0003179
0.000820907	0.000308933
0.000824002	0.000299471
0.000827253	0.000289462
0.000830655	0.000278953
0.0008342	0.000267915
0.000837883	0.000256402
0.000841698	0.000244427
0.000845636	0.000231995
0.000849692	0.000219109
0.000853859	0.000205801
0.00085813	0.000192076
0.000862497	0.000177956
0.000866955	0.000163484
0.000871495	0.000148654
0.000876112	0.000133426
0.000880798	0.00011787
0.000885547	0.000101979
0.000890352	8.57991e-05
0.000895207	6.93627e-05
0.000900106	5.25861e-05
0.000905043	3.56012e-05
0.000910011	1.83563e-05
0.000915004	9.33056e-07
0.000920018	-1.67319e-05
0.000925047	-3.45317e-05
0.000930086	-5.25251e-05
0.00093513	-7.06823e-05
0.000940174	-8.89298e-05
0.000945214	-0.000107236
0.000950245	-0.000125622
0.000955264	-0.000144072
0.000960268	-0.000162542
0.000965251	-0.000180984
0.000970212	-0.000199436
0.000975147	-0.000217809
0.000980054	-0.000236066
0.000984929	-0.000254202
0.000989772	-0.00027217
0.000994579	-0.000289962
0.000999348	-0.000307512
0.00100408	-0.000324794
0.00100877	-0.000341803
0.00101342	-0.000358469
0.00101803	-0.000374789
0.00102259	-0.00039068
0.00102711	-0.000406174
0.00103158	-0.00042117
0.00103601	-0.000435709
0.00104039	-0.000449738
0.00104473	-0.000463185
0.00104902	-0.000476001
0.00105327	-0.000488157
0.00105747	-0.000499639
0.00106163	-0.00051044
0.00106574	-0.000520485
0.00106981	-0.000529699
0.00107383	-0.000538154
0.00107781	-0.00054577
0.00108175	-0.000552499
0.00108565	-0.000558302
0.0010895	-0.00056322
0.00109332	-0.000567243
0.00109709	-0.000570276
0.00110083	-0.000572326
0.00110453	-0.000573436
0.0011082	-0.000573516
0.00111183	-0.000572567
0.00111542	-0.000570565
0.00111898	-0.000567558
0.00112251	-0.000563567
0.001126	-0.000558613
0.00112947	-0.000552623
0.0011329	-0.000545615
0.0011363	-0.000537598
0.00113968	-0.000528548
0.00114303	-0.000518568
0.00114635	-0.000507645
0.00114964	-0.000495801
0.00115291	-0.000483079
0.00115615	-0.000469467
0.00115938	-0.000455005
0.00116257	-0.000439743
0.00116575	-0.000423711
0.0011689	-0.000406838
0.00117204	-0.000389336
0.00117515	-0.000371172
0.00117824	-0.000352381
0.00118132	-0.000332994
0.00118438	-0.000313015
0.00118741	-0.000292515
0.00119043	-0.000271632
0.00119344	-0.000250356
0.00119643	-0.000228737
0.0011994	-0.000206743
0.00120235	-0.00018449
0.0012053	-0.000162023
0.00120822	-0.000139411
0.00121114	-0.000116653
0.00121403	-9.38146e-05
0.00121692	-7.09722e-05
0.00121979	-4.81576e-05
0.00122265	-2.54252e-05
0.0012255	-2.70858e-06
0.00122834	1.97717e-05
0.00123116	4.20601e-05
0.00123398	6.41117e-05
0.00123678	8.5889e-05
0.00123957	0.000107355
0.00124235	0.000128419
0.00124512	0.000149164
0.00124787	0.000169404
0.00125062	0.000189151
0.00125336	0.000208427
0.00125608	0.000227173
0.0012588	0.000245318
0.00126151	0.000262869
0.00126421	0.00027979
0.0012669	0.000296036
0.00126958	0.000311635
0.00127225	0.000326516
0.00127491	0.000340695
0.00127756	0.000354108
0.00128021	0.000366798
0.00128285	0.000378671
0.00128547	0.000389728
0.00128809	0.000399926
0.00129071	0.000409323
0.00129331	0.000417899
0.0012959	0.000425667
0.00129849	0.000432491
0.00130107	0.000438462
0.00130364	0.000443563
0.0013062	0.000447729
0.00130876	0.000451035
0.00131131	0.000453455
0.00131384	0.000455036
0.00131638	0.000455672
0.0013189	0.000455406
0.00132141	0.000454242
0.00132392	0.000452167
0.00132642	0.000449223
0.00132891	0.000445409
0.0013314	0.000440732
0.00133387	0.000435246
0.00133634	0.000428913
0.0013388	0.000421739
0.00134125	0.000413774
0.0013437	0.000404985
0.00134613	0.000395455
0.00134856	0.000385146
0.00135098	0.000374103
0.00135339	0.000362415
0.0013558	0.00035007
0.00135819	0.000337074
0.00136058	0.000323464
0.00136296	0.000309225
0.00136533	0.000294496
0.00136769	0.000279209
0.00137005	0.00026343
0.00137239	0.000247305
0.00137473	0.000230775
0.00137706	0.000213892
0.00137938	0.000196724
0.00138169	0.000179272
0.00138399	0.000161616
0.00138629	0.000143815
0.00138857	0.000125854
0.00139085	0.000107839
0.00139312	8.97624e-05
0.00139538	7.17147e-05
0.00139763	5.37059e-05
0.00139987	3.58305e-05
0.0014021	1.81259e-05
0.00140432	5.87011e-07
0.00140654	-1.66992e-05
0.00140874	-3.37261e-05
0.00141094	-5.02982e-05
0.00141312	-6.65843e-05
0.0014153	-8.2427e-05
0.00141747	-9.7777e-05
0.00141963	-0.000112612
0.00142178	-0.000126926
0.00142392	-0.000140625
0.00142605	-0.000153728
0.00142817	-0.00016617
0.00143029	-0.000177959
0.00143239	-0.000189051
0.00143449	-0.000199434
0.00143658	-0.000209046
0.00143866	-0.00021786
0.00144073	-0.000225933
0.00144279	-0.000233217
0.00144484	-0.00023967
0.00144689	-0.000245324
0.00144893	-0.000250198
0.00145096	-0.000254254
0.00145298	-0.000257517
0.001455	-0.000259889
0.00145701	-0.000261425
0.00145901	-0.000262215
0.001461	-0.000262283
0.00146299	-0.000261575
0.00146497	-0.000260128
0.00146695	-0.000257956
0.00146891	-0.000255099
0.00147088	-0.000251517
0.00147283	-0.000247322
0.00147479	-0.000242532
0.00147673	-0.000237088
0.00147867	-0.000231193
0.00148061	-0.000224735
0.00148254	-0.000217751
0.00148446	-0.000210324
0.00148639	-0.000202562
0.0014883	-0.00019439
0.00149022	-0.00018583
0.00149213	-0.000177069
0.00149403	-0.000168062
0.00149594	-0.000158847
0.00149783	-0.000149482
0.00149973	-0.00014001
0.00150162	-0.00013044
0.00150351	-0.000120831
0.0015054	-0.000111241
0.00150728	-0.000101684
0.00150916	-9.21754e-05
0.00151104	-8.2755e-05
0.00151291	-7.3508e-05
0.00151478	-6.4414e-05
0.00151665	-5.55676e-05
0.00151851	-4.69739e-05
0.00152038	-3.86079e-05
0.00152224	-3.05711e-05
0.00152409	-2.28366e-05
0.00152594	-1.54533e-05
0.0015278	-8.49538e-06
0.00152964	-1.92821e-06
0.00153149	4.23435e-06
0.00153333	9.98892e-06
0.00153516	1.53429e-05
0.001537	2.02084e-05
0.00153883	2.4598e-05
0.00154065	2.85264e-05
0.00154248	3.19701e-05
0.00154429	3.49479e-05
0.00154611	3.74578e-05
0.00154792	3.94703e-05
0.00154972	4.10007e-05
0.00155152	4.20239e-05
0.00155332	4.25467e-05
0.00155511	4.25697e-05
0.00155689	4.21624e-05
0.00155867	4.12788e-05
0.00156045	3.99673e-05
0.00156222	3.81648e-05
0.00156398	3.59079e-05
0.00156574	3.32211e-05
0.0015675	3.01669e-05
0.00156924	2.67017e-05
0.00157099	2.287e-05
0.00157272	1.87083e-05
0.00157445	1.41373e-05
0.00157617	9.26884e-06
0.00157789	4.04995e-06
0.0015796	-1.45774e-06
0.00158131	-7.27808e-06
0.00158301	-1.33472e-05
0.0015847	-1.95932e-05
0.00158639	-2.60936e-05
0.00158807	-3.28191e-05
0.00158975	-3.96928e-05
0.00159141	-4.67453e-05
0.00159308	-5.39413e-05
0.00159474	-6.12505e-05
0.00159639	-6.86989e-05
0.00159804	-7.6231e-05
0.00159968	-8.38214e-05
0.00160132	-9.14697e-05
0.00160295	-9.91707e-05
0.00160458	-0.000106853
0.0016062	-0.000114547
0.00160782	-0.000122243
0.00160943	-0.000129862
0.00161104	-0.000137395
0.00161265	-0.000144888
0.00161425	-0.000152297
0.00161585	-0.000159576
0.00161745	-0.000166697
0.00161904	-0.000173707
0.00162063	-0.000180574
0.00162222	-0.000187273
0.00162381	-0.0001938
0.00162539	-0.000200155
0.00162697	-0.000206315
0.00162855	-0.000212291
0.00163013	-0.000218061
0.00163171	-0.000223576
0.00163328	-0.000228857
0.00163486	-0.00023387
0.00163643	-0.000238622
0.001638	-0.000243194
0.00163957	-0.000247498
0.00164115	-0.000251469
0.00164272	-0.000255228
0.00164429	-0.00025875
0.00164586	-0.000261993
0.00164743	-0.000264947
0.00164899	-0.000267688
0.00165056	-0.000270217
0.00165213	-0.000272429
0.0016537	-0.000274397
0.00165527	-0.000276098
0.00165684	-0.000277594
0.00165841	-0.000278878
0.00165997	-0.000279967
0.00166154	-0.000280833
0.00166311	-0.000281523
0.00166467	-0.000281986
0.00166624	-0.000282334
0.0016678	-0.000282508
0.00166936	-0.000282543
0.00167093	-0.000282457
0.00167249	-0.000282283
0.00167405	-0.00028197
0.00167561	-0.000281604
0.00167716	-0.000281143
0.00167872	-0.000280685
0.00168027	-0.000280158
0.00168182	-0.000279611
0.00168337	-0.000279109
0.00168491	-0.000278656
0.00168646	-0.000278198
0.001688	-0.000277765
0.00168953	-0.000277403
0.00169107	-0.000277161
0.0016926	-0.000277049
0.00169412	-0.000277031
0.00169565	-0.000277089
0.00169716	-0.000277337
0.00169868	-0.000277705
0.00170019	-0.000278255
0.00170169	-0.000278971
0.0017032	-0.000279788
0.00170469	-0.000280823
0.00170618	-0.000282099
0.00170767	-0.000283512
0.00170915	-0.000285115
0.00171063	-0.000286926
0.0017121	-0.000288948
0.00171356	-0.000291123
0.00171502	-0.000293523
0.00171648	-0.00029612
0.00171793	-0.000298878
0.00171937	-0.000301823
0.00172081	-0.000304938
0.00172224	-0.000308213
0.00172367	-0.00031167
0.00172509	-0.000315261
0.0017265	-0.000318967
0.00172791	-0.000322792
0.00172931	-0.000326733
0.00173071	-0.000330812
0.0017321	-0.00033496
0.00173348	-0.000339188
0.00173487	-0.000343462
0.00173624	-0.000347764
0.00173761	-0.000352075
0.00173897	-0.000356451
0.00174033	-0.000360811
0.00174169	-0.000365159
0.00174303	-0.000369445
0.00174438	-0.000373723
0.00174572	-0.000377937
0.00174705	-0.000382035
0.00174838	-0.00038609
0.0017497	-0.000390033
0.00175102	-0.000393877
0.00175234	-0.000397599
0.00175365	-0.00040116
0.00175496	-0.000404617
0.00175627	-0.000407893
0.00175757	-0.000410984
0.00175886	-0.000413873
0.00176016	-0.000416549
0.00176145	-0.000419051
0.00176274	-0.000421323
0.00176402	-0.000423348
0.0017653	-0.000425197
0.00176658	-0.000426792
0.00176786	-0.000428147
0.00176914	-0.000429206
0.00177041	-0.000430026
0.00177168	-0.000430647
0.00177295	-0.000430997
0.00177421	-0.000431047
0.00177548	-0.000430789
0.00177674	-0.000430272
0.001778	-0.000429495
0.00177927	-0.00042843
0.00178053	-0.000427057
0.00178178	-0.00042544
0.00178304	-0.000423533
0.0017843	-0.000421343
0.00178555	-0.000418897
0.00178681	-0.000416123
0.00178806	-0.000413056
0.00178932	-0.000409724
0.00179057	-0.000406134
0.00179182	-0.000402302
0.00179308	-0.000398186
0.00179433	-0.000393773
0.00179558	-0.000389089
0.00179683	-0.000384185
0.00179808	-0.00037907
0.00179934	-0.000373647
0.00180059	-0.000368006
0.00180184	-0.000362136
0.00180309	-0.000356127
0.00180434	-0.000349823
0.00180559	-0.000343366
0.00180685	-0.000336749
0.0018081	-0.00032999
0.00180935	-0.000323068
0.0018106	-0.000316007
0.00181186	-0.00030887
0.00181311	-0.000301621
0.00181436	-0.000294249
0.00181562	-0.000286851
0.00181687	-0.000279391
0.00181813	-0.000271911
0.00181938	-0.000264451
0.00182063	-0.000256983
0.00182189	-0.000249552
0.00182314	-0.000242192
0.0018244	-0.000234857
0.00182565	-0.000227641
0.00182691	-0.000220543
0.00182816	-0.00021356
0.00182942	-0.000206791
0.00183067	-0.000200176
0.00183193	-0.000193718
0.00183318	-0.000187528
0.00183444	-0.000181582
0.00183569	-0.000175877
0.00183694	-0.000170427
0.0018382	-0.000165251
0.00183945	-0.000160416
0.0018407	-0.000155904
0.00184195	-0.000151741
0.0018432	-0.000147924
0.00184445	-0.000144498
0.0018457	-0.000141427
0.00184695	-0.00013878
0.0018482	-0.000136492
0.00184944	-0.000134586
0.00185069	-0.000133137
0.00185193	-0.000132114
0.00185317	-0.000131494
0.00185441	-0.000131271
0.00185565	-0.000131469
0.00185689	-0.000132108
0.00185812	-0.000133181
0.00185936	-0.000134687
0.00186059	-0.00013661
0.00186182	-0.000138941
0.00186305	-0.000141709
0.00186427	-0.000144811
0.0018655	-0.000148388
0.00186672	-0.000152346
0.00186794	-0.000156696
0.00186916	-0.000161394
0.00187037	-0.000166462
0.00187158	-0.000171869
0.00187279	-0.000177596
0.001874	-0.000183673
0.00187521	-0.000190042
0.00187641	-0.000196657
0.00187761	-0.000203607
0.00187881	-0.000210854
0.00188001	-0.000218351
0.00188121	-0.000226137
0.0018824	-0.000234117
0.00188359	-0.000242308
0.00188478	-0.000250718
0.00188597	-0.000259298
0.00188715	-0.000267997
0.00188834	-0.000276914
0.00188952	-0.000285964
0.0018907	-0.000295178
0.00189188	-0.000304493
0.00189306	-0.000313873
0.00189424	-0.000323385
0.00189541	-0.000332983
0.00189659	-0.000342586
0.00189776	-0.000352272
0.00189893	-0.000361948
0.00190011	-0.000371667
0.00190128	-0.000381437
0.00190245	-0.000391204
0.00190362	-0.000400886
0.00190479	-0.000410622
0.00190596	-0.000420281
0.00190713	-0.000429849
0.00190831	-0.000439349
0.00190948	-0.000448757
0.00191065	-0.00045809
0.00191182	-0.000467336
0.00191299	-0.000476369
0.00191417	-0.000485303
0.00191534	-0.000494079
0.00191652	-0.000502761
0.00191769	-0.000511208
0.00191887	-0.000519478
0.00192005	-0.000527571
0.00192123	-0.000535453
0.0019224	-0.000543054
0.00192359	-0.000550446
0.00192477	-0.000557617
0.00192595	-0.000564541
0.00192713	-0.000571182
0.00192832	-0.000577537
0.0019295	-0.000583632
0.00193069	-0.000589363
0.00193188	-0.000594868
0.00193306	-0.000600054
0.00193425	-0.000604882
0.00193544	-0.000609386
0.00193663	-0.000613575
0.00193782	-0.000617436
0.00193901	-0.000620933
0.00194021	-0.000624062
0.0019414	-0.000626876
0.00194259	-0.000629365
0.00194378	-0.000631484
0.00194498	-0.000633261
0.00194617	-0.000634723
0.00194736	-0.000635825
0.00194856	-0.000636697
0.00194975	-0.000637238
0.00195094	-0.00063745
0.00195213	-0.000637454
0.00195333	-0.000637116
0.00195452	-0.000636505
0.00195571	-0.00063573
0.0019569	-0.000634682
0.00195809	-0.000633445
0.00195928	-0.000632012
0.00196047	-0.000630476
0.00196166	-0.000628755
0.00196285	-0.000626903
0.00196403	-0.000625056
0.00196522	-0.000623159
0.0019664	-0.000621233
0.00196759	-0.000619326
0.00196877	-0.000617464
0.00196995	-0.000615663
0.00197114	-0.000613954
0.00197232	-0.000612363
0.0019735	-0.000610983
0.00197468	-0.000609779
0.00197585	-0.000608785
0.00197703	-0.000608065
0.00197821	-0.000607649
0.00197939	-0.000607545
0.00198056	-0.000607813
0.00198174	-0.000608412
0.00198291	-0.000609445
0.00198409	-0.00061086
0.00198526	-0.000612732
0.00198644	-0.0006151
0.00198761	-0.000617938
0.00198879	-0.00062126
0.00198996	-0.000625143
0.00199114	-0.00062955
0.00199231	-0.000634466
0.00199349	-0.000639935
0.00199466	-0.00064591
0.00199584	-0.000652435
0.00199701	-0.000659548
0.00199819	-0.000667169
0.00199937	-0.000675333
0.00200055	-0.000683992
0.00200173	-0.000693177
0.00200291	-0.000702895
0.00200409	-0.000713092
0.00200527	-0.000723665
0.00200646	-0.000734716
0.00200764	-0.000746183
0.00200883	-0.000757996
0.00201002	-0.000770135
0.00201121	-0.000782611
0.0020124	-0.000795327
0.00201359	-0.000808248
0.00201479	-0.000821424
0.00201598	-0.000834757
0.00201718	-0.000848223
0.00201838	-0.000861671
0.00201958	-0.000875171
0.00202078	-0.000888644
0.00202199	-0.000902087
0.00202319	-0.000915461
0.0020244	-0.000928661
0.00202561	-0.000941614
0.00202683	-0.00095434
0.00202804	-0.000966819
0.00202925	-0.000978958
0.00203047	-0.00099074
0.00203169	-0.00100206
0.00203291	-0.00101294
0.00203413	-0.00102334
0.00203536	-0.00103321
0.00203658	-0.00104252
0.00203781	-0.00105124
0.00203904	-0.00105929
0.00204027	-0.00106665
0.0020415	-0.00107332
0.00204273	-0.00107937
0.00204396	-0.00108465
0.0020452	-0.00108913
0.00204643	-0.00109285
0.00204767	-0.0010958
0.0020489	-0.00109794
0.00205014	-0.00109931
0.00205138	-0.00109986
0.00205262	-0.00109963
0.00205386	-0.00109854
0.00205509	-0.00109665
0.00205633	-0.00109395
0.00205757	-0.00109037
0.00205881	-0.00108603
0.00206005	-0.00108087
0.00206128	-0.00107496
0.00206252	-0.00106824
0.00206376	-0.00106077
0.00206499	-0.0010525
0.00206622	-0.00104356
0.00206746	-0.00103391
0.00206869	-0.00102353
0.00206992	-0.00101248
0.00207114	-0.00100074
0.00207237	-0.000988464
0.0020736	-0.000975538
0.00207482	-0.000962032
0.00207604	-0.000947971
0.00207726	-0.000933401
0.00207847	-0.000918337
0.00207968	-0.000902804
0.00208089	-0.000886839
0.0020821	-0.000870408
0.00208331	-0.000853552
0.00208451	-0.000836324
0.00208571	-0.000818793
0.0020869	-0.000800949
0.00208809	-0.000782812
0.00208928	-0.000764392
0.00209047	-0.000745753
0.00209165	-0.000726887
0.00209283	-0.000707849
0.002094	-0.000688656
0.00209517	-0.00066933
0.00209634	-0.000649878
0.0020975	-0.000630335
0.00209866	-0.000610712
0.00209981	-0.000591053
0.00210096	-0.000571418
0.00210211	-0.000551749
0.00210325	-0.000532151
0.00210439	-0.000512597
0.00210552	-0.000493124
0.00210665	-0.000473711
0.00210777	-0.00045446
0.00210889	-0.000435331
0.00211001	-0.000416385
0.00211112	-0.00039764
0.00211223	-0.000379127
0.00211333	-0.000360846
0.00211443	-0.0003428
0.00211552	-0.000325071
0.00211661	-0.000307666
0.0021177	-0.00029056
0.00211878	-0.000273807
0.00211986	-0.000257431
0.00212093	-0.000241438
0.00212201	-0.000225916
0.00212307	-0.000210821
0.00212413	-0.000196228
0.00212519	-0.000182115
0.00212625	-0.000168527
0.0021273	-0.000155463
0.00212835	-0.000142975
0.0021294	-0.000131098
0.00213044	-0.000119781
0.00213148	-0.000109136
0.00213252	-9.91208e-05
0.00213355	-8.97877e-05
0.00213458	-8.11319e-05
0.00213561	-7.31478e-05
0.00213663	-6.59327e-05
0.00213766	-5.94533e-05
0.00213868	-5.37154e-05
0.0021397	-4.87539e-05
0.00214071	-4.45453e-05
0.00214173	-4.11192e-05
0.00214274	-3.85126e-05
0.00214375	-3.67265e-05
0.00214476	-3.57266e-05
0.00214577	-3.55558e-05
0.00214678	-3.62572e-05
0.00214779	-3.77425e-05
0.00214879	-4.00381e-05
0.0021498	-4.31549e-05
0.0021508	-4.70559e-05
0.0021518	-5.17305e-05
0.00215281	-5.7248e-05
0.00215381	-6.35354e-05
0.00215481	-7.05392e-05
0.00215581	-7.8314e-05
0.00215681	-8.68526e-05
0.00215782	-9.60627e-05
0.00215882	-0.000105963
0.00215982	-0.000116527
0.00216082	-0.000127735
0.00216183	-0.000139568
0.00216283	-0.000151979
0.00216383	-0.000165037
0.00216484	-0.000178588
0.00216584	-0.000192688
0.00216685	-0.000207238
0.00216786	-0.000222198
0.00216887	-0.000237573
0.00216987	-0.000253339
0.00217088	-0.000269472
0.0021719	-0.000285864
0.00217291	-0.000302564
0.00217392	-0.000319574
0.00217494	-0.000336767
0.00217595	-0.000354168
0.00217697	-0.000371677
0.00217798	-0.000389285
0.002179	-0.000406988
0.00218002	-0.000424824
0.00218104	-0.000442604
0.00218206	-0.000460454
0.00218309	-0.000478284
0.00218411	-0.000496072
0.00218513	-0.000513788
0.00218616	-0.000531382
0.00218719	-0.000548848
0.00218821	-0.000566278
0.00218924	-0.000583564
0.00219027	-0.000600667
0.00219129	-0.00061752
0.00219232	-0.000634254
0.00219335	-0.000650777
0.00219438	-0.000667078
0.00219541	-0.000683176
0.00219643	-0.000699054
0.00219746	-0.000714711
0.00219849	-0.000730128
0.00219952	-0.000745304
0.00220054	-0.000760227
0.00220157	-0.000774916
0.00220259	-0.000789354
0.00220361	-0.000803603
0.00220464	-0.000817566
0.00220566	-0.000831326
0.00220667	-0.000844847
0.00220769	-0.00085815
0.00220871	-0.00087116
0.00220972	-0.000884009
0.00221073	-0.000896607
0.00221174	-0.000909003
0.00221275	-0.000921201
0.00221375	-0.000933192
0.00221475	-0.000944997
0.00221575	-0.000956549
0.00221675	-0.000967882
0.00221774	-0.000979039
0.00221873	-0.000989997
0.00221972	-0.00100077
0.0022207	-0.00101136
0.00222168	-0.00102174
0.00222266	-0.00103196
0.00222363	-0.001042
0.0022246	-0.00105184
0.00222557	-0.00106148
0.00222653	-0.00107094
0.00222749	-0.00108024
0.00222845	-0.00108934
0.0022294	-0.00109827
0.00223035	-0.001107
0.00223129	-0.00111549
0.00223223	-0.00112381
0.00223316	-0.00113192
0.0022341	-0.00113983
0.00223503	-0.00114755
0.00223595	-0.00115504
0.00223687	-0.00116237
0.00223779	-0.00116949
0.0022387	-0.00117641
0.00223961	-0.00118309
0.00224052	-0.00118956
0.00224142	-0.0011958
0.00224232	-0.00120183
0.00224322	-0.00120762
0.00224411	-0.00121321
0.002245	-0.00121859
0.00224589	-0.00122371
0.00224678	-0.00122868
0.00224766	-0.00123339
0.00224854	-0.00123784
0.00224942	-0.0012421
0.00225029	-0.0012461
0.00225116	-0.00124989
0.00225204	-0.00125351
0.0022529	-0.00125695
0.00225377	-0.0012602
0.00225464	-0.00126322
0.0022555	-0.00126604
0.00225636	-0.00126865
0.00225722	-0.00127103
0.00225808	-0.00127326
0.00225894	-0.0012753
0.0022598	-0.00127713
0.00226066	-0.00127881
0.00226151	-0.00128033
0.00226237	-0.00128166
0.00226322	-0.00128277
0.00226408	-0.00128372
0.00226493	-0.00128455
0.00226578	-0.00128519
0.00226664	-0.00128568
0.00226749	-0.001286
0.00226834	-0.00128626
0.00226919	-0.00128634
0.00227005	-0.00128624
0.0022709	-0.001286
0.00227175	-0.0012857
0.0022726	-0.00128524
0.00227345	-0.00128466
0.00227431	-0.00128396
0.00227516	-0.00128313
0.00227601	-0.00128218
0.00227686	-0.00128118
0.00227772	-0.00128008
0.00227857	-0.00127879
0.00227942	-0.00127751
0.00228027	-0.00127614
0.00228113	-0.00127472
0.00228198	-0.00127322
0.00228283	-0.00127166
0.00228368	-0.00127007
0.00228454	-0.00126846
0.00228539	-0.00126681
0.00228624	-0.00126519
0.00228709	-0.00126356
0.00228794	-0.00126196
0.0022888	-0.00126029
0.00228965	-0.00125874
0.0022905	-0.00125722
0.00229135	-0.00125581
0.0022922	-0.0012545
0.00229305	-0.00125329
0.0022939	-0.00125217
0.00229475	-0.00125121
0.0022956	-0.00125038
0.00229645	-0.00124972
0.0022973	-0.00124925
0.00229815	-0.00124896
0.002299	-0.00124895
0.00229985	-0.00124911
0.0023007	-0.00124952
0.00230155	-0.00125018
0.0023024	-0.00125119
0.00230325	-0.00125245
0.0023041	-0.00125406
0.00230495	-0.00125597
0.0023058	-0.00125829
0.00230665	-0.00126092
0.0023075	-0.00126387
0.00230835	-0.0012672
0.0023092	-0.00127083
0.00231005	-0.00127491
0.0023109	-0.00127938
0.00231175	-0.00128421
0.00231261	-0.00128936
0.00231347	-0.00129491
0.00231432	-0.00130081
0.00231518	-0.00130705
0.00231604	-0.0013137
0.0023169	-0.00132069
0.00231776	-0.00132798
0.00231863	-0.00133563
0.0023195	-0.00134359
0.00232037	-0.00135174
0.00232124	-0.00136024
0.00232211	-0.00136895
0.00232299	-0.00137789
0.00232387	-0.00138701
0.00232475	-0.0013963
0.00232564	-0.00140576
0.00232653	-0.0014153
0.00232742	-0.00142491
0.00232831	-0.00143459
0.00232921	-0.00144429
0.00233012	-0.00145393
0.00233102	-0.00146353
0.00233193	-0.00147304
0.00233285	-0.00148246
0.00233376	-0.00149164
0.00233469	-0.00150069
0.00233561	-0.00150946
0.00233654	-0.001518
0.00233748	-0.00152624
0.00233841	-0.00153413
0.00233936	-0.00154164
0.0023403	-0.00154877
0.00234125	-0.00155545
0.00234221	-0.00156169
0.00234317	-0.00156743
0.00234413	-0.00157262
0.0023451	-0.0015773
0.00234607	-0.00158144
0.00234704	-0.00158495
0.00234802	-0.00158781
0.002349	-0.00159005
0.00234998	-0.00159164
0.00235097	-0.00159253
0.00235197	-0.00159273
0.00235296	-0.00159224
0.00235396	-0.00159104
0.00235496	-0.00158909
0.00235596	-0.0015864
0.00235697	-0.00158299
0.00235798	-0.00157886
0.00235899	-0.00157398
0.00236	-0.00156836
0.00236102	-0.00156199
0.00236203	-0.00155487
0.00236305	-0.001547
0.00236407	-0.00153842
0.00236509	-0.00152916
0.00236611	-0.0015192
0.00236713	-0.00150851
0.00236815	-0.00149713
0.00236918	-0.00148508
0.0023702	-0.00147237
0.00237122	-0.00145899
0.00237225	-0.00144499
0.00237327	-0.00143041
0.00237429	-0.00141525
0.00237531	-0.0013995
0.00237633	-0.00138319
0.00237735	-0.00136641
0.00237837	-0.00134911
0.00237939	-0.00133136
0.0023804	-0.00131314
0.00238142	-0.00129446
0.00238243	-0.00127535
0.00238344	-0.00125589
0.00238445	-0.00123602
0.00238546	-0.00121581
0.00238647	-0.0011953
0.00238747	-0.00117451
0.00238847	-0.00115349
0.00238947	-0.00113217
0.00239047	-0.00111068
0.00239147	-0.00108899
0.00239246	-0.00106713
0.00239345	-0.00104516
0.00239444	-0.0010231
0.00239543	-0.00100095
0.00239641	-0.000978772
0.00239739	-0.000956565
0.00239837	-0.000934378
0.00239935	-0.000912162
0.00240032	-0.000890015
0.0024013	-0.000867937
0.00240227	-0.000845996
0.00240324	-0.000824139
0.00240421	-0.000802461
0.00240517	-0.000780913
0.00240613	-0.000759619
0.00240709	-0.00073851
0.00240805	-0.000717677
0.00240901	-0.000697133
0.00240997	-0.000676858
0.00241092	-0.0006569
0.00241187	-0.00063732
0.00241282	-0.000618066
0.00241377	-0.00059917
0.00241472	-0.000580706
0.00241567	-0.000562657
0.00241661	-0.000545022
0.00241756	-0.000527821
0.0024185	-0.000511085
0.00241944	-0.000494795
0.00242038	-0.000479011
0.00242132	-0.000463749
0.00242226	-0.00044899
0.0024232	-0.000434776
0.00242413	-0.000421016
0.00242507	-0.000407805
0.002426	-0.000395127
0.00242694	-0.000382993
0.00242787	-0.000371416
0.00242881	-0.000360375
0.00242974	-0.000349874
0.00243067	-0.000339968
0.0024316	-0.000330595
0.00243253	-0.000321714
0.00243347	-0.000313383
0.0024344	-0.000305565
0.00243533	-0.000298228
0.00243626	-0.000291381
0.00243719	-0.000285052
0.00243812	-0.000279275
0.00243905	-0.00027397
0.00243998	-0.000269058
0.00244091	-0.000264634
0.00244184	-0.00026066
0.00244277	-0.000257137
0.0024437	-0.000254011
0.00244464	-0.000251281
0.00244557	-0.00024894
0.0024465	-0.000246976
0.00244743	-0.000245376
0.00244836	-0.000244105
0.00244929	-0.000243139
0.00245022	-0.000242479
0.00245116	-0.000242152
0.00245209	-0.000242114
0.00245302	-0.000242343
0.00245396	-0.0002428
0.00245489	-0.000243512
0.00245582	-0.000244428
0.00245676	-0.000245606
0.00245769	-0.000246967
0.00245862	-0.000248531
0.00245956	-0.000250262
0.00246049	-0.000252156
0.00246143	-0.000254272
0.00246236	-0.000256563
0.0024633	-0.00025897
0.00246423	-0.000261512
0.00246517	-0.000264207
0.0024661	-0.000267041
0.00246704	-0.000269998
0.00246797	-0.000273059
0.00246891	-0.000276192
0.00246984	-0.000279482
0.00247078	-0.000282903
0.00247171	-0.000286396
0.00247265	-0.000289973
0.00247358	-0.000293616
0.00247452	-0.000297308
0.00247545	-0.000301118
0.00247638	-0.000304973
0.00247732	-0.000308953
0.00247825	-0.000312989
0.00247918	-0.000317064
0.00248012	-0.000321217
0.00248105	-0.000325386
0.00248198	-0.000329614
0.00248291	-0.000333846
0.00248384	-0.000338107
0.00248477	-0.000342348
0.0024857	-0.000346605
0.00248663	-0.000350922
0.00248756	-0.000355232
0.00248849	-0.000359454
0.00248942	-0.000363674
0.00249034	-0.000367849
0.00249127	-0.000371998
0.0024922	-0.000375949
0.00249312	-0.000379872
0.00249405	-0.000383754
0.00249497	-0.000387492
0.0024959	-0.000391118
0.00249682	-0.000394597
0.00249775	-0.000397894
0.00249867	-0.000401074
0.00249959	-0.000404069
0.00250052	-0.000406907
0.00250144	-0.000409493
0.00250236	-0.000411856
0.00250329	-0.000414045
0.00250421	-0.000415895
0.00250513	-0.000417508
0.00250605	-0.000418893
0.00250697	-0.000419956
0.00250789	-0.00042077
0.00250882	-0.000421301
0.00250974	-0.000421529
0.00251066	-0.000421455
0.00251158	-0.00042107
0.0025125	-0.000420443
0.00251342	-0.000419442
0.00251434	-0.000418176
0.00251526	-0.000416538
0.00251618	-0.000414644
0.0025171	-0.000412439
0.00251803	-0.000409879
0.00251895	-0.000407027
0.00251987	-0.000403907
0.00252079	-0.000400558
0.00252171	-0.000396903
0.00252263	-0.000393008
0.00252355	-0.000388851
0.00252447	-0.000384501
0.00252539	-0.00037991
0.00252631	-0.00037513
0.00252723	-0.000370229
0.00252814	-0.000365113
0.00252906	-0.000359812
0.00252998	-0.000354386
0.0025309	-0.00034886
0.00253182	-0.000343246
0.00253273	-0.000337548
0.00253365	-0.000331813
0.00253456	-0.00032605
0.00253548	-0.00032029
0.00253639	-0.000314578
0.0025373	-0.00030886
0.00253822	-0.000303178
0.00253913	-0.000297586
0.00254004	-0.000292128
0.00254095	-0.00028674
0.00254186	-0.000281499
0.00254276	-0.000276406
0.00254367	-0.00027142
0.00254458	-0.000266655
0.00254548	-0.000262083
0.00254638	-0.000257661
0.00254729	-0.000253448
0.00254819	-0.000249495
0.00254909	-0.000245675
0.00254998	-0.000242131
0.00255088	-0.000238809
0.00255178	-0.000235686
0.00255267	-0.000232784
0.00255356	-0.000230065
0.00255446	-0.000227621
0.00255535	-0.000225364
0.00255624	-0.00022336
0.00255712	-0.000221514
0.00255801	-0.000219875
0.0025589	-0.000218421
0.00255978	-0.000217104
0.00256066	-0.000215965
0.00256155	-0.000214998
0.00256243	-0.000214128
0.00256331	-0.000213362
0.00256419	-0.000212661
0.00256507	-0.000211998
0.00256594	-0.000211433
0.00256682	-0.000210829
0.0025677	-0.000210259
0.00256857	-0.00020969
0.00256945	-0.000209029
0.00257032	-0.00020833
0.00257119	-0.000207611
0.00257207	-0.000206783
0.00257294	-0.000205794
0.00257381	-0.000204669
0.00257468	-0.000203434
0.00257556	-0.000202015
0.00257643	-0.00020031
0.0025773	-0.00019853
0.00257817	-0.000196484
0.00257904	-0.00019421
0.00257992	-0.000191649
0.00258079	-0.000188889
0.00258166	-0.000185873
0.00258253	-0.000182558
0.00258341	-0.000178982
0.00258428	-0.000175112
0.00258516	-0.000170946
0.00258603	-0.00016651
0.00258691	-0.000161777
0.00258778	-0.000156788
0.00258866	-0.000151511
0.00258954	-0.000145941
0.00259042	-0.000140075
0.0025913	-0.000134003
0.00259218	-0.000127668
0.00259306	-0.000121084
0.00259394	-0.000114306
0.00259483	-0.000107317
0.00259571	-0.000100109
0.0025966	-9.26892e-05
0.00259748	-8.51383e-05
0.00259837	-7.74436e-05
0.00259926	-6.96364e-05
0.00260015	-6.16513e-05
0.00260104	-5.35884e-05
0.00260193	-4.5484e-05
0.00260282	-3.73839e-05
0.00260372	-2.91987e-05
0.00260461	-2.10075e-05
0.00260551	-1.28045e-05
0.0026064	-4.61689e-06
0.0026073	3.52909e-06
0.00260819	1.16377e-05
0.00260909	1.96986e-05
0.00260999	2.76731e-05
0.00261089	3.55502e-05
0.00261179	4.33125e-05
0.00261269	5.09463e-05
0.00261359	5.84189e-05
0.00261449	6.57994e-05
0.00261539	7.303e-05
0.00261629	8.00681e-05
0.00261719	8.69668e-05
0.00261809	9.37038e-05
0.00261899	0.000100258
0.00261988	0.000106636
0.00262078	0.000112819
0.00262168	0.000118801
0.00262258	0.000124637
0.00262348	0.00013022
0.00262437	0.00013565
0.00262527	0.000140856
0.00262616	0.000145921
0.00262706	0.000150758
0.00262795	0.000155427
0.00262884	0.000159921
0.00262973	0.000164217
0.00263062	0.000168346
0.00263151	0.000172289
0.00263239	0.000176032
0.00263328	0.000179579
0.00263416	0.00018292
0.00263504	0.000186034
0.00263592	0.000188985
0.0026368	0.00019173
0.00263767	0.00019426
0.00263855	0.000196551
0.00263942	0.00019862
0.00264029	0.000200491
0.00264116	0.000202142
0.00264202	0.00020352
0.00264289	0.000204548
0.00264375	0.000205376
0.00264461	0.000205868
0.00264547	0.000206063
0.00264632	0.00020592
0.00264717	0.000205395
0.00264803	0.000204512
0.00264888	0.000203314
0.00264972	0.000201606
0.00265057	0.000199512
0.00265141	0.000196982
0.00265225	0.000193905
0.00265309	0.000190305
0.00265393	0.00018618
0.00265477	0.000181519
0.0026556	0.000176313
0.00265643	0.000170504
0.00265726	0.000164023
0.00265809	0.000156945
0.00265891	0.000149231
0.00265974	0.000140818
0.00266056	0.000131712
0.00266138	0.000121877
0.0026622	0.000111361
0.00266302	0.000100114
0.00266383	8.80936e-05
0.00266464	7.54115e-05
0.00266546	6.18891e-05
0.00266627	4.76311e-05
0.00266708	3.26543e-05
0.00266788	1.68788e-05
0.00266869	3.72414e-07
0.0026695	-1.68599e-05
0.0026703	-3.48e-05
0.0026711	-5.34877e-05
0.0026719	-7.28259e-05
0.0026727	-9.28649e-05
0.0026735	-0.000113539
0.0026743	-0.000134827
0.00267509	-0.000156718
0.00267589	-0.000179144
0.00267668	-0.000202075
0.00267747	-0.000225545
0.00267826	-0.000249442
0.00267905	-0.000273655
0.00267984	-0.000298278
0.00268063	-0.000323251
0.00268141	-0.000348473
0.0026822	-0.000373897
0.00268298	-0.000399485
0.00268377	-0.00042515
0.00268455	-0.000450885
0.00268533	-0.00047666
0.00268611	-0.000502347
0.00268689	-0.000527984
0.00268767	-0.0005534
0.00268845	-0.000578607
0.00268923	-0.000603551
0.00269	-0.000628189
0.00269078	-0.000652406
0.00269155	-0.000676262
0.00269233	-0.000699642
0.0026931	-0.000722478
0.00269387	-0.000744754
0.00269464	-0.000766367
0.00269541	-0.000787371
0.00269618	-0.000807686
0.00269695	-0.00082726
0.00269772	-0.000846075
0.00269849	-0.000864059
0.00269926	-0.000881235
0.00270002	-0.000897545
0.00270079	-0.000912971
0.00270156	-0.00092752
0.00270232	-0.00094114
0.00270309	-0.000953847
0.00270385	-0.000965613
0.00270462	-0.00097649
0.00270538	-0.000986388
0.00270614	-0.000995335
0.00270691	-0.00100332
0.00270767	-0.00101035
0.00270843	-0.00101644
0.0027092	-0.00102163
0.00270996	-0.00102588
0.00271072	-0.00102926
0.00271148	-0.00103175
0.00271224	-0.00103337
0.002713	-0.00103415
0.00271376	-0.00103414
0.00271453	-0.00103328
0.00271529	-0.00103161
0.00271605	-0.00102918
0.00271681	-0.00102601
0.00271757	-0.00102213
0.00271833	-0.00101757
0.00271909	-0.00101234
0.00271985	-0.00100652
0.00272061	-0.0010001
0.00272137	-0.000993079
0.00272213	-0.000985487
0.00272289	-0.000977426
0.00272365	-0.000968841
0.0027244	-0.000959772
0.00272516	-0.000950237
0.00272592	-0.000940275
0.00272668	-0.000929941
0.00272744	-0.000919246
0.00272819	-0.000908161
0.00272895	-0.000896705
0.00272971	-0.000884926
0.00273046	-0.000872779
0.00273122	-0.000860409
0.00273197	-0.000847719
0.00273273	-0.000834788
0.00273348	-0.000821583
0.00273423	-0.000808108
0.00273498	-0.000794373
0.00273573	-0.000780409
0.00273648	-0.000766215
0.00273723	-0.000751793
0.00273798	-0.000737119
0.00273872	-0.000722213
0.00273947	-0.000707108
0.00274021	-0.000691756
0.00274095	-0.00067616
0.00274169	-0.000660374
0.00274243	-0.000644407
0.00274316	-0.000628223
0.0027439	-0.00061185
0.00274463	-0.000595268
0.00274536	-0.000578474
0.00274609	-0.000561535
0.00274681	-0.000544359
0.00274754	-0.000527001
0.00274826	-0.000509508
0.00274898	-0.00049183
0.0027497	-0.000474051
0.00275041	-0.000456067
0.00275112	-0.000437991
0.00275184	-0.000419784
0.00275254	-0.000401423
0.00275325	-0.000383052
0.00275395	-0.000364525
0.00275465	-0.000345948
0.00275535	-0.000327329
0.00275605	-0.000308712
0.00275674	-0.000290074
0.00275743	-0.000271432
0.00275812	-0.000252825
0.0027588	-0.000234282
0.00275949	-0.000215847
0.00276017	-0.000197495
0.00276085	-0.000179296
0.00276152	-0.000161227
0.0027622	-0.000143477
0.00276287	-0.000125882
0.00276354	-0.000108491
0.00276421	-9.13927e-05
0.00276487	-7.45622e-05
0.00276554	-5.80645e-05
0.0027662	-4.18655e-05
0.00276686	-2.61001e-05
0.00276752	-1.07423e-05
0.00276818	4.20644e-06
0.00276884	1.86904e-05
0.00276949	3.269e-05
0.00277015	4.62566e-05
0.0027708	5.92373e-05
0.00277145	7.17456e-05
0.00277211	8.36582e-05
0.00277276	9.50025e-05
0.00277341	0.000105816
0.00277406	0.000116037
0.00277471	0.000125666
0.00277536	0.000134678
0.00277601	0.000143089
0.00277667	0.000150869
0.00277732	0.000158063
0.00277797	0.000164647
0.00277863	0.000170564
0.00277928	0.000175903
0.00277994	0.00018059
0.0027806	0.000184705
0.00278126	0.000188209
0.00278192	0.000191143
0.00278258	0.000193509
0.00278324	0.000195306
0.00278391	0.000196567
0.00278458	0.000197262
0.00278525	0.000197458
0.00278593	0.000197199
0.00278661	0.000196443
0.00278729	0.000195201
0.00278797	0.000193556
0.00278866	0.000191516
0.00278935	0.000189117
0.00279004	0.000186277
0.00279074	0.000183075
0.00279144	0.000179576
0.00279214	0.000175732
0.00279285	0.000171574
0.00279356	0.000167181
0.00279428	0.000162489
0.002795	0.000157597
0.00279573	0.00015247
0.00279646	0.000147125
0.00279719	0.000141632
0.00279793	0.000135904
0.00279867	0.000129988
0.00279942	0.000123941
0.00280017	0.000117742
0.00280093	0.000111415
0.00280169	0.00010489
0.00280246	9.82478e-05
0.00280323	9.1468e-05
0.00280401	8.45859e-05
0.00280479	7.75781e-05
0.00280558	7.04282e-05
0.00280637	6.31784e-05
0.00280716	5.57566e-05
0.00280796	4.82216e-05
0.00280877	4.05251e-05
0.00280958	3.27192e-05
0.00281039	2.47292e-05
0.00281121	1.65937e-05
0.00281204	8.29154e-06
0.00281287	-2.1875e-07
0.0028137	-8.91153e-06
0.00281453	-1.7709e-05
0.00281538	-2.67535e-05
0.00281622	-3.59494e-05
0.00281707	-4.53605e-05
0.00281792	-5.50017e-05
0.00281878	-6.48696e-05
0.00281964	-7.49527e-05
0.00282051	-8.52594e-05
0.00282137	-9.57789e-05
0.00282225	-0.000106549
0.00282312	-0.000117569
0.002824	-0.000128802
0.00282488	-0.000140232
0.00282576	-0.000151911
0.00282665	-0.000163725
0.00282754	-0.000175776
0.00282843	-0.000188025
0.00282932	-0.000200393
0.00283022	-0.000212966
0.00283111	-0.000225737
0.00283201	-0.000238572
0.00283291	-0.000251563
0.00283382	-0.000264658
0.00283472	-0.000277795
0.00283563	-0.000290997
0.00283653	-0.000304193
0.00283744	-0.000317398
0.00283835	-0.000330606
0.00283926	-0.000343776
0.00284016	-0.0003569
0.00284107	-0.000369901
0.00284198	-0.000382788
0.00284289	-0.000395489
0.0028438	-0.000407918
0.00284471	-0.000420185
0.00284562	-0.000432269
0.00284653	-0.00044406
0.00284744	-0.000455585
0.00284835	-0.000466829
0.00284926	-0.000477639
0.00285016	-0.00048811
0.00285107	-0.000498167
0.00285197	-0.000507819
0.00285288	-0.000517046
0.00285378	-0.000525823
0.00285468	-0.000534146
0.00285558	-0.000541971
0.00285648	-0.000549282
0.00285738	-0.000556128
0.00285827	-0.000562416
0.00285917	-0.000568199
0.00286006	-0.000573443
0.00286095	-0.000578172
0.00286184	-0.000582344
0.00286273	-0.000585955
0.00286361	-0.000589043
0.0028645	-0.000591668
0.00286538	-0.000593732
0.00286626	-0.000595264
0.00286714	-0.000596341
0.00286801	-0.000596907
0.00286889	-0.00059696
0.00286976	-0.000596535
0.00287063	-0.000595654
0.0028715	-0.000594326
0.00287236	-0.000592614
0.00287323	-0.000590472
0.00287409	-0.000587977
0.00287495	-0.000585096
0.00287581	-0.000581845
0.00287666	-0.000578279
0.00287752	-0.00057445
0.00287837	-0.000570315
0.00287922	-0.000565874
0.00288007	-0.000561208
0.00288092	-0.000556372
0.00288176	-0.000551315
0.0028826	-0.000546032
0.00288344	-0.000540546
0.00288428	-0.000534931
0.00288512	-0.000529179
0.00288596	-0.000523363
0.00288679	-0.000517396
0.00288762	-0.000511317
0.00288846	-0.000505179
0.00288928	-0.000498972
0.00289011	-0.000492697
0.00289094	-0.000486318
0.00289176	-0.000479919
0.00289259	-0.000473433
0.00289341	-0.000466918
0.00289423	-0.000460425
0.00289505	-0.000453848
0.00289587	-0.000447292
0.00289668	-0.000440661
0.0028975	-0.000434015
0.00289831	-0.00042735
0.00289912	-0.00042058
0.00289993	-0.000413832
0.00290074	-0.000407017
0.00290155	-0.00040018
0.00290236	-0.00039329
0.00290317	-0.000386369
0.00290397	-0.00037941
0.00290478	-0.000372398
0.00290558	-0.000365315
0.00290638	-0.000358195
0.00290718	-0.000350947
0.00290798	-0.000343719
0.00290878	-0.000336384
0.00290957	-0.000328994
0.00291037	-0.000321549
0.00291116	-0.000314049
0.00291195	-0.000306447
0.00291275	-0.000298803
0.00291353	-0.000291107
0.00291432	-0.000283309
0.00291511	-0.000275515
0.00291589	-0.000267622
0.00291668	-0.000259749
0.00291746	-0.00025182
0.00291824	-0.000243889
0.00291902	-0.000235951
0.00291979	-0.00022803
0.00292057	-0.000220051
0.00292134	-0.000212184
0.00292211	-0.000204321
0.00292288	-0.000196506
0.00292365	-0.000188816
0.00292442	-0.000181228
0.00292518	-0.000173759
0.00292594	-0.000166458
0.0029267	-0.000159288
0.00292746	-0.000152308
0.00292821	-0.000145531
0.00292897	-0.000138945
0.00292972	-0.000132622
0.00293046	-0.000126581
0.00293121	-0.000120823
0.00293195	-0.000115274
0.0029327	-0.000110056
0.00293344	-0.000105182
0.00293417	-0.000100662
0.00293491	-9.65044e-05
0.00293564	-9.27384e-05
0.00293637	-8.93858e-05
0.0029371	-8.64856e-05
0.00293782	-8.39988e-05
0.00293855	-8.19181e-05
0.00293927	-8.02477e-05
0.00293999	-7.90899e-05
0.00294071	-7.83701e-05
0.00294142	-7.81429e-05
0.00294214	-7.83878e-05
0.00294285	-7.9055e-05
0.00294356	-8.02152e-05
0.00294427	-8.18753e-05
0.00294497	-8.39432e-05
0.00294568	-8.64762e-05
0.00294638	-8.94526e-05
0.00294709	-9.28861e-05
0.00294779	-9.67778e-05
0.00294849	-0.000101051
0.00294919	-0.000105718
0.00294988	-0.000110744
0.00295058	-0.000116168
0.00295128	-0.000121899
0.00295197	-0.000127895
0.00295267	-0.000134218
0.00295336	-0.000140832
0.00295406	-0.000147703
0.00295475	-0.000154759
0.00295545	-0.000162002
0.00295614	-0.000169399
0.00295684	-0.000176906
0.00295753	-0.000184519
0.00295823	-0.000192158
0.00295892	-0.000199797
0.00295962	-0.000207507
0.00296031	-0.000215129
0.00296101	-0.000222611
0.00296171	-0.000230049
0.00296241	-0.00023732
0.0029631	-0.000244371
0.0029638	-0.000251215
0.00296451	-0.000257842
0.00296521	-0.000264177
0.00296591	-0.000270202
0.00296661	-0.00027588
0.00296732	-0.000281161
0.00296802	-0.000286053
0.00296873	-0.000290503
0.00296944	-0.000294445
0.00297015	-0.000297924
0.00297086	-0.000300836
0.00297157	-0.000303244
0.00297228	-0.000305071
0.00297299	-0.000306328
0.00297371	-0.000306939
0.00297442	-0.000306968
0.00297514	-0.000306303
0.00297585	-0.000304954
0.00297657	-0.000302943
0.00297729	-0.000300283
0.002978	-0.0002969
0.00297872	-0.000292796
0.00297944	-0.000288009
0.00298016	-0.000282509
0.00298088	-0.000276337
0.0029816	-0.000269409
0.00298232	-0.000261787
0.00298304	-0.000253467
0.00298376	-0.000244455
0.00298448	-0.000234782
0.0029852	-0.000224435
0.00298592	-0.000213383
0.00298664	-0.000201703
0.00298736	-0.000189386
0.00298808	-0.000176442
0.0029888	-0.000162969
0.00298952	-0.000148855
0.00299024	-0.000134258
0.00299096	-0.000119173
0.00299167	-0.000103575
0.00299239	-8.75017e-05
0.00299311	-7.10388e-05
0.00299382	-5.41832e-05
0.00299454	-3.70227e-05
0.00299525	-1.9485e-05
0.00299597	-1.73854e-06
0.00299668	1.62486e-05
0.00299739	3.43828e-05
0.0029981	5.26645e-05
0.00299882	7.10674e-05
0.00299953	8.95327e-05
0.00300024	0.00010797
0.00300095	0.000126454
0.00300166	0.000144785
0.00300237	0.000162967
0.00300308	0.000180987
0.00300379	0.000198821
0.0030045	0.000216314
0.00300522	0.000233524
0.00300593	0.000250334
0.00300664	0.000266753
0.00300735	0.000282709
0.00300806	0.000298174
0.00300878	0.000313172
0.00300949	0.000327551
0.00301021	0.000341315
0.00301093	0.00035441
0.00301165	0.000366795
0.00301237	0.000378497
0.00301309	0.000389417
0.00301381	0.000399513
0.00301454	0.00040878
0.00301526	0.000417247
0.00301599	0.000424868
0.00301673	0.000431581
0.00301746	0.000437407
0.0030182	0.000442315
0.00301894	0.00044627
0.00301968	0.000449273
0.00302043	0.000451321
0.00302118	0.000452456
0.00302193	0.000452668
0.00302269	0.000451876
0.00302345	0.000450152
0.00302422	0.000447487
0.00302499	0.000443871
0.00302576	0.000439362
0.00302654	0.00043396
0.00302732	0.000427632
0.0030281	0.000420458
0.00302889	0.000412362
0.00302969	0.000403555
0.00303049	0.000393959
0.00303129	0.000383638
0.0030321	0.000372579
0.00303291	0.000360832
0.00303373	0.000348405
0.00303456	0.000335398
0.00303538	0.000321815
0.00303622	0.000307753
0.00303706	0.000293229
0.0030379	0.000278269
0.00303875	0.000262904
0.0030396	0.000247208
0.00304046	0.000231202
0.00304132	0.000215026
0.00304219	0.000198591
0.00304307	0.000182055
0.00304395	0.000165435
0.00304483	0.000148809
0.00304572	0.000132164
0.00304661	0.000115578
0.00304751	9.91578e-05
0.00304841	8.29181e-05
0.00304932	6.69134e-05
0.00305023	5.11463e-05
0.00305114	3.57037e-05
0.00305206	2.06148e-05
0.00305299	5.90947e-06
0.00305392	-8.39636e-06
0.00305485	-2.21795e-05
0.00305579	-3.54087e-05
0.00305672	-4.80477e-05
0.00305767	-6.00689e-05
0.00305861	-7.14455e-05
0.00305956	-8.2193e-05
0.00306052	-9.22106e-05
0.00306147	-0.000101486
0.00306243	-0.00010998
0.00306339	-0.000117632
0.00306436	-0.000124509
0.00306533	-0.000130552
0.00306629	-0.000135706
0.00306727	-0.000140026
0.00306824	-0.000143438
0.00306921	-0.000146032
0.00307019	-0.000147642
0.00307117	-0.000148295
0.00307215	-0.000148052
0.00307313	-0.00014689
0.00307411	-0.000144811
0.00307509	-0.000141781
0.00307608	-0.000137854
0.00307706	-0.000133013
0.00307805	-0.00012728
0.00307903	-0.000120643
0.00308002	-0.000113113
0.003081	-0.000104747
0.00308199	-9.5524e-05
0.00308297	-8.54302e-05
0.00308395	-7.44537e-05
0.00308494	-6.27057e-05
0.00308592	-5.02311e-05
0.0030869	-3.70004e-05
0.00308789	-2.30561e-05
0.00308887	-8.40573e-06
0.00308985	6.92848e-06
0.00309082	2.29277e-05
0.0030918	3.94975e-05
0.00309278	5.66304e-05
0.00309375	7.43023e-05
0.00309472	9.24656e-05
0.00309569	0.00011112
0.00309666	0.000130192
0.00309763	0.000149632
0.00309859	0.000169459
0.00309955	0.000189614
0.00310052	0.000210029
0.00310147	0.000230666
0.00310243	0.00025147
0.00310338	0.000272474
0.00310433	0.000293615
0.00310528	0.000314839
0.00310623	0.000336057
0.00310718	0.000357307
0.00310812	0.000378485
0.00310906	0.00039964
0.00310999	0.000420646
0.00311093	0.000441451
0.00311186	0.000462044
0.00311279	0.000482439
0.00311372	0.000502474
0.00311464	0.000522256
0.00311556	0.000541624
0.00311648	0.000560642
0.0031174	0.000579257
0.00311831	0.000597423
0.00311922	0.000615112
0.00312013	0.000632293
0.00312104	0.000648891
0.00312195	0.000664923
0.00312285	0.00068036
0.00312375	0.000695167
0.00312465	0.000709312
0.00312554	0.000722796
0.00312644	0.000735621
0.00312733	0.000747713
0.00312822	0.000759073
0.00312911	0.000769741
0.00313	0.000779668
0.00313088	0.000788855
0.00313177	0.000797306
0.00313265	0.000804988
0.00313353	0.000811934
0.00313441	0.000818135
0.00313529	0.000823514
0.00313617	0.000828195
0.00313704	0.000832099
0.00313792	0.000835289
0.0031388	0.000837776
0.00313967	0.000839558
0.00314054	0.000840656
0.00314142	0.000841071
0.00314229	0.00084082
0.00314316	0.000839893
0.00314403	0.000838367
0.0031449	0.000836239
0.00314578	0.000833552
0.00314665	0.000830381
0.00314752	0.000826652
0.00314839	0.000822418
0.00314927	0.00081769
0.00315014	0.000812531
0.00315102	0.000806986
0.00315189	0.000801011
0.00315277	0.000794668
0.00315365	0.000787958
0.00315453	0.00078097
0.00315541	0.000773633
0.00315629	0.000766071
0.00315717	0.000758239
0.00315806	0.000750195
0.00315894	0.000741941
0.00315983	0.000733464
0.00316072	0.000724806
0.00316162	0.000716032
0.00316251	0.000707078
0.00316341	0.000698004
0.00316431	0.000688827
0.00316521	0.000679526
0.00316612	0.000670092
0.00316703	0.000660585
0.00316794	0.000650993
0.00316885	0.000641344
0.00316977	0.000631564
0.00317069	0.000621721
0.00317161	0.000611795
0.00317254	0.000601763
0.00317347	0.000591651
0.0031744	0.000581437
0.00317534	0.000571158
0.00317628	0.000560761
0.00317722	0.000550283
0.00317817	0.000539715
0.00317911	0.000529018
0.00318007	0.000518186
0.00318102	0.000507268
0.00318198	0.000496145
0.00318295	0.000484873
0.00318391	0.000473488
0.00318488	0.000461944
0.00318586	0.000450271
0.00318683	0.00043838
0.00318781	0.00042638
0.00318879	0.000414221
0.00318978	0.000401921
0.00319076	0.000389403
0.00319175	0.000376733
0.00319274	0.00036388
0.00319374	0.000350892
0.00319473	0.000337793
0.00319573	0.000324521
0.00319673	0.000311111
0.00319773	0.000297584
0.00319874	0.000283926
0.00319974	0.000270175
0.00320075	0.00025633
0.00320175	0.000242445
0.00320276	0.000228501
0.00320377	0.000214524
0.00320478	0.000200506
0.00320578	0.000186493
0.00320679	0.000172548
0.0032078	0.000158641
0.00320881	0.000144817
0.00320981	0.000131048
0.00321082	0.000117471
0.00321182	0.000103988
0.00321282	9.07424e-05
0.00321383	7.77124e-05
0.00321482	6.47984e-05
0.00321582	5.2117e-05
0.00321682	3.97789e-05
0.00321781	2.76344e-05
0.0032188	1.58037e-05
0.00321979	4.29188e-06
0.00322077	-6.86134e-06
0.00322176	-1.77101e-05
0.00322273	-2.81472e-05
0.00322371	-3.82103e-05
0.00322468	-4.7863e-05
0.00322565	-5.70657e-05
0.00322662	-6.59018e-05
0.00322758	-7.43057e-05
0.00322854	-8.23425e-05
0.00322949	-8.99057e-05
0.00323044	-9.70009e-05
0.00323139	-0.000103662
0.00323233	-0.000109875
0.00323327	-0.000115702
0.00323421	-0.000121074
0.00323514	-0.000126035
0.00323607	-0.000130564
0.00323699	-0.000134714
0.00323791	-0.000138487
0.00323883	-0.000141872
0.00323974	-0.000144928
0.00324065	-0.000147631
0.00324156	-0.000150009
0.00324246	-0.00015209
0.00324336	-0.000153896
0.00324425	-0.000155451
0.00324515	-0.000156803
0.00324603	-0.00015791
0.00324692	-0.000158862
0.0032478	-0.000159626
0.00324869	-0.000160214
0.00324956	-0.000160728
0.00325044	-0.000161146
[truncated: 64,573 more rows]

## Sheet: I550A+I641A
I/Imax	var/Imax (pA)
0.00142181	-0.00024873
0.00142201	-0.000248922
0.00142239	-0.000249214
0.00142297	-0.000249715
0.00142374	-0.000250395
0.00142471	-0.000251274
0.00142586	-0.000252357
0.00142721	-0.00025358
0.00142874	-0.000255004
0.00143047	-0.000256529
0.00143238	-0.000258265
0.00143448	-0.000260174
0.00143676	-0.000262274
0.00143923	-0.000264497
0.00144188	-0.000266885
0.00144472	-0.000269324
0.00144773	-0.000271937
0.00145092	-0.000274711
0.00145428	-0.000277623
0.00145782	-0.000280677
0.00146153	-0.000283824
0.00146541	-0.000287174
0.00146946	-0.000290549
0.00147367	-0.000294014
0.00147804	-0.000297675
0.00148258	-0.000301441
0.00148727	-0.000305341
0.00149211	-0.000309246
0.00149711	-0.000313337
0.00150225	-0.00031746
0.00150755	-0.00032169
0.00151298	-0.000325935
0.00151856	-0.000330272
0.00152427	-0.00033463
0.00153012	-0.000339013
0.00153609	-0.000343429
0.0015422	-0.000347987
0.00154843	-0.000352491
0.00155478	-0.000357094
0.00156124	-0.000361702
0.00156783	-0.000366292
0.00157452	-0.000370929
0.00158132	-0.0003755
0.00158823	-0.000380096
0.00159523	-0.000384604
0.00160233	-0.000389163
0.00160953	-0.00039373
0.00161682	-0.000398201
0.00162419	-0.000402616
0.00163165	-0.000406985
0.00163918	-0.000411243
0.0016468	-0.000415451
0.00165448	-0.000419592
0.00166224	-0.000423655
0.00167006	-0.000427657
0.00167794	-0.000431558
0.00168588	-0.000435339
0.00169388	-0.000439004
0.00170193	-0.000442641
0.00171003	-0.000446141
0.00171818	-0.000449463
0.00172636	-0.00045261
0.00173459	-0.000455661
0.00174285	-0.000458556
0.00175115	-0.000461309
0.00175947	-0.000463962
0.00176782	-0.000466355
0.0017762	-0.000468706
0.00178459	-0.000470867
0.00179301	-0.00047283
0.00180143	-0.000474586
0.00180987	-0.000476152
0.00181832	-0.000477574
0.00182678	-0.000478751
0.00183523	-0.000479788
0.00184369	-0.000480555
0.00185215	-0.000481137
0.00186061	-0.000481511
0.00186905	-0.000481706
0.00187749	-0.000481687
0.00188592	-0.00048148
0.00189433	-0.000481077
0.00190273	-0.000480465
0.00191111	-0.000479616
0.00191947	-0.000478559
0.00192781	-0.000477314
0.00193613	-0.000475821
0.00194442	-0.000474105
0.00195268	-0.000472138
0.00196092	-0.000470037
0.00196912	-0.000467735
0.00197729	-0.000465204
0.00198543	-0.000462421
0.00199353	-0.000459426
0.00200159	-0.000456233
0.00200962	-0.000452902
0.00201761	-0.000449324
0.00202556	-0.000445577
0.00203346	-0.000441564
0.00204133	-0.000437347
0.00204914	-0.000432988
0.00205692	-0.000428375
0.00206465	-0.000423593
0.00207233	-0.000418656
0.00207996	-0.000413512
0.00208755	-0.000408254
0.00209509	-0.000402773
0.00210257	-0.000397194
0.00211001	-0.000391411
0.0021174	-0.000385484
0.00212473	-0.000379459
0.00213202	-0.000373279
0.00213925	-0.000366942
0.00214643	-0.000360434
0.00215356	-0.000353836
0.00216063	-0.000347122
0.00216765	-0.000340391
0.00217462	-0.00033348
0.00218153	-0.000326457
0.0021884	-0.000319338
0.0021952	-0.000312129
0.00220196	-0.000304814
0.00220866	-0.00029745
0.0022153	-0.000290086
0.0022219	-0.000282625
0.00222844	-0.000275105
0.00223493	-0.000267565
0.00224136	-0.000260012
0.00224774	-0.000252362
0.00225407	-0.000244792
0.00226035	-0.000237097
0.00226657	-0.00022939
0.00227275	-0.000221705
0.00227887	-0.00021403
0.00228494	-0.000206327
0.00229096	-0.00019866
0.00229693	-0.000191072
0.00230285	-0.000183469
0.00230873	-0.000175966
0.00231455	-0.000168529
0.00232032	-0.00016106
0.00232605	-0.000153643
0.00233173	-0.000146382
0.00233736	-0.000139128
0.00234295	-0.000131988
0.00234849	-0.000124854
0.00235399	-0.000117836
0.00235944	-0.0001109
0.00236485	-0.000104037
0.00237021	-9.72966e-05
0.00237553	-9.06148e-05
0.00238081	-8.40712e-05
0.00238605	-7.7657e-05
0.00239125	-7.12955e-05
0.0023964	-6.50947e-05
0.00240152	-5.89851e-05
0.00240659	-5.30321e-05
0.00241163	-4.7171e-05
0.00241663	-4.1403e-05
0.00242159	-3.57884e-05
0.00242652	-3.02717e-05
0.00243141	-2.49536e-05
0.00243626	-1.97275e-05
0.00244108	-1.46281e-05
0.00244587	-9.64726e-06
0.00245062	-4.80939e-06
0.00245533	-8.80145e-08
0.00246002	4.53887e-06
0.00246467	9.00015e-06
0.00246929	1.33497e-05
0.00247388	1.76309e-05
0.00247844	2.17719e-05
0.00248298	2.58586e-05
0.00248748	2.98582e-05
0.00249195	3.36533e-05
0.0024964	3.73279e-05
0.00250082	4.09061e-05
0.00250521	4.43997e-05
0.00250957	4.77886e-05
0.00251391	5.1129e-05
0.00251823	5.43972e-05
0.00252252	5.75941e-05
0.00252678	6.06726e-05
0.00253102	6.36855e-05
0.00253524	6.66086e-05
0.00253944	6.94868e-05
0.00254361	7.22566e-05
0.00254776	7.49416e-05
0.00255189	7.77337e-05
0.002556	8.04538e-05
0.00256009	8.30942e-05
0.00256416	8.57326e-05
0.00256822	8.84165e-05
0.00257225	9.10019e-05
0.00257626	9.36435e-05
0.00258025	9.62045e-05
0.00258423	9.8802e-05
0.00258819	0.000101447
0.00259213	0.000103994
0.00259606	0.00010665
0.00259997	0.000109392
0.00260386	0.000112103
0.00260774	0.000114911
0.0026116	0.000117713
0.00261545	0.000120589
0.00261928	0.000123482
0.0026231	0.000126489
0.0026269	0.000129569
0.00263069	0.000132736
0.00263447	0.000136019
0.00263824	0.000139366
0.00264199	0.000142766
0.00264573	0.000146328
0.00264945	0.000149907
0.00265317	0.000153652
0.00265687	0.000157468
0.00266056	0.000161397
0.00266424	0.000165406
0.00266791	0.000169545
0.00267156	0.000173868
0.00267521	0.000178257
0.00267884	0.000182762
0.00268247	0.00018745
0.00268608	0.00019218
0.00268969	0.000197036
0.00269328	0.000202029
0.00269686	0.000207133
0.00270044	0.00021241
0.002704	0.000217701
0.00270755	0.000223157
0.0027111	0.000228704
0.00271463	0.000234383
0.00271816	0.000240214
0.00272167	0.00024615
0.00272518	0.000252143
0.00272868	0.000258237
0.00273217	0.000264338
0.00273565	0.000270596
0.00273913	0.000276914
0.00274259	0.000283415
0.00274605	0.000289873
0.00274949	0.00029646
0.00275293	0.000303085
0.00275636	0.000309746
0.00275979	0.000316506
0.0027632	0.000323273
0.00276661	0.000330058
0.00277	0.000336907
0.00277339	0.000343729
0.00277678	0.000350581
0.00278015	0.000357429
0.00278352	0.000364208
0.00278687	0.000371043
0.00279022	0.000377755
0.00279357	0.000384449
0.0027969	0.000391111
0.00280023	0.000397701
0.00280354	0.000404227
0.00280685	0.000410662
0.00281016	0.00041699
0.00281345	0.000423238
0.00281674	0.000429389
0.00282002	0.000435425
0.00282329	0.000441283
0.00282655	0.000447005
0.0028298	0.000452538
0.00283305	0.000457961
0.00283629	0.000463212
0.00283952	0.000468288
0.00284274	0.000473141
0.00284595	0.000477797
0.00284916	0.000482238
0.00285235	0.000486402
0.00285554	0.000490318
0.00285872	0.000494025
0.00286189	0.000497479
0.00286506	0.00050066
0.00286821	0.000503543
0.00287136	0.000506162
0.0028745	0.000508469
0.00287763	0.00051046
0.00288075	0.000512195
0.00288387	0.000513613
0.00288697	0.000514729
0.00289007	0.000515471
0.00289315	0.000515899
0.00289623	0.000516042
0.0028993	0.000515759
0.00290236	0.000515144
0.00290542	0.000514158
0.00290846	0.000512837
0.0029115	0.000511199
0.00291452	0.000509152
0.00291754	0.000506708
0.00292055	0.000503941
0.00292355	0.000500768
0.00292654	0.000497234
0.00292952	0.000493338
0.00293249	0.000489057
0.00293545	0.000484378
0.00293841	0.000479377
0.00294135	0.000474006
0.00294429	0.000468215
0.00294722	0.000462085
0.00295013	0.00045561
0.00295304	0.000448726
0.00295594	0.000441535
0.00295883	0.000433992
0.00296171	0.000426029
0.00296458	0.00041779
0.00296745	0.000409194
0.0029703	0.000400267
0.00297314	0.000390927
0.00297598	0.000381348
0.0029788	0.000371431
0.00298162	0.000361244
0.00298443	0.000350755
0.00298723	0.000340004
0.00299002	0.000328938
0.0029928	0.000317626
0.00299557	0.000306077
0.00299833	0.000294293
0.00300108	0.000282281
0.00300382	0.000269973
0.00300656	0.0002575
0.00300928	0.000244833
0.003012	0.000231963
0.0030147	0.000218937
0.0030174	0.000205759
0.00302009	0.000192365
0.00302277	0.000178866
0.00302544	0.000165219
0.0030281	0.000151505
0.00303075	0.000137658
0.00303339	0.0001237
0.00303603	0.000109733
0.00303865	9.56659e-05
0.00304127	8.1572e-05
0.00304388	6.74462e-05
0.00304647	5.33391e-05
0.00304906	3.91915e-05
0.00305165	2.505e-05
0.00305422	1.09128e-05
0.00305678	-3.13626e-06
0.00305934	-1.71481e-05
0.00306188	-3.11567e-05
0.00306442	-4.50572e-05
0.00306695	-5.88362e-05
0.00306947	-7.25104e-05
0.00307199	-8.60937e-05
0.00307449	-9.94696e-05
0.00307699	-0.000112754
0.00307948	-0.000125924
0.00308196	-0.000138776
0.00308443	-0.000151534
0.00308689	-0.000164084
0.00308935	-0.000176447
0.0030918	-0.000188572
0.00309424	-0.000200478
0.00309667	-0.000212137
0.00309909	-0.000223549
0.00310151	-0.00023466
0.00310392	-0.000245519
0.00310632	-0.000256099
0.00310871	-0.000266356
0.0031111	-0.000276319
0.00311348	-0.00028597
0.00311585	-0.000295336
0.00311822	-0.000304346
0.00312057	-0.00031302
0.00312292	-0.00032131
0.00312526	-0.000329307
0.0031276	-0.00033693
0.00312993	-0.00034422
0.00313225	-0.000351126
0.00313456	-0.000357629
0.00313687	-0.000363651
0.00313917	-0.000369311
0.00314147	-0.000374608
0.00314375	-0.000379531
0.00314604	-0.000384107
0.00314831	-0.000388208
0.00315058	-0.000391968
0.00315284	-0.000395343
0.0031551	-0.000398247
0.00315734	-0.000400739
0.00315959	-0.000402813
0.00316182	-0.000404445
0.00316405	-0.000405707
0.00316628	-0.000406575
0.0031685	-0.00040699
0.00317071	-0.000406951
0.00317292	-0.000406549
0.00317512	-0.000405755
0.00317731	-0.000404588
0.0031795	-0.000403073
0.00318169	-0.000401117
0.00318387	-0.0003987
0.00318604	-0.000395961
0.00318821	-0.000392746
0.00319037	-0.000389194
0.00319253	-0.000385279
0.00319468	-0.000380989
0.00319682	-0.000376368
0.00319896	-0.00037135
0.0032011	-0.000366007
0.00320323	-0.000360293
0.00320536	-0.000354212
0.00320748	-0.000347843
0.00320959	-0.000341147
0.00321171	-0.000334122
0.00321381	-0.000326789
0.00321591	-0.000319182
0.00321801	-0.000311234
0.0032201	-0.000302999
0.00322219	-0.000294506
0.00322427	-0.000285741
0.00322635	-0.000276623
0.00322842	-0.000267345
0.00323049	-0.000257802
0.00323256	-0.000248078
0.00323462	-0.000238037
0.00323668	-0.000227813
0.00323873	-0.000217388
0.00324078	-0.000206727
0.00324282	-0.000195891
0.00324486	-0.000184823
0.00324689	-0.000173666
0.00324892	-0.000162315
0.00325095	-0.000150844
0.00325297	-0.00013917
0.00325499	-0.000127366
0.00325701	-0.00011535
0.00325902	-0.000103315
0.00326103	-9.11243e-05
0.00326303	-7.88726e-05
0.00326503	-6.64997e-05
0.00326702	-5.39945e-05
0.00326901	-4.14034e-05
0.003271	-2.873e-05
0.00327299	-1.60505e-05
0.00327497	-3.28788e-06
0.00327694	9.543e-06
0.00327891	2.24037e-05
0.00328088	3.52903e-05
0.00328285	4.82102e-05
0.00328481	6.11795e-05
0.00328677	7.42759e-05
0.00328872	8.73316e-05
0.00329067	0.000100421
0.00329262	0.000113463
0.00329456	0.000126524
0.0032965	0.000139601
0.00329844	0.000152628
0.00330037	0.000165657
0.0033023	0.00017865
0.00330422	0.000191634
0.00330614	0.000204589
0.00330806	0.000217562
0.00330998	0.000230453
0.00331189	0.000243352
0.0033138	0.000256227
0.0033157	0.000269079
0.0033176	0.000281792
0.0033195	0.000294475
0.00332139	0.000307252
0.00332328	0.000319938
0.00332517	0.000332602
0.00332705	0.000345203
0.00332893	0.000357809
0.00333081	0.000370308
0.00333268	0.000382804
0.00333455	0.000395193
0.00333642	0.000407626
0.00333828	0.000419996
0.00334014	0.000432337
0.00334199	0.000444589
0.00334385	0.000456886
0.0033457	0.00046909
0.00334754	0.000481303
0.00334938	0.000493503
0.00335122	0.000505627
0.00335306	0.000517736
0.00335489	0.000529829
0.00335672	0.000541922
0.00335854	0.000554039
0.00336036	0.000566035
0.00336218	0.000578042
0.00336399	0.000590056
0.00336581	0.000602085
0.00336761	0.00061407
0.00336942	0.00062606
0.00337122	0.000638025
0.00337302	0.00065004
0.00337481	0.000662043
0.0033766	0.0006741
0.00337839	0.000686105
0.00338017	0.000698184
0.00338195	0.000710212
0.00338373	0.000722312
0.0033855	0.000734433
0.00338727	0.000746585
0.00338904	0.000758684
0.0033908	0.00077088
0.00339256	0.000783102
0.00339432	0.000795347
0.00339607	0.000807671
0.00339782	0.000819941
0.00339957	0.000832337
0.00340131	0.000844765
0.00340305	0.000857208
0.00340478	0.000869676
0.00340652	0.00088224
0.00340824	0.000894845
0.00340997	0.000907449
0.00341169	0.000920144
0.00341341	0.000932804
0.00341513	0.000945573
0.00341684	0.00095837
0.00341855	0.000971161
0.00342025	0.000984006
0.00342195	0.000996937
0.00342365	0.00100989
0.00342534	0.00102284
0.00342704	0.00103588
0.00342872	0.00104894
0.00343041	0.00106202
0.00343209	0.00107512
0.00343377	0.00108826
0.00343544	0.00110142
0.00343711	0.00111457
0.00343878	0.00112774
0.00344044	0.00114102
0.0034421	0.0011542
0.00344376	0.00116741
0.00344541	0.00118065
0.00344706	0.00119389
0.00344871	0.00120712
0.00345035	0.00122033
0.00345199	0.00123349
0.00345363	0.00124661
0.00345526	0.00125975
0.00345689	0.00127278
0.00345851	0.00128581
0.00346014	0.00129882
0.00346176	0.00131177
0.00346337	0.00132468
0.00346498	0.00133754
0.00346659	0.00135034
0.0034682	0.00136306
0.0034698	0.00137566
0.00347139	0.0013882
0.00347299	0.00140067
0.00347458	0.00141303
0.00347617	0.00142524
0.00347775	0.00143737
0.00347933	0.0014494
0.0034809	0.00146131
0.00348248	0.00147307
0.00348405	0.0014846
0.00348561	0.00149604
0.00348717	0.00150731
0.00348873	0.00151841
0.00349029	0.00152931
0.00349184	0.0015401
0.00349338	0.00155072
0.00349493	0.00156112
0.00349647	0.00157134
0.003498	0.00158136
0.00349954	0.00159114
0.00350106	0.00160069
0.00350259	0.00161005
0.00350411	0.00161916
0.00350563	0.00162802
0.00350714	0.00163669
0.00350865	0.00164505
0.00351016	0.00165318
0.00351166	0.00166107
0.00351316	0.0016687
0.00351465	0.0016761
0.00351614	0.00168323
0.00351763	0.00169006
0.00351911	0.0016966
0.00352059	0.00170288
0.00352206	0.00170887
0.00352353	0.0017146
0.003525	0.00171999
0.00352646	0.00172509
0.00352792	0.00172989
0.00352937	0.00173434
0.00353082	0.00173854
0.00353227	0.00174243
0.00353371	0.00174599
0.00353515	0.00174925
0.00353659	0.00175213
0.00353802	0.00175473
0.00353944	0.00175704
0.00354086	0.00175903
0.00354228	0.00176068
0.00354369	0.00176199
0.0035451	0.001763
0.00354651	0.00176368
0.00354791	0.001764
0.0035493	0.00176404
0.0035507	0.00176375
0.00355208	0.00176315
0.00355347	0.00176224
0.00355485	0.00176097
0.00355622	0.00175941
0.00355759	0.00175751
0.00355896	0.00175529
0.00356032	0.00175275
0.00356168	0.00174992
0.00356303	0.00174669
0.00356438	0.00174314
0.00356572	0.00173937
0.00356706	0.00173528
0.0035684	0.00173085
0.00356973	0.00172616
0.00357106	0.00172114
0.00357238	0.00171587
0.0035737	0.00171029
0.00357501	0.00170437
0.00357632	0.00169824
0.00357763	0.00169183
0.00357893	0.00168514
0.00358022	0.0016782
0.00358152	0.00167105
0.0035828	0.00166363
0.00358409	0.00165581
0.00358536	0.00164784
0.00358664	0.00163963
0.00358791	0.00163116
0.00358917	0.00162246
0.00359043	0.00161354
0.00359169	0.0016044
0.00359294	0.00159508
0.00359419	0.00158551
0.00359543	0.00157572
0.00359667	0.00156575
0.00359791	0.00155556
0.00359914	0.00154516
0.00360037	0.0015346
0.00360159	0.00152385
0.00360281	0.00151296
0.00360402	0.00150188
0.00360523	0.00149062
0.00360643	0.00147925
0.00360764	0.00146771
0.00360883	0.00145602
0.00361002	0.00144417
0.00361121	0.00143225
0.0036124	0.00142022
0.00361358	0.001408
0.00361475	0.00139572
0.00361593	0.00138331
0.00361709	0.00137081
0.00361826	0.00135825
0.00361942	0.00134557
0.00362058	0.00133284
0.00362173	0.00132
0.00362288	0.00130712
0.00362402	0.00129416
0.00362516	0.00128114
0.0036263	0.00126815
0.00362743	0.00125505
0.00362856	0.00124193
0.00362969	0.00122875
0.00363081	0.00121553
0.00363193	0.00120236
0.00363304	0.00118919
0.00363415	0.00117601
0.00363526	0.00116283
0.00363637	0.00114961
0.00363747	0.00113639
0.00363856	0.00112322
0.00363966	0.00111007
0.00364075	0.001097
0.00364184	0.00108394
0.00364292	0.00107093
0.003644	0.00105792
0.00364508	0.00104501
0.00364615	0.00103216
0.00364722	0.00101931
0.00364829	0.00100659
0.00364935	0.000993936
0.00365042	0.000981346
0.00365147	0.000968845
0.00365253	0.00095642
0.00365358	0.000944063
0.00365463	0.000931834
0.00365568	0.000919666
0.00365672	0.000907618
0.00365776	0.000895675
0.0036588	0.000883861
0.00365984	0.000872149
0.00366087	0.000860564
0.0036619	0.000849148
0.00366293	0.000837798
0.00366395	0.000826566
0.00366498	0.000815501
0.003666	0.000804591
0.00366701	0.000793779
0.00366803	0.000783094
0.00366904	0.000772527
0.00367005	0.000762145
0.00367106	0.00075192
0.00367207	0.000741807
0.00367307	0.000731862
0.00367407	0.000722089
0.00367507	0.000712493
0.00367607	0.000703016
0.00367707	0.000693708
0.00367806	0.000684572
0.00367905	0.000675583
0.00368004	0.000666775
0.00368103	0.000658072
0.00368201	0.000649577
0.003683	0.000641255
0.00368398	0.000633084
0.00368496	0.000625115
0.00368594	0.000617272
0.00368691	0.00060962
0.00368789	0.000602131
0.00368886	0.000594827
0.00368983	0.000587669
0.0036908	0.000580661
0.00369177	0.000573794
0.00369274	0.000567121
0.0036937	0.000560686
0.00369467	0.000554317
0.00369563	0.000548173
0.00369659	0.000542149
0.00369755	0.00053631
0.00369851	0.000530651
0.00369947	0.000525125
0.00370043	0.00051976
0.00370138	0.000514562
0.00370233	0.000509486
0.00370329	0.000504587
0.00370424	0.000499828
0.00370519	0.00049521
0.00370614	0.000490731
0.00370709	0.00048642
0.00370803	0.000482274
0.00370898	0.000478259
0.00370993	0.000474377
0.00371087	0.000470573
0.00371182	0.000466921
0.00371276	0.000463452
0.0037137	0.000460066
0.00371464	0.000456829
0.00371558	0.000453731
0.00371652	0.000450738
0.00371746	0.00044787
0.0037184	0.000445091
0.00371934	0.000442416
0.00372027	0.000439865
0.00372121	0.000437431
0.00372215	0.00043509
0.00372308	0.000432803
0.00372401	0.000430665
0.00372495	0.000428582
0.00372588	0.00042662
0.00372681	0.000424743
0.00372775	0.000422977
0.00372868	0.000421238
0.00372961	0.000419652
0.00373054	0.000418139
0.00373147	0.000416691
0.0037324	0.000415345
0.00373333	0.000414062
0.00373426	0.000412839
0.00373518	0.000411646
0.00373611	0.000410563
0.00373704	0.000409557
0.00373797	0.000408586
0.00373889	0.000407676
0.00373982	0.000406857
0.00374074	0.000406057
0.00374167	0.000405305
0.00374259	0.000404644
0.00374352	0.000404004
0.00374444	0.000403434
0.00374537	0.0004029
0.00374629	0.00040237
0.00374721	0.000402005
0.00374814	0.00040167
0.00374906	0.000401358
0.00374998	0.000401126
0.0037509	0.00040087
0.00375182	0.000400606
0.00375274	0.000400396
0.00375366	0.000400295
0.00375458	0.000400179
0.0037555	0.000400125
0.00375642	0.000400078
0.00375734	0.00040006
0.00375826	0.000400096
0.00375918	0.000400169
0.00376009	0.000400286
0.00376101	0.000400425
0.00376193	0.000400612
0.00376284	0.000400839
0.00376376	0.000401064
0.00376467	0.000401334
0.00376559	0.000401654
0.0037665	0.000401967
0.00376741	0.000402329
0.00376832	0.000402728
0.00376924	0.000403146
0.00377015	0.000403595
0.00377106	0.000404096
0.00377197	0.000404597
0.00377288	0.000405155
0.00377378	0.00040572
0.00377469	0.000406324
0.0037756	0.000406884
0.0037765	0.000407517
0.00377741	0.000408227
0.00377831	0.000408935
0.00377922	0.000409732
0.00378012	0.000410513
0.00378102	0.000411314
0.00378192	0.000412154
0.00378282	0.000412982
0.00378372	0.000413842
0.00378462	0.000414733
0.00378551	0.000415646
0.00378641	0.000416609
0.0037873	0.000417559
0.0037882	0.000418476
0.00378909	0.000419436
0.00378998	0.000420424
0.00379087	0.000421425
0.00379176	0.000422437
0.00379264	0.000423471
0.00379353	0.000424496
0.00379441	0.000425541
0.0037953	0.000426588
0.00379618	0.00042761
0.00379706	0.000428678
0.00379794	0.000429754
0.00379881	0.00043083
0.00379969	0.000431926
0.00380056	0.000433011
0.00380143	0.000434097
0.0038023	0.000435158
0.00380317	0.000436191
0.00380404	0.000437286
0.00380491	0.000438309
0.00380577	0.000439294
0.00380663	0.000440248
0.00380749	0.000441224
0.00380835	0.000442127
0.00380921	0.000443044
0.00381006	0.000443898
0.00381091	0.000444723
0.00381176	0.000445478
0.00381261	0.000446262
0.00381346	0.00044696
0.00381431	0.000447624
0.00381515	0.000448217
0.00381599	0.000448775
0.00381683	0.000449261
0.00381766	0.000449717
0.0038185	0.000450097
0.00381933	0.000450386
0.00382016	0.000450592
0.00382099	0.000450743
0.00382181	0.000450815
0.00382264	0.000450814
0.00382346	0.000450724
0.00382428	0.000450527
0.00382509	0.000450278
0.00382591	0.000449912
0.00382672	0.000449521
0.00382753	0.00044898
0.00382834	0.000448287
0.00382914	0.000447528
0.00382994	0.000446686
0.00383074	0.000445714
0.00383154	0.000444607
0.00383234	0.000443419
0.00383313	0.000442087
0.00383392	0.000440688
0.00383471	0.000439131
0.0038355	0.000437458
0.00383628	0.000435583
0.00383706	0.000433617
0.00383784	0.000431511
0.00383862	0.000429316
0.00383939	0.000426982
0.00384016	0.00042457
0.00384093	0.000421993
0.0038417	0.000419278
0.00384246	0.000416439
0.00384322	0.000413443
0.00384398	0.000410323
0.00384474	0.000407055
0.0038455	0.000403694
0.00384625	0.000400154
0.003847	0.000396461
0.00384775	0.000392634
0.0038485	0.000388755
0.00384924	0.000384718
0.00384998	0.000380532
0.00385072	0.000376242
0.00385146	0.000371806
0.0038522	0.000367265
0.00385293	0.000362582
0.00385366	0.000357798
0.00385439	0.000352866
0.00385512	0.000347863
0.00385584	0.000342722
0.00385657	0.000337457
0.00385729	0.000332109
0.00385801	0.00032669
0.00385873	0.000321164
0.00385944	0.000315557
0.00386016	0.000309856
0.00386087	0.000304065
0.00386158	0.000298214
0.00386229	0.000292271
0.003863	0.000286252
0.0038637	0.000280124
0.00386441	0.000273926
0.00386511	0.000267781
0.00386581	0.000261563
0.00386651	0.000255283
0.00386721	0.000248962
0.00386791	0.000242648
0.0038686	0.000236277
0.0038693	0.000229884
0.00386999	0.000223449
0.00387068	0.000217021
0.00387137	0.000210579
0.00387206	0.000204164
0.00387275	0.000197702
0.00387344	0.000191312
0.00387413	0.000184936
0.00387482	0.000178564
0.0038755	0.000172259
0.00387619	0.000165988
0.00387687	0.000159779
0.00387755	0.000153588
0.00387823	0.000147467
0.00387892	0.000141425
0.0038796	0.000135439
0.00388028	0.000129552
0.00388096	0.000123741
0.00388164	0.000118026
0.00388232	0.000112391
0.003883	0.000106855
0.00388368	0.00010141
0.00388435	9.60972e-05
0.00388503	9.08802e-05
0.00388571	8.58316e-05
0.00388639	8.08366e-05
0.00388707	7.60908e-05
0.00388774	7.14342e-05
0.00388842	6.69279e-05
0.0038891	6.25649e-05
0.00388978	5.82916e-05
0.00389046	5.42814e-05
0.00389113	5.03519e-05
0.00389181	4.66253e-05
0.00389249	4.3083e-05
0.00389317	3.97063e-05
0.00389385	3.649e-05
0.00389453	3.34471e-05
0.00389521	3.06121e-05
0.00389589	2.79668e-05
0.00389657	2.54171e-05
0.00389725	2.31777e-05
0.00389793	2.1181e-05
0.00389861	1.93182e-05
0.00389929	1.76151e-05
0.00389997	1.61247e-05
0.00390066	1.48253e-05
0.00390134	1.37703e-05
0.00390203	1.2901e-05
0.00390271	1.22323e-05
0.0039034	1.18243e-05
0.00390408	1.15799e-05
0.00390477	1.15325e-05
0.00390546	1.17098e-05
0.00390615	1.2104e-05
0.00390684	1.26545e-05
0.00390753	1.34335e-05
0.00390822	1.43981e-05
0.00390891	1.56253e-05
0.0039096	1.70284e-05
0.00391029	1.86387e-05
0.00391099	2.0438e-05
0.00391168	2.24832e-05
0.00391238	2.4676e-05
0.00391308	2.70358e-05
0.00391377	2.96421e-05
0.00391447	3.24321e-05
0.00391517	3.54055e-05
0.00391587	3.85672e-05
0.00391657	4.19026e-05
0.00391727	4.54366e-05
0.00391798	4.91574e-05
0.00391868	5.30185e-05
0.00391938	5.70473e-05
0.00392009	6.12399e-05
0.00392079	6.55739e-05
0.0039215	7.00606e-05
0.00392221	7.47324e-05
0.00392292	7.95424e-05
0.00392363	8.44768e-05
0.00392434	8.95557e-05
0.00392505	9.47955e-05
0.00392576	0.000100093
0.00392647	0.000105572
0.00392719	0.000111231
0.0039279	0.000116896
0.00392862	0.000122701
0.00392933	0.000128609
0.00393005	0.000134591
0.00393077	0.00014069
0.00393148	0.000146866
0.0039322	0.000153157
0.00393292	0.000159501
0.00393364	0.00016591
0.00393436	0.000172379
0.00393508	0.000178914
0.00393581	0.000185513
0.00393653	0.000192142
0.00393725	0.000198808
0.00393798	0.000205528
0.0039387	0.000212266
0.00393943	0.00021905
0.00394015	0.000225852
0.00394088	0.000232663
0.00394161	0.000239491
0.00394233	0.000246305
0.00394306	0.000253115
0.00394379	0.000259988
0.00394452	0.000266791
0.00394525	0.00027356
0.00394598	0.000280347
0.00394671	0.000287091
0.00394744	0.000293768
0.00394817	0.000300397
0.0039489	0.00030698
0.00394963	0.000313539
0.00395036	0.000320044
0.00395109	0.000326503
0.00395182	0.000332888
0.00395256	0.000339183
0.00395329	0.000345409
0.00395402	0.000351561
0.00395475	0.000357635
0.00395548	0.000363617
0.00395622	0.000369499
0.00395695	0.000375274
0.00395768	0.000380961
0.00395842	0.000386557
0.00395915	0.000392001
0.00395988	0.000397331
0.00396061	0.00040255
0.00396135	0.000407589
0.00396208	0.000412552
0.00396281	0.000417386
0.00396354	0.00042203
0.00396428	0.00042652
0.00396501	0.000430885
0.00396574	0.00043511
0.00396647	0.000439183
0.0039672	0.000443082
0.00396794	0.000446813
0.00396867	0.000450377
0.0039694	0.000453778
0.00397013	0.000457023
0.00397086	0.000460098
0.00397159	0.000462969
0.00397232	0.000465677
0.00397305	0.000468237
0.00397378	0.000470573
0.00397451	0.000472707
0.00397523	0.000474646
0.00397596	0.000476427
0.00397669	0.000477964
0.00397742	0.000479339
0.00397814	0.000480514
0.00397887	0.00048147
0.00397959	0.000482238
0.00398032	0.000482826
0.00398104	0.000483206
0.00398177	0.000483347
0.00398249	0.000483302
0.00398321	0.000483054
0.00398394	0.00048262
0.00398466	0.000482019
0.00398538	0.000481204
0.0039861	0.000480145
0.00398682	0.000478875
0.00398754	0.000477418
0.00398826	0.000475736
0.00398898	0.000473846
0.00398969	0.000471745
0.00399041	0.000469375
0.00399113	0.000466839
0.00399184	0.000464104
0.00399256	0.00046118
0.00399327	0.000458067
0.00399398	0.000454724
0.00399469	0.00045113
0.00399541	0.000447398
0.00399612	0.000443469
0.00399683	0.000439297
0.00399754	0.000434914
0.00399825	0.000430367
0.00399895	0.000425625
0.00399966	0.000420702
0.00400037	0.000415563
0.00400107	0.000410235
0.00400178	0.000404733
0.00400248	0.000399024
0.00400318	0.00039315
0.00400389	0.000387098
0.00400459	0.000380901
0.00400529	0.000374456
0.00400599	0.000367853
0.00400669	0.000361092
0.00400739	0.000354188
0.00400808	0.000347135
0.00400878	0.000339936
0.00400948	0.000332565
0.00401017	0.000325034
0.00401087	0.000317393
0.00401156	0.000309582
0.00401225	0.000301672
0.00401294	0.000293588
0.00401363	0.000285387
0.00401432	0.000277031
0.00401501	0.000268602
0.0040157	0.000260077
0.00401639	0.000251404
0.00401708	0.000242603
0.00401776	0.000233762
0.00401845	0.000224798
0.00401913	0.000215762
0.00401982	0.000206604
0.0040205	0.000197347
0.00402118	0.000188025
0.00402186	0.000178628
0.00402254	0.000169176
0.00402322	0.000159679
0.0040239	0.000150147
0.00402458	0.000140524
0.00402526	0.000130838
0.00402594	0.000121137
0.00402661	0.000111476
0.00402729	0.000101752
0.00402796	9.19616e-05
0.00402864	8.21967e-05
0.00402931	7.24101e-05
0.00402998	6.26241e-05
0.00403065	5.28338e-05
0.00403132	4.30374e-05
0.00403199	3.32704e-05
0.00403266	2.35158e-05
0.00403333	1.37944e-05
0.004034	4.09252e-06
0.00403467	-5.54231e-06
0.00403534	-1.51314e-05
0.004036	-2.47221e-05
0.00403667	-3.41701e-05
0.00403733	-4.35986e-05
0.004038	-5.29468e-05
0.00403866	-6.22351e-05
0.00403933	-7.14459e-05
0.00403999	-8.05094e-05
0.00404065	-8.95185e-05
0.00404131	-9.84719e-05
0.00404197	-0.000107302
0.00404263	-0.000116006
0.00404329	-0.000124574
0.00404395	-0.000132986
0.00404461	-0.000141263
0.00404527	-0.000149422
0.00404593	-0.000157431
0.00404659	-0.00016527
0.00404724	-0.000172956
0.0040479	-0.000180389
0.00404856	-0.000187716
0.00404921	-0.000194855
0.00404987	-0.000201848
0.00405052	-0.000208626
0.00405118	-0.000215186
0.00405183	-0.000221541
0.00405249	-0.000227679
0.00405314	-0.000233575
0.00405379	-0.000239257
0.00405444	-0.000244722
0.0040551	-0.000249931
0.00405575	-0.000254884
0.0040564	-0.000259525
0.00405705	-0.000263981
0.0040577	-0.000268148
0.00405835	-0.000272047
0.004059	-0.000275654
0.00405965	-0.00027898
0.0040603	-0.000282029
0.00406095	-0.00028478
0.00406159	-0.000287207
0.00406224	-0.000289357
0.00406289	-0.000291195
0.00406354	-0.000292687
0.00406418	-0.000293882
0.00406483	-0.000294697
0.00406548	-0.00029522
0.00406612	-0.00029541
0.00406677	-0.000295248
0.00406741	-0.000294709
0.00406806	-0.000293885
0.0040687	-0.000292663
0.00406934	-0.000291143
0.00406999	-0.000289248
0.00407063	-0.000286974
0.00407127	-0.000284349
0.00407192	-0.000281356
0.00407256	-0.000277983
0.0040732	-0.000274272
0.00407384	-0.00027023
0.00407448	-0.000265778
0.00407512	-0.000260987
0.00407576	-0.000255761
0.0040764	-0.000250198
0.00407704	-0.00024423
0.00407768	-0.000237915
0.00407832	-0.000231223
0.00407896	-0.000224156
0.00407959	-0.000216699
0.00408023	-0.000208864
0.00408087	-0.000200673
0.0040815	-0.000192192
0.00408214	-0.000183353
0.00408277	-0.000174126
0.00408341	-0.000164565
0.00408404	-0.000154625
0.00408467	-0.000144399
0.0040853	-0.000133743
0.00408594	-0.000122818
0.00408657	-0.000111575
0.0040872	-0.00010001
0.00408783	-8.81344e-05
0.00408846	-7.59502e-05
0.00408908	-6.34744e-05
0.00408971	-5.07119e-05
0.00409034	-3.76621e-05
0.00409097	-2.43462e-05
0.00409159	-1.07465e-05
0.00409222	3.10161e-06
0.00409284	1.71735e-05
0.00409346	3.15144e-05
0.00409409	4.60302e-05
0.00409471	6.08422e-05
0.00409533	7.58081e-05
0.00409595	9.09623e-05
0.00409657	0.000106319
0.00409719	0.000121841
0.00409781	0.000137519
0.00409842	0.000153355
0.00409904	0.000169288
0.00409965	0.000185354
0.00410027	0.000201495
0.00410088	0.000217764
0.00410149	0.00023412
0.0041021	0.000250524
0.00410272	0.000266976
0.00410332	0.000283487
0.00410393	0.000300005
0.00410454	0.000316542
0.00410515	0.000333068
0.00410575	0.000349555
0.00410636	0.000366002
0.00410696	0.000382402
0.00410756	0.000398719
0.00410817	0.000415045
0.00410877	0.000431241
0.00410937	0.000447303
0.00410997	0.000463237
0.00411056	0.000479051
0.00411116	0.000494724
0.00411176	0.000510225
0.00411235	0.000525465
0.00411294	0.000540575
0.00411354	0.000555471
0.00411413	0.000570154
0.00411472	0.000584596
0.00411531	0.000598807
0.0041159	0.000612784
0.00411649	0.000626485
0.00411707	0.000639879
0.00411766	0.000652955
0.00411824	0.000665735
0.00411883	0.000678219
0.00411941	0.000690358
0.00411999	0.000702175
0.00412057	0.000713619
0.00412116	0.000724708
0.00412173	0.000735426
0.00412231	0.000745766
0.00412289	0.000755723
0.00412347	0.000765286
0.00412404	0.000774429
0.00412462	0.00078319
0.00412519	0.000791517
0.00412577	0.000799416
0.00412634	0.000806905
0.00412691	0.000813974
0.00412749	0.000820657
0.00412806	0.000826828
0.00412863	0.000832531
0.0041292	0.000837857
0.00412977	0.000842756
0.00413033	0.000847163
0.0041309	0.000851157
0.00413147	0.000854714
0.00413204	0.000857792
0.0041326	0.000860453
0.00413317	0.000862674
0.00413373	0.00086445
0.0041343	0.000865796
0.00413486	0.000866721
0.00413543	0.000867208
0.00413599	0.000867269
0.00413655	0.000866935
0.00413712	0.000866165
0.00413768	0.000864936
0.00413824	0.000863375
0.0041388	0.000861416
0.00413936	0.000859073
0.00413993	0.000856346
0.00414049	0.000853269
0.00414105	0.000849856
0.00414161	0.000846011
0.00414217	0.000841894
0.00414273	0.000837432
0.00414329	0.000832661
0.00414385	0.00082757
0.00414441	0.000822167
0.00414498	0.000816497
0.00414554	0.000810548
0.0041461	0.000804369
0.00414666	0.00079791
0.00414722	0.000791234
0.00414778	0.00078432
0.00414834	0.000777211
0.0041489	0.000769894
0.00414946	0.000762402
0.00415003	0.000754756
0.00415059	0.00074695
0.00415115	0.000738987
0.00415171	0.000730887
0.00415227	0.000722674
0.00415284	0.000714376
0.0041534	0.00070601
0.00415396	0.000697551
0.00415453	0.000689033
0.00415509	0.000680466
0.00415566	0.000671891
0.00415622	0.000663286
0.00415679	0.000654684
0.00415735	0.000646113
0.00415792	0.000637533
0.00415849	0.000629034
0.00415905	0.000620549
0.00415962	0.000612136
0.00416019	0.00060378
0.00416076	0.000595533
0.00416133	0.000587392
0.00416189	0.000579357
0.00416246	0.000571438
0.00416303	0.000563625
0.00416361	0.000555975
0.00416418	0.000548483
0.00416475	0.000541155
0.00416532	0.000533978
0.00416589	0.000526958
0.00416647	0.000520154
0.00416704	0.000513551
0.00416761	0.000507129
0.00416819	0.000500945
0.00416876	0.000494982
0.00416934	0.000489253
0.00416992	0.000483736
0.00417049	0.000478453
0.00417107	0.000473445
0.00417165	0.000468648
0.00417223	0.000464126
0.00417281	0.000459861
0.00417339	0.00045584
0.00417397	0.000452075
0.00417455	0.000448648
0.00417513	0.000445374
0.00417571	0.000442444
0.00417629	0.000439778
0.00417687	0.000437358
0.00417745	0.000435257
0.00417804	0.00043336
0.00417862	0.000431748
0.0041792	0.00043041
0.00417979	0.000429299
0.00418037	0.000428501
0.00418095	0.00042792
0.00418154	0.000427611
0.00418212	0.000427543
0.00418271	0.00042775
0.0041833	0.000428181
0.00418388	0.000428829
0.00418447	0.000429727
0.00418505	0.000430893
0.00418564	0.000432318
0.00418623	0.000433949
0.00418682	0.000435829
0.0041874	0.00043787
0.00418799	0.000440115
0.00418858	0.000442578
0.00418916	0.000445218
0.00418975	0.000448059
0.00419034	0.000451088
0.00419093	0.000454278
0.00419151	0.000457596
0.0041921	0.000461189
0.00419269	0.000464847
0.00419328	0.000468744
0.00419386	0.000472688
0.00419445	0.000476764
0.00419504	0.000481007
0.00419563	0.000485304
0.00419621	0.000489684
0.0041968	0.000494213
0.00419739	0.000498839
0.00419797	0.000503525
0.00419856	0.000508294
0.00419914	0.000513131
0.00419973	0.000518033
0.00420031	0.000522966
0.0042009	0.000527915
0.00420148	0.000532918
0.00420206	0.000537931
0.00420265	0.000542989
0.00420323	0.000548063
0.00420381	0.000553161
0.00420439	0.000558282
0.00420497	0.000563338
0.00420555	0.000568417
0.00420613	0.00057346
0.00420671	0.000578478
0.00420729	0.000583466
0.00420787	0.000588422
0.00420845	0.000593328
0.00420902	0.000598151
0.0042096	0.000602979
0.00421017	0.00060773
0.00421075	0.000612416
0.00421132	0.000617045
0.00421189	0.000621563
0.00421246	0.000626026
0.00421303	0.00063041
0.0042136	0.000634714
0.00421417	0.000638906
0.00421474	0.000643027
0.0042153	0.000647074
0.00421587	0.000651006
0.00421643	0.000654923
0.004217	0.000658723
0.00421756	0.00066238
0.00421812	0.00066601
0.00421868	0.00066947
0.00421924	0.000672843
0.0042198	0.000676103
0.00422035	0.000679262
0.00422091	0.000682334
0.00422146	0.000685283
0.00422201	0.000688093
0.00422257	0.000690844
0.00422312	0.0006935
0.00422367	0.000696046
0.00422421	0.000698481
0.00422476	0.000700826
0.0042253	0.000703067
0.00422585	0.000705226
0.00422639	0.000707278
0.00422693	0.000709224
0.00422747	0.000711064
0.00422801	0.000712876
0.00422854	0.000714618
0.00422908	0.000716172
0.00422961	0.00071773
0.00423014	0.000719184
0.00423068	0.00072054
0.0042312	0.000721843
0.00423173	0.000723075
0.00423226	0.000724233
0.00423278	0.000725329
0.00423331	0.000726311
0.00423383	0.000727253
0.00423435	0.000728133
0.00423487	0.000729015
0.00423539	0.00072978
0.0042359	0.000730537
0.00423642	0.000731277
0.00423693	0.000731968
0.00423744	0.000732629
0.00423795	0.000733232
0.00423846	0.000733794
0.00423897	0.000734335
0.00423947	0.00073487
0.00423998	0.000735372
0.00424048	0.000735872
0.00424098	0.000736349
0.00424148	0.000736755
0.00424198	0.00073718
0.00424247	0.000737612
0.00424297	0.000738032
0.00424346	0.000738495
0.00424395	0.000738919
0.00424445	0.000739329
0.00424494	0.000739743
0.00424542	0.00074016
0.00424591	0.0007406
0.0042464	0.000741027
0.00424688	0.000741479
0.00424736	0.00074193
0.00424784	0.000742378
0.00424832	0.000742848
0.0042488	0.000743341
0.00424928	0.000743842
0.00424976	0.000744367
0.00425023	0.000744866
0.0042507	0.000745383
0.00425118	0.000745914
0.00425165	0.000746502
0.00425212	0.000747131
0.00425259	0.000747742
0.00425305	0.000748395
0.00425352	0.000749061
0.00425398	0.000749779
0.00425445	0.000750547
0.00425491	0.000751253
0.00425537	0.000752015
0.00425584	0.000752781
0.0042563	0.000753554
0.00425675	0.000754374
0.00425721	0.000755219
0.00425767	0.000756002
0.00425813	0.000756802
0.00425858	0.000757679
0.00425903	0.000758575
0.00425949	0.000759444
0.00425994	0.000760287
0.00426039	0.000761186
0.00426084	0.000762071
0.00426129	0.000762978
0.00426174	0.000763838
0.00426219	0.000764736
0.00426264	0.000765616
0.00426309	0.000766472
0.00426353	0.000767316
0.00426398	0.000768168
0.00426442	0.00076902
0.00426487	0.000769849
0.00426531	0.000770608
0.00426576	0.000771435
0.0042662	0.000772159
0.00426664	0.000772886
0.00426709	0.000773588
0.00426753	0.000774232
0.00426797	0.000774856
0.00426841	0.000775375
0.00426885	0.000775935
0.00426929	0.000776481
0.00426973	0.000776924
0.00427017	0.000777357
0.00427061	0.00077769
0.00427105	0.000778002
0.00427148	0.000778255
0.00427192	0.000778457
0.00427236	0.000778612
0.0042728	0.000778689
0.00427324	0.000778727
0.00427367	0.000778677
0.00427411	0.000778556
0.00427455	0.000778366
0.00427499	0.000778084
0.00427542	0.000777695
0.00427586	0.000777259
0.0042763	0.000776722
0.00427673	0.00077611
0.00427717	0.000775451
0.00427761	0.000774602
0.00427805	0.000773716
0.00427848	0.000772744
0.00427892	0.000771668
0.00427936	0.000770551
0.0042798	0.000769286
0.00428023	0.000767933
0.00428067	0.000766484
0.00428111	0.000764921
0.00428155	0.00076324
0.00428199	0.000761488
0.00428243	0.000759617
0.00428286	0.000757634
0.0042833	0.000755516
0.00428374	0.000753296
0.00428418	0.000750972
0.00428462	0.000748504
0.00428507	0.000745946
0.00428551	0.000743273
0.00428595	0.000740487
0.00428639	0.000737523
0.00428683	0.000734519
0.00428727	0.00073143
0.00428772	0.000728215
0.00428816	0.000724858
0.0042886	0.000721375
0.00428905	0.00071775
0.00428949	0.000714013
0.00428994	0.000710161
0.00429038	0.000706189
0.00429083	0.00070209
0.00429128	0.000697881
0.00429173	0.00069355
0.00429217	0.000689117
0.00429262	0.00068458
0.00429307	0.000679961
0.00429352	0.000675204
0.00429397	0.000670313
0.00429442	0.000665362
0.00429487	0.000660256
0.00429533	0.000655045
0.00429578	0.000649754
0.00429623	0.000644364
0.00429669	0.000638846
0.00429714	0.000633235
0.00429759	0.000627513
0.00429805	0.000621713
0.00429851	0.000615812
0.00429896	0.000609826
0.00429942	0.000603754
0.00429988	0.000597593
0.00430034	0.000591347
0.0043008	0.000585033
0.00430126	0.000578615
0.00430172	0.000572161
0.00430218	0.000565647
0.00430264	0.000559043
0.00430311	0.000552389
0.00430357	0.00054566
0.00430404	0.000538923
0.0043045	0.000532079
0.00430497	0.000525213
0.00430543	0.000518274
0.0043059	0.00051132
0.00430637	0.000504293
0.00430684	0.000497293
0.00430731	0.000490248
0.00430778	0.000483181
0.00430825	0.00047611
0.00430872	0.00046901
0.00430919	0.000461908
0.00430966	0.000454789
0.00431013	0.000447679
0.00431061	0.000440565
0.00431108	0.000433465
0.00431156	0.000426384
0.00431203	0.000419314
0.00431251	0.000412264
0.00431298	0.000405252
0.00431346	0.000398267
0.00431394	0.000391344
0.00431442	0.000384437
0.0043149	0.00037754
0.00431538	0.000370694
0.00431586	0.000364056
0.00431634	0.000357395
0.00431682	0.000350803
0.0043173	0.000344276
0.00431778	0.000337796
0.00431826	0.000331462
0.00431875	0.000325141
0.00431923	0.000318966
0.00431971	0.00031289
0.0043202	0.000306935
0.00432068	0.000301081
0.00432117	0.000295334
0.00432165	0.000289736
0.00432214	0.000284256
0.00432262	0.000278899
0.00432311	0.000273698
0.0043236	0.00026861
0.00432409	0.000263659
0.00432457	0.000258885
0.00432506	0.000254207
0.00432555	0.000249754
0.00432604	0.000245461
0.00432653	0.000241349
0.00432702	0.00023736
0.00432751	0.000233554
0.004328	0.000229932
0.00432849	0.000226513
0.00432898	0.00022323
0.00432947	0.000220167
0.00432996	0.000217299
0.00433045	0.000214626
0.00433094	0.000212213
0.00433143	0.000209969
0.00433192	0.000207906
0.00433241	0.00020605
0.00433291	0.00020441
0.0043334	0.000203003
0.00433389	0.000201806
0.00433438	0.000200832
0.00433487	0.000200096
0.00433537	0.000199581
0.00433586	0.000199284
0.00433635	0.000199197
0.00433684	0.000199295
0.00433734	0.00019968
0.00433783	0.000200311
0.00433832	0.000201183
0.00433882	0.000202275
0.00433931	0.000203605
0.0043398	0.000205165
0.00434029	0.000206948
0.00434079	0.000208974
0.00434128	0.000211245
0.00434177	0.000213772
0.00434226	0.000216551
0.00434276	0.000219554
0.00434325	0.000222771
0.00434374	0.000226214
0.00434424	0.000229932
0.00434473	0.000233878
0.00434522	0.000238044
0.00434571	0.000242452
0.0043462	0.000247083
0.0043467	0.000251952
0.00434719	0.000257044
0.00434768	0.000262363
0.00434817	0.000267902
0.00434866	0.000273669
0.00434916	0.000279656
0.00434965	0.000285858
0.00435014	0.00029229
0.00435063	0.000298917
0.00435112	0.000305769
0.00435161	0.00031284
0.0043521	0.000320079
0.00435259	0.000327533
0.00435308	0.000335136
0.00435357	0.000342966
0.00435406	0.000351036
0.00435455	0.000359258
0.00435504	0.000367648
0.00435553	0.000376216
0.00435602	0.000384983
0.00435651	0.000393892
0.004357	0.000402978
0.00435749	0.000412207
0.00435798	0.000421633
0.00435846	0.000431183
0.00435895	0.000440892
0.00435944	0.000450749
0.00435993	0.000460741
0.00436041	0.000470867
0.0043609	0.000481113
0.00436139	0.000491475
0.00436187	0.000501972
0.00436236	0.000512566
0.00436284	0.00052326
0.00436333	0.000534052
0.00436382	0.000544972
0.0043643	0.000555956
0.00436478	0.000567002
0.00436527	0.000578201
0.00436575	0.000589428
0.00436624	0.000600732
0.00436672	0.000612081
0.0043672	0.000623528
0.00436768	0.000635003
0.00436817	0.000646524
0.00436865	0.000658085
0.00436913	0.000669681
0.00436961	0.000681308
0.00437009	0.000692946
0.00437057	0.000704615
0.00437105	0.000716293
0.00437153	0.000727967
0.00437201	0.00073967
0.00437248	0.000751284
0.00437296	0.000762994
0.00437344	0.000774672
0.00437392	0.000786365
0.00437439	0.00079794
0.00437487	0.000809541
0.00437534	0.00082102
0.00437582	0.000832528
0.00437629	0.000843996
0.00437676	0.000855375
0.00437724	0.000866694
0.00437771	0.00087795
0.00437818	0.000889145
0.00437865	0.000900239
0.00437912	0.000911264
0.00437959	0.000922165
0.00438006	0.000933018
0.00438053	0.000943763
0.004381	0.000954416
0.00438146	0.000964962
0.00438193	0.000975395
0.00438239	0.000985727
0.00438286	0.000995926
0.00438332	0.00100601
0.00438379	0.00101596
0.00438425	0.00102577
0.00438471	0.00103545
0.00438517	0.00104497
0.00438563	0.00105441
0.00438609	0.00106367
0.00438655	0.00107279
0.00438701	0.00108179
0.00438746	0.00109058
0.00438792	0.00109921
0.00438838	0.00110766
0.00438883	0.00111597
0.00438928	0.00112413
0.00438974	0.00113209
0.00439019	0.00113989
0.00439064	0.0011475
0.00439109	0.00115493
0.00439154	0.00116218
0.00439199	0.00116925
0.00439243	0.00117615
0.00439288	0.00118287
0.00439332	0.00118941
0.00439377	0.00119576
0.00439421	0.00120191
0.00439465	0.00120789
0.00439509	0.00121365
0.00439553	0.00121921
0.00439597	0.00122458
0.00439641	0.00122981
0.00439685	0.0012348
0.00439729	0.00123964
0.00439772	0.00124421
0.00439815	0.00124863
0.00439859	0.0012529
0.00439902	0.00125697
0.00439945	0.00126085
0.00439988	0.0012645
0.00440031	0.00126799
0.00440074	0.00127129
0.00440117	0.0012744
0.00440159	0.00127733
0.00440202	0.00128007
0.00440244	0.00128262
0.00440286	0.001285
0.00440329	0.00128721
0.00440371	0.00128923
0.00440413	0.00129107
0.00440455	0.00129275
0.00440496	0.00129431
0.00440538	0.00129557
0.0044058	0.00129676
0.00440621	0.0012977
0.00440663	0.00129857
0.00440704	0.00129929
0.00440745	0.00129981
0.00440786	0.00130019
0.00440827	0.00130047
0.00440868	0.0013006
0.00440909	0.00130054
0.0044095	0.00130035
0.00440991	0.00130006
0.00441031	0.00129962
0.00441072	0.00129906
0.00441112	0.00129839
0.00441153	0.00129761
0.00441193	0.0012967
0.00441233	0.0012957
0.00441273	0.00129456
0.00441313	0.00129332
0.00441353	0.00129198
0.00441393	0.00129051
0.00441433	0.00128898
0.00441473	0.00128736
0.00441512	0.00128564
0.00441552	0.00128385
0.00441591	0.00128197
0.00441631	0.00128003
0.0044167	0.00127802
0.0044171	0.00127595
0.00441749	0.00127381
0.00441788	0.00127162
0.00441827	0.00126936
0.00441866	0.00126705
0.00441905	0.00126471
0.00441944	0.00126231
0.00441983	0.00125986
0.00442022	0.00125738
0.00442061	0.00125493
0.004421	0.00125237
0.00442138	0.00124976
0.00442177	0.00124716
0.00442216	0.00124455
0.00442254	0.00124187
0.00442293	0.00123924
0.00442332	0.00123653
0.0044237	0.00123385
0.00442408	0.00123117
0.00442447	0.00122854
0.00442485	0.00122591
0.00442524	0.0012232
0.00442562	0.00122054
0.004426	0.00121789
0.00442639	0.00121522
0.00442677	0.00121259
0.00442715	0.00120994
0.00442753	0.00120733
0.00442792	0.00120473
0.0044283	0.00120213
0.00442868	0.00119955
0.00442906	0.00119699
0.00442944	0.00119446
0.00442983	0.00119197
0.00443021	0.00118945
0.00443059	0.00118693
0.00443097	0.00118454
0.00443135	0.00118211
0.00443173	0.00117971
0.00443211	0.00117729
0.00443249	0.00117492
0.00443287	0.00117258
0.00443325	0.00117026
0.00443363	0.00116795
0.00443401	0.00116572
0.00443439	0.00116349
0.00443477	0.00116129
0.00443515	0.00115906
0.00443553	0.00115689
0.00443591	0.00115471
0.00443629	0.00115253
0.00443667	0.00115039
0.00443705	0.00114824
0.00443743	0.00114613
0.00443781	0.00114403
0.00443819	0.00114192
0.00443857	0.00113983
0.00443895	0.00113775
0.00443933	0.00113564
0.00443971	0.00113354
0.00444009	0.00113148
0.00444047	0.0011294
0.00444085	0.00112731
0.00444123	0.00112521
0.00444161	0.00112308
0.00444199	0.00112099
0.00444237	0.00111889
0.00444275	0.00111673
0.00444313	0.00111458
0.00444351	0.0011124
0.00444389	0.0011102
0.00444427	0.00110794
0.00444465	0.0011057
0.00444503	0.00110343
0.00444541	0.00110109
0.00444579	0.00109875
0.00444617	0.00109632
0.00444655	0.00109389
0.00444693	0.00109142
0.00444731	0.00108888
0.00444769	0.0010863
0.00444806	0.00108366
0.00444844	0.00108098
0.00444882	0.00107823
0.0044492	0.00107543
0.00444958	0.00107256
0.00444996	0.00106963
0.00445034	0.00106666
0.00445071	0.00106362
0.00445109	0.00106052
0.00445147	0.00105731
0.00445185	0.00105407
0.00445222	0.00105077
0.0044526	0.00104739
0.00445298	0.00104394
0.00445336	0.00104042
0.00445373	0.00103679
0.00445411	0.00103309
0.00445448	0.00102931
0.00445486	0.00102546
[truncated: 125,109 more rows]

## Sheet: I551A+I641A
I/Imax	var/Imax (pA)
0.00121531	0.00104872
0.00121535	0.0010487
0.00121543	0.00104867
0.00121556	0.00104862
0.00121572	0.00104856
0.00121593	0.00104847
0.00121618	0.00104838
0.00121647	0.00104827
0.00121681	0.00104813
0.00121718	0.001048
0.0012176	0.00104784
0.00121806	0.00104765
0.00121855	0.00104747
0.00121909	0.00104727
0.00121967	0.00104706
0.0012203	0.00104682
0.00122096	0.00104657
0.00122166	0.00104629
0.0012224	0.001046
0.00122319	0.00104568
0.00122401	0.00104537
0.00122488	0.00104504
0.00122578	0.0010447
0.00122672	0.00104434
0.00122771	0.00104397
0.00122873	0.00104359
0.00122979	0.00104321
0.00123089	0.00104281
0.00123203	0.00104238
0.0012332	0.00104196
0.00123442	0.00104152
0.00123567	0.00104106
0.00123696	0.00104059
0.00123829	0.0010401
0.00123965	0.00103961
0.00124105	0.00103911
0.00124249	0.00103858
0.00124397	0.00103807
0.00124548	0.00103753
0.00124702	0.00103699
0.0012486	0.00103644
0.00125022	0.00103589
0.00125187	0.00103533
0.00125356	0.00103475
0.00125528	0.00103417
0.00125703	0.00103358
0.00125882	0.00103298
0.00126064	0.00103238
0.00126249	0.00103177
0.00126438	0.00103116
0.0012663	0.00103056
0.00126825	0.00102994
0.00127023	0.0010293
0.00127224	0.00102867
0.00127428	0.00102804
0.00127636	0.00102741
0.00127846	0.00102676
0.00128059	0.00102612
0.00128275	0.00102548
0.00128494	0.00102485
0.00128716	0.00102421
0.00128941	0.00102357
0.00129168	0.00102293
0.00129399	0.00102229
0.00129631	0.00102166
0.00129867	0.00102101
0.00130105	0.00102038
0.00130345	0.00101975
0.00130589	0.00101911
0.00130834	0.00101848
0.00131082	0.00101785
0.00131333	0.00101723
0.00131585	0.00101661
0.0013184	0.00101599
0.00132098	0.00101537
0.00132357	0.00101478
0.00132619	0.00101418
0.00132883	0.00101359
0.00133149	0.00101302
0.00133417	0.00101247
0.00133687	0.00101192
0.00133959	0.00101137
0.00134233	0.00101082
0.00134509	0.00101029
0.00134786	0.00100977
0.00135066	0.00100926
0.00135347	0.00100876
0.0013563	0.00100826
0.00135915	0.00100779
0.00136201	0.00100733
0.00136489	0.00100687
0.00136778	0.00100644
0.00137069	0.00100601
0.00137361	0.00100561
0.00137655	0.00100522
0.0013795	0.00100485
0.00138246	0.00100448
0.00138544	0.00100413
0.00138843	0.0010038
0.00139143	0.00100349
0.00139445	0.0010032
0.00139747	0.00100292
0.00140051	0.00100265
0.00140356	0.00100241
0.00140661	0.00100219
0.00140968	0.00100198
0.00141276	0.0010018
0.00141584	0.00100164
0.00141894	0.00100151
0.00142204	0.00100138
0.00142515	0.00100126
0.00142827	0.00100118
0.00143139	0.00100112
0.00143452	0.00100106
0.00143766	0.00100104
0.00144081	0.00100102
0.00144396	0.00100104
0.00144711	0.00100107
0.00145027	0.00100112
0.00145344	0.00100121
0.00145661	0.00100131
0.00145978	0.00100144
0.00146296	0.0010016
0.00146614	0.00100179
0.00146932	0.00100198
0.00147251	0.00100221
0.0014757	0.00100243
0.00147889	0.00100269
0.00148208	0.00100298
0.00148528	0.0010033
0.00148847	0.00100365
0.00149167	0.00100402
0.00149486	0.0010044
0.00149806	0.00100481
0.00150126	0.00100524
0.00150446	0.00100571
0.00150765	0.00100618
0.00151085	0.0010067
0.00151404	0.00100724
0.00151724	0.00100779
0.00152043	0.00100836
0.00152362	0.00100896
0.00152681	0.00100961
0.00152999	0.00101026
0.00153317	0.00101094
0.00153635	0.00101164
0.00153953	0.00101235
0.00154271	0.0010131
0.00154588	0.00101388
0.00154904	0.00101467
0.00155221	0.00101549
0.00155537	0.00101633
0.00155852	0.0010172
0.00156167	0.00101807
0.00156482	0.00101898
0.00156796	0.00101992
0.00157109	0.00102088
0.00157422	0.00102184
0.00157735	0.00102285
0.00158047	0.00102387
0.00158358	0.00102491
0.00158669	0.00102597
0.00158979	0.00102705
0.00159289	0.00102817
0.00159598	0.00102929
0.00159906	0.00103043
0.00160214	0.00103158
0.00160521	0.00103278
0.00160827	0.001034
0.00161133	0.00103522
0.00161438	0.00103647
0.00161742	0.00103772
0.00162045	0.001039
0.00162348	0.0010403
0.0016265	0.00104161
0.00162951	0.00104295
0.00163251	0.00104429
0.00163551	0.00104566
0.0016385	0.00104703
0.00164148	0.00104843
0.00164445	0.00104985
0.00164741	0.00105128
0.00165036	0.00105272
0.00165331	0.00105418
0.00165625	0.00105563
0.00165918	0.0010571
0.0016621	0.0010586
0.00166501	0.00106011
0.00166791	0.00106162
0.00167081	0.00106315
0.00167369	0.00106468
0.00167657	0.00106623
0.00167943	0.00106781
0.00168229	0.00106938
0.00168514	0.00107096
0.00168798	0.00107256
0.00169081	0.00107416
0.00169363	0.00107577
0.00169644	0.00107738
0.00169925	0.001079
0.00170204	0.00108064
0.00170482	0.00108229
0.0017076	0.00108392
0.00171036	0.00108557
0.00171312	0.00108722
0.00171587	0.00108887
0.0017186	0.00109054
0.00172133	0.00109221
0.00172405	0.00109391
0.00172676	0.0010956
0.00172945	0.00109729
0.00173214	0.00109897
0.00173482	0.00110066
0.00173749	0.00110236
0.00174015	0.00110404
0.00174281	0.00110574
0.00174545	0.00110744
0.00174808	0.00110915
0.0017507	0.00111084
0.00175331	0.00111256
0.00175592	0.00111427
0.00175851	0.001116
0.0017611	0.00111771
0.00176367	0.00111943
0.00176624	0.00112113
0.00176879	0.00112285
0.00177134	0.00112456
0.00177388	0.00112627
0.00177641	0.00112798
0.00177893	0.00112967
0.00178144	0.00113138
0.00178394	0.00113309
0.00178643	0.00113479
0.00178891	0.00113649
0.00179138	0.00113819
0.00179384	0.00113987
0.0017963	0.00114155
0.00179874	0.00114324
0.00180118	0.00114491
0.00180361	0.00114658
0.00180602	0.00114825
0.00180843	0.00114994
0.00181083	0.00115162
0.00181322	0.00115328
0.00181561	0.00115494
0.00181798	0.00115659
0.00182034	0.00115823
0.0018227	0.00115988
0.00182504	0.00116153
0.00182738	0.00116317
0.00182971	0.0011648
0.00183203	0.00116643
0.00183434	0.00116805
0.00183665	0.00116966
0.00183894	0.00117128
0.00184123	0.00117288
0.00184351	0.00117449
0.00184578	0.00117609
0.00184804	0.0011777
0.00185029	0.00117928
0.00185254	0.00118086
0.00185477	0.00118245
0.001857	0.00118402
0.00185922	0.00118559
0.00186143	0.00118715
0.00186364	0.00118871
0.00186583	0.00119026
0.00186802	0.0011918
0.0018702	0.00119333
0.00187237	0.00119487
0.00187454	0.00119641
0.00187669	0.00119795
0.00187884	0.00119947
0.00188099	0.00120101
0.00188312	0.00120253
0.00188524	0.00120404
0.00188736	0.00120554
0.00188947	0.00120705
0.00189158	0.00120855
0.00189367	0.00121004
0.00189576	0.00121154
0.00189784	0.00121302
0.00189992	0.0012145
0.00190198	0.00121598
0.00190404	0.00121746
0.0019061	0.00121894
0.00190814	0.00122039
0.00191018	0.00122185
0.00191221	0.0012233
0.00191423	0.00122477
0.00191625	0.00122622
0.00191826	0.00122767
0.00192027	0.00122913
0.00192226	0.00123056
0.00192425	0.001232
0.00192624	0.00123345
0.00192821	0.00123487
0.00193018	0.0012363
0.00193215	0.00123774
0.0019341	0.00123917
0.00193605	0.00124061
0.001938	0.00124202
0.00193993	0.00124344
0.00194187	0.00124485
0.00194379	0.00124625
0.00194571	0.00124767
0.00194762	0.00124909
0.00194953	0.00125049
0.00195143	0.00125189
0.00195332	0.0012533
0.00195521	0.00125469
0.00195709	0.00125609
0.00195897	0.00125748
0.00196084	0.00125885
0.0019627	0.00126022
0.00196456	0.00126161
0.00196641	0.001263
0.00196826	0.00126437
0.0019701	0.00126573
0.00197194	0.00126712
0.00197377	0.00126851
0.00197559	0.00126987
0.00197741	0.00127124
0.00197922	0.00127261
0.00198103	0.00127396
0.00198283	0.00127532
0.00198463	0.00127669
0.00198642	0.00127803
0.00198821	0.00127937
0.00198999	0.00128072
0.00199176	0.00128206
0.00199354	0.0012834
0.0019953	0.00128473
0.00199706	0.00128606
0.00199882	0.00128738
0.00200057	0.0012887
0.00200231	0.00129003
0.00200405	0.00129133
0.00200579	0.00129264
0.00200752	0.00129395
0.00200924	0.00129526
0.00201097	0.00129656
0.00201268	0.00129786
0.00201439	0.00129912
0.0020161	0.00130038
0.0020178	0.00130163
0.0020195	0.0013029
0.00202119	0.00130415
0.00202288	0.0013054
0.00202457	0.00130663
0.00202625	0.00130786
0.00202792	0.00130909
0.00202959	0.00131032
0.00203126	0.00131151
0.00203292	0.00131271
0.00203458	0.0013139
0.00203623	0.00131508
0.00203788	0.00131625
0.00203953	0.00131742
0.00204117	0.00131859
0.00204281	0.00131972
0.00204444	0.00132086
0.00204607	0.00132199
0.0020477	0.00132309
0.00204932	0.00132419
0.00205094	0.00132527
0.00205255	0.00132636
0.00205416	0.00132743
0.00205577	0.00132848
0.00205737	0.00132953
0.00205897	0.00133057
0.00206056	0.00133159
0.00206215	0.00133259
0.00206374	0.00133358
0.00206532	0.00133456
0.0020669	0.00133553
0.00206848	0.00133649
0.00207005	0.00133741
0.00207162	0.00133832
0.00207319	0.00133922
0.00207475	0.00134013
0.00207631	0.001341
0.00207787	0.00134187
0.00207942	0.00134271
0.00208097	0.00134352
0.00208251	0.00134435
0.00208406	0.00134515
0.0020856	0.00134592
0.00208713	0.00134668
0.00208867	0.0013474
0.0020902	0.00134813
0.00209173	0.00134883
0.00209325	0.0013495
0.00209477	0.00135016
0.00209629	0.00135081
0.00209781	0.00135144
0.00209932	0.00135205
0.00210083	0.00135263
0.00210234	0.00135321
0.00210384	0.00135376
0.00210535	0.00135428
0.00210685	0.00135481
0.00210834	0.00135531
0.00210984	0.00135575
0.00211133	0.00135621
0.00211282	0.00135663
0.0021143	0.00135704
0.00211579	0.00135742
0.00211727	0.00135775
0.00211875	0.0013581
0.00212022	0.00135842
0.0021217	0.00135872
0.00212317	0.00135902
0.00212464	0.00135927
0.0021261	0.00135952
0.00212757	0.00135975
0.00212903	0.00135995
0.00213049	0.00136011
0.00213195	0.00136026
0.0021334	0.0013604
0.00213486	0.0013605
0.00213631	0.0013606
0.00213776	0.00136067
0.0021392	0.00136071
0.00214065	0.00136072
0.00214209	0.0013607
0.00214353	0.00136069
0.00214497	0.00136065
0.00214641	0.00136059
0.00214784	0.00136051
0.00214927	0.0013604
0.0021507	0.00136026
0.00215213	0.00136012
0.00215356	0.00135994
0.00215499	0.00135974
0.00215641	0.00135953
0.00215783	0.0013593
0.00215925	0.00135905
0.00216067	0.00135878
0.00216208	0.00135849
0.0021635	0.00135817
0.00216491	0.00135786
0.00216632	0.00135752
0.00216773	0.00135714
0.00216914	0.00135675
0.00217055	0.00135635
0.00217195	0.00135593
0.00217335	0.00135549
0.00217475	0.00135504
0.00217615	0.00135455
0.00217755	0.00135407
0.00217895	0.00135356
0.00218034	0.00135303
0.00218174	0.00135247
0.00218313	0.0013519
0.00218452	0.00135132
0.00218591	0.00135072
0.0021873	0.00135012
0.00218868	0.00134949
0.00219007	0.00134885
0.00219145	0.0013482
0.00219283	0.00134755
0.00219421	0.00134687
0.00219559	0.00134617
0.00219697	0.00134546
0.00219835	0.00134475
0.00219972	0.00134402
0.0022011	0.00134327
0.00220247	0.00134251
0.00220384	0.00134174
0.00220521	0.00134095
0.00220658	0.00134016
0.00220795	0.00133937
0.00220931	0.00133857
0.00221068	0.00133774
0.00221204	0.00133689
0.0022134	0.00133604
0.00221477	0.00133518
0.00221613	0.00133432
0.00221749	0.00133347
0.00221884	0.00133259
0.0022202	0.0013317
0.00222155	0.0013308
0.00222291	0.0013299
0.00222426	0.00132899
0.00222561	0.00132807
0.00222696	0.00132715
0.00222831	0.00132624
0.00222966	0.0013253
0.00223101	0.00132438
0.00223235	0.00132344
0.0022337	0.0013225
0.00223504	0.00132155
0.00223638	0.00132061
0.00223773	0.00131966
0.00223907	0.0013187
0.0022404	0.00131774
0.00224174	0.00131676
0.00224308	0.0013158
0.00224441	0.00131483
0.00224575	0.00131387
0.00224708	0.00131291
0.00224841	0.00131193
0.00224975	0.00131095
0.00225108	0.00130997
0.0022524	0.00130899
0.00225373	0.00130801
0.00225506	0.00130702
0.00225638	0.00130603
0.00225771	0.00130505
0.00225903	0.00130407
0.00226035	0.0013031
0.00226167	0.00130214
0.00226299	0.00130117
0.00226431	0.00130019
0.00226563	0.00129923
0.00226695	0.00129825
0.00226826	0.00129728
0.00226958	0.00129631
0.00227089	0.00129533
0.0022722	0.00129438
0.00227351	0.00129342
0.00227482	0.00129246
0.00227613	0.00129151
0.00227743	0.00129055
0.00227874	0.0012896
0.00228005	0.00128865
0.00228135	0.00128771
0.00228265	0.00128675
0.00228395	0.00128582
0.00228525	0.00128489
0.00228655	0.00128395
0.00228785	0.00128302
0.00228914	0.00128208
0.00229044	0.00128114
0.00229173	0.00128022
0.00229303	0.00127929
0.00229432	0.00127835
0.00229561	0.00127744
0.0022969	0.00127652
0.00229818	0.00127562
0.00229947	0.00127472
0.00230076	0.00127381
0.00230204	0.0012729
0.00230332	0.00127201
0.0023046	0.00127109
0.00230588	0.00127019
0.00230716	0.00126929
0.00230844	0.0012684
0.00230972	0.0012675
0.00231099	0.0012666
0.00231226	0.00126571
0.00231354	0.00126482
0.00231481	0.00126394
0.00231608	0.00126304
0.00231735	0.00126215
0.00231861	0.00126126
0.00231988	0.00126037
0.00232114	0.00125947
0.00232241	0.00125859
0.00232367	0.00125769
0.00232493	0.0012568
0.00232619	0.0012559
0.00232744	0.001255
0.0023287	0.00125409
0.00232996	0.0012532
0.00233121	0.0012523
0.00233246	0.0012514
0.00233371	0.00125048
0.00233496	0.00124957
0.00233621	0.00124865
0.00233745	0.00124773
0.0023387	0.00124681
0.00233994	0.0012459
0.00234119	0.00124499
0.00234243	0.00124407
0.00234366	0.00124314
0.0023449	0.00124221
0.00234614	0.00124128
0.00234737	0.00124035
0.00234861	0.00123941
0.00234984	0.00123845
0.00235107	0.00123751
0.0023523	0.00123654
0.00235353	0.00123556
0.00235475	0.0012346
0.00235598	0.00123361
0.0023572	0.00123259
0.00235842	0.00123159
0.00235964	0.00123059
0.00236086	0.00122959
0.00236208	0.00122858
0.00236329	0.00122755
0.00236451	0.00122651
0.00236572	0.00122545
0.00236693	0.00122439
0.00236814	0.00122332
0.00236935	0.00122224
0.00237056	0.00122117
0.00237176	0.00122008
0.00237297	0.00121897
0.00237417	0.00121786
0.00237537	0.00121673
0.00237657	0.00121558
0.00237777	0.00121444
0.00237896	0.00121328
0.00238016	0.00121211
0.00238135	0.00121093
0.00238254	0.00120972
0.00238373	0.00120852
0.00238492	0.00120732
0.00238611	0.00120608
0.00238729	0.00120485
0.00238848	0.0012036
0.00238966	0.00120235
0.00239084	0.00120106
0.00239202	0.00119976
0.0023932	0.00119844
0.00239438	0.00119711
0.00239555	0.00119577
0.00239672	0.00119443
0.0023979	0.00119307
0.00239907	0.0011917
0.00240024	0.00119031
0.0024014	0.00118889
0.00240257	0.00118748
0.00240373	0.00118603
0.0024049	0.00118458
0.00240606	0.00118312
0.00240722	0.00118163
0.00240838	0.00118015
0.00240954	0.00117864
0.00241069	0.00117712
0.00241185	0.00117557
0.002413	0.00117401
0.00241415	0.00117244
0.0024153	0.00117086
0.00241645	0.00116927
0.00241759	0.00116765
0.00241874	0.00116601
0.00241988	0.00116437
0.00242103	0.00116271
0.00242217	0.00116104
0.00242331	0.00115938
0.00242445	0.00115768
0.00242558	0.00115595
0.00242672	0.00115424
0.00242785	0.0011525
0.00242899	0.00115074
0.00243012	0.00114896
0.00243125	0.00114718
0.00243238	0.00114539
0.0024335	0.00114359
0.00243463	0.00114178
0.00243575	0.00113996
0.00243688	0.00113812
0.002438	0.00113626
0.00243912	0.00113439
0.00244024	0.00113252
0.00244135	0.00113062
0.00244247	0.00112873
0.00244358	0.00112681
0.0024447	0.00112489
0.00244581	0.00112296
0.00244692	0.00112101
0.00244803	0.00111907
0.00244914	0.00111711
0.00245025	0.00111515
0.00245135	0.00111316
0.00245246	0.00111118
0.00245356	0.00110918
0.00245466	0.00110719
0.00245576	0.00110517
0.00245686	0.00110314
0.00245796	0.00110111
0.00245905	0.00109907
0.00246015	0.00109704
0.00246124	0.00109499
0.00246234	0.00109295
0.00246343	0.0010909
0.00246452	0.00108885
0.00246561	0.00108678
0.00246669	0.00108472
0.00246778	0.00108264
0.00246887	0.00108058
0.00246995	0.00107851
0.00247103	0.00107644
0.00247212	0.00107437
0.0024732	0.0010723
0.00247428	0.00107023
0.00247535	0.00106816
0.00247643	0.00106609
0.00247751	0.00106402
0.00247858	0.00106196
0.00247965	0.0010599
0.00248073	0.00105785
0.0024818	0.00105578
0.00248287	0.00105372
0.00248394	0.00105165
0.002485	0.00104961
0.00248607	0.00104756
0.00248714	0.0010455
0.0024882	0.00104345
0.00248926	0.00104143
0.00249033	0.0010394
0.00249139	0.00103739
0.00249245	0.00103539
0.0024935	0.00103339
0.00249456	0.00103141
0.00249562	0.00102944
0.00249667	0.00102746
0.00249773	0.00102551
0.00249878	0.00102358
0.00249983	0.00102164
0.00250088	0.00101971
0.00250193	0.00101782
0.00250298	0.00101593
0.00250403	0.00101405
0.00250508	0.00101218
0.00250612	0.00101034
0.00250717	0.00100851
0.00250821	0.00100668
0.00250925	0.00100488
0.00251029	0.00100309
0.00251133	0.00100132
0.00251237	0.000999575
0.00251341	0.000997844
0.00251445	0.000996144
0.00251548	0.000994439
0.00251652	0.000992763
0.00251755	0.000991095
0.00251858	0.000989463
0.00251962	0.000987854
0.00252065	0.000986258
0.00252168	0.000984683
0.0025227	0.000983119
0.00252373	0.00098159
0.00252476	0.000980095
0.00252578	0.000978615
0.00252681	0.000977137
0.00252783	0.000975705
0.00252885	0.000974297
0.00252987	0.000972911
0.00253089	0.000971542
0.00253191	0.000970204
0.00253293	0.000968889
0.00253395	0.000967595
0.00253496	0.000966331
0.00253598	0.000965093
0.00253699	0.000963889
0.002538	0.000962701
0.00253901	0.000961556
0.00254003	0.000960438
0.00254103	0.000959337
0.00254204	0.000958276
0.00254305	0.000957237
0.00254406	0.000956223
0.00254506	0.000955238
0.00254607	0.000954258
0.00254707	0.000953326
0.00254807	0.000952422
0.00254907	0.000951543
0.00255007	0.000950697
0.00255107	0.000949879
0.00255207	0.000949091
0.00255307	0.000948331
0.00255406	0.00094761
0.00255506	0.000946903
0.00255605	0.000946246
0.00255704	0.00094561
0.00255803	0.000945005
0.00255902	0.000944414
0.00256001	0.000943863
0.002561	0.000943352
0.00256199	0.000942866
0.00256297	0.000942409
0.00256396	0.000941977
0.00256494	0.000941584
0.00256593	0.000941214
0.00256691	0.000940877
0.00256789	0.00094056
0.00256887	0.00094028
0.00256985	0.000940024
0.00257082	0.000939808
0.0025718	0.0009396
0.00257277	0.000939434
0.00257375	0.0009393
0.00257472	0.000939193
0.00257569	0.000939128
0.00257666	0.000939079
0.00257763	0.000939064
0.0025786	0.000939077
0.00257957	0.000939125
0.00258053	0.000939185
0.0025815	0.000939276
0.00258246	0.000939399
0.00258343	0.00093953
0.00258439	0.000939692
0.00258535	0.000939884
0.00258631	0.000940111
0.00258727	0.000940352
0.00258822	0.000940617
0.00258918	0.000940911
0.00259013	0.000941237
0.00259109	0.000941582
0.00259204	0.000941968
0.00259299	0.000942376
0.00259394	0.000942804
0.00259489	0.000943257
0.00259584	0.000943725
0.00259678	0.000944218
0.00259773	0.000944739
0.00259867	0.000945276
0.00259962	0.000945834
0.00260056	0.000946418
0.0026015	0.000947016
0.00260244	0.00094762
0.00260338	0.000948258
0.00260431	0.000948919
0.00260525	0.000949599
0.00260618	0.000950309
0.00260712	0.000951026
0.00260805	0.000951773
0.00260898	0.000952517
0.00260991	0.00095328
0.00261084	0.000954053
0.00261177	0.000954859
0.00261269	0.000955671
0.00261362	0.00095651
0.00261454	0.000957346
0.00261546	0.00095821
0.00261639	0.000959095
0.00261731	0.000959989
0.00261822	0.000960896
0.00261914	0.000961824
0.00262006	0.00096275
0.00262097	0.000963695
0.00262189	0.000964649
0.0026228	0.000965618
0.00262371	0.000966601
0.00262462	0.000967578
0.00262553	0.00096858
0.00262644	0.000969585
0.00262735	0.000970597
0.00262825	0.000971615
0.00262916	0.000972657
0.00263006	0.000973686
0.00263096	0.00097474
0.00263187	0.000975786
0.00263276	0.000976838
0.00263366	0.000977898
0.00263456	0.000978962
0.00263546	0.000980028
0.00263635	0.000981096
0.00263724	0.000982175
0.00263814	0.00098325
0.00263903	0.000984335
0.00263992	0.00098544
0.00264081	0.000986519
0.00264169	0.000987611
0.00264258	0.000988708
0.00264346	0.000989817
0.00264435	0.000990914
0.00264523	0.000991997
0.00264611	0.000993082
0.00264699	0.000994179
0.00264787	0.000995263
0.00264875	0.000996361
0.00264962	0.000997433
0.0026505	0.000998509
0.00265137	0.000999593
0.00265225	0.00100067
0.00265312	0.00100173
0.00265399	0.0010028
0.00265486	0.00100388
0.00265573	0.00100494
0.00265659	0.00100599
0.00265746	0.00100704
0.00265832	0.00100809
0.00265919	0.00100912
0.00266005	0.00101016
0.00266091	0.00101119
0.00266177	0.00101222
0.00266263	0.00101324
0.00266348	0.00101423
0.00266434	0.00101524
0.00266519	0.00101624
0.00266605	0.00101723
0.0026669	0.0010182
0.00266775	0.00101916
0.0026686	0.00102012
0.00266945	0.00102108
0.0026703	0.00102202
0.00267115	0.00102295
0.00267199	0.00102388
0.00267284	0.00102478
0.00267368	0.00102569
0.00267452	0.00102657
0.00267536	0.00102746
0.0026762	0.00102833
0.00267704	0.00102918
0.00267788	0.00103002
0.00267872	0.00103085
0.00267955	0.00103168
0.00268039	0.00103249
0.00268122	0.00103328
0.00268205	0.00103405
0.00268289	0.00103482
0.00268372	0.00103558
0.00268455	0.00103632
0.00268537	0.00103705
0.0026862	0.00103777
0.00268703	0.00103848
0.00268785	0.00103917
0.00268868	0.00103984
0.0026895	0.0010405
0.00269032	0.00104113
0.00269114	0.00104177
0.00269196	0.00104239
0.00269278	0.00104299
0.0026936	0.00104357
0.00269442	0.00104413
0.00269523	0.00104468
0.00269605	0.00104521
0.00269686	0.00104573
0.00269767	0.00104625
0.00269849	0.00104674
0.0026993	0.00104722
0.00270011	0.00104768
0.00270092	0.00104811
0.00270173	0.00104851
0.00270253	0.00104891
0.00270334	0.0010493
0.00270415	0.00104965
0.00270495	0.00104999
0.00270575	0.00105032
0.00270656	0.00105063
0.00270736	0.00105093
0.00270816	0.00105121
0.00270896	0.00105148
0.00270976	0.00105171
0.00271056	0.00105193
0.00271136	0.00105214
0.00271216	0.00105231
0.00271295	0.00105247
0.00271375	0.00105263
0.00271454	0.00105275
0.00271534	0.00105285
0.00271613	0.00105293
0.00271692	0.001053
0.00271772	0.00105305
0.00271851	0.00105308
0.0027193	0.00105307
0.00272009	0.00105305
0.00272088	0.00105301
0.00272166	0.00105295
0.00272245	0.00105288
0.00272324	0.00105278
0.00272403	0.00105265
0.00272481	0.00105251
0.0027256	0.00105235
0.00272638	0.00105217
0.00272717	0.00105193
0.00272795	0.00105169
0.00272873	0.00105143
0.00272951	0.00105115
0.0027303	0.00105084
0.00273108	0.00105052
0.00273186	0.00105016
0.00273264	0.00104979
0.00273342	0.00104938
0.0027342	0.00104895
0.00273497	0.0010485
0.00273575	0.00104803
0.00273653	0.00104754
0.00273731	0.00104701
0.00273808	0.00104646
0.00273886	0.00104588
0.00273964	0.00104528
0.00274041	0.00104465
0.00274119	0.001044
0.00274196	0.00104333
0.00274273	0.00104262
0.00274351	0.00104189
0.00274428	0.00104113
0.00274505	0.00104035
0.00274583	0.00103955
0.0027466	0.0010387
0.00274737	0.00103784
0.00274814	0.00103695
0.00274892	0.00103603
0.00274969	0.00103508
0.00275046	0.0010341
0.00275123	0.00103309
0.002752	0.00103204
0.00275277	0.00103098
0.00275354	0.00102989
0.00275431	0.00102877
0.00275508	0.00102761
0.00275585	0.00102643
0.00275662	0.00102523
0.00275739	0.00102399
0.00275815	0.00102271
0.00275892	0.00102141
0.00275969	0.00102007
0.00276046	0.00101872
0.00276123	0.00101731
0.002762	0.00101588
0.00276276	0.00101444
0.00276353	0.00101295
0.0027643	0.00101143
0.00276507	0.00100988
0.00276584	0.0010083
0.0027666	0.00100668
0.00276737	0.00100505
0.00276814	0.00100338
0.00276891	0.00100167
0.00276968	0.000999941
0.00277044	0.000998161
0.00277121	0.000996361
0.00277198	0.000994531
0.00277275	0.000992667
0.00277352	0.000990771
0.00277428	0.00098885
0.00277505	0.000986894
0.00277582	0.000984904
0.00277659	0.000982881
0.00277736	0.000980822
0.00277812	0.000978742
0.00277889	0.000976622
0.00277966	0.000974474
0.00278043	0.000972293
0.0027812	0.000970088
0.00278197	0.000967841
0.00278274	0.000965558
0.00278351	0.00096325
0.00278428	0.000960896
0.00278505	0.000958512
0.00278582	0.000956123
0.00278659	0.000953678
0.00278736	0.000951202
0.00278813	0.000948697
0.0027889	0.000946165
0.00278967	0.000943598
0.00279044	0.000941008
0.00279121	0.000938384
0.00279199	0.000935726
0.00279276	0.000933033
0.00279353	0.000930317
0.0027943	0.000927585
0.00279508	0.000924809
0.00279585	0.000922005
0.00279662	0.000919174
0.0027974	0.000916317
0.00279817	0.000913424
0.00279894	0.000910515
0.00279972	0.000907569
0.00280049	0.000904587
0.00280127	0.000901588
0.00280205	0.000898559
0.00280282	0.000895509
0.0028036	0.000892431
0.00280438	0.000889314
0.00280515	0.000886174
0.00280593	0.000883022
0.00280671	0.000879853
0.00280749	0.000876657
0.00280826	0.000873433
0.00280904	0.000870181
0.00280982	0.000866905
0.0028106	0.000863604
0.00281138	0.000860295
0.00281216	0.000856957
0.00281294	0.000853588
0.00281373	0.000850209
0.00281451	0.000846814
0.00281529	0.000843391
0.00281607	0.000839944
0.00281686	0.000836476
0.00281764	0.000832992
0.00281842	0.000829471
0.00281921	0.000825957
0.00281999	0.000822423
0.00282078	0.000818884
0.00282156	0.000815326
0.00282235	0.000811758
0.00282313	0.000808185
0.00282392	0.000804572
0.00282471	0.000800961
0.0028255	0.000797328
0.00282628	0.000793684
0.00282707	0.000790029
0.00282786	0.000786361
0.00282865	0.000782688
0.00282944	0.00077902
0.00283023	0.000775317
0.00283102	0.000771622
0.00283181	0.000767913
0.0028326	0.000764201
0.00283339	0.00076048
0.00283419	0.000756778
0.00283498	0.000753034
0.00283577	0.00074931
0.00283657	0.000745582
0.00283736	0.000741849
0.00283815	0.000738114
0.00283895	0.000734373
0.00283974	0.000730627
0.00284054	0.000726894
0.00284134	0.000723167
0.00284213	0.000719458
0.00284293	0.000715729
0.00284373	0.000712021
0.00284453	0.000708328
0.00284532	0.000704613
0.00284612	0.000700903
0.00284692	0.000697197
0.00284772	0.000693501
0.00284852	0.000689808
0.00284932	0.000686126
0.00285012	0.000682458
0.00285092	0.000678808
0.00285173	0.000675156
0.00285253	0.000671526
0.00285333	0.000667911
0.00285413	0.000664302
0.00285494	0.000660707
0.00285574	0.000657126
0.00285654	0.000653567
0.00285735	0.00065003
0.00285815	0.000646517
0.00285896	0.000643011
0.00285976	0.000639509
0.00286057	0.000636033
0.00286138	0.000632578
0.00286218	0.000629142
0.00286299	0.000625726
0.0028638	0.00062233
0.0028646	0.000618971
0.00286541	0.000615628
0.00286622	0.000612305
0.00286703	0.00060901
0.00286784	0.00060574
0.00286865	0.000602492
0.00286946	0.000599285
0.00287027	0.000596107
0.00287108	0.000592946
0.00287189	0.000589803
0.0028727	0.000586692
0.00287351	0.000583619
0.00287433	0.000580573
0.00287514	0.000577558
0.00287595	0.00057459
0.00287676	0.000571644
0.00287758	0.000568723
0.00287839	0.000565836
0.0028792	0.000562981
0.00288002	0.000560169
0.00288083	0.000557377
0.00288165	0.000554635
0.00288246	0.000551934
0.00288328	0.000549256
0.00288409	0.00054661
0.00288491	0.000544005
0.00288573	0.00054145
0.00288654	0.000538924
0.00288736	0.000536425
0.00288818	0.000533983
0.002889	0.000531575
0.00288981	0.000529205
0.00289063	0.000526873
0.00289145	0.000524585
0.00289227	0.000522337
0.00289309	0.000520126
0.00289391	0.000517966
0.00289473	0.000515843
0.00289555	0.000513759
0.00289637	0.000511722
0.00289719	0.000509719
0.00289801	0.000507756
0.00289883	0.000505826
0.00289965	0.000503952
0.00290047	0.000502112
0.00290129	0.000500323
0.00290211	0.00049858
0.00290294	0.000496883
0.00290376	0.000495222
0.00290458	0.000493603
0.0029054	0.000492042
0.00290623	0.000490511
0.00290705	0.000489034
0.00290787	0.000487607
0.0029087	0.000486219
0.00290952	0.000484876
0.00291035	0.000483567
0.00291117	0.000482314
0.00291199	0.000481108
0.00291282	0.000479958
0.00291365	0.000478841
0.00291447	0.000477769
0.0029153	0.000476731
0.00291612	0.000475749
0.00291695	0.000474808
0.00291778	0.00047392
0.0029186	0.000473067
0.00291943	0.00047226
0.00292026	0.000471503
0.00292108	0.000470781
0.00292191	0.00047009
0.00292274	0.000469462
0.00292357	0.00046887
0.00292439	0.000468313
0.00292522	0.000467809
0.00292605	0.000467348
0.00292688	0.000466921
0.00292771	0.000466539
0.00292854	0.0004662
0.00292937	0.00046591
0.0029302	0.000465657
0.00293103	0.00046544
0.00293186	0.000465266
0.00293269	0.000465129
0.00293352	0.000465041
0.00293435	0.000465
0.00293518	0.000464987
0.00293601	0.000465017
0.00293685	0.00046508
0.00293768	0.000465187
0.00293851	0.000465332
0.00293934	0.000465524
0.00294017	0.000465737
0.00294101	0.000465984
0.00294184	0.000466258
0.00294267	0.000466574
0.00294351	0.000466928
0.00294434	0.000467324
0.00294518	0.000467749
0.00294601	0.000468209
0.00294684	0.000468707
0.00294768	0.000469239
0.00294851	0.000469792
0.00294935	0.000470377
0.00295018	0.000470992
0.00295102	0.000471636
0.00295186	0.000472312
0.00295269	0.000473036
0.00295353	0.000473778
0.00295437	0.000474556
0.0029552	0.000475342
0.00295604	0.000476162
0.00295688	0.000477022
0.00295772	0.000477896
0.00295855	0.000478795
0.00295939	0.000479721
0.00296023	0.00048067
0.00296107	0.000481652
0.00296191	0.000482663
0.00296275	0.000483687
0.00296359	0.000484733
0.00296443	0.000485802
0.00296527	0.000486901
0.00296611	0.000487999
0.00296695	0.000489126
0.00296779	0.000490274
0.00296863	0.000491435
0.00296947	0.000492621
0.00297031	0.000493823
0.00297115	0.000495045
0.002972	0.00049629
0.00297284	0.000497537
0.00297368	0.000498802
0.00297452	0.000500086
0.00297537	0.00050139
0.00297621	0.000502684
0.00297705	0.000504008
0.0029779	0.00050534
0.00297874	0.000506681
0.00297959	0.000508036
0.00298043	0.000509406
0.00298128	0.000510796
0.00298212	0.000512179
0.00298297	0.00051359
0.00298381	0.000514995
0.00298466	0.000516412
0.00298551	0.000517857
0.00298635	0.000519291
0.0029872	0.000520734
0.00298805	0.00052218
0.0029889	0.000523638
0.00298974	0.000525087
0.00299059	0.000526555
0.00299144	0.000528018
0.00299229	0.000529491
0.00299314	0.000530972
0.00299399	0.000532438
0.00299484	0.000533902
0.00299569	0.000535383
0.00299654	0.000536851
0.00299739	0.000538332
0.00299824	0.000539813
0.00299909	0.000541286
0.00299994	0.000542757
0.00300079	0.000544245
0.00300164	0.000545721
0.0030025	0.000547198
0.00300335	0.000548688
0.0030042	0.000550151
0.00300505	0.000551631
0.00300591	0.000553119
0.00300676	0.000554579
0.00300761	0.00055603
0.00300847	0.000557477
0.00300932	0.000558931
0.00301018	0.000560379
0.00301103	0.000561837
0.00301189	0.000563287
0.00301274	0.000564729
0.0030136	0.000566163
0.00301445	0.000567594
0.00301531	0.000569017
0.00301616	0.000570434
0.00301702	0.000571844
0.00301788	0.000573235
0.00301874	0.000574627
0.00301959	0.000576032
0.00302045	0.000577417
0.00302131	0.000578791
0.00302217	0.000580153
0.00302302	0.000581521
0.00302388	0.000582882
0.00302474	0.000584225
0.0030256	0.000585563
0.00302646	0.000586898
0.00302732	0.000588222
0.00302818	0.000589525
0.00302904	0.000590819
0.0030299	0.000592139
0.00303076	0.000593429
0.00303162	0.000594718
0.00303248	0.000595992
0.00303334	0.000597261
0.0030342	0.000598514
0.00303507	0.000599766
0.00303593	0.000601012
0.00303679	0.000602244
0.00303765	0.000603465
0.00303852	0.000604679
0.00303938	0.000605886
0.00304024	0.000607095
0.0030411	0.000608292
0.00304197	0.000609475
0.00304283	0.000610646
0.0030437	0.000611811
0.00304456	0.000612968
0.00304542	0.000614144
0.00304629	0.000615292
0.00304715	0.000616439
0.00304802	0.000617568
0.00304888	0.000618695
0.00304975	0.000619817
0.00305061	0.000620932
0.00305148	0.000622042
0.00305235	0.000623134
0.00305321	0.000624229
0.00305408	0.000625294
0.00305495	0.000626369
0.00305581	0.000627437
0.00305668	0.000628497
0.00305755	0.000629548
0.00305842	0.000630578
0.00305928	0.000631628
0.00306015	0.000632674
0.00306102	0.000633712
0.00306189	0.00063473
0.00306276	0.000635747
0.00306363	0.000636771
0.00306449	0.000637788
0.00306536	0.000638804
0.00306623	0.000639809
0.0030671	0.000640809
0.00306797	0.000641801
0.00306884	0.000642792
0.00306971	0.000643785
0.00307059	0.000644772
0.00307146	0.000645754
0.00307233	0.000646728
0.0030732	0.000647689
0.00307407	0.000648676
0.00307494	0.000649641
0.00307581	0.000650618
0.00307669	0.000651581
0.00307756	0.000652551
0.00307843	0.00065352
0.00307931	0.000654492
0.00308018	0.000655464
0.00308105	0.000656428
0.00308193	0.000657386
0.0030828	0.000658346
0.00308367	0.000659308
0.00308455	0.000660269
0.00308542	0.000661234
0.0030863	0.000662202
0.00308717	0.000663181
0.00308805	0.000664153
0.00308893	0.000665139
0.0030898	0.00066609
0.00309068	0.000667066
0.00309156	0.000668046
0.00309243	0.000669027
0.00309331	0.000669995
0.00309419	0.000670968
0.00309507	0.000671958
0.00309594	0.000672951
0.00309682	0.000673954
0.0030977	0.000674937
0.00309858	0.000675936
0.00309946	0.000676941
0.00310034	0.000677949
0.00310122	0.000678958
0.0031021	0.000679977
0.00310298	0.000680998
0.00310386	0.000682032
0.00310475	0.000683076
0.00310563	0.000684121
0.00310651	0.000685149
0.00310739	0.0006862
0.00310828	0.000687247
0.00310916	0.000688308
0.00311004	0.000689373
0.00311093	0.000690443
0.00311181	0.000691517
0.0031127	0.000692603
0.00311358	0.000693693
0.00311447	0.000694793
0.00311536	0.000695897
0.00311624	0.000697008
0.00311713	0.000698124
0.00311802	0.000699252
0.00311891	0.000700381
0.0031198	0.000701524
0.00312069	0.000702664
0.00312158	0.000703826
0.00312247	0.000705
0.00312336	0.000706181
0.00312425	0.00070736
0.00312514	0.00070855
0.00312603	0.000709752
0.00312692	0.000710961
0.00312782	0.000712174
0.00312871	0.000713405
0.0031296	0.000714652
0.0031305	0.000715907
0.00313139	0.000717161
0.00313229	0.000718425
0.00313319	0.000719694
0.00313408	0.000720977
0.00313498	0.000722269
0.00313588	0.000723584
0.00313678	0.000724901
0.00313767	0.000726224
0.00313857	0.000727582
0.00313947	0.000728927
0.00314038	0.000730284
0.00314128	0.000731654
0.00314218	0.000733042
0.00314308	0.000734439
0.00314398	0.000735838
0.00314489	0.000737247
0.00314579	0.00073866
0.0031467	0.00074011
0.0031476	0.000741556
0.00314851	0.000743006
0.00314942	0.000744464
0.00315032	0.000745942
0.00315123	0.00074744
0.00315214	0.00074894
0.00315305	0.000750452
0.00315396	0.000751982
0.00315487	0.000753523
0.00315578	0.000755072
0.0031567	0.000756627
0.00315761	0.000758198
0.00315852	0.000759789
0.00315944	0.000761381
0.00316035	0.000762985
0.00316127	0.0007646
0.00316218	0.000766231
0.0031631	0.000767868
0.00316402	0.000769525
0.00316494	0.000771169
0.00316586	0.000772845
0.00316678	0.000774534
0.0031677	0.000776248
0.00316862	0.000777965
0.00316954	0.000779685
0.00317046	0.000781414
0.00317139	0.000783158
0.00317231	0.000784912
0.00317324	0.000786682
0.00317416	0.000788453
0.00317509	0.000790237
0.00317602	0.000792043
0.00317694	0.000793844
0.00317787	0.00079567
0.0031788	0.0007975
0.00317973	0.000799357
0.00318066	0.000801199
0.00318159	0.000803069
0.00318253	0.000804941
0.00318346	0.000806832
0.00318439	0.000808729
0.00318533	0.000810637
0.00318626	0.000812559
0.0031872	0.000814489
0.00318813	0.000816431
0.00318907	0.000818386
0.00319001	0.000820348
0.00319095	0.00082234
0.00319189	0.00082433
0.00319283	0.000826324
0.00319377	0.000828327
0.00319471	0.000830333
0.00319565	0.00083236
0.00319659	0.000834389
0.00319754	0.000836426
0.00319848	0.000838474
0.00319943	0.000840529
0.00320037	0.000842592
0.00320132	0.000844682
0.00320226	0.000846771
0.00320321	0.00084886
0.00320416	0.000850949
0.00320511	0.000853063
0.00320606	0.000855169
0.00320701	0.000857291
0.00320796	0.000859409
0.00320891	0.000861541
0.00320986	0.000863688
0.00321081	0.000865844
0.00321177	0.000868
0.00321272	0.000870157
0.00321367	0.000872316
0.00321463	0.000874487
0.00321558	0.000876663
0.00321654	0.000878853
0.0032175	0.00088105
0.00321845	0.000883252
0.00321941	0.000885452
0.00322037	0.00088766
0.00322133	0.00088988
0.00322229	0.000892111
0.00322325	0.000894339
0.00322421	0.000896565
0.00322517	0.000898798
0.00322613	0.000901033
0.00322709	0.000903279
0.00322805	0.000905529
0.00322902	0.000907771
0.00322998	0.000910027
0.00323094	0.000912283
0.00323191	0.000914542
0.00323287	0.00091681
0.00323384	0.00091906
0.0032348	0.000921328
0.00323577	0.000923596
0.00323673	0.000925877
0.0032377	0.000928141
0.00323867	0.000930417
0.00323963	0.0009327
0.0032406	0.000934973
0.00324157	0.000937243
0.00324254	0.000939503
0.0032435	0.000941773
0.00324447	0.000944045
0.00324544	0.000946322
0.00324641	0.000948598
0.00324738	0.00095087
0.00324835	0.000953139
0.00324932	0.000955408
0.00325029	0.000957682
0.00325126	0.000959942
0.00325223	0.000962206
0.0032532	0.000964461
0.00325417	0.000966711
0.00325514	0.000968965
0.00325611	0.000971229
0.00325709	0.000973479
0.00325806	0.000975728
0.00325903	0.00097797
0.00326	0.000980219
0.00326097	0.000982455
0.00326194	0.000984683
0.00326292	0.000986911
0.00326389	0.000989131
0.00326486	0.000991341
0.00326583	0.000993555
0.00326681	0.000995758
0.00326778	0.000997951
0.00326875	0.00100014
0.00326972	0.00100233
0.00327069	0.00100451
0.00327167	0.00100669
0.00327264	0.00100886
0.00327361	0.00101101
0.00327458	0.00101317
0.00327555	0.00101532
0.00327653	0.00101747
0.0032775	0.00101962
0.00327847	0.00102174
0.00327944	0.00102385
0.00328041	0.00102597
0.00328138	0.00102806
0.00328236	0.00103014
0.00328333	0.00103224
0.0032843	0.00103432
0.00328527	0.0010364
0.00328624	0.00103847
0.00328721	0.00104052
0.00328818	0.00104256
0.00328915	0.0010446
0.00329012	0.00104663
0.00329109	0.00104865
0.00329206	0.00105067
0.00329303	0.00105267
0.003294	0.00105465
0.00329497	0.00105665
0.00329593	0.00105863
0.0032969	0.0010606
0.00329787	0.00106257
0.00329884	0.00106451
0.0032998	0.00106646
0.00330077	0.00106838
0.00330174	0.0010703
0.0033027	0.00107222
0.00330367	0.00107412
0.00330463	0.00107602
0.0033056	0.0010779
0.00330656	0.00107978
0.00330753	0.00108165
0.00330849	0.0010835
0.00330946	0.00108535
0.00331042	0.00108719
0.00331138	0.00108901
0.00331235	0.00109083
0.00331331	0.00109264
0.00331427	0.00109443
0.00331523	0.00109621
0.00331619	0.00109799
0.00331715	0.00109976
0.00331811	0.00110153
0.00331907	0.00110328
0.00332003	0.00110504
0.00332099	0.00110677
0.00332195	0.00110848
0.00332291	0.00111022
0.00332386	0.00111193
0.00332482	0.00111364
0.00332578	0.00111533
0.00332673	0.00111702
0.00332769	0.00111869
0.00332865	0.00112036
0.0033296	0.00112201
0.00333055	0.00112366
0.00333151	0.0011253
0.00333246	0.00112694
0.00333342	0.00112856
0.00333437	0.00113019
0.00333532	0.00113179
0.00333627	0.0011334
0.00333722	0.001135
0.00333817	0.00113659
0.00333912	0.00113817
0.00334007	0.00113975
0.00334102	0.00114132
0.00334197	0.00114287
0.00334292	0.00114443
0.00334387	0.00114597
0.00334481	0.00114751
0.00334576	0.00114904
0.00334671	0.00115057
0.00334765	0.00115209
0.0033486	0.0011536
0.00334954	0.0011551
0.00335049	0.0011566
0.00335143	0.0011581
0.00335238	0.0011596
0.00335332	0.00116109
0.00335426	0.00116258
0.0033552	0.00116406
0.00335615	0.00116552
0.00335709	0.001167
0.00335803	0.00116847
0.00335897	0.00116992
0.00335991	0.00117137
0.00336085	0.00117282
0.00336179	0.00117426
0.00336273	0.00117571
0.00336366	0.00117715
0.0033646	0.00117859
0.00336554	0.00118
0.00336648	0.00118143
0.00336741	0.00118286
0.00336835	0.00118426
0.00336929	0.00118569
0.00337022	0.00118709
0.00337116	0.00118849
0.00337209	0.00118989
0.00337303	0.00119129
0.00337396	0.00119269
0.00337489	0.00119408
0.00337583	0.00119547
0.00337676	0.00119686
0.00337769	0.00119824
0.00337862	0.00119962
0.00337956	0.00120099
0.00338049	0.00120238
0.00338142	0.00120374
0.00338235	0.0012051
0.00338328	0.00120646
0.00338421	0.00120782
0.00338514	0.00120918
0.00338607	0.0012105
0.003387	0.00121185
0.00338793	0.0012132
0.00338886	0.00121455
0.00338979	0.00121589
0.00339072	0.00121722
0.00339164	0.00121856
0.00339257	0.00121989
0.0033935	0.00122121
0.00339443	0.00122253
0.00339535	0.00122384
0.00339628	0.00122516
0.00339721	0.00122647
0.00339813	0.00122779
0.00339906	0.00122909
0.00339999	0.00123038
0.00340091	0.00123166
0.00340184	0.00123293
0.00340276	0.00123422
0.00340369	0.00123549
0.00340462	0.00123674
0.00340554	0.001238
0.00340647	0.00123926
0.00340739	0.0012405
0.00340832	0.00124175
0.00340924	0.00124298
0.00341016	0.00124421
0.00341109	0.00124543
0.00341201	0.00124665
0.00341294	0.00124786
0.00341386	0.00124907
0.00341479	0.00125027
0.00341571	0.00125144
0.00341663	0.00125262
0.00341756	0.00125379
0.00341848	0.00125495
0.0034194	0.00125611
0.00342033	0.00125726
0.00342125	0.00125838
0.00342218	0.00125951
0.0034231	0.00126062
0.00342402	0.00126172
0.00342495	0.00126281
0.00342587	0.00126389
0.00342679	0.00126496
0.00342772	0.00126602
0.00342864	0.00126707
0.00342956	0.00126809
0.00343049	0.00126911
0.00343141	0.00127009
0.00343233	0.00127107
0.00343326	0.00127204
0.00343418	0.001273
0.00343511	0.00127393
0.00343603	0.00127486
0.00343695	0.00127576
0.00343788	0.00127666
0.0034388	0.00127754
0.00343972	0.00127841
0.00344065	0.00127926
0.00344157	0.00128008
0.0034425	0.00128088
0.00344342	0.00128167
0.00344434	0.00128244
0.00344527	0.00128319
0.00344619	0.00128393
0.00344712	0.00128464
0.00344804	0.00128533
0.00344897	0.001286
0.00344989	0.00128665
0.00345082	0.00128727
0.00345174	0.00128787
0.00345267	0.00128845
0.00345359	0.001289
0.00345452	0.00128953
0.00345544	0.00129003
0.00345637	0.00129051
0.00345729	0.00129098
0.00345822	0.00129141
0.00345915	0.00129181
0.00346007	0.0012922
0.003461	0.00129257
0.00346192	0.00129289
0.00346285	0.0012932
0.00346378	0.00129346
0.0034647	0.00129371
0.00346563	0.00129392
0.00346656	0.00129411
0.00346748	0.00129425
0.00346841	0.00129438
0.00346934	0.00129449
0.00347026	0.00129455
0.00347119	0.00129459
0.00347212	0.00129459
0.00347305	0.00129455
0.00347397	0.0012945
0.0034749	0.0012944
0.00347583	0.00129427
0.00347676	0.00129411
0.00347768	0.00129391
0.00347861	0.00129367
0.00347954	0.00129343
0.00348047	0.00129312
0.0034814	0.00129278
0.00348233	0.00129241
0.00348325	0.00129199
0.00348418	0.00129155
0.00348511	0.00129107
0.00348604	0.00129055
0.00348697	0.00128999
0.0034879	0.00128941
0.00348883	0.00128879
0.00348976	0.00128811
0.00349068	0.0012874
0.00349161	0.00128666
0.00349254	0.0012859
0.00349347	0.0012851
0.0034944	0.00128425
0.00349533	0.00128337
0.00349626	0.00128244
0.00349719	0.00128149
0.00349812	0.00128047
0.00349905	0.00127944
0.00349998	0.00127835
0.00350091	0.00127724
0.00350184	0.00127608
0.00350277	0.00127488
0.0035037	0.00127365
0.00350463	0.00127236
0.00350556	0.00127105
0.00350649	0.00126968
0.00350742	0.00126829
0.00350835	0.00126687
0.00350928	0.00126539
0.00351021	0.00126389
0.00351114	0.00126233
0.00351207	0.00126074
0.003513	0.00125912
0.00351392	0.00125745
0.00351485	0.00125574
0.00351578	0.001254
0.00351671	0.00125221
0.00351764	0.00125039
0.00351857	0.00124853
0.0035195	0.00124663
0.00352043	0.0012447
0.00352136	0.00124272
0.00352229	0.0012407
0.00352322	0.00123865
0.00352415	0.00123656
0.00352508	0.00123443
0.003526	0.00123226
0.00352693	0.00123005
0.00352786	0.00122783
0.00352879	0.00122556
0.00352972	0.00122327
0.00353065	0.00122093
0.00353157	0.00121856
0.0035325	0.00121616
0.00353343	0.00121372
0.00353436	0.00121124
0.00353528	0.00120875
0.00353621	0.0012062
0.00353714	0.00120363
0.00353806	0.00120102
0.00353899	0.0011984
0.00353992	0.00119573
0.00354084	0.00119303
0.00354177	0.0011903
0.0035427	0.00118755
0.00354362	0.00118477
0.00354455	0.00118196
0.00354547	0.00117912
0.0035464	0.00117626
0.00354732	0.00117336
0.00354825	0.00117044
0.00354917	0.00116749
0.0035501	0.00116451
0.00355102	0.00116152
0.00355195	0.0011585
0.00355287	0.00115548
0.00355379	0.00115241
0.00355472	0.00114931
0.00355564	0.0011462
0.00355656	0.00114307
0.00355748	0.00113992
0.00355841	0.00113675
0.00355933	0.00113356
0.00356025	0.00113035
0.00356117	0.00112713
0.00356209	0.00112389
0.00356301	0.00112063
0.00356393	0.00111736
0.00356485	0.00111407
0.00356578	0.00111076
0.00356669	0.00110745
0.00356761	0.00110412
0.00356853	0.00110077
0.00356945	0.00109741
0.00357037	0.00109404
0.00357129	0.00109066
0.00357221	0.00108728
0.00357313	0.00108388
0.00357404	0.00108047
0.00357496	0.00107706
0.00357588	0.00107364
0.0035768	0.00107021
0.00357771	0.00106677
0.00357863	0.00106334
0.00357954	0.00105991
0.00358046	0.00105647
0.00358138	0.00105303
0.00358229	0.0010496
0.00358321	0.00104615
0.00358412	0.00104272
0.00358503	0.00103927
0.00358595	0.00103584
0.00358686	0.00103239
0.00358778	0.00102897
0.00358869	0.00102553
0.0035896	0.00102211
0.00359051	0.00101868
0.00359143	0.00101525
0.00359234	0.00101184
0.00359325	0.00100842
0.00359416	0.00100501
0.00359507	0.00100162
0.00359598	0.000998239
0.00359689	0.00099486
0.0035978	0.000991502
0.00359871	0.000988154
0.00359962	0.000984816
0.00360053	0.000981487
0.00360144	0.000978173
0.00360235	0.000974869
0.00360326	0.00097157
0.00360417	0.000968299
0.00360507	0.000965045
0.00360598	0.000961797
0.00360689	0.000958558
0.0036078	0.000955354
0.0036087	0.000952166
0.00360961	0.000948993
0.00361052	0.000945845
0.00361142	0.000942709
0.00361233	0.000939571
0.00361323	0.00093647
0.00361414	0.000933382
0.00361504	0.000930329
0.00361595	0.0009273
0.00361685	0.000924275
0.00361776	0.000921282
0.00361866	0.000918308
0.00361957	0.000915351
0.00362047	0.000912419
0.00362137	0.000909507
0.00362228	0.00090662
0.00362318	0.000903763
0.00362408	0.000900934
0.00362498	0.00089813
0.00362589	0.000895346
0.00362679	0.000892582
0.00362769	0.000889852
0.00362859	0.00088715
0.00362949	0.000884473
0.00363039	0.000881813
0.00363129	0.000879185
0.00363219	0.000876582
0.0036331	0.000874006
0.003634	0.000871461
0.0036349	0.000868947
0.0036358	0.000866457
0.00363669	0.000863984
0.00363759	0.000861569
0.00363849	0.000859168
0.00363939	0.000856807
0.00364029	0.000854465
0.00364119	0.000852161
[truncated: 193,468 more rows]

## Sheet: I551A+Q649L
I/Imax	var/Imax (pA)
0.00425563	0.00196495
0.00425571	0.00196506
0.00425585	0.00196528
0.00425607	0.00196562
0.00425636	0.00196608
0.00425673	0.00196669
0.00425717	0.00196739
0.00425768	0.00196822
0.00425826	0.00196915
0.00425892	0.0019702
0.00425964	0.00197137
0.00426045	0.00197266
0.00426132	0.00197407
0.00426226	0.00197559
0.00426328	0.00197723
0.00426437	0.00197897
0.00426553	0.00198083
0.00426676	0.0019828
0.00426807	0.00198489
0.00426944	0.00198709
0.00427089	0.00198941
0.0042724	0.00199182
0.00427399	0.00199434
0.00427564	0.00199698
0.00427737	0.00199972
0.00427917	0.00200255
0.00428103	0.00200551
0.00428297	0.00200857
0.00428497	0.00201172
0.00428704	0.002015
0.00428918	0.00201835
0.00429139	0.00202181
0.00429366	0.0020254
0.00429601	0.00202907
0.00429842	0.00203285
0.00430089	0.00203672
0.00430343	0.0020407
0.00430604	0.00204476
0.00430871	0.00204893
0.00431145	0.00205319
0.00431426	0.00205754
0.00431712	0.00206198
0.00432005	0.0020665
0.00432305	0.00207111
0.0043261	0.00207581
0.00432922	0.00208059
0.0043324	0.00208547
0.00433564	0.00209045
0.00433895	0.00209547
0.00434231	0.00210059
0.00434573	0.00210579
0.00434922	0.00211106
0.00435276	0.00211642
0.00435636	0.00212187
0.00436002	0.00212735
0.00436374	0.00213291
0.00436751	0.00213853
0.00437134	0.00214425
0.00437523	0.00215002
0.00437917	0.00215585
0.00438317	0.00216177
0.00438722	0.00216773
0.00439132	0.00217376
0.00439548	0.00217985
0.00439969	0.002186
0.00440395	0.00219221
0.00440827	0.00219847
0.00441263	0.00220476
0.00441705	0.00221111
0.00442151	0.0022175
0.00442603	0.00222395
0.00443059	0.00223045
0.0044352	0.00223699
0.00443986	0.00224357
0.00444457	0.00225018
0.00444932	0.00225681
0.00445412	0.00226351
0.00445897	0.00227023
0.00446385	0.00227698
0.00446879	0.00228376
0.00447376	0.00229058
0.00447878	0.00229744
0.00448384	0.0023043
0.00448894	0.00231118
0.00449408	0.0023181
0.00449927	0.00232505
0.00450449	0.002332
0.00450975	0.00233896
0.00451505	0.00234594
0.00452039	0.00235291
0.00452577	0.0023599
0.00453118	0.0023669
0.00453663	0.00237392
0.00454211	0.00238094
0.00454763	0.00238796
0.00455318	0.00239499
0.00455877	0.00240202
0.00456439	0.00240902
0.00457004	0.00241603
0.00457573	0.00242303
0.00458144	0.00243003
0.00458719	0.00243703
0.00459296	0.00244401
0.00459877	0.00245097
0.0046046	0.00245791
0.00461046	0.00246483
0.00461635	0.00247172
0.00462227	0.00247861
0.00462822	0.00248548
0.00463419	0.00249233
0.00464018	0.00249914
0.0046462	0.00250593
0.00465224	0.00251267
0.00465831	0.00251937
0.0046644	0.00252606
0.00467052	0.00253271
0.00467665	0.00253932
0.00468281	0.0025459
0.00468899	0.00255244
0.00469519	0.00255894
0.0047014	0.00256539
0.00470764	0.00257179
0.0047139	0.00257814
0.00472017	0.00258445
0.00472647	0.0025907
0.00473277	0.00259692
0.0047391	0.00260308
0.00474544	0.00260918
0.0047518	0.00261522
0.00475818	0.0026212
0.00476456	0.00262711
0.00477097	0.00263297
0.00477738	0.00263874
0.00478381	0.00264447
0.00479025	0.00265013
0.00479671	0.00265573
0.00480318	0.00266127
0.00480965	0.00266674
0.00481614	0.00267214
0.00482264	0.00267747
0.00482915	0.00268271
0.00483567	0.00268787
0.0048422	0.00269295
0.00484874	0.00269797
0.00485528	0.00270291
0.00486184	0.00270779
0.0048684	0.00271257
0.00487497	0.00271727
0.00488154	0.0027219
0.00488812	0.00272643
0.00489471	0.00273088
0.0049013	0.00273522
0.0049079	0.0027395
0.00491451	0.00274367
0.00492111	0.00274776
0.00492773	0.00275176
0.00493434	0.00275567
0.00494096	0.00275948
0.00494758	0.00276322
0.00495421	0.00276683
0.00496083	0.00277035
0.00496746	0.00277377
0.0049741	0.00277711
0.00498073	0.00278036
0.00498736	0.00278349
0.004994	0.00278655
0.00500063	0.00278949
0.00500727	0.00279232
0.0050139	0.00279506
0.00502054	0.00279769
0.00502717	0.00280022
0.00503381	0.00280266
0.00504044	0.00280497
0.00504707	0.00280717
0.0050537	0.00280929
0.00506033	0.00281129
0.00506695	0.0028132
0.00507357	0.00281499
0.00508019	0.00281668
0.00508681	0.00281826
0.00509342	0.00281972
0.00510004	0.00282109
0.00510664	0.00282234
0.00511325	0.00282349
0.00511985	0.00282454
0.00512644	0.00282548
0.00513303	0.00282629
0.00513962	0.002827
0.0051462	0.0028276
0.00515277	0.00282808
0.00515935	0.00282847
0.00516591	0.00282873
0.00517247	0.00282891
0.00517903	0.00282895
0.00518558	0.00282888
0.00519212	0.00282872
0.00519865	0.00282843
0.00520518	0.00282802
0.00521171	0.00282751
0.00521823	0.00282689
0.00522474	0.00282616
0.00523124	0.00282532
0.00523774	0.00282437
0.00524422	0.00282332
0.00525071	0.00282214
0.00525718	0.00282087
0.00526365	0.0028195
0.00527011	0.00281801
0.00527656	0.00281641
0.005283	0.00281472
0.00528944	0.0028129
0.00529586	0.002811
0.00530228	0.00280897
0.00530869	0.00280685
0.00531509	0.00280461
0.00532149	0.00280228
0.00532787	0.00279985
0.00533425	0.0027973
0.00534062	0.00279466
0.00534697	0.0027919
0.00535332	0.00278905
0.00535966	0.00278608
0.00536599	0.00278301
0.00537232	0.00277985
0.00537863	0.00277658
0.00538493	0.00277323
0.00539123	0.00276977
0.00539751	0.00276622
0.00540378	0.00276255
0.00541005	0.00275881
0.00541631	0.00275496
0.00542255	0.00275101
0.00542879	0.00274695
0.00543501	0.00274282
0.00544123	0.0027386
0.00544744	0.00273426
0.00545363	0.00272986
0.00545982	0.00272536
0.00546599	0.00272078
0.00547216	0.00271611
0.00547832	0.00271134
0.00548446	0.00270649
0.0054906	0.00270155
0.00549672	0.00269653
0.00550284	0.00269144
0.00550894	0.00268628
0.00551504	0.00268104
0.00552112	0.00267571
0.0055272	0.00267028
0.00553326	0.00266479
0.00553931	0.00265922
0.00554535	0.00265358
0.00555138	0.00264786
0.00555741	0.00264208
0.00556342	0.00263623
0.00556942	0.0026303
0.0055754	0.00262432
0.00558138	0.00261827
0.00558735	0.00261214
0.00559331	0.00260594
0.00559925	0.00259969
0.00560519	0.00259339
0.00561111	0.00258701
0.00561703	0.00258057
0.00562293	0.00257407
0.00562882	0.00256752
0.00563471	0.00256091
0.00564058	0.00255423
0.00564644	0.00254751
0.00565229	0.00254073
0.00565813	0.00253391
0.00566395	0.00252704
0.00566977	0.00252012
0.00567558	0.00251315
0.00568137	0.00250613
0.00568715	0.00249908
0.00569293	0.00249201
0.00569869	0.00248487
0.00570444	0.0024777
0.00571018	0.00247049
0.00571591	0.00246325
0.00572163	0.00245596
0.00572734	0.00244865
0.00573304	0.00244132
0.00573872	0.00243394
0.0057444	0.00242656
0.00575006	0.00241914
0.00575571	0.0024117
0.00576136	0.00240422
0.00576699	0.00239672
0.00577261	0.0023892
0.00577822	0.00238167
0.00578382	0.00237409
0.0057894	0.00236653
0.00579498	0.00235894
0.00580055	0.00235134
0.0058061	0.00234372
0.00581164	0.0023361
0.00581718	0.00232845
0.0058227	0.0023208
0.00582821	0.00231315
0.00583371	0.00230549
0.0058392	0.00229781
0.00584467	0.00229016
0.00585014	0.0022825
0.0058556	0.00227482
0.00586104	0.00226716
0.00586648	0.0022595
0.0058719	0.00225184
0.00587731	0.00224419
0.00588271	0.00223655
0.0058881	0.0022289
0.00589348	0.00222129
0.00589885	0.00221367
0.00590421	0.00220609
0.00590955	0.00219849
0.00591489	0.00219093
0.00592021	0.00218339
0.00592553	0.00217587
0.00593083	0.00216835
0.00593612	0.00216086
0.0059414	0.0021534
0.00594667	0.00214595
0.00595193	0.00213854
0.00595718	0.00213116
0.00596242	0.00212381
0.00596764	0.00211647
0.00597286	0.00210916
0.00597806	0.00210189
0.00598325	0.00209466
0.00598844	0.00208745
0.00599361	0.00208029
0.00599877	0.00207314
0.00600392	0.00206604
0.00600906	0.00205898
0.00601419	0.00205197
0.0060193	0.002045
0.00602441	0.00203805
0.00602951	0.00203117
0.00603459	0.00202432
0.00603966	0.00201753
0.00604473	0.00201078
0.00604978	0.00200408
0.00605482	0.00199744
0.00605985	0.00199083
0.00606487	0.00198428
0.00606988	0.00197778
0.00607488	0.00197134
0.00607986	0.00196495
0.00608484	0.00195859
0.00608981	0.00195232
0.00609476	0.00194611
0.0060997	0.00193996
0.00610464	0.00193385
0.00610956	0.00192782
0.00611447	0.00192182
0.00611937	0.00191589
0.00612426	0.00191003
0.00612914	0.00190424
0.00613401	0.0018985
0.00613887	0.00189284
0.00614372	0.00188724
0.00614856	0.00188169
0.00615338	0.00187622
0.0061582	0.00187082
0.006163	0.00186547
0.0061678	0.0018602
0.00617258	0.001855
0.00617736	0.00184989
0.00618212	0.00184483
0.00618687	0.00183983
0.00619161	0.00183492
0.00619634	0.00183007
0.00620106	0.00182528
0.00620578	0.00182058
0.00621048	0.00181595
0.00621516	0.0018114
0.00621984	0.00180692
0.00622451	0.00180251
0.00622917	0.00179818
0.00623382	0.00179392
0.00623846	0.00178974
0.00624308	0.00178564
0.0062477	0.00178161
0.00625231	0.00177766
0.0062569	0.00177378
0.00626149	0.00176998
0.00626607	0.00176628
0.00627063	0.00176267
0.00627519	0.00175911
0.00627973	0.00175562
0.00628427	0.00175222
0.00628879	0.00174889
0.00629331	0.00174564
0.00629781	0.00174248
0.00630231	0.00173941
0.00630679	0.00173641
0.00631127	0.00173349
0.00631574	0.00173063
0.00632019	0.00172786
0.00632464	0.00172517
0.00632908	0.00172257
0.0063335	0.00172003
0.00633792	0.00171757
0.00634232	0.00171519
0.00634672	0.0017129
0.0063511	0.00171071
0.00635548	0.00170857
0.00635984	0.00170652
0.0063642	0.00170455
0.00636855	0.00170264
0.00637288	0.0017008
0.00637721	0.00169905
0.00638153	0.00169739
0.00638583	0.00169579
0.00639013	0.00169427
0.00639442	0.00169283
0.0063987	0.00169147
0.00640297	0.00169017
0.00640723	0.00168896
0.00641148	0.00168783
0.00641572	0.00168676
0.00641995	0.00168579
0.00642417	0.00168488
0.00642838	0.00168404
0.00643259	0.00168329
0.00643678	0.0016826
0.00644097	0.00168199
0.00644514	0.00168145
0.00644931	0.00168098
0.00645347	0.00168057
0.00645762	0.00168025
0.00646176	0.00167999
0.00646589	0.0016798
0.00647001	0.00167967
0.00647412	0.00167961
0.00647823	0.00167963
0.00648232	0.00167972
0.00648641	0.00167987
0.00649049	0.00168008
0.00649456	0.00168037
0.00649862	0.00168072
0.00650267	0.00168114
0.00650671	0.00168162
0.00651075	0.00168216
0.00651477	0.00168278
0.00651879	0.00168345
0.0065228	0.00168417
0.0065268	0.00168497
0.0065308	0.00168583
0.00653478	0.00168675
0.00653876	0.00168772
0.00654273	0.00168875
0.00654669	0.00168983
0.00655064	0.00169099
0.00655458	0.0016922
0.00655852	0.00169346
0.00656244	0.00169477
0.00656636	0.00169615
0.00657027	0.00169757
0.00657418	0.00169905
0.00657807	0.00170058
0.00658196	0.00170214
0.00658584	0.00170374
0.00658971	0.00170542
0.00659358	0.00170715
0.00659744	0.00170892
0.00660128	0.00171074
0.00660513	0.00171258
0.00660896	0.00171447
0.00661279	0.00171642
0.0066166	0.00171842
0.00662042	0.00172046
0.00662422	0.00172253
0.00662802	0.00172467
0.00663181	0.00172683
0.00663559	0.00172903
0.00663936	0.00173128
0.00664313	0.00173356
0.00664689	0.00173588
0.00665064	0.00173823
0.00665439	0.0017406
0.00665813	0.00174301
0.00666186	0.00174547
0.00666558	0.00174795
0.0066693	0.00175046
0.00667301	0.00175303
0.00667671	0.00175562
0.00668041	0.00175822
0.0066841	0.00176084
0.00668778	0.0017635
0.00669146	0.00176618
0.00669513	0.00176889
0.00669879	0.00177162
0.00670245	0.00177438
0.0067061	0.00177715
0.00670974	0.00177994
0.00671337	0.00178275
0.006717	0.00178559
0.00672063	0.00178844
0.00672424	0.00179131
0.00672785	0.00179421
0.00673146	0.00179712
0.00673505	0.00180004
0.00673864	0.00180298
0.00674223	0.00180593
0.00674581	0.0018089
0.00674938	0.00181188
0.00675294	0.00181487
0.0067565	0.00181785
0.00676006	0.00182085
0.0067636	0.00182386
0.00676715	0.00182688
0.00677068	0.0018299
0.00677421	0.00183294
0.00677773	0.00183599
0.00678125	0.00183903
0.00678476	0.00184207
0.00678826	0.00184512
0.00679176	0.00184815
0.00679526	0.00185119
0.00679874	0.00185423
0.00680222	0.00185726
0.0068057	0.00186029
0.00680917	0.00186332
0.00681263	0.00186634
0.00681609	0.00186934
0.00681954	0.00187235
0.00682299	0.00187534
0.00682643	0.00187835
0.00682986	0.00188133
0.00683329	0.00188431
0.00683672	0.00188729
0.00684014	0.00189025
0.00684355	0.00189318
0.00684695	0.00189612
0.00685036	0.00189904
0.00685375	0.00190195
0.00685714	0.00190484
0.00686053	0.00190771
0.00686391	0.00191056
0.00686728	0.00191339
0.00687065	0.00191621
0.00687401	0.00191902
0.00687737	0.0019218
0.00688072	0.00192454
0.00688407	0.00192727
0.00688741	0.00192998
0.00689074	0.00193267
0.00689407	0.00193532
0.0068974	0.00193796
0.00690072	0.00194056
0.00690403	0.00194314
0.00690734	0.00194567
0.00691064	0.0019482
0.00691394	0.00195069
0.00691724	0.00195317
0.00692052	0.0019556
0.00692381	0.00195801
0.00692708	0.00196038
0.00693035	0.0019627
0.00693362	0.00196498
0.00693688	0.00196724
0.00694014	0.00196948
0.00694339	0.00197167
0.00694664	0.00197382
0.00694988	0.00197593
0.00695311	0.00197801
0.00695634	0.00198007
0.00695957	0.00198204
0.00696279	0.001984
0.006966	0.00198594
0.00696921	0.00198781
0.00697242	0.00198965
0.00697562	0.00199142
0.00697881	0.00199317
0.006982	0.00199488
0.00698518	0.00199653
0.00698836	0.00199814
0.00699153	0.0019997
0.0069947	0.0020012
0.00699787	0.00200268
0.00700102	0.00200409
0.00700418	0.00200545
0.00700733	0.00200676
0.00701047	0.00200803
0.00701361	0.00200925
0.00701674	0.00201039
0.00701987	0.00201151
0.00702299	0.00201257
0.00702611	0.00201359
0.00702922	0.00201456
0.00703232	0.00201545
0.00703543	0.0020163
0.00703852	0.00201708
0.00704161	0.00201781
0.0070447	0.00201849
0.00704778	0.0020191
0.00705086	0.00201966
0.00705393	0.00202018
0.007057	0.00202063
0.00706006	0.00202102
0.00706311	0.00202135
0.00706616	0.00202162
0.00706921	0.00202182
0.00707225	0.00202198
0.00707528	0.00202207
0.00707831	0.00202209
0.00708134	0.00202207
0.00708436	0.00202197
0.00708737	0.0020218
0.00709038	0.00202158
0.00709339	0.00202129
0.00709639	0.00202094
0.00709938	0.00202054
0.00710237	0.00202007
0.00710536	0.00201953
0.00710833	0.00201894
0.00711131	0.00201828
0.00711428	0.00201753
0.00711724	0.00201673
0.0071202	0.00201586
0.00712315	0.00201493
0.0071261	0.00201391
0.00712904	0.00201284
0.00713198	0.0020117
0.00713491	0.00201049
0.00713784	0.00200923
0.00714076	0.00200788
0.00714368	0.00200646
0.00714659	0.00200498
0.0071495	0.00200344
0.0071524	0.0020018
0.00715529	0.00200013
0.00715819	0.00199838
0.00716107	0.00199656
0.00716395	0.00199466
0.00716683	0.00199269
0.0071697	0.00199066
0.00717256	0.00198856
0.00717543	0.00198638
0.00717828	0.00198412
0.00718113	0.00198178
0.00718398	0.00197941
0.00718681	0.00197695
0.00718965	0.00197441
0.00719248	0.00197181
0.0071953	0.00196915
0.00719812	0.00196641
0.00720094	0.00196362
0.00720374	0.00196073
0.00720655	0.00195779
0.00720935	0.00195476
0.00721214	0.00195168
0.00721493	0.00194852
0.00721771	0.00194528
0.00722049	0.00194198
0.00722326	0.00193858
0.00722603	0.00193514
0.00722879	0.00193162
0.00723155	0.00192803
0.0072343	0.00192436
0.00723705	0.00192062
0.00723979	0.00191682
0.00724253	0.00191296
0.00724526	0.00190903
0.00724799	0.00190501
0.00725071	0.00190093
0.00725343	0.0018968
0.00725614	0.00189257
0.00725885	0.00188828
0.00726155	0.00188393
0.00726424	0.00187951
0.00726694	0.00187502
0.00726962	0.00187045
0.0072723	0.00186583
0.00727498	0.00186114
0.00727765	0.00185636
0.00728032	0.00185152
0.00728298	0.00184661
0.00728564	0.00184165
0.00728829	0.00183662
0.00729093	0.00183155
0.00729358	0.0018264
0.00729621	0.00182119
0.00729884	0.00181588
0.00730147	0.00181052
0.00730409	0.00180511
0.00730671	0.00179961
0.00730932	0.00179407
0.00731193	0.00178847
0.00731453	0.00178281
0.00731713	0.00177709
0.00731972	0.00177129
0.00732231	0.00176544
0.0073249	0.00175952
0.00732747	0.00175357
0.00733005	0.00174753
0.00733262	0.00174145
0.00733518	0.0017353
0.00733774	0.0017291
0.0073403	0.00172284
0.00734285	0.00171651
0.00734539	0.00171014
0.00734793	0.0017037
0.00735047	0.00169721
0.007353	0.00169066
0.00735553	0.00168408
0.00735805	0.00167742
0.00736056	0.00167073
0.00736308	0.00166397
0.00736559	0.00165715
0.00736809	0.00165031
0.00737059	0.0016434
0.00737308	0.00163645
0.00737557	0.00162945
0.00737806	0.0016224
0.00738054	0.0016153
0.00738302	0.00160816
0.00738549	0.00160096
0.00738796	0.00159374
0.00739042	0.00158648
0.00739288	0.00157914
0.00739533	0.00157176
0.00739778	0.00156436
0.00740023	0.00155691
0.00740267	0.00154941
0.00740511	0.00154186
0.00740754	0.00153429
0.00740997	0.00152668
0.0074124	0.00151902
0.00741482	0.00151135
0.00741723	0.00150362
0.00741964	0.00149585
0.00742205	0.00148806
0.00742446	0.00148023
0.00742686	0.00147239
0.00742925	0.0014645
0.00743164	0.00145658
0.00743403	0.00144863
0.00743641	0.00144066
0.00743879	0.00143265
0.00744117	0.00142462
0.00744354	0.00141655
0.00744591	0.00140847
0.00744827	0.00140035
0.00745063	0.00139221
0.00745298	0.00138406
0.00745534	0.00137589
0.00745768	0.00136769
0.00746003	0.00135948
0.00746237	0.00135125
0.0074647	0.00134298
0.00746704	0.0013347
0.00746936	0.00132641
0.00747169	0.0013181
0.00747401	0.00130978
0.00747633	0.00130144
0.00747864	0.00129309
0.00748095	0.00128472
0.00748326	0.00127634
0.00748556	0.00126796
0.00748786	0.00125958
0.00749015	0.00125119
0.00749245	0.00124278
0.00749473	0.00123438
0.00749702	0.00122597
0.0074993	0.00121753
0.00750158	0.0012091
0.00750385	0.00120068
0.00750612	0.00119225
0.00750839	0.0011838
0.00751066	0.00117538
0.00751292	0.00116695
0.00751517	0.00115853
0.00751743	0.00115011
0.00751968	0.0011417
0.00752192	0.00113329
0.00752417	0.00112488
0.00752641	0.0011165
0.00752865	0.00110811
0.00753088	0.00109973
0.00753311	0.00109136
0.00753534	0.00108302
0.00753756	0.00107466
0.00753978	0.00106634
0.007542	0.00105803
0.00754422	0.00104972
0.00754643	0.00104142
0.00754864	0.00103314
0.00755084	0.0010249
0.00755305	0.00101665
0.00755525	0.00100845
0.00755744	0.00100025
0.00755963	0.000992077
0.00756182	0.00098392
0.00756401	0.000975797
0.0075662	0.000967691
0.00756838	0.000959611
0.00757056	0.000951563
0.00757273	0.000943544
0.0075749	0.000935548
0.00757707	0.000927575
0.00757924	0.000919642
0.0075814	0.000911738
0.00758356	0.000903863
0.00758572	0.00089601
0.00758788	0.0008882
0.00759003	0.00088041
0.00759218	0.000872669
0.00759433	0.000864969
0.00759647	0.000857269
0.00759861	0.000849627
0.00760075	0.000842015
0.00760289	0.000834445
0.00760502	0.000826925
0.00760715	0.000819445
0.00760928	0.000812007
0.0076114	0.000804623
0.00761353	0.000797253
0.00761565	0.000789939
0.00761776	0.000782659
0.00761988	0.000775429
0.00762199	0.000768244
0.0076241	0.000761109
0.00762621	0.000754013
0.00762831	0.000746979
0.00763041	0.000739981
0.00763251	0.000733012
0.00763461	0.00072612
0.0076367	0.000719255
0.00763879	0.000712453
0.00764088	0.000705712
0.00764297	0.000698996
0.00764505	0.000692349
0.00764713	0.000685733
0.00764921	0.000679183
0.00765129	0.000672674
0.00765336	0.000666226
0.00765543	0.000659816
0.0076575	0.000653468
0.00765957	0.000647187
0.00766163	0.000640941
0.0076637	0.000634758
0.00766576	0.000628645
0.00766781	0.000622595
0.00766987	0.000616579
0.00767192	0.00061062
0.00767397	0.000604725
0.00767602	0.000598891
0.00767807	0.0005931
0.00768011	0.000587379
0.00768215	0.000581731
0.00768419	0.000576126
0.00768623	0.00057057
0.00768826	0.000565088
0.00769029	0.000559676
0.00769232	0.000554318
0.00769435	0.000549005
0.00769638	0.000543753
0.0076984	0.000538575
0.00770042	0.000533431
0.00770244	0.000528377
0.00770445	0.000523366
0.00770647	0.000518424
0.00770848	0.00051355
0.00771049	0.000508729
0.0077125	0.00050399
0.00771451	0.000499295
0.00771651	0.000494676
0.00771851	0.000490127
0.00772051	0.000485642
0.00772251	0.000481191
0.0077245	0.000476807
0.0077265	0.000472503
0.00772849	0.000468262
0.00773048	0.000464074
0.00773247	0.00045996
0.00773445	0.000455889
0.00773643	0.000451881
0.00773841	0.000447948
0.00774039	0.000444064
0.00774237	0.000440241
0.00774435	0.000436494
0.00774632	0.000432828
0.00774829	0.000429198
0.00775026	0.000425629
0.00775223	0.000422128
0.00775419	0.00041871
0.00775616	0.000415346
0.00775812	0.000412035
0.00776008	0.000408796
0.00776204	0.000405605
0.00776399	0.000402477
0.00776595	0.000399418
0.0077679	0.000396429
0.00776985	0.000393491
0.0077718	0.000390614
0.00777374	0.000387796
0.00777569	0.000385072
0.00777763	0.000382383
0.00777957	0.000379745
0.00778151	0.000377154
0.00778345	0.00037463
0.00778539	0.000372178
0.00778732	0.000369792
0.00778925	0.000367466
0.00779118	0.000365205
0.00779311	0.000362977
0.00779504	0.000360819
0.00779697	0.000358716
0.00779889	0.000356667
0.00780081	0.000354684
0.00780274	0.000352774
0.00780465	0.00035091
0.00780657	0.000349104
0.00780849	0.000347339
0.0078104	0.000345635
0.00781232	0.000343989
0.00781423	0.000342394
0.00781614	0.000340875
0.00781805	0.000339411
0.00781995	0.00033801
0.00782186	0.000336634
0.00782376	0.000335329
0.00782566	0.000334085
0.00782756	0.000332891
0.00782946	0.000331747
0.00783136	0.000330672
0.00783326	0.000329641
0.00783515	0.000328669
0.00783705	0.000327761
0.00783894	0.000326871
0.00784083	0.000326063
0.00784272	0.000325301
0.00784461	0.000324598
0.0078465	0.000323934
0.00784838	0.000323321
0.00785027	0.000322758
0.00785215	0.000322232
0.00785403	0.000321755
0.00785591	0.000321335
0.00785779	0.000320975
0.00785967	0.000320657
0.00786155	0.000320386
0.00786342	0.000320148
0.0078653	0.000319968
0.00786717	0.000319849
0.00786905	0.000319767
0.00787092	0.000319726
0.00787279	0.000319717
0.00787466	0.000319766
0.00787653	0.000319871
0.00787839	0.000320015
0.00788026	0.000320199
0.00788212	0.000320432
0.00788399	0.000320693
0.00788585	0.000321006
0.00788771	0.00032139
0.00788958	0.000321779
0.00789144	0.000322229
0.0078933	0.000322714
0.00789516	0.000323252
0.00789701	0.000323825
0.00789887	0.000324412
0.00790073	0.000325052
0.00790258	0.000325723
0.00790444	0.000326443
0.00790629	0.000327206
0.00790814	0.000327997
0.00791	0.000328834
0.00791185	0.000329713
0.0079137	0.000330615
0.00791555	0.00033157
0.0079174	0.000332561
0.00791925	0.000333589
0.0079211	0.000334641
0.00792294	0.000335731
0.00792479	0.000336856
0.00792664	0.000337999
0.00792848	0.00033918
0.00793033	0.00034042
0.00793217	0.000341697
0.00793402	0.000342981
0.00793586	0.000344311
0.00793771	0.000345662
0.00793955	0.000347029
0.00794139	0.000348457
0.00794324	0.000349904
0.00794508	0.000351378
0.00794692	0.000352863
0.00794876	0.000354367
0.0079506	0.000355906
0.00795244	0.000357466
0.00795428	0.00035907
0.00795612	0.000360694
0.00795796	0.000362341
0.0079598	0.000364026
0.00796164	0.000365713
0.00796348	0.000367426
0.00796532	0.000369174
0.00796716	0.000370939
0.00796899	0.00037275
0.00797083	0.000374551
0.00797267	0.000376367
0.00797451	0.000378215
0.00797635	0.000380075
0.00797818	0.000381937
0.00798002	0.000383853
0.00798186	0.000385774
0.0079837	0.000387708
0.00798553	0.000389666
0.00798737	0.000391619
0.00798921	0.000393606
0.00799105	0.000395577
0.00799288	0.000397587
0.00799472	0.000399596
0.00799656	0.000401627
0.0079984	0.000403675
0.00800023	0.000405735
0.00800207	0.000407803
0.00800391	0.00040989
0.00800575	0.000411974
0.00800759	0.000414081
0.00800943	0.000416193
0.00801127	0.000418325
0.0080131	0.000420454
0.00801494	0.00042258
0.00801678	0.00042471
0.00801862	0.00042687
0.00802046	0.000429021
0.0080223	0.000431175
0.00802414	0.000433338
0.00802598	0.000435506
0.00802782	0.000437667
0.00802967	0.000439824
0.00803151	0.000441991
0.00803335	0.000444139
0.00803519	0.000446313
0.00803703	0.000448464
0.00803888	0.000450618
0.00804072	0.000452757
0.00804256	0.00045489
0.00804441	0.000457024
0.00804625	0.000459164
0.0080481	0.000461297
0.00804994	0.000463414
0.00805179	0.000465497
0.00805363	0.000467598
0.00805548	0.000469688
0.00805733	0.000471766
0.00805918	0.000473839
0.00806102	0.000475902
0.00806287	0.000477955
0.00806472	0.000479995
0.00806657	0.000482016
0.00806842	0.000484036
0.00807027	0.000486032
0.00807212	0.000488006
0.00807397	0.000489984
0.00807583	0.000491938
0.00807768	0.000493863
0.00807953	0.000495768
0.00808139	0.000497654
0.00808324	0.000499544
0.0080851	0.000501408
0.00808695	0.000503248
0.00808881	0.000505064
0.00809066	0.000506866
0.00809252	0.000508643
0.00809438	0.000510384
0.00809624	0.000512086
0.0080981	0.000513771
0.00809995	0.000515417
0.00810181	0.00051706
0.00810368	0.00051867
0.00810554	0.000520252
0.0081074	0.000521783
0.00810926	0.000523303
0.00811112	0.000524802
0.00811299	0.000526273
0.00811485	0.000527715
0.00811672	0.000529124
0.00811858	0.000530506
0.00812045	0.000531826
0.00812232	0.000533121
0.00812418	0.000534368
0.00812605	0.000535602
0.00812792	0.000536802
0.00812979	0.000537978
0.00813166	0.000539107
0.00813353	0.00054019
0.0081354	0.000541233
0.00813728	0.000542254
0.00813915	0.000543217
0.00814102	0.000544157
0.0081429	0.000545054
0.00814477	0.000545916
0.00814665	0.000546732
0.00814852	0.000547526
0.0081504	0.00054827
0.00815228	0.000548962
0.00815415	0.000549613
0.00815603	0.000550234
0.00815791	0.000550797
0.00815979	0.000551314
0.00816167	0.000551808
0.00816355	0.000552255
0.00816543	0.000552664
0.00816732	0.000553021
0.0081692	0.00055333
0.00817108	0.000553589
0.00817297	0.000553833
0.00817485	0.000553995
0.00817674	0.000554138
0.00817862	0.000554208
0.00818051	0.000554251
0.00818239	0.000554234
0.00818428	0.000554183
0.00818617	0.000554076
0.00818806	0.000553936
0.00818995	0.00055373
0.00819184	0.000553488
0.00819373	0.000553225
0.00819562	0.000552884
0.00819751	0.000552511
0.00819941	0.000552078
0.0082013	0.000551594
0.00820319	0.000551064
0.00820509	0.000550498
0.00820698	0.000549883
0.00820888	0.000549227
0.00821077	0.000548518
0.00821267	0.000547758
0.00821456	0.000546973
0.00821646	0.000546138
0.00821836	0.000545247
0.00822026	0.000544318
0.00822216	0.000543344
0.00822406	0.000542297
0.00822596	0.000541209
0.00822786	0.000540084
0.00822976	0.000538916
0.00823166	0.000537714
0.00823356	0.000536454
0.00823546	0.000535152
0.00823737	0.000533792
0.00823927	0.000532401
0.00824117	0.000530971
0.00824308	0.000529492
0.00824498	0.000527986
0.00824689	0.000526413
0.00824879	0.000524807
0.0082507	0.000523142
0.00825261	0.000521452
0.00825451	0.000519724
0.00825642	0.000517959
0.00825833	0.000516159
0.00826024	0.00051431
0.00826215	0.000512439
0.00826405	0.000510515
0.00826596	0.000508554
0.00826787	0.000506557
0.00826978	0.000504531
0.00827169	0.00050246
0.00827361	0.00050034
0.00827552	0.000498194
0.00827743	0.000496003
0.00827934	0.000493803
0.00828125	0.000491555
0.00828317	0.000489284
0.00828508	0.000486997
0.00828699	0.000484655
0.00828891	0.000482291
0.00829082	0.000479915
0.00829274	0.000477497
0.00829465	0.000475054
0.00829657	0.000472575
0.00829848	0.000470088
0.0083004	0.000467558
0.00830231	0.000465003
0.00830423	0.000462439
0.00830615	0.000459846
0.00830806	0.000457236
0.00830998	0.00045459
0.0083119	0.000451938
0.00831382	0.00044926
0.00831573	0.000446561
0.00831765	0.000443835
0.00831957	0.000441061
0.00832149	0.000438308
0.00832341	0.000435534
0.00832533	0.000432731
0.00832725	0.000429933
0.00832917	0.000427114
0.00833109	0.000424277
0.00833301	0.000421408
0.00833493	0.000418551
0.00833685	0.00041569
0.00833877	0.000412829
0.00834069	0.000409951
0.00834261	0.000407073
0.00834453	0.00040418
0.00834645	0.0004013
0.00834837	0.000398404
0.00835029	0.000395499
0.00835221	0.000392602
0.00835414	0.000389665
0.00835606	0.00038676
0.00835798	0.000383841
0.0083599	0.000380923
0.00836182	0.000378019
0.00836375	0.000375137
0.00836567	0.000372238
0.00836759	0.000369328
0.00836951	0.000366434
0.00837144	0.000363545
0.00837336	0.00036069
0.00837528	0.000357818
0.0083772	0.000354973
0.00837913	0.000352122
0.00838105	0.000349287
0.00838297	0.000346444
0.0083849	0.000343602
0.00838682	0.000340802
0.00838874	0.000338012
0.00839067	0.000335239
0.00839259	0.000332493
0.00839451	0.00032975
0.00839643	0.000327013
0.00839836	0.000324308
0.00840028	0.000321622
0.0084022	0.000318952
0.00840413	0.000316319
0.00840605	0.000313691
0.00840797	0.000311097
0.00840989	0.000308523
0.00841182	0.000305967
0.00841374	0.000303417
0.00841566	0.000300914
0.00841759	0.00029842
0.00841951	0.000295961
0.00842143	0.000293537
0.00842335	0.000291132
0.00842528	0.000288752
0.0084272	0.000286402
0.00842912	0.00028407
0.00843104	0.000281792
0.00843296	0.000279539
0.00843488	0.000277313
0.00843681	0.000275112
0.00843873	0.000272939
0.00844065	0.000270808
0.00844257	0.000268717
0.00844449	0.000266643
0.00844641	0.000264606
0.00844833	0.00026259
0.00845025	0.000260635
0.00845217	0.000258724
0.00845409	0.000256816
0.00845601	0.000254961
0.00845793	0.000253133
0.00845985	0.000251349
0.00846177	0.000249612
0.00846369	0.000247928
0.00846561	0.000246251
0.00846753	0.000244629
0.00846945	0.000243039
0.00847136	0.000241494
0.00847328	0.000239993
0.0084752	0.000238533
0.00847712	0.000237106
0.00847903	0.00023572
0.00848095	0.000234385
0.00848287	0.000233084
0.00848478	0.000231816
0.0084867	0.00023059
0.00848862	0.000229422
0.00849053	0.000228282
0.00849245	0.00022719
0.00849436	0.000226135
0.00849628	0.00022513
0.00849819	0.000224179
0.0085001	0.000223256
0.00850202	0.000222363
0.00850393	0.000221534
0.00850584	0.000220744
0.00850776	0.000219973
0.00850967	0.000219245
0.00851158	0.000218574
0.00851349	0.000217965
0.0085154	0.000217383
0.00851731	0.000216845
0.00851922	0.000216329
0.00852113	0.00021589
[truncated: 101,640 more rows]

## Sheet: I551A+Q649A
I/Imax	var/Imax (pA)
[truncated: 96,689 more rows]

[truncated: 2 more sheets: i_all, Po_all]
