# Supplementary material for: Mechanism of pore opening in the calcium-activated chloride channel TMEM16A
Source: Nat Commun. 2021 Feb 4;12:786. doi: 10.1038/s41467-020-20788-8 (PMC7862263; doi:10.1038/s41467-020-20788-8)
Supplement: Supplementary file 4 — Source Data [file 41467_2020_20788_MOESM4_ESM.zip › manuscript2_source_data/figS6.xlsx]

## Sheet: figS6a
time (s)	WT	I550A	I551A	I641A	Q649L	Q649A	I550A/I641A	I551A/I641A	I551A/Q649L	I551A/Q649A
0	1.00224	0.995897	0.996889	1.00838	1.0078	1.01599	1.00859	1.00141	0.98751	1.00555
5e-05	1.0038	0.995944	0.998348	1.008	1.00185	1.01656	1.00405	1.0013	0.986687	1.00763
0.0001	1.00523	0.996232	0.999819	1.00754	0.996463	1.01652	0.998075	1.00126	0.985393	1.00858
0.00015	1.00622	0.996679	1.00109	1.00709	0.992091	1.01588	0.991331	1.00114	0.983772	1.00808
0.0002	1.0065	0.99716	1.00204	1.00678	0.989008	1.01479	0.984624	1.00073	0.982082	1.00604
0.00025	1.0059	0.997522	1.0026	1.00669	0.987252	1.01359	0.978792	0.999855	0.98066	1.00276
0.0003	1.00446	0.997636	1.00274	1.00688	0.986644	1.01262	0.974569	0.998487	0.979843	0.998817
0.00035	1.00241	0.997459	1.00252	1.00729	0.986876	1.01209	0.972381	0.99681	0.9799	0.995021
0.0004	1.00005	0.997091	1.00207	1.00777	0.987629	1.01205	0.972203	0.995208	0.980944	0.992163
0.00045	0.997742	0.99678	1.0016	1.00818	0.988651	1.01237	0.973582	0.9941	0.982839	0.990798
0.0005	0.995734	0.99685	1.00136	1.00836	0.989771	1.01287	0.975819	0.99375	0.985187	0.991062
0.00055	0.99415	0.997554	1.00156	1.00826	0.990838	1.01344	0.978211	0.99416	0.987472	0.992633
0.0006	0.992983	0.998933	1.0023	1.00791	0.99166	1.01401	0.98025	0.995113	0.989269	0.994886
0.00065	0.992175	1.00079	1.00347	1.00737	0.991994	1.01453	0.981704	0.996311	0.990369	0.99715
0.0007	0.991711	1.00276	1.00474	1.00673	0.991613	1.0149	0.982591	0.997513	0.990779	0.998913
0.00075	0.991668	1.00446	1.00571	1.00612	0.990424	1.01498	0.983095	0.998605	0.990662	0.999908
0.0008	0.992208	1.00562	1.00611	1.00568	0.988548	1.01464	0.983492	0.999573	0.990294	1.00009
0.00085	0.993476	1.00611	1.00596	1.00553	0.986338	1.01382	0.98407	1.00043	0.99001	0.999547
0.0009	0.995482	1.00597	1.00546	1.00569	0.984273	1.01259	0.985	1.00111	0.990104	0.998434
0.00095	0.998016	1.00538	1.00491	1.00609	0.982812	1.01113	0.986233	1.0015	0.990684	0.996917
0.001	1.00068	1.00456	1.00453	1.00655	0.982228	1.00972	0.987521	1.0014	0.991589	0.995216
0.00105	1.00299	1.00375	1.00446	1.00688	0.982519	1.00861	0.988557	1.00071	0.992468	0.993667
0.0011	1.00456	1.00309	1.00472	1.00697	0.983412	1.00792	0.989155	0.999479	0.992983	0.99269
0.00115	1.00521	1.00267	1.00526	1.00676	0.98448	1.00759	0.989341	0.997968	0.993002	0.992631
0.0012	1.00498	1.00248	1.00595	1.00625	0.985317	1.00745	0.989337	0.996595	0.992649	0.993576
0.00125	1.0041	1.00246	1.00669	1.00543	0.985681	1.00732	0.989444	0.995806	0.992213	0.995282
0.0013	1.00293	1.00252	1.0074	1.00439	0.985537	1.00708	0.989885	0.995904	0.991969	0.997288
0.00135	1.00185	1.00257	1.00797	1.00328	0.985	1.00678	0.990665	0.996923	0.992048	0.99913
0.0014	1.00117	1.00248	1.00823	1.00231	0.984255	1.0066	0.991554	0.998614	0.99241	1.00055
0.00145	1.00105	1.00215	1.00795	1.00164	0.983526	1.00674	0.992221	1.00055	0.992927	1.00153
0.0015	1.00145	1.0015	1.00697	1.00134	0.983064	1.00726	0.992438	1.00226	0.993465	1.00223
0.00155	1.00224	1.00052	1.00524	1.00136	0.983113	1.00806	0.992216	1.0034	0.993905	1.00279
0.0016	1.0032	0.999261	1.00289	1.00162	0.983842	1.00893	0.991782	1.00375	0.994145	1.0032
0.00165	1.00417	0.997792	1.00024	1.00203	0.985302	1.00965	0.991449	1.00321	0.994123	1.00342
0.0017	1.00506	0.996266	0.997741	1.00252	0.987427	1.01001	0.991462	1.00174	0.993859	1.00339
0.00175	1.00583	0.994923	0.995798	1.00306	0.990038	1.00996	0.99191	0.999396	0.993426	1.00311
0.0018	1.00642	0.994048	0.994581	1.00358	0.992858	1.00955	0.99274	0.99635	0.992906	1.00263
0.00185	1.00671	0.993868	0.994017	1.00399	0.995555	1.00894	0.993812	0.992927	0.992371	1.00199
0.0019	1.0066	0.994474	0.993926	1.00417	0.997823	1.00839	0.994972	0.989529	0.99193	1.00118
0.00195	1.00609	0.995791	0.994194	1.00407	0.999458	1.00812	0.9961	0.986518	0.991772	1.00017
0.002	1.00532	0.997592	0.994836	1.00371	1.00042	1.00828	0.997138	0.984132	0.992145	0.998936
0.00205	1.00447	0.999529	0.995938	1.00323	1.00086	1.00891	0.998047	0.982498	0.993247	0.997481
0.0021	1.00375	1.0012	0.99752	1.00281	1.00108	1.00989	0.998709	0.981714	0.995083	0.995884
0.00215	1.00327	1.00223	0.9994	1.00262	1.00144	1.01099	0.998823	0.981895	0.997398	0.994295
0.0022	1.00304	1.00238	1.00116	1.00275	1.00216	1.01187	0.997956	0.983165	0.999789	0.992883
0.00225	1.00302	1.00168	1.00233	1.00323	1.00323	1.01221	0.995764	0.985564	1.00193	0.99176
0.0023	1.00314	1.00037	1.00259	1.004	1.00437	1.01187	0.992268	0.988941	1.00374	0.990936
0.00235	1.00329	0.998899	1.00205	1.00497	1.00525	1.01096	0.987971	0.992894	1.00537	0.99034
0.0024	1.0034	0.997688	1.0011	1.00603	1.00563	1.00976	0.983717	0.996837	1.00704	0.989877
0.00245	1.00339	0.997022	1.00023	1.00708	1.00554	1.00859	0.980395	1.0002	1.00889	0.989485
0.0025	1.00322	0.997001	0.999718	1.00802	1.00522	1.00766	0.978642	1.00264	1.01081	0.989186
0.00255	1.00284	0.997586	0.99959	1.00875	1.00497	1.00705	0.978668	1.00415	1.0125	0.989093
0.0026	1.00217	0.998672	0.999679	1.00916	1.00491	1.0067	0.980237	1.00499	1.01355	0.989342
0.00265	1.00115	1.00014	0.999796	1.00918	1.00499	1.00652	0.982817	1.00548	1.01368	0.989985
0.0027	0.999746	1.00184	0.999837	1.00881	1.00501	1.00645	0.985827	1.00586	1.01287	0.990929
0.00275	0.997988	1.0036	0.999811	1.00809	1.00481	1.00642	0.988828	1.00626	1.01133	0.991992
0.0028	0.995987	1.00521	0.999791	1.00711	1.00431	1.00642	0.991561	1.00671	1.00938	0.992991
0.00285	0.993936	1.00645	0.999824	1.00605	1.0036	1.00647	0.993851	1.00717	1.00737	0.993825
0.0029	0.992084	1.0072	0.999857	1.00504	1.00287	1.00663	0.995549	1.00758	1.00563	0.99449
0.00295	0.99067	1.0075	0.999743	1.0042	1.0024	1.00697	0.996523	1.00787	1.0045	0.995054
0.003	0.989858	1.00751	0.999313	1.00352	1.00233	1.00752	0.996659	1.00799	1.00433	0.995584
0.00305	0.989677	1.00745	0.998451	1.00295	1.00268	1.0082	0.995875	1.00788	1.00531	0.996075
0.0031	0.989994	1.00747	0.997153	1.00235	1.00327	1.00881	0.994184	1.00746	1.00737	0.996437
0.00315	0.990553	1.0076	0.995545	1.00165	1.00386	1.00905	0.991802	1.00666	1.01004	0.996564
0.0032	0.991094	1.00779	0.993876	1.00088	1.00422	1.00866	0.989187	1.00547	1.01262	0.996405
0.00325	0.991473	1.00794	0.992479	1.0002	1.00418	1.0076	0.986958	1.00403	1.0144	0.995986
0.0033	0.991704	1.00793	0.991693	0.999818	1.00369	1.0061	0.985745	1.0026	1.01504	0.995377
0.00335	0.991903	1.00772	0.991745	0.999925	1.00281	1.00461	0.986015	1.00147	1.01472	0.994674
0.0034	0.992192	1.00729	0.992635	1.00056	1.00162	1.00364	0.987875	1.00082	1.01399	0.993998
0.00345	0.992642	1.00674	0.994088	1.00164	1.00027	1.00353	0.990947	1.00062	1.01347	0.993465
0.0035	0.993269	1.00622	0.995606	1.00294	0.998918	1.0043	0.994427	1.00068	1.01352	0.993143
0.00355	0.994069	1.00583	0.996665	1.00428	0.997778	1.00571	0.997358	1.00075	1.01412	0.993031
0.0036	0.995044	1.00565	0.996945	1.00547	0.997042	1.00734	0.998974	1.00061	1.01494	0.993059
0.00365	0.996207	1.00562	0.996452	1.00637	0.996831	1.00875	0.998949	1.00027	1.01555	0.993104
0.0037	0.997565	1.00565	0.995472	1.00692	0.997134	1.00961	0.997491	0.999889	1.01562	0.993032
0.00375	0.999065	1.00563	0.994401	1.00711	0.997801	1.00976	0.995264	0.999731	1.01502	0.992768
0.0038	1.00056	1.00546	0.993595	1.007	0.998588	1.00924	0.993151	0.999958	1.01379	0.992368
0.00385	1.0018	1.00505	0.993291	1.0067	0.999218	1.00825	0.991965	1.00054	1.0121	0.99203
0.0039	1.00253	1.00438	0.993569	1.00632	0.99946	1.00705	0.992257	1.00126	1.01014	0.99201
0.00395	1.00256	1.00348	0.994323	1.00598	0.999194	1.00587	0.994237	1.00186	1.00811	0.992521
0.004	1.00185	1.00246	0.995256	1.00574	0.998438	1.00495	0.997764	1.00216	1.00614	0.993657
0.00405	1.00052	1.00149	0.995966	1.00562	0.997318	1.00446	1.00238	1.00215	1.00435	0.995343
0.0041	0.998786	1.0007	0.996109	1.00559	0.995997	1.00452	1.00742	1.00183	1.00291	0.997312
0.00415	0.996907	1.00023	0.995538	1.00558	0.994645	1.00513	1.01218	1.00124	1.00198	0.999149
0.0042	0.995141	1.00019	0.994349	1.00548	0.993418	1.00611	1.01607	1.00033	1.0017	1.00044
0.00425	0.993724	1.00062	0.992822	1.00519	0.992444	1.00721	1.01868	0.999079	1.00209	1.00093
0.0043	0.99283	1.0015	0.991333	1.0046	0.991797	1.00815	1.01973	0.997539	1.00298	1.00063
0.00435	0.992499	1.00272	0.990276	1.00373	0.991482	1.00874	1.01904	0.995888	1.00423	0.999759
0.0044	0.99258	1.00412	0.989976	1.00268	0.991446	1.00892	1.01655	0.994397	1.00572	0.99866
0.00445	0.992766	1.00556	0.990587	1.00161	0.991613	1.0087	1.01241	0.993363	1.00746	0.997689
0.0045	0.992728	1.00689	0.992038	1.00069	0.991936	1.00817	1.00701	0.993021	1.00942	0.997131
0.00455	0.99229	1.008	0.994058	1.00005	0.992444	1.00742	1.00092	0.993471	1.01154	0.997114
0.0046	0.991527	1.00881	0.996275	0.999723	0.993236	1.00661	0.994787	0.994625	1.01366	0.997564
0.00465	0.990733	1.0093	0.998312	0.9997	0.994409	1.00589	0.989264	0.996226	1.01559	0.998224
0.0047	0.990267	1.00952	0.999847	0.999902	0.995976	1.00537	0.984899	0.99794	1.01717	0.998734
0.00475	0.990399	1.00954	1.00064	1.00022	0.997802	1.00504	0.982043	0.999481	1.01825	0.998769
0.0048	0.991226	1.00941	1.00057	1.00054	0.99963	1.00485	0.980747	1.00069	1.0187	0.998175
0.00485	0.992693	1.00912	0.999713	1.00078	1.00115	1.00474	0.980757	1.00156	1.01837	0.997017
0.0049	0.994642	1.00864	0.998343	1.00087	1.00206	1.00472	0.981697	1.00213	1.01718	0.995523
0.00495	0.99685	1.0079	0.996878	1.00077	1.00217	1.00484	0.983301	1.00248	1.01528	0.993947
0.005	0.999046	1.0069	0.995719	1.00047	1.00145	1.00511	0.985494	1.00259	1.01305	0.992497
0.00505	1.00095	1.0057	0.995112	0.999953	1.00007	1.00545	0.988256	1.00242	1.01102	0.991347
0.0051	1.0023	1.00448	0.995124	0.999231	0.998327	1.00574	0.991423	1.00194	1.00963	0.990695
0.00515	1.00294	1.0034	0.995709	0.998336	0.99651	1.00586	0.994577	1.00122	1.00906	0.990786
0.0052	1.00284	1.00264	0.996788	0.997362	0.994755	1.00574	0.99713	1.00041	1.00911	0.99183
0.00525	1.00211	1.00227	0.998302	0.996482	0.993075	1.00538	0.998561	0.999697	1.0094	0.993851
0.0053	1.001	1.00232	1.0002	0.995909	0.9915	1.00479	0.998675	0.999158	1.00948	0.99657
0.00535	0.999778	1.00278	1.00235	0.995832	0.990195	1.004	0.997723	0.998781	1.00903	0.99942
0.0054	0.99871	1.00363	1.00449	0.996359	0.989451	1.00309	0.996284	0.99847	1.0079	1.00173
0.00545	0.997926	1.00481	1.00624	0.997505	0.98955	1.00212	0.994997	0.998089	1.00612	1.00298
0.0055	0.997425	1.00623	1.00721	0.999185	0.990598	1.00119	0.994287	0.997511	1.0039	1.00301
0.00555	0.997118	1.00774	1.00719	1.00122	0.99248	1.00034	0.994267	0.996664	1.00161	1.00206
0.0056	0.996895	1.00918	1.00619	1.00336	0.994925	0.99961	0.994792	0.995557	0.999773	1.00067
0.00565	0.996672	1.01033	1.0045	1.00529	0.997629	0.999021	0.995612	0.99426	0.998858	0.999388
0.0057	0.996405	1.01104	1.0025	1.00675	1.00033	0.998605	0.996486	0.992873	0.999131	0.998551
0.00575	0.996103	1.01124	1.00063	1.00759	1.00282	0.998387	0.9972	0.991525	1.00048	0.998158
0.0058	0.995834	1.011	0.999203	1.00783	1.00496	0.998361	0.997499	0.990412	1.00248	0.998003
0.00585	0.995676	1.01046	0.99833	1.00757	1.00669	0.998473	0.997044	0.989799	1.00457	0.99788
0.0059	0.995655	1.00971	0.997942	1.00702	1.008	0.998634	0.995497	0.989952	1.00629	0.997739
0.00595	0.995713	1.00883	0.997844	1.00635	1.00892	0.998758	0.992701	0.991024	1.00745	0.997659
0.006	0.995742	1.00786	0.997774	1.00574	1.00943	0.998819	0.988841	0.992959	1.0081	0.997703
0.00605	0.995649	1.00683	0.997477	1.00529	1.00944	0.998857	0.984494	0.995475	1.00844	0.997797
0.0061	0.995402	1.00581	0.99681	1.00506	1.00881	0.998962	0.980515	0.99813	1.00873	0.99775
0.00615	0.995008	1.00493	0.995853	1.00497	1.00749	0.999205	0.977831	1.00043	1.00915	0.997382
0.0062	0.994449	1.00438	0.994886	1.00483	1.00559	0.999576	0.977149	1.00196	1.00973	0.996648
0.00625	0.993642	1.0043	0.994216	1.00443	1.00339	0.99996	0.978714	1.00249	1.01037	0.995655
0.0063	0.99249	1.00474	0.99397	1.00361	1.00129	1.00016	0.982195	1.00205	1.01083	0.994611
0.00635	0.991004	1.0056	0.994042	1.00228	0.999623	0.999981	0.986796	1.00091	1.01091	0.993729
0.0064	0.98936	1.00669	0.994203	1.00049	0.998624	0.999317	0.991535	0.999482	1.01049	0.993138
0.00645	0.987833	1.00781	0.99429	0.998385	0.998348	0.998212	0.99554	0.998142	1.00961	0.992816
0.0065	0.986662	1.00879	0.994304	0.996216	0.99869	0.996874	0.998225	0.997109	1.00836	0.992589
0.00655	0.985953	1.0096	0.994378	0.994255	0.999409	0.995627	0.999319	0.996428	1.00684	0.992195
0.0066	0.985682	1.01021	0.99467	0.992737	1.0002	0.994822	0.998863	0.99602	1.00519	0.991397
0.00665	0.985763	1.01063	0.995252	0.991829	1.00076	0.994745	0.997199	0.995749	1.00362	0.990085
0.0067	0.98611	1.01081	0.996082	0.991625	1.00092	0.995569	0.994925	0.995495	1.00247	0.98834
0.00675	0.986674	1.01067	0.997052	0.992151	1.00063	0.997329	0.99275	0.995212	1.00205	0.986442
0.0068	0.987441	1.01017	0.998058	0.993364	1.00002	0.999907	0.991301	0.994942	1.00251	0.984808
0.00685	0.988394	1.0093	0.999053	0.995156	0.999262	1.00302	0.990978	0.994771	1.00376	0.983867
0.0069	0.989497	1.0082	1.00005	0.997357	0.998518	1.0063	0.991886	0.994743	1.00549	0.983894
0.00695	0.990713	1.00704	1.00107	0.999733	0.99789	1.00934	0.993835	0.994793	1.00727	0.984896
0.007	0.992046	1.006	1.00208	1.00199	0.997417	1.01181	0.996377	0.99476	1.0087	0.986627
0.00705	0.993529	1.0052	1.00296	1.00382	0.997115	1.01347	0.998888	0.994467	1.00955	0.98872
0.0071	0.995145	1.0047	1.00355	1.00501	0.997005	1.01413	1.00075	0.993812	1.00978	0.990861
0.00715	0.996746	1.00454	1.00376	1.00544	0.997106	1.01373	1.0016	0.992799	1.0095	0.992896
0.0072	0.998052	1.00472	1.00357	1.0052	0.997383	1.01236	1.00151	0.991537	1.00894	0.994826
0.00725	0.998767	1.00518	1.00307	1.00447	0.997718	1.01023	1.00086	0.990243	1.00825	0.996707
0.0073	0.998739	1.00583	1.00241	1.00348	0.997946	1.00765	1.00016	0.989212	1.00755	0.998528
0.00735	0.998055	1.00644	1.00172	1.00244	0.997918	1.00493	0.999726	0.988741	1.00687	1.00015
0.0074	0.997001	1.00682	1.00103	1.00145	0.99754	1.00235	0.999695	0.989049	1.00622	1.00134
0.00745	0.995937	1.00679	1.00024	1.00053	0.99677	1.00014	1.00003	0.99023	1.00551	1.00193
0.0075	0.995154	1.00633	0.999202	0.999647	0.995608	0.998447	1.00061	0.992253	1.00465	1.00187
0.00755	0.994782	1.00555	0.997843	0.998796	0.994088	0.997389	1.00131	0.99496	1.00349	1.00136
0.0076	0.994767	1.00466	0.996304	0.998	0.992285	0.997014	1.00201	0.998042	1.00191	1.00077
0.00765	0.994939	1.00388	0.994912	0.997306	0.990309	0.997289	1.00264	1.00105	0.999869	1.00057
0.0077	0.995117	1.00337	0.994035	0.996761	0.988315	0.998073	1.00317	1.00349	0.997364	1.00118
0.00775	0.995207	1.00314	0.993947	0.996387	0.9865	0.999144	1.00357	1.00496	0.994529	1.00275
0.0078	0.995237	1.00311	0.994769	0.996164	0.98509	1.00028	1.00379	1.00531	0.991677	1.00506
0.00785	0.995317	1.00306	0.996455	0.996041	0.984284	1.00136	1.00371	1.0047	0.989298	1.00754
0.0079	0.995562	1.00281	0.998794	0.995957	0.984189	1.00236	1.00314	1.00348	0.987943	1.0095
0.00795	0.996037	1.00222	1.00141	0.995872	0.984797	1.00333	1.00198	1.00202	0.988053	1.0104
0.008	0.996738	1.00136	1.00381	0.995794	0.986011	1.00429	1.00028	1.0006	0.989763	1.01
0.00805	0.997609	1.00042	1.00549	0.995781	0.98766	1.00522	0.998379	0.999334	0.992783	1.0085
0.0081	0.998544	0.999675	1.00606	0.995921	0.989515	1.00606	0.996685	0.998285	0.996429	1.00644
0.00815	0.999387	0.999348	1.0054	0.996289	0.991311	1.00674	0.995542	0.997513	0.99985	1.00448
0.0082	0.999959	0.999535	1.00369	0.996907	0.992798	1.00717	0.995061	0.997088	1.00233	1.00314
0.00825	1.00012	1.00017	1.00139	0.9977	0.993825	1.00725	0.995119	0.997025	1.00349	1.00259
0.0083	0.999855	1.00107	0.999039	0.998508	0.994382	1.0068	0.995431	0.997246	1.00329	1.00266
0.00835	0.999277	1.00197	0.997116	0.999141	0.994591	1.00569	0.995645	0.997603	1.00187	1.00297
0.0084	0.998598	1.00263	0.995866	0.999475	0.994639	1.00386	0.995413	0.997962	0.999473	1.00317
0.00845	0.997989	1.00284	0.995288	0.999511	0.99469	1.00146	0.994422	0.99829	0.996424	1.0031
0.0085	0.997502	1.00253	0.995234	0.999361	0.994851	0.998807	0.992418	0.998684	0.993195	1.00286
0.00855	0.997071	1.00177	0.995557	0.999171	0.99517	0.99641	0.989304	0.999296	0.990369	1.00259
0.0086	0.996588	1.00078	0.9962	0.99905	0.99567	0.994775	0.985284	1.00022	0.988513	1.00237
0.00865	0.99599	0.999818	0.99714	0.999058	0.996361	0.994259	0.980928	1.00137	0.988011	1.00211
0.0087	0.995293	0.999143	0.998281	0.999235	0.997229	0.994944	0.977027	1.00252	0.98894	1.00169
0.00875	0.994549	0.998892	0.999392	0.999644	0.998176	0.996615	0.974323	1.00336	0.991054	1.00101
0.0088	0.993788	0.999072	1.00015	1.00036	0.998986	0.998847	0.973271	1.0037	0.993902	1.00007
0.00885	0.992991	0.999584	1.00028	1.00143	0.99936	1.00115	0.97391	1.00358	0.996991	0.998917
0.0089	0.992127	1.00027	0.999709	1.0028	0.999033	1.00307	0.975862	1.00324	0.999901	0.997664
0.00895	0.991211	1.00099	0.998681	1.00434	0.997935	1.00434	0.978476	1.00304	1.00231	0.996423
0.009	0.99034	1.0016	0.997742	1.0058	0.996256	1.00483	0.981118	1.00331	1.00396	0.995287
0.00905	0.989662	1.00204	0.99756	1.00693	0.994386	1.00464	0.983469	1.00417	1.00474	0.994305
0.0091	0.989306	1.00228	0.998642	1.00751	0.992743	1.004	0.985638	1.00549	1.00465	0.993528
0.00915	0.989302	1.00237	1.0011	1.00748	0.991611	1.00323	0.987976	1.00699	1.00382	0.99306
0.0092	0.989541	1.00242	1.0046	1.00689	0.99108	1.00262	0.990748	1.00839	1.00251	0.993085
0.00925	0.989808	1.00252	1.00845	1.00595	0.991106	1.00237	0.993875	1.00956	1.00099	0.993788
0.0093	0.989871	1.00277	1.01186	1.00486	0.99158	1.00253	0.996957	1.01051	0.999519	0.995235
0.00935	0.989566	1.00321	1.01418	1.00382	0.992368	1.00308	0.999503	1.01131	0.998222	0.997285
0.0094	0.98886	1.00383	1.01505	1.00293	0.9933	1.00395	1.0012	1.012	0.997062	0.999624
0.00945	0.987842	1.00453	1.0145	1.0022	0.994166	1.00507	1.00202	1.01257	0.995877	1.00189
0.0095	0.986699	1.00519	1.01297	1.00157	0.99476	1.00635	1.00212	1.01293	0.994492	1.00383
0.00955	0.98567	1.00567	1.01108	1.00094	0.994959	1.00767	1.00176	1.01294	0.992839	1.00534
0.0096	0.984999	1.00585	1.00947	1.00021	0.994794	1.00884	1.00117	1.01248	0.991032	1.00644
0.00965	0.984871	1.00573	1.00851	0.999292	0.994451	1.00965	1.00061	1.0115	0.989348	1.00722
0.0097	0.985357	1.00537	1.00825	0.998149	0.994195	1.00993	1.00023	1.01007	0.988123	1.00778
0.00975	0.98641	1.00486	1.00846	0.996802	0.99427	1.00962	1.00013	1.00838	0.98758	1.00822
0.0098	0.987897	1.00428	1.00876	0.995327	0.994813	1.00879	1.00028	1.00675	0.987712	1.0086
0.00985	0.98966	1.00371	1.00874	0.993824	0.995827	1.00764	1.00051	1.00551	0.988299	1.00898
0.0099	0.991568	1.00314	1.00805	0.992398	0.99719	1.00637	1.00055	1.0049	0.989055	1.00926
0.00995	0.993537	1.00252	1.0065	0.991153	0.998683	1.00516	1	1.00498	0.989772	1.0092
0.01	0.995519	1.00182	1.0042	0.990189	1.00005	1.00412	0.998481	1.00566	0.990393	1.00851
0.01005	0.997463	1.00107	1.00152	0.989578	1.0011	1.00331	0.99581	1.00673	0.990964	1.00696
0.0101	0.999296	1.0004	0.998997	0.989337	1.0017	1.0028	0.992183	1.00799	0.991575	1.00456
0.01015	1.00095	0.999981	0.997148	0.98941	1.00188	1.00265	0.988219	1.00922	0.992308	1.00156
0.0102	1.00241	0.999976	0.996346	0.989684	1.00174	1.00296	0.984815	1.01029	0.993228	0.998394
0.01025	1.00371	1.00043	0.996732	0.990027	1.00143	1.00376	0.982836	1.01114	0.994395	0.995545
0.0103	1.00489	1.00127	0.998174	0.990325	1.00109	1.0049	0.982821	1.0118	0.995875	0.993401
0.01035	1.00595	1.00236	1.00031	0.990497	1.0008	1.00607	0.98485	1.01236	0.997737	0.992195
0.0104	1.00685	1.00356	1.00264	0.990511	1.00054	1.00685	0.988601	1.01293	1.00002	0.99201
0.01045	1.0075	1.00469	1.00472	0.990394	1.00023	1.00693	0.993512	1.01351	1.00265	0.99281
0.0105	1.00778	1.00562	1.00622	0.990243	0.999734	1.0062	0.998926	1.01395	1.00538	0.994423
0.01055	1.00762	1.00622	1.00699	0.990198	0.998893	1.00484	1.00417	1.01401	1.00786	0.996493
0.0106	1.007	1.00636	1.007	0.990393	0.997642	1.00319	1.00862	1.01344	1.00971	0.998479
0.01065	1.00604	1.00601	1.00627	0.990895	0.996097	1.00167	1.01173	1.01214	1.01073	0.999813
0.0107	1.00491	1.0052	1.00487	0.991671	0.994577	1.00062	1.0132	1.01019	1.01101	1.00014
0.01075	1.00378	1.00409	1.00285	0.992595	0.993506	1.0002	1.013	1.00787	1.01085	0.99949
0.0108	1.00278	1.00286	1.00034	0.993501	0.993223	1.00034	1.01135	1.00559	1.0106	0.998189
0.01085	1.0019	1.00168	0.997577	0.994242	0.993809	1.00078	1.00864	1.0037	1.01058	0.996696
0.0109	1.00106	1.00064	0.994866	0.994743	0.995052	1.0013	1.00539	1.00237	1.01096	0.995394
0.01095	1.00008	0.999747	0.992482	0.995003	0.996546	1.00176	1.00213	1.00156	1.01171	0.994523
0.011	0.998849	0.998983	0.990578	0.99507	0.997878	1.00213	0.999308	1.00107	1.01261	0.994201
0.01105	0.997378	0.998362	0.989226	0.995003	0.998775	1.0025	0.997157	1.00062	1.01332	0.994479
0.0111	0.995857	0.997936	0.988483	0.994844	0.999164	1.00299	0.995792	0.999967	1.01346	0.995375
0.01115	0.994562	0.997757	0.988426	0.994591	0.999141	1.00369	0.995285	0.999036	1.01285	0.996866
0.0112	0.993733	0.99783	0.989091	0.994204	0.998886	1.00465	0.995661	0.997889	1.01158	0.998841
0.01125	0.993483	0.998103	0.990389	0.993619	0.998575	1.00584	0.996823	0.996684	1.01001	1.00106
0.0113	0.993797	0.99847	0.992082	0.992795	0.998334	1.00716	0.998538	0.995606	1.00866	1.00316
0.01135	0.994581	0.99881	0.99385	0.991752	0.998235	1.0084	1.00052	0.994821	1.00793	1.0047
0.0114	0.995713	0.999014	0.995432	0.990591	0.998326	1.00932	1.00251	0.994412	1.00797	1.00527
0.01145	0.997052	0.999001	0.996748	0.989489	0.998637	1.00972	1.00429	0.994314	1.00862	1.00465
0.0115	0.99842	0.998723	0.997929	0.988664	0.999127	1.00954	1.00571	0.994278	1.00955	1.00292
0.01155	0.999587	0.998182	0.999219	0.988316	0.999618	1.00892	1.00678	0.993944	1.01048	1.00037
0.0116	1.00029	0.997476	1.00081	0.988556	0.999792	1.00815	1.00759	0.992996	1.01122	0.997475
0.01165	1.00028	0.996813	1.00271	0.989363	0.999318	1.00749	1.00815	0.991323	1.01172	0.994751
0.0117	0.999477	0.996465	1.00467	0.990589	0.998041	1.00704	1.0082	0.989107	1.01199	0.992695
0.01175	0.997934	0.996663	1.00631	0.992015	0.996092	1.00672	1.00737	0.986804	1.01212	0.991703
0.0118	0.995894	0.997525	1.00734	0.993432	0.993841	1.0064	1.00536	0.985011	1.01218	0.991965
0.01185	0.993696	0.999038	1.00764	0.994692	0.991738	1.006	1.00231	0.98424	1.01215	0.993394
0.0119	0.991693	1.00107	1.00735	0.995733	0.990154	1.00557	0.998804	0.984709	1.01195	0.995621
0.01195	0.990162	1.00338	1.00665	0.996578	0.98931	1.00529	0.995594	0.986261	1.01146	0.998077
0.012	0.989222	1.00558	1.00563	0.997303	0.989282	1.00528	0.993214	0.98847	1.01063	1.00014
0.01205	0.988828	1.00725	1.00423	0.998	0.99003	1.00558	0.991745	0.990846	1.00954	1.00132
0.0121	0.988836	1.00801	1.00239	0.998725	0.991431	1.00604	0.990902	0.993011	1.00832	1.00144
0.01215	0.989079	1.0077	1.00014	0.999477	0.993312	1.00646	0.990318	0.994781	1.00713	1.00067
0.0122	0.989413	1.00637	0.997651	1.0002	0.995494	1.00664	0.989833	0.996148	1.00608	0.999444
0.01225	0.989716	1.00428	0.995171	1.00084	0.997845	1.00647	0.989578	0.997217	1.00518	0.998331
0.0123	0.989882	1.00179	0.992905	1.00134	1.00031	1.00598	0.989811	0.998144	1.00428	0.997835
0.01235	0.989855	0.999218	0.99093	1.00165	1.00284	1.00527	0.990609	0.999059	1.0032	0.998247
0.0124	0.989658	0.996839	0.989192	1.00173	1.00536	1.00453	0.991739	1.00002	1.00188	0.999528
0.01245	0.98939	0.994884	0.987596	1.00155	1.00763	1.00391	0.992843	1.001	1.0005	1.0013
0.0125	0.989171	0.993566	0.986125	1.00114	1.00936	1.00352	0.993762	1.00192	0.999444	1.00298
0.01255	0.98909	0.993039	0.98492	1.00051	1.01027	1.00339	0.994692	1.00272	0.999053	1.00403
0.0126	0.989184	0.993298	0.984257	0.99976	1.01021	1.00354	0.996024	1.0033	0.999431	1.00417
0.01265	0.989459	0.994136	0.984427	0.999002	1.00922	1.00394	0.998044	1.00358	1.00038	1.00346
0.0127	0.989905	0.995222	0.985578	0.998395	1.00756	1.00449	1.00075	1.00345	1.00154	1.00215
0.01275	0.990497	0.996256	0.987598	0.998111	1.00566	1.00504	1.00385	1.00284	1.00253	1.00056
0.0128	0.99119	0.997096	0.990142	0.998269	1.00402	1.0054	1.0068	1.00178	1.00314	0.998925
0.01285	0.991928	0.997766	0.992797	0.998897	1.00307	1.00545	1.00899	1.00049	1.00334	0.997296
0.0129	0.992666	0.998381	0.995268	0.999913	1.00294	1.00512	1.00992	0.999357	1.00327	0.995656
0.01295	0.993378	0.999039	0.997432	1.00117	1.00351	1.00453	1.0093	0.998823	1.00313	0.994011
0.013	0.994062	0.99976	0.999258	1.00248	1.00443	1.00391	1.00722	0.999136	1.00305	0.99248
0.01305	0.994731	1.00049	1.00075	1.00371	1.00539	1.00358	1.0041	1.00021	1.00302	0.991284
0.0131	0.9954	1.00114	1.00193	1.00477	1.00624	1.00376	1.00062	1.00165	1.00292	0.990665
0.01315	0.996077	1.00164	1.00293	1.00563	1.00697	1.00447	0.997602	1.00291	1.00269	0.990773
0.0132	0.99679	1.00194	1.00389	1.0063	1.00764	1.00549	0.995739	1.00348	1.00237	0.991582
0.01325	0.997624	1.00203	1.00491	1.00676	1.00822	1.00652	0.995308	1.00303	1.00218	0.992845
0.0133	0.998705	1.00196	1.00599	1.00706	1.00863	1.00731	0.996042	1.00149	1.00244	0.994178
0.01335	1.00012	1.00181	1.00705	1.00726	1.00879	1.00772	0.997253	0.999031	1.00338	0.995238
0.0134	1.00179	1.00163	1.00794	1.00745	1.00868	1.00774	0.998168	0.996058	1.00502	0.9959
0.01345	1.0035	1.00142	1.00856	1.00774	1.00837	1.00743	0.998293	0.993073	1.00708	0.996282
0.0135	1.00492	1.00114	1.00889	1.00824	1.00795	1.00692	0.997615	0.990549	1.009	0.996605
0.01355	1.0058	1.00074	1.00899	1.00902	1.00744	1.00641	0.996522	0.988841	1.01021	0.997023
0.0136	1.00605	1.00018	1.00895	1.01011	1.00682	1.00612	0.995518	0.988138	1.01037	0.99754
0.01365	1.0057	0.99953	1.0088	1.01142	1.00606	1.00622	0.994949	0.988451	1.00949	0.998019
0.0137	1.00491	0.998895	1.00845	1.01278	1.00519	1.00672	0.994909	0.989617	1.00786	0.998265
0.01375	1.00381	0.998445	1.0077	1.01399	1.00427	1.00749	0.995308	0.991358	1.00591	0.998109
0.0138	1.0025	0.998295	1.00643	1.01481	1.00336	1.0083	0.995934	0.993349	1.00403	0.997486
0.01385	1.00099	0.998421	1.00468	1.01513	1.00251	1.00886	0.996497	0.99527	1.00255	0.99649
0.0139	0.999284	0.998669	1.00267	1.01495	1.0018	1.00899	0.996701	0.996821	1.00172	0.995373
0.01395	0.997479	0.998851	1.00071	1.01441	1.00136	1.00861	0.996387	0.997754	1.00166	0.994473
0.014	0.995753	0.998869	0.999074	1.01373	1.0013	1.00779	0.995639	0.997915	1.00236	0.994065
0.01405	0.994358	0.998765	0.998006	1.01308	1.00161	1.00669	0.994776	0.997297	1.00367	0.994236
0.0141	0.993551	0.998677	0.997664	1.01256	1.00221	1.00557	0.994227	0.996062	1.00534	0.994859
0.01415	0.993521	0.998724	0.998099	1.01213	1.00291	1.00462	0.994343	0.994532	1.00712	0.995671
0.0142	0.994319	0.99891	0.99924	1.01169	1.00355	1.00402	0.99523	0.993104	1.00875	0.996382
0.01425	0.99582	0.999098	1.0009	1.01111	1.00404	1.00381	0.996687	0.992113	1.00994	0.996773
0.0143	0.997748	0.999078	1.00283	1.01032	1.00432	1.00397	0.998299	0.991707	1.01045	0.996756
0.01435	0.999771	0.998675	1.00472	1.00938	1.00438	1.00438	0.999641	0.991811	1.0102	0.996413
0.0144	1.00159	0.997859	1.00631	1.00842	1.00422	1.0049	1.00046	0.99219	1.0093	0.995951
0.01445	1.00302	0.996771	1.00738	1.0076	1.0039	1.00537	1.00079	0.99256	1.00803	0.995584
0.0145	1.00396	0.995658	1.0078	1.00703	1.00351	1.00569	1.00087	0.992702	1.00682	0.99542
0.01455	1.00443	0.994736	1.00752	1.00674	1.00312	1.00579	1.00104	0.992524	1.00613	0.995442
0.0146	1.00446	0.994093	1.00662	1.00668	1.00272	1.0056	1.00154	0.992083	1.00632	0.995588
0.01465	1.00412	0.993676	1.0053	1.00673	1.00223	1.00511	1.00233	0.991547	1.0074	0.995859
0.0147	1.00348	0.993366	1.00387	1.00679	1.00155	1.00429	1.00321	0.991116	1.00891	0.99635
0.01475	1.00267	0.993098	1.00265	1.00677	1.00067	1.00318	1.00399	0.99092	1.01001	0.997163
0.0148	1.00185	0.992938	1.00186	1.00663	0.999697	1.00191	1.00464	0.990955	1.0098	0.9983
0.01485	1.00115	0.99307	1.00156	1.00632	0.998852	1.00065	1.00542	0.991104	1.00773	0.999636
0.0149	1.00066	0.993692	1.00162	1.00579	0.998398	0.999565	1.00658	0.991238	1.00389	1.00097
0.01495	1.00036	0.994899	1.00188	1.00496	0.998558	0.998762	1.00824	0.991308	0.998999	1.00213
0.015	1.00022	0.996625	1.00222	1.00383	0.999443	0.998241	1.01015	0.991352	0.994148	1.00297
0.01505	1.00017	0.998654	1.00261	1.0025	1.001	0.997948	1.01185	0.991438	0.990361	1.00342
0.0151	1.00014	1.00068	1.00301	1.00114	1.00301	0.997847	1.01279	0.9916	0.988253	1.00346
0.01515	1.00013	1.0024	1.00339	0.999986	1.00511	0.997966	1.01267	0.991808	0.987861	1.0031
0.0152	1.00011	1.00355	1.00365	0.999228	1.00686	0.998394	1.01155	0.991993	0.988741	1.00246
0.01525	1.0001	1.00398	1.00371	0.998975	1.00786	0.999217	1.00983	0.992102	0.99024	1.00179
0.0153	1.00005	1.00371	1.0034	0.999234	1.00787	1.00044	1.00796	0.992152	0.991806	1.00137
0.01535	0.999908	1.00287	1.00254	0.999931	1.00699	1.00197	1.00625	0.992227	0.993193	1.00138
0.0154	0.999595	1.00175	1.00101	1.00094	1.00558	1.00361	1.00475	0.992427	0.994442	1.00186
0.01545	0.999081	1.00062	0.998854	1.00207	1.00416	1.00509	1.00336	0.992791	0.99571	1.00266
0.0155	0.998375	0.999659	0.996399	1.00314	1.00315	1.00617	1.0019	0.993261	0.997086	1.00358
0.01555	0.997511	0.998863	0.994165	1.00394	1.0028	1.00665	1.00035	0.993682	0.998542	1.00438
0.0156	0.996539	0.998124	0.992741	1.00435	1.0031	1.00647	0.998882	0.993857	0.999997	1.0048
0.01565	0.995529	0.997318	0.992568	1.00437	1.00388	1.00568	0.997799	0.993627	1.00138	1.00462
0.0157	0.994577	0.996371	0.993731	1.00413	1.00488	1.00448	0.997369	0.992934	1.00264	1.0037
0.01575	0.993797	0.995264	0.995889	1.00382	1.00585	1.00318	0.997682	0.991852	1.00365	1.00211
0.0158	0.993293	0.994052	0.998383	1.00362	1.00659	1.00208	0.998602	0.990557	1.00417	1.00014
0.01585	0.99312	0.992872	1.00049	1.00363	1.00705	1.00143	0.999819	0.98929	1.00392	0.998211
0.0159	0.993253	0.991912	1.00165	1.00386	1.00727	1.00131	1.00096	0.988308	1.00275	0.996711
0.01595	0.993585	0.991333	1.00165	1.00424	1.00731	1.00166	1.00178	0.987823	1.00081	0.995897
0.016	0.993968	0.991218	1.00058	1.00464	1.00722	1.00231	1.00223	0.987933	0.998541	0.99582
0.01605	0.994256	0.991559	0.998805	1.00495	1.00694	1.00303	1.00253	0.988604	0.996536	0.996376
0.0161	0.994337	0.992302	0.99682	1.0051	1.00641	1.00361	1.00308	0.98973	0.995269	0.99737
0.01615	0.994151	0.993374	0.995155	1.00508	1.00548	1.00395	1.00423	0.991208	0.994959	0.998573
0.0162	0.993696	0.994686	0.994256	1.00496	1.00405	1.00408	1.00619	0.992954	0.995568	0.999757
0.01625	0.99301	0.996112	0.994372	1.00482	1.0021	1.00409	1.00884	0.99485	0.996865	1.00072
0.0163	0.992158	0.997507	0.99549	1.00471	0.999772	1.00415	1.01178	0.996686	0.998498	1.00129
0.01635	0.991216	0.998764	0.997348	1.00461	0.997349	1.00435	1.01447	0.99816	1.00007	1.0013
0.0164	0.990301	0.999853	0.999565	1.00447	0.99517	1.00472	1.0164	0.998937	1.00125	1.00069
0.01645	0.989587	1.00079	1.00181	1.00422	0.993475	1.00526	1.01715	0.998763	1.00179	0.999473
0.0165	0.989265	1.0016	1.00392	1.00384	0.992343	1.00592	1.01646	0.997593	1.00154	0.997795
0.01655	0.989455	1.00225	1.0058	1.00336	0.991697	1.00666	1.01428	0.995649	1.00042	0.995865
0.0166	0.990149	1.00269	1.00732	1.00283	0.99137	1.00742	1.01084	0.993331	0.99841	0.993948
0.01665	0.991208	1.00284	1.00825	1.0023	0.991184	1.00808	1.00667	0.991018	0.995678	0.992358
0.0167	0.992439	1.00269	1.00838	1.00176	0.99101	1.00852	1.00248	0.988871	0.99258	0.991428
0.01675	0.993675	1.00227	1.00771	1.00124	0.990777	1.00865	0.999074	0.9868	0.98958	0.99141
0.0168	0.994848	1.00166	1.00654	1.0008	0.99044	1.00846	0.997116	0.984602	0.987106	0.992344
0.01685	0.995993	1.00098	1.00543	1.0005	0.98998	1.00793	0.996884	0.982178	0.98547	0.994014
0.0169	0.997193	1.00034	1.00488	1.00034	0.989434	1.00705	0.998074	0.979666	0.984836	0.995993
0.01695	0.998479	0.999801	1.00514	1.00024	0.988931	1.00578	0.999869	0.977402	0.985199	0.997781
0.017	0.999768	0.999392	1.0061	1.00008	0.988688	1.0041	1.00123	0.975751	0.986318	0.99896
0.01705	1.00089	0.999075	1.00734	0.999714	0.988949	1.0021	1.00131	0.974921	0.987703	0.999316
0.0171	1.00164	0.998772	1.00837	0.99905	0.989896	0.999987	0.999747	0.974896	0.988735	0.998892
0.01715	1.00184	0.998403	1.00884	0.998119	0.991577	0.998071	0.99687	0.975497	0.988914	0.99793
0.0172	1.00135	0.997944	1.00867	0.997059	0.993879	0.99668	0.993548	0.976517	0.988073	0.996747
0.01725	1.00008	0.997471	1.00809	0.996079	0.996521	0.996042	0.990781	0.977825	0.986441	0.995604
0.0173	0.998042	0.997141	1.00742	0.9954	0.999085	0.996207	0.989225	0.979398	0.984525	0.994647
0.01735	0.995388	0.997127	1.00697	0.995202	1.00108	0.997055	0.988954	0.981294	0.982895	0.993906
0.0174	0.992466	0.997531	1.00683	0.995558	1.00204	0.998353	0.989583	0.983588	0.981983	0.993335
0.01745	0.989751	0.99831	1.00689	0.996372	1.0017	0.999839	0.990576	0.986295	0.981957	0.992864
0.0175	0.987699	0.999274	1.00695	0.997393	1.0001	1.00129	0.991515	0.989301	0.982715	0.992442
0.01755	0.986584	1.00013	1.00679	0.998311	0.997589	1.00258	0.992211	0.99233	0.983981	0.992064
0.0176	0.986397	1.00058	1.00631	0.998898	0.994737	1.00366	0.992681	0.99498	0.985448	0.991802
0.01765	0.986886	1.00046	1.00558	0.999097	0.992153	1.00463	0.993058	0.996808	0.986917	0.991802
0.0177	0.9877	0.999771	1.00481	0.999008	0.990311	1.00554	0.99351	0.997441	0.988348	0.992234
0.01775	0.988555	0.998717	1.00433	0.998812	0.989445	1.00645	0.9942	0.996688	0.989795	0.99318
0.0178	0.989324	0.997596	1.00444	0.998684	0.989529	1.00729	0.995283	0.99464	0.991282	0.994559
0.01785	0.99	0.996729	1.00528	0.99874	0.990351	1.00795	0.9969	0.991712	0.99276	0.996158
0.0179	0.990588	0.99636	1.00677	0.999008	0.991626	1.00835	0.999123	0.988566	0.994164	0.997763
0.01795	0.991026	0.996564	1.00852	0.999428	0.993076	1.00843	1.00188	0.985923	0.995457	0.999271
0.018	0.991203	0.99722	1.00989	0.999877	0.994471	1.00817	1.00495	0.984324	0.996601	1.00072
0.01805	0.991044	0.998063	1.01017	1.0002	0.99564	1.00757	1.00801	0.983974	0.99749	1.00219
0.0181	0.990596	0.998797	1.00896	1.00024	0.996516	1.00666	1.01073	0.984708	0.997963	1.00373
0.01815	0.990053	0.999225	1.00634	0.999946	0.997178	1.00553	1.0129	0.986118	0.99788	1.00527
0.0182	0.989688	0.999327	1.00293	0.999351	0.99784	1.00431	1.01443	0.987758	0.997213	1.00664
0.01825	0.989743	0.999246	0.999574	0.998604	0.998752	1.00315	1.01532	0.989315	0.996064	1.00768
0.0183	0.990328	0.999193	0.997043	0.997903	1.00004	1.00226	1.01558	0.990681	0.994603	1.00838
0.01835	0.991414	0.999339	0.995713	0.997425	1.0016	1.00182	1.01523	0.99191	0.993003	1.00882
0.0184	0.992867	0.999752	0.995507	0.997288	1.0031	1.00191	1.01432	0.993134	0.991412	1.00911
0.01845	0.994492	1.00041	0.99603	0.99752	1.00416	1.00253	1.01296	0.994485	0.989959	1.00931
0.0185	0.996055	1.00124	0.996795	0.998048	1.00458	1.00355	1.01128	0.996022	0.988759	1.00942
0.01855	0.997306	1.0022	0.997432	0.998697	1.00443	1.00471	1.00941	0.997671	0.987877	1.00937
0.0186	0.998029	1.00321	0.997784	0.999213	1.00401	1.00574	1.00751	0.999208	0.987308	1.00906
0.01865	0.998084	1.00423	0.99788	0.999327	1.00359	1.0064	1.00581	1.00031	0.987032	1.00842
0.0187	0.997457	1.00517	0.997839	0.998857	1.00332	1.00661	1.00465	1.00067	0.987125	1.00739
0.01875	0.996282	1.00591	0.99778	0.997791	1.00311	1.00648	1.00444	1.00017	0.987786	1.00607
0.0188	0.99483	1.00639	0.997791	0.996312	1.00283	1.00624	1.00548	0.998923	0.989222	1.0046
0.01885	0.993444	1.00656	0.997943	0.994745	1.00242	1.00613	1.00781	0.997295	0.991468	1.00321
0.0189	0.992454	1.00643	0.998325	0.993427	1.00195	1.00632	1.01124	0.995792	0.994274	1.00204
0.01895	0.99208	1.00598	0.999037	0.99259	1.00159	1.00686	1.01531	0.994879	0.997184	1.00115
0.019	0.992369	1.0052	1.00013	0.992279	1.00146	1.0077	1.0195	0.9948	0.999718	1.00051
0.01905	0.993181	1.00416	1.00154	0.992365	1.00157	1.00873	1.02331	0.995476	1.00155	1.00004
0.0191	0.994238	1.00306	1.00311	0.992626	1.00184	1.00982	1.02628	0.996539	1.00255	0.999741
0.01915	0.9952	1.00213	1.00456	0.992845	1.0021	1.01081	1.02808	0.997522	1.00279	0.999678
0.0192	0.99576	1.00156	1.00559	0.992879	1.00223	1.0116	1.02853	0.99807	1.00245	0.999916
0.01925	0.995713	1.00141	1.00592	0.992697	1.00221	1.01221	1.02769	0.998063	1.00172	1.00045
0.0193	0.994997	1.00156	1.0054	0.992371	1.0021	1.01271	1.02593	0.997618	1.00074	1.00118
0.01935	0.993675	1.00185	1.00413	0.992041	1.00191	1.01324	1.02381	0.99698	0.9996	1.00191
0.0194	0.991884	1.0021	1.0025	0.991858	1.0016	1.01385	1.02186	0.996421	0.998328	1.00244
0.01945	0.989796	1.00221	1.00112	0.99192	1.00114	1.01453	1.02043	0.996161	0.99696	1.00253
0.0195	0.98763	1.0021	1.00055	0.992254	1.00053	1.01512	1.01964	0.996314	0.995584	1.00203
0.01955	0.985656	1.00175	1.00109	0.992824	0.999886	1.01542	1.01933	0.996852	0.994312	1.00096
0.0196	0.984157	1.00129	1.00258	0.993559	0.999371	1.01529	1.0192	0.997604	0.993234	0.99956
0.01965	0.983355	1.00093	1.00449	0.994383	0.999173	1.01469	1.01888	0.998305	0.992387	0.998246
0.0197	0.983352	1.00092	1.00609	0.995226	0.999429	1.01375	1.01807	0.998675	0.991763	0.997492
0.01975	0.984108	1.00138	1.00675	0.996044	1.00017	1.0127	1.01657	0.998502	0.991346	0.997694
0.0198	0.985438	1.00233	1.00615	0.996818	1.00128	1.01172	1.01423	0.997704	0.991125	0.999038
0.01985	0.987029	1.00361	1.00442	0.997547	1.00255	1.01085	1.01099	0.996343	0.991102	1.0014
0.0199	0.988495	1.00502	1.00204	0.998221	1.00369	1.01001	1.00692	0.99461	0.991279	1.00434
0.01995	0.989466	1.00628	0.999685	0.998813	1.00443	1.00908	1.00233	0.992782	0.991675	1.0072
0.02	0.989672	1.0072	0.997962	0.999293	1.00463	1.00794	0.997749	0.991169	0.992324	1.00936
0.02005	0.989002	1.0077	0.997202	0.999668	1.00431	1.00667	0.993689	0.990046	0.99322	1.01035
0.0201	0.98752	1.00786	0.997429	1.00002	1.00365	1.00542	0.990482	0.989581	0.994262	1.01003
0.02015	0.985443	1.00779	0.998447	1.00047	1.00289	1.00441	0.988146	0.989815	0.995266	1.00849
0.0202	0.98311	1.00764	0.999937	1.00112	1.00221	1.00378	0.986456	0.990661	0.996057	1.00597
0.02025	0.980928	1.00749	1.00153	1.00197	1.00169	1.00359	0.985154	0.991929	0.996587	1.00281
0.0203	0.979304	1.00742	1.00287	1.00287	1.00135	1.00378	0.98418	0.993349	0.996991	0.999515
0.02035	0.978562	1.0074	1.0038	1.00365	1.00124	1.00428	0.983807	0.994623	0.997536	0.996662
0.0204	0.978852	1.00739	1.00431	1.00415	1.00134	1.00503	0.984579	0.995497	0.998487	0.99481
0.02045	0.980103	1.00732	1.0046	1.00428	1.00161	1.006	0.987062	0.99583	0.999974	0.994279
0.0205	0.982072	1.0072	1.0049	1.0041	1.00191	1.00716	0.991497	0.99562	1.00192	0.995021
0.02055	0.984447	1.00709	1.00534	1.00371	1.00203	1.00845	0.997531	0.994985	1.00406	0.996651
0.0206	0.986955	1.0071	1.0059	1.00321	1.00171	1.00983	1.00424	0.994101	1.00596	0.998626
0.02065	0.989412	1.00731	1.00647	1.00271	1.0007	1.01127	1.01039	0.993138	1.00718	1.00045
0.0207	0.991706	1.00769	1.00694	1.00225	0.998919	1.0127	1.01484	0.992202	1.00735	1.00181
0.02075	0.993759	1.0081	1.00733	1.00193	0.996516	1.01388	1.01677	0.991336	1.00635	1.00258
0.0208	0.995489	1.00839	1.00773	1.00183	0.993902	1.01448	1.01594	0.990535	1.00441	1.00281
0.02085	0.996811	1.0084	1.0082	1.00206	0.991619	1.0142	1.0127	0.989767	1.00204	1.00267
0.0209	0.997668	1.00805	1.00859	1.00265	0.990143	1.01293	1.00801	0.989018	0.999829	1.00245
0.02095	0.998076	1.00734	1.00864	1.00357	0.989714	1.01087	1.00309	0.988349	0.998217	1.00245
0.021	0.998147	1.00636	1.00814	1.00474	0.990265	1.00845	0.999067	0.98793	0.997297	1.00292
0.02105	0.998079	1.00521	1.0071	1.006	0.991488	1.00617	0.996647	0.987987	0.996897	1.00394
0.0211	0.998101	1.00394	1.00575	1.00713	0.992971	1.00445	0.995985	0.988685	0.996807	1.00539
0.02115	0.998386	1.00257	1.00438	1.00791	0.994341	1.00353	0.996781	0.990013	0.996953	1.00689
0.0212	0.998983	1.00112	1.00318	1.00813	0.995356	1.00346	0.998508	0.991733	0.997388	1.00786
0.02125	0.999813	0.999638	1.00222	1.00774	0.99594	1.00409	1.00064	0.993435	0.998131	1.00777
0.0213	1.00073	0.998167	1.00151	1.00688	0.996175	1.00514	1.00281	0.994665	0.999039	1.00628
0.02135	1.00157	0.996762	1.00115	1.0058	0.99628	1.00632	1.00486	0.995095	0.999827	1.0035
0.0214	1.00216	0.995472	1.00131	1.00479	0.996558	1.00741	1.00681	0.994676	1.00023	0.999923
0.02145	1.00236	0.994357	1.0022	1.00406	0.997296	1.00827	1.00881	0.993705	1.00013	0.996345
0.0215	1.00204	0.993492	1.00389	1.00363	0.998629	1.00887	1.01092	0.992721	0.999609	0.99362
0.02155	1.00112	0.992963	1.00619	1.0034	1.00046	1.00924	1.01303	0.99228	0.998849	0.992428
0.0216	0.99965	0.99284	1.00872	1.00319	1.00249	1.0094	1.01474	0.992691	0.998041	0.993066
0.02165	0.99778	0.993148	1.01099	1.00288	1.00439	1.00936	1.01564	0.993915	0.997369	0.995384
0.0217	0.995756	0.993836	1.01262	1.00243	1.00593	1.00909	1.01546	0.995631	0.99701	0.998867
0.02175	0.993846	0.994784	1.01337	1.0019	1.00703	1.00854	1.01433	0.997416	0.997094	1.00281
0.0218	0.992262	0.995839	1.01319	1.00138	1.00768	1.00774	1.01263	0.9989	0.997613	1.00647
0.02185	0.991099	0.996874	1.01214	1.00098	1.00791	1.00683	1.01085	0.99984	0.998371	1.00923
0.0219	0.990355	0.997813	1.01044	1.00079	1.00774	1.00607	1.00939	1.00017	0.999041	1.01071
0.02195	0.990003	0.998617	1.00843	1.00084	1.00722	1.00576	1.00855	0.999985	0.999298	1.01085
0.022	0.99006	0.999247	1.00653	1.0011	1.00643	1.00607	1.00853	0.999527	0.998947	1.00989
0.02205	0.990591	0.999648	1.00505	1.00146	1.00554	1.00703	1.00944	0.999036	0.997979	1.00825
0.0221	0.991644	0.999763	1.00414	1.00179	1.00471	1.00846	1.01124	0.998653	0.99655	1.00632
0.02215	0.99316	0.999564	1.00373	1.002	1.00414	1.01004	1.01369	0.998382	0.994901	1.00441
0.0222	0.994929	0.999077	1.00366	1.00202	1.00394	1.01143	1.01647	0.998161	0.993284	1.00266
0.02225	0.996627	0.998367	1.00376	1.0019	1.00414	1.01243	1.01923	0.997951	0.9919	1.00114
0.0223	0.997924	0.997496	1.0038	1.00172	1.00467	1.01295	1.02169	0.997809	0.990879	0.999839
0.02235	0.998599	0.996517	1.00359	1.00156	1.00536	1.01301	1.02366	0.997879	0.990312	0.998761
0.0224	0.998606	0.995504	1.00302	1.00146	1.0061	1.01259	1.02501	0.998325	0.990282	0.997865
0.02245	0.998059	0.994588	1.00216	1.00139	1.00685	1.01163	1.02574	0.9992	0.990845	0.997035
0.0225	0.997175	0.993931	1.00121	1.00133	1.00761	1.01016	1.02597	1.00035	0.991958	0.996101
0.02255	0.996202	0.993645	1.00038	1.00124	1.0084	1.00837	1.02589	1.00144	0.993457	0.994951
0.0226	0.995373	0.993724	0.999793	1.00114	1.00907	1.00666	1.02566	1.00206	0.995121	0.993663
0.02265	0.994842	0.994055	0.999422	1.0011	1.00943	1.0055	1.02533	1.00194	0.996781	0.992523
0.0227	0.994645	0.994491	0.999183	1.00114	1.00922	1.00521	1.0248	1.001	0.998351	0.991928
0.02275	0.994678	0.994954	0.998991	1.00128	1.00831	1.00584	1.02391	0.999409	0.999772	0.992209
0.0228	0.99474	0.995465	0.99881	1.00144	1.00676	1.00716	1.02247	0.997471	1.00096	0.993483
0.02285	0.994618	0.996091	0.998644	1.00156	1.00481	1.00882	1.02032	0.995564	1.00183	0.995604
0.0229	0.994175	0.99684	0.998526	1.00158	1.0028	1.0104	1.01735	0.994052	1.00239	0.998211
0.02295	0.9934	0.997615	0.998539	1.00154	1.00108	1.01151	1.01361	0.993199	1.00284	1.00084
0.023	0.992411	0.998258	0.998826	1.00151	0.999815	1.01187	1.00939	0.993104	1.00351	1.00305
0.02305	0.991391	0.998643	0.999554	1.00158	0.999026	1.01139	1.00524	0.993661	1.00469	1.00449
0.0231	0.990518	0.998752	1.00083	1.0018	0.998644	1.01019	1.00181	0.994583	1.00639	1.00498
0.02315	0.989915	0.998678	1.00262	1.00214	0.998611	1.00866	0.99973	0.995508	1.00838	1.00459
0.0232	0.989663	0.998586	1.00478	1.00259	0.998912	1.00726	0.999378	0.996139	1.01026	1.00357
0.02325	0.98984	0.998652	1.00711	1.00312	0.999537	1.00637	1.00071	0.996344	1.01166	1.0023
0.0233	0.990533	0.998984	1.00939	1.00369	1.00043	1.00616	1.00322	0.996174	1.01238	1.00108
0.02335	0.991805	0.99957	1.01134	1.00426	1.00151	1.0065	1.00606	0.995807	1.01245	1.00009
0.0234	0.993631	1.00027	1.0126	1.00473	1.00265	1.00708	1.00836	0.995457	1.012	0.999342
0.02345	0.99584	1.0009	1.01276	1.00501	1.00376	1.00752	1.00955	0.995301	1.0112	0.998755
0.0235	0.998128	1.00134	1.01153	1.005	1.00471	1.0075	1.00951	0.995419	1.01015	0.998271
0.02355	1.00015	1.00156	1.00885	1.00465	1.00538	1.00688	1.0086	0.995768	1.00888	0.997915
0.0236	1.00163	1.00168	1.00508	1.00398	1.00559	1.00577	1.0074	0.996204	1.00744	0.997765
0.02365	1.00248	1.00186	1.00094	1.0031	1.00522	1.00445	1.00648	0.99656	1.00589	0.997852
0.0237	1.00276	1.0023	0.997262	1.00221	1.00423	1.00328	1.00613	0.996734	1.00434	0.99807
0.02375	1.00265	1.00307	0.994675	1.00153	1.0027	1.00253	1.00635	0.996733	1.0029	0.998193
0.0238	1.00231	1.00405	0.993451	1.00125	1.00085	1.00227	1.007	0.996654	1.00168	0.997993
0.02385	1.00182	1.00492	0.993475	1.00147	0.998969	1.00247	1.00795	0.996625	1.00087	0.997407
0.0239	1.00123	1.00524	0.994365	1.00219	0.997407	1.00298	1.00906	0.99677	1.00066	0.996614
0.02395	1.00054	1.00468	0.995625	1.00328	0.996434	1.00364	1.01016	0.997218	1.00116	0.995977
0.024	0.999771	1.00321	0.996763	1.00453	0.996173	1.00425	1.01097	0.998076	1.00221	0.995873
0.02405	0.998989	1.00109	0.997387	1.00573	0.996568	1.00467	1.01121	0.999367	1.00345	0.996495
0.0241	0.998344	0.998774	0.997261	1.00673	0.997427	1.00476	1.01064	1.00095	1.00451	0.99776
0.02415	0.998021	0.996734	0.996306	1.00744	0.998508	1.00448	1.00919	1.00251	1.00517	0.999351
0.0242	0.998149	0.995278	0.99455	1.00787	0.999593	1.00386	1.00691	1.00366	1.00544	1.0009
0.02425	0.998717	0.994507	0.992099	1.00807	1.00054	1.00302	1.00399	1.00408	1.00546	1.00216
0.0243	0.99956	0.994346	0.989155	1.00814	1.00132	1.00222	1.0007	1.00361	1.00537	1.00314
0.02435	1.00043	0.994622	0.986029	1.00814	1.00197	1.00173	0.99749	1.00233	1.00522	1.00404
0.0244	1.00109	0.995145	0.983101	1.00811	1.00259	1.00178	0.994883	1.00043	1.00502	1.00515
0.02445	1.00139	0.995763	0.980724	1.00804	1.00327	1.00237	0.993405	0.998119	1.0048	1.00671
0.0245	1.0013	0.996398	0.979161	1.00788	1.00405	1.00328	0.99345	0.995597	1.00466	1.00877
0.02455	1.00085	0.997027	0.978579	1.00757	1.00487	1.00413	0.995218	0.99305	1.00467	1.01108
0.0246	1.00014	0.997633	0.979046	1.00707	1.00552	1.00453	0.998663	0.990719	1.00483	1.01314
0.02465	0.999273	0.998161	0.980517	1.00636	1.00579	1.00427	1.00342	0.988916	1.00502	1.01435
0.0247	0.998305	0.99853	0.982829	1.00544	1.00556	1.00331	1.0088	0.987956	1.00512	1.01421
0.02475	0.997253	0.998696	0.985703	1.00434	1.0049	1.00184	1.01396	0.988034	1.00504	1.01255
0.0248	0.996089	0.998702	0.988775	1.00313	1.00401	1.00018	1.01812	0.989139	1.00481	1.00966
0.02485	0.994802	0.998668	0.991652	1.00195	1.00316	0.998692	1.02087	0.991052	1.0045	1.0062
0.0249	0.993456	0.998725	0.994002	1.00097	1.00256	0.997717	1.02222	0.993418	1.00426	1.0029
0.02495	0.992196	0.998935	0.99563	1.00035	1.0023	0.997436	1.02257	0.995839	1.00424	1.00029
0.025	0.991193	0.999267	0.996501	1.00017	1.00233	0.997851	1.02256	0.997961	1.00462	0.998624
0.02505	0.990577	0.999643	0.996724	1.0004	1.00251	0.998794	1.02281	0.999533	1.00554	0.997866
0.0251	0.990378	0.999993	0.99652	1.00092	1.00268	1	1.02374	1.00042	1.00714	0.997858
0.02515	0.990522	1.00029	0.996165	1.00153	1.00272	1.00119	1.02534	1.0006	1.0094	0.998403
0.0252	0.990859	1.00054	0.995889	1.00203	1.00261	1.00215	1.02719	1.00013	1.01216	0.999312
0.02525	0.99124	1.00073	0.995775	1.00227	1.00237	1.00281	1.02868	0.999166	1.01508	1.00037
0.0253	0.991575	1.0008	0.99575	1.00217	1.00204	1.00316	1.02924	0.997918	1.01771	1.00129
0.02535	0.991851	1.00072	0.995674	1.00168	1.00164	1.00324	1.02864	0.996599	1.01958	1.00179
0.0254	0.992074	1.0005	0.995449	1.00085	1.00119	1.00303	1.02703	0.995353	1.02031	1.00165
0.02545	0.992216	1.00025	0.995054	0.999792	1.00073	1.00248	1.02483	0.994198	1.01972	1.00077
0.0255	0.9922	1.00012	0.99449	0.998703	1.00029	1.00161	1.02247	0.993044	1.01788	0.99924
0.02555	0.991954	1.00019	0.993732	0.997855	1	1.00051	1.02024	0.991759	1.01519	0.99727
0.0256	0.991475	1.00049	0.992742	0.997501	0.999973	0.999334	1.01822	0.990287	1.01228	0.995174
0.02565	0.99085	1.00104	0.991533	0.997799	1.00024	0.998333	1.01642	0.988748	1.00979	0.993293
0.0257	0.990221	1.00189	0.990219	0.998757	1.00068	0.997737	1.01492	0.987447	1.00821	0.991922
0.02575	0.989697	1.00309	0.989024	1.00023	1.00104	0.997697	1.01401	0.98677	1.00763	0.991252
0.0258	0.989307	1.00462	0.98822	1.00197	1.00112	0.998201	1.01399	0.986988	1.0078	0.991355
0.02585	0.989025	1.00637	0.988027	1.0037	1.00084	0.999076	1.01497	0.988099	1.00825	0.992193
0.0259	0.98883	1.00811	0.988501	1.00514	1.00033	1.00004	1.0167	0.989826	1.00859	0.993632
0.02595	0.988755	1.00959	0.989496	1.0061	0.999848	1.00082	1.01853	0.991757	1.0086	0.995462
0.026	0.988874	1.01061	0.990761	1.00644	0.999667	1.00122	1.01967	0.993546	1.00822	0.997422
0.02605	0.989262	1.01107	0.992087	1.00614	0.999994	1.00123	1.01949	0.995017	1.00738	0.999239
0.0261	0.989949	1.01092	0.993376	1.00527	1.00086	1.00094	1.0177	0.996137	1.00599	1.00065
0.02615	0.990902	1.01023	0.994588	1.00401	1.00212	1.00054	1.01443	0.996922	1.00401	1.00141
0.0262	0.992031	1.00911	0.99564	1.00262	1.00344	1.00016	1.01012	0.997382	1.00159	1.00137
0.02625	0.993199	1.00771	0.996404	1.00131	1.00449	0.999951	1.00545	0.99756	0.999133	1.0005
0.0263	0.994234	1.00615	0.996777	1.00028	1.00503	0.99997	1.00111	0.997574	0.997136	0.998923
0.02635	0.994966	1.00455	0.996787	0.999648	1.00503	1.00023	0.99768	0.997617	0.996002	0.996845
0.0264	0.995281	1.00303	0.996627	0.999478	1.00462	1.0007	0.995469	0.997862	0.995885	0.994537
0.02645	0.995153	1.00169	0.996596	0.999754	1.00401	1.00132	0.994457	0.998356	0.996644	0.992281
0.0265	0.994624	1.00063	0.99698	1.00039	1.00336	1.00206	0.994249	0.998973	0.997905	0.990351
0.02655	0.993758	0.999891	0.997956	1.00125	1.00273	1.00288	0.994183	0.999475	0.999196	0.988974
0.0266	0.992629	0.999522	0.999544	1.00216	1.00219	1.00369	0.993604	0.99966	1.00013	0.988271
0.02665	0.99135	0.99957	1.00159	1.00293	1.00186	1.00439	0.992139	0.99949	1.00055	0.988239
0.0267	0.990085	1.00006	1.00378	1.00345	1.00189	1.00488	0.989824	0.999081	1.00053	0.988788
0.02675	0.98903	1.00096	1.00576	1.00361	1.00236	1.00515	0.987035	0.998597	1.00034	0.989824
0.0268	0.988356	1.00218	1.00724	1.00345	1.00328	1.00522	0.98432	0.998131	1.00026	0.991292
0.02685	0.988183	1.00357	1.00811	1.00307	1.00455	1.00516	0.982205	0.99769	1.00049	0.993121
0.0269	0.98857	1.00501	1.0084	1.00268	1.0061	1.00501	0.981014	0.997255	1.00101	0.995124
0.02695	0.989538	1.00637	1.00824	1.00254	1.0079	1.00477	0.9808	0.996846	1.00161	0.996959
0.027	0.991066	1.00757	1.00777	1.00283	1.00996	1.00446	0.981424	0.996536	1.00196	0.998226
0.02705	0.99305	1.00857	1.0071	1.00361	1.01227	1.00409	0.982744	0.996402	1.00174	0.998651
0.0271	0.995271	1.00934	1.00629	1.00478	1.01474	1.00372	0.984768	0.996491	1.00084	0.998204
0.02715	0.997415	1.00984	1.00539	1.00612	1.01708	1.00341	0.987666	0.996831	0.999366	0.997085
0.0272	0.999169	1.01005	1.00443	1.00735	1.01886	1.00319	0.991626	0.997459	0.997647	0.995618
0.02725	1.00033	1.00997	1.00337	1.00822	1.01961	1.00307	0.996652	0.998417	0.996053	0.994111
0.0273	1.00084	1.00964	1.00211	1.00857	1.01908	1.00308	1.00241	0.999682	0.994822	0.992747
0.02735	1.0008	1.00909	1.0006	1.00834	1.01729	1.00329	1.00825	1.00111	0.993981	0.991543
0.0274	1.00035	1.00833	0.998971	1.00758	1.01457	1.00385	1.01335	1.00243	0.993414	0.990386
0.02745	0.999646	1.00736	0.997499	1.00644	1.01146	1.00486	1.01701	1.00336	0.993025	0.989144
0.0275	0.998784	1.00612	0.996519	1.0051	1.00849	1.00628	1.0187	1.00371	0.992876	0.987804
0.02755	0.997848	1.00458	0.996269	1.00375	1.00608	1.00784	1.01818	1.00348	0.993172	0.986519
0.0276	0.99695	1.00277	0.996802	1.00256	1.00443	1.00917	1.01555	1.00286	0.994104	0.985535
0.02765	0.996244	1.00082	0.997966	1.00166	1.00358	1.00994	1.01121	1.00214	0.995664	0.985065
0.0277	0.995899	0.998978	0.999433	1.0012	1.00348	1.00994	1.00586	1.00158	0.997577	0.985207
0.02775	0.99604	0.997526	1.00079	1.0013	1.00404	1.00927	1.00039	1.0013	0.999383	0.985924
0.0278	0.996691	0.99668	1.00167	1.00202	1.00507	1.00821	0.995724	1.00125	1.00062	0.987063
0.02785	0.997732	0.996527	1.00189	1.00329	1.00621	1.00715	0.992608	1.0012	1.00097	0.988384
0.0279	0.99892	0.997015	1.00149	1.00489	1.00704	1.00642	0.991384	1.00093	1.00043	0.989603
0.02795	0.999982	0.997972	1.00068	1.00646	1.00716	1.00612	0.99192	1.00027	0.999275	0.990476
0.028	1.00073	0.999166	0.999822	1.00759	1.0064	1.0061	0.993781	0.999212	0.998008	0.990872
0.02805	1.00113	1.00037	0.999269	1.00795	1.00486	1.00609	0.996501	0.997843	0.997138	0.990813
0.0281	1.00127	1.00143	0.999259	1.00737	1.00287	1.00577	0.999742	0.996319	0.996969	0.990451
0.02815	1.00126	1.00227	0.999781	1.00595	1.00087	1.00494	1.00326	0.99477	0.997504	0.990015
0.0282	1.00122	1.00289	1.00054	1.00398	0.999187	1.00354	1.00683	0.993261	0.998515	0.989782
0.02825	1.00125	1.00331	1.00108	1.00191	0.998006	1.00174	1.01016	0.991801	0.999692	0.990041
0.0283	1.0014	1.00363	1.00103	1.00015	0.99734	0.999804	1.01291	0.990394	1.00077	0.991017
0.02835	1.00165	1.00392	1.00031	0.998976	0.997099	0.99806	1.01471	0.989099	1.00159	0.992743
0.0284	1.00196	1.00421	0.999136	0.998487	0.997117	0.996742	1.01533	0.988057	1.002	0.995002
0.02845	1.00221	1.0045	0.997938	0.998616	0.997176	0.995918	1.01478	0.987443	1.00181	0.99738
0.0285	1.0023	1.00473	0.997087	0.999195	0.997043	0.995483	1.01342	0.987369	1.00073	0.999413
0.02855	1.0022	1.00488	0.996756	1.00003	0.996511	0.995199	1.0118	0.987822	0.99849	1.00074
0.0286	1.00201	1.00491	0.996898	1.00096	0.995446	0.994817	1.0105	0.988697	0.995128	1.00117
0.02865	1.00189	1.00482	0.997354	1.00189	0.993827	0.994223	1.00997	0.989871	0.99115	1.00073
0.0287	1.00202	1.00457	0.99801	1.00276	0.991794	0.993537	1.01046	0.99123	0.98747	0.99965
0.02875	1.00242	1.00414	0.998899	1.00351	0.989669	0.993078	1.01195	0.992667	0.985088	0.998291
0.0288	1.00294	1.00351	1.00016	1.00408	0.987892	0.993213	1.01416	0.994045	0.984644	0.997026
0.02885	1.00332	1.0027	1.00189	1.00439	0.986895	0.994167	1.01667	0.995206	0.986147	0.99611
0.0289	1.00323	1.00184	1.00397	1.00443	0.98696	0.995924	1.01893	0.996016	0.989029	0.995612
0.02895	1.0025	1.0011	1.00599	1.00422	0.988133	0.998222	1.02042	0.996417	0.99246	0.995424
0.029	1.00113	1.0006	1.00736	1.00386	0.990181	1.00064	1.02068	0.996459	0.995706	0.995335
0.02905	0.999286	1.00034	1.00754	1.00352	0.992629	1.00276	1.0194	0.996275	0.998332	0.995125
0.0291	0.9972	1.00026	1.00628	1.00331	0.994899	1.00428	1.01652	0.996026	1.00018	0.994671
0.02915	0.995046	1.00027	1.00375	1.00331	0.996536	1.00511	1.01231	0.995866	1.00122	0.99402
0.0292	0.992912	1.00035	1.00046	1.00347	0.99741	1.00536	1.00727	0.995933	1.00144	0.99335
0.02925	0.990852	1.00055	0.997103	1.0037	0.997733	1.00523	1.00205	0.996341	1.00084	0.992851
0.0293	0.988976	1.00093	0.99434	1.0039	0.997888	1.00495	0.997232	0.997138	0.999502	0.99262
0.02935	0.987449	1.00156	0.992681	1.00401	0.998189	1.00467	0.99321	0.998238	0.997697	0.992643
0.0294	0.986437	1.00245	0.992378	1.00402	0.998734	1.00454	0.990136	0.999407	0.995829	0.992835
0.02945	0.986023	1.00351	0.99338	1.00393	0.999417	1.00465	0.988088	1.00034	0.994312	0.993112
0.0295	0.986154	1.00455	0.995357	1.00377	1.00006	1.00507	0.987241	1.00082	0.993426	0.99344
0.02955	0.986651	1.00535	0.99779	1.00359	1.00056	1.00585	0.987877	1.00082	0.993247	0.993828
0.0296	0.987285	1.00573	1.00013	1.00343	1.001	1.00697	0.990183	1.0005	0.993678	0.994244
0.02965	0.987868	1.00561	1.00195	1.00333	1.00159	1.0083	0.994013	1.00006	0.994521	0.994546
0.0297	0.988306	1.00504	1.00306	1.00333	1.00253	1.00959	0.998825	0.999642	0.995564	0.994531
0.02975	0.98859	1.00418	1.00339	1.00345	1.00388	1.01049	1.00383	0.999322	0.99664	0.994086
0.0298	0.988759	1.00323	1.00297	1.00372	1.00553	1.01069	1.00824	0.99913	0.997663	0.993279
0.02985	0.988903	1.00238	1.00184	1.00415	1.0072	1.00997	1.0115	0.999093	0.998624	0.992298
0.0299	0.98917	1.00173	1.00012	1.00474	1.0086	1.00827	1.01334	0.999234	0.99955	0.991307
0.02995	0.989747	1.00131	0.998054	1.00548	1.00948	1.00575	1.01373	0.999547	1.00043	0.990371
0.03	0.990777	1.00105	0.996057	1.00637	1.00975	1.00277	1.0128	0.999975	1.00118	0.989481
0.03005	0.992265	1.00078	0.994585	1.0074	1.00947	0.99984	1.0108	1.0004	1.00164	0.988636
0.0301	0.994042	1.00037	0.993962	1.0085	1.0088	0.99743	1.00813	1.00068	1.00167	0.9879
0.03015	0.995817	0.999732	0.994243	1.00962	1.00787	0.995851	1.00534	1.0007	1.00129	0.987397
0.0302	0.997299	0.998948	0.995231	1.01068	1.0067	0.995156	1.003	1.00044	1.00062	0.987249
0.03025	0.998318	0.998211	0.996622	1.01163	1.00523	0.99519	1.00153	0.999946	0.999913	0.987529
0.0303	0.998859	0.997744	0.998161	1.01239	1.00336	0.995729	1.00108	0.999385	0.999445	0.988242
0.03035	0.999009	0.997678	0.999703	1.01289	1.00112	0.9966	1.00146	0.998979	0.999433	0.989351
0.0304	0.998872	0.997961	1.00119	1.01301	0.998674	0.997716	1.00224	0.998963	0.999962	0.990804
0.03045	0.998529	0.998371	1.00259	1.01266	0.996346	0.999043	1.00295	0.999496	1.00096	0.992548
0.0305	0.998054	0.99861	1.00383	1.0118	0.994447	1.00053	1.00325	1.00057	1.00224	0.994531
0.03055	0.997564	0.998436	1.00481	1.01049	0.993191	1.00206	1.00314	1.00196	1.00355	0.996695
0.0306	0.997227	0.997777	1.00549	1.00892	0.992636	1.00352	1.00298	1.00334	1.0047	0.998948
0.03065	0.997238	0.996772	1.00588	1.00728	0.992701	1.00482	1.0034	1.00433	1.00563	1.00114
0.0307	0.997732	0.995721	1.00611	1.00572	0.993217	1.00604	1.00489	1.00472	1.00641	1.00304
0.03075	0.99871	0.994973	1.00635	1.00426	0.993993	1.00728	1.0075	1.00444	1.00715	1.00438
0.0308	1.00001	0.994782	1.00669	1.00288	0.994869	1.0086	1.01073	1.00362	1.0079	1.00495
0.03085	1.00138	0.995193	1.00715	1.00153	0.995748	1.00997	1.01371	1.00247	1.00864	1.00468
0.0309	1.00259	0.996024	1.00761	1.00024	0.996612	1.01125	1.01564	1.00125	1.00927	1.00378
0.03095	1.00356	0.996954	1.00795	0.999127	0.997499	1.01232	1.01614	1.00018	1.00967	1.00265
0.031	1.00428	0.997687	1.00812	0.998311	0.998459	1.013	1.01538	0.99938	1.00969	1.00178
0.03105	1.00481	0.998082	1.00817	0.997883	0.999486	1.01308	1.0139	0.998827	1.00923	1.00146
0.0311	1.00516	0.998167	1.00816	0.997837	1.00049	1.01237	1.01234	0.998394	1.00828	1.00173
0.03115	1.00539	0.99806	1.00817	0.998082	1.00131	1.01084	1.01109	0.997922	1.00701	1.00237
0.0312	1.00549	0.997863	1.00825	0.998483	1.00176	1.00865	1.01023	0.997316	1.00577	1.00309
0.03125	1.00547	0.997629	1.00836	0.998916	1.00175	1.00619	1.00956	0.996608	1.00496	1.00363
0.0313	1.00528	0.997382	1.00839	0.999294	1.00128	1.00387	1.00887	0.995961	1.0049	1.00384
0.03135	1.00485	0.997159	1.00823	0.999568	1.00052	1.00196	1.00812	0.995618	1.00573	1.00366
0.0314	1.0042	0.997009	1.00784	0.999706	0.999677	1.00046	1.00751	0.995824	1.00734	1.00308
0.03145	1.00348	0.996959	1.00729	0.999677	0.998974	0.999236	1.00734	0.996745	1.00944	1.00214
0.0315	1.00292	0.997001	1.00671	0.999435	0.998531	0.998128	1.00779	0.998375	1.0116	1.00092
0.03155	1.00274	0.997099	1.00627	0.998935	0.99836	0.997143	1.00881	1.00049	1.01333	0.999559
0.0316	1.00303	0.997216	1.00616	0.998173	0.998352	0.996501	1.01005	1.00271	1.01418	0.99823
0.03165	1.00371	0.997341	1.00654	0.997217	0.99831	0.996525	1.01098	1.0046	1.01385	0.997144
0.0317	1.0046	0.997476	1.00741	0.996217	0.998025	0.997429	1.01114	1.00583	1.01232	0.99643
0.03175	1.00552	0.997613	1.00862	0.995359	0.997378	0.999156	1.01029	1.00625	1.00984	0.996023
0.0318	1.00638	0.997721	1.00989	0.994803	0.996407	1.00136	1.00852	1.00588	1.00686	0.995642
0.03185	1.00716	0.997747	1.01094	0.994609	0.995308	1.00354	1.00627	1.00491	1.00386	0.994937
0.0319	1.00786	0.997639	1.01162	0.994721	0.99437	1.00527	1.00419	1.00362	1.0013	0.993693
0.03195	1.00844	0.997368	1.01186	0.994984	0.993883	1.00628	1.00297	1.0023	0.999483	0.991955
0.032	1.00881	0.996917	1.01163	0.995203	0.994062	1.00658	1.00303	1.00116	0.998542	0.990009
0.03205	1.00884	0.996259	1.01083	0.995208	0.994978	1.00636	1.0043	1.00022	0.998378	0.988241
0.0321	1.00843	0.99536	1.00942	0.994898	0.996512	1.00592	1.00613	0.999344	0.99873	0.986963
0.03215	1.00753	0.994212	1.00747	0.994268	0.998367	1.00556	1.00759	0.998305	0.999283	0.986291
0.0322	1.00626	0.992861	1.00529	0.993394	1.00017	1.00541	1.00795	0.996943	0.999758	0.986169
0.03225	1.00485	0.991409	1.00336	0.992397	1.00164	1.00545	1.00704	0.995265	0.999953	0.986479
0.0323	1.00357	0.989995	1.00213	0.991395	1.00273	1.00548	1.00525	0.99346	0.999795	0.987168
0.03235	1.00262	0.98879	1.00192	0.99047	1.0036	1.00526	1.00326	0.991811	0.999386	0.988297
0.0324	1.00203	0.987979	1.00272	0.989665	1.00443	1.00464	1.00167	0.99053	0.998997	0.989971
0.03245	1.00172	0.987692	1.00429	0.989004	1.0053	1.00367	1.00081	0.98963	0.998956	0.992187
0.0325	1.00151	0.98794	1.00622	0.988524	1.00612	1.00258	1.00074	0.988918	0.999476	0.994728
0.03255	1.00127	0.988609	1.00807	0.988292	1.00666	1.00169	1.00135	0.988133	1.00051	0.997192
0.0326	1.0009	0.989551	1.00942	0.988389	1.00677	1.00127	1.00244	0.987129	1.00175	0.999136
0.03265	1.00036	0.990686	1.01	0.988864	1.00648	1.00146	1.00377	0.985989	1.0027	1.00026
0.0327	0.999654	0.992014	1.00968	0.989694	1.00601	1.00219	1.00512	0.985007	1.00292	1.00054
0.03275	0.998821	0.993553	1.00855	0.990776	1.00568	1.00324	1.00634	0.984562	1.00222	1.00024
0.0328	0.997962	0.99524	1.0069	0.991961	1.00575	1.00433	1.00733	0.984927	1.00075	0.999777
0.03285	0.997198	0.996918	1.0051	0.993108	1.0063	1.00521	1.00792	0.986133	0.998847	0.999554
0.0329	0.996655	0.998403	1.00353	0.994121	1.0072	1.00573	1.00794	0.987951	0.996893	0.999807
0.03295	0.996434	0.999577	1.00245	0.994951	1.00817	1.00585	1.0073	0.989998	0.995201	1.00059
0.033	0.996578	1.00042	1.00201	0.995595	1.0089	1.00561	1.0061	0.991904	0.994043	1.00185
0.03305	0.997044	1.00101	1.00224	0.996069	1.00912	1.00512	1.0047	0.993442	0.993666	1.00347
0.0331	0.997683	1.00147	1.00298	0.996409	1.00875	1.00448	1.00361	0.99458	0.994222	1.00524
0.03315	0.998259	1.00193	1.00389	0.996667	1.00791	1.00379	1.00331	0.995422	0.995662	1.00684
0.0332	0.998495	1.00245	1.00454	0.9969	1.00685	1.00313	1.00402	0.996096	0.997707	1.0079
0.03325	0.998154	1.00304	1.00455	0.997161	1.00592	1.00263	1.00573	0.996666	0.999937	1.0081
0.0333	0.997147	1.00366	1.00374	0.9975	1.00541	1.00241	1.00824	0.997134	1.00195	1.00735
0.03335	0.995607	1.00423	1.00224	0.997972	1.00548	1.0025	1.01119	0.997511	1.00354	1.00583
0.0334	0.993888	1.00461	1.00041	0.998634	1.00606	1.00281	1.0141	0.997874	1.00475	1.00394
0.03345	0.992459	1.00467	0.99874	0.999528	1.00692	1.00316	1.01637	0.998366	1.00583	1.00216
0.0335	0.99175	1.00429	0.997718	1.00065	1.00773	1.00336	1.01748	0.999099	1.00702	1.00091
0.03355	0.992025	1.00341	0.997645	1.00193	1.00818	1.0033	1.01709	1.00006	1.00844	1.00038
0.0336	0.993339	1.00204	0.998559	1.00329	1.00816	1.00302	1.01523	1.00106	1.01	1.00046
0.03365	0.995554	1.00029	1.00024	1.00464	1.00774	1.00264	1.01229	1.00181	1.01151	1.00082
0.0337	0.998369	0.998326	1.00233	1.00587	1.00713	1.00238	1.00897	1.00208	1.01264	1.00106
0.03375	1.00134	0.996379	1.00438	1.0069	1.0065	1.00239	1.00604	1.0018	1.01304	1.00086
0.0338	1.00395	0.994668	1.00598	1.00762	1.00592	1.0028	1.00403	1.00111	1.01246	1.00004
0.03385	1.00567	0.993324	1.00679	1.00792	1.00531	1.00366	1.00305	1.00028	1.01096	0.998642
0.0339	1.00612	0.992364	1.00664	1.00776	1.00456	1.00498	1.00268	0.999561	1.00888	0.996847
0.03395	1.00519	0.991731	1.00553	1.00716	1.00367	1.00664	1.00218	0.99919	1.00672	0.994971
0.034	1.00306	0.991374	1.00369	1.00624	1.00277	1.0084	1.00095	0.999278	1.00504	0.993371
0.03405	1.00014	0.991292	1.00146	1.00521	1.00207	1.00993	0.998835	0.999786	1.00429	0.992348
0.0341	0.996951	0.991524	0.999257	1.00428	1.00178	1.01094	0.996288	1.0005	1.00475	0.992059
0.03415	0.993981	0.992102	0.997373	1.00365	1.00196	1.01124	0.994081	1.00107	1.00639	0.992464
0.0342	0.991585	0.993006	0.995936	1.00337	1.00251	1.01085	0.992916	1.00111	1.00885	0.993337
0.03425	0.989974	0.99415	0.994893	1.00347	1.00318	1.00996	0.993109	1.00038	1.01145	0.994372
0.0343	0.989224	0.99538	0.994121	1.00389	1.00367	1.00885	0.994522	0.998857	1.01341	0.995317
0.03435	0.989314	0.996509	0.993558	1.00452	1.00377	1.00776	0.996735	0.996745	1.01403	0.996053
0.0344	0.990145	0.997344	0.993257	1.00528	1.00334	1.00686	0.99931	0.99442	1.01297	0.996567
0.03445	0.991558	0.997718	0.993341	1.00609	1.00237	1.00618	1.00195	0.992319	1.01036	0.996863
0.0345	0.993331	0.997528	0.99391	1.00688	1.00097	1.00568	1.00451	0.990847	1.00682	0.996908
0.03455	0.995195	0.996773	0.995006	1.00755	0.999364	1.00527	1.00688	0.990326	1.00325	0.99663
0.0346	0.996877	0.995572	0.996621	1.00797	0.997879	1.00487	1.00894	0.990945	1.00053	0.995986
0.03465	0.998146	0.994148	0.998697	1.00792	0.996859	1.0044	1.01056	0.992738	0.999348	0.995038
0.0347	0.998859	0.992774	1.0011	1.00726	0.996557	1.00381	1.01159	0.99554	0.999965	0.993982
0.03475	0.998979	0.99171	1.00359	1.00597	0.997045	1.00313	1.01194	0.998958	1.00219	0.993099
0.0348	0.998584	0.991163	1.00581	1.00419	0.998167	1.00248	1.01166	1.00239	1.00545	0.992659
0.03485	0.997866	0.991243	1.00737	1.00217	0.999556	1.00203	1.011	1.00512	1.00905	0.992827
0.0349	0.997106	0.991949	1.00796	1.00018	1.00075	1.00189	1.01031	1.00655	1.01233	0.993601
0.03495	0.996606	0.993171	1.00749	0.998416	1.00136	1.00203	1.00993	1.00633	1.01482	0.994797
0.035	0.996593	0.994721	1.0062	0.996971	1.00118	1.00236	1.00999	1.00457	1.0163	0.996128
0.03505	0.997153	0.99637	1.00454	0.995847	1.00022	1.00274	1.01046	1.00177	1.01673	0.997333
0.0351	0.99821	0.997867	1.00306	0.994994	0.99877	1.00307	1.01113	0.998734	1.01634	0.998291
0.03515	0.999567	0.998978	1.00213	0.994364	0.997243	1.00327	1.01173	0.996212	1.01543	0.999014
0.0352	1.00098	0.999534	1.00187	0.993953	0.996098	1.00336	1.01187	0.994706	1.01433	0.999567
0.03525	1.00219	0.999478	1.00212	0.993795	0.995683	1.00345	1.01119	0.99432	1.01331	0.999991
0.0353	1.00298	0.998861	1.00259	0.993933	0.996148	1.00366	1.0095	0.994815	1.01255	1.00028
0.03535	1.00319	0.997812	1.003	0.994383	0.997417	1.00407	1.00692	0.99576	1.0122	1.00039
0.0354	1.00276	0.996499	1.00311	0.995107	0.999203	1.00466	1.00391	0.996719	1.01233	1.00031
0.03545	1.00174	0.995124	1.00273	0.996004	1.00106	1.00533	1.00117	0.997383	1.01287	1.0001
0.0355	1.00034	0.993901	1.00168	0.996921	1.00248	1.00589	0.999409	0.997619	1.01358	0.999914
0.03555	0.998822	0.993025	0.999899	0.997687	1.00308	1.00615	0.999177	0.997446	1.01405	0.999872
0.0356	0.997448	0.992623	0.997514	0.99817	1.00268	1.006	1.00071	0.996962	1.01388	1
0.03565	0.996401	0.99271	0.994901	0.998344	1.00132	1.00542	1.00381	0.996281	1.01284	1.00018
0.0357	0.995731	0.993175	0.99257	0.998302	0.999233	1.00452	1.00783	0.995528	1.01097	1.00022
0.03575	0.995347	0.993818	0.99098	0.99821	0.996751	1.00349	1.01181	0.994873	1.00854	0.999984
0.0358	0.995074	0.994433	0.990371	0.998222	0.994194	1.00247	1.01481	0.994536	1.00604	0.999456
0.03585	0.994756	0.9949	0.990712	0.998409	0.991796	1.00158	1.01618	0.994717	1.00396	0.998731
0.0359	0.994345	0.995207	0.991767	0.998724	0.989683	1.00083	1.01571	0.995509	1.00268	0.997937
0.03595	0.993914	0.995421	0.993208	0.999041	0.987929	1.00016	1.01368	0.996848	1.00238	0.997171
0.036	0.993592	0.995634	0.994714	0.999216	0.986631	0.999543	1.01077	0.99855	1.00298	0.996488
0.03605	0.993472	0.995938	0.996015	0.999165	0.985931	0.998971	1.00781	1.00038	1.00428	0.995925
0.0361	0.993561	0.996405	0.996919	0.998916	0.985979	0.99854	1.00557	1.00209	1.00604	0.995538
0.03615	0.993792	0.997047	0.997354	0.998598	0.986859	0.998422	1.00444	1.00349	1.00804	0.995396
0.0362	0.994062	0.997804	0.997398	0.998397	0.988537	0.99881	1.00446	1.00447	1.0101	0.995543
0.03625	0.994262	0.998555	0.99727	0.998463	0.99084	0.999836	1.00535	1.00508	1.01203	0.995924
0.0363	0.994299	0.999175	0.997247	0.998844	0.993487	1.00147	1.00673	1.00546	1.01364	0.996385
0.03635	0.99412	0.999584	0.997541	0.999469	0.996133	1.00346	1.00829	1.00578	1.01476	0.996755
0.0364	0.993741	0.999771	0.998211	1.00019	0.998442	1.00535	1.00987	1.00613	1.0153	0.996951
0.03645	0.993249	0.999791	0.99917	1.00081	1.00015	1.00662	1.01138	1.0065	1.01532	0.997
0.0365	0.992752	0.999736	1.00025	1.00119	1.00108	1.00687	1.01262	1.00675	1.01501	0.996974
0.03655	0.992314	0.999683	1.00125	1.00126	1.00115	1.00597	1.01324	1.00667	1.01458	0.996921
0.0366	0.991928	0.999642	1.002	1.00102	1.00038	1.00413	1.01275	1.00608	1.01412	0.996873
0.03665	0.991552	0.999553	1.00233	1.00055	0.998928	1.00184	1.01082	1.00492	1.01352	0.996898
0.0367	0.991205	0.999328	1.00214	0.999987	0.997056	0.999691	1.00759	1.00333	1.01257	0.997146
0.03675	0.991027	0.998906	1.00138	0.999428	0.995083	0.998215	1.00376	1.00162	1.0111	0.997812
0.0368	0.991263	0.998284	1.00009	0.998973	0.993324	0.99767	1.0005	1.00014	1.00912	0.999016
0.03685	0.992173	0.997537	0.998355	0.998697	0.992052	0.997973	0.99903	0.999177	1.00683	1.00071
0.0369	0.993879	0.996815	0.996353	0.998651	0.991458	0.998785	1.00013	0.998795	1.0045	1.00271
0.03695	0.996258	0.996317	0.994284	0.998844	0.991592	0.9997	1.00381	0.998894	1.0023	1.00477
0.037	0.998947	0.996194	0.992383	0.999222	0.992327	1.00044	1.00924	0.999301	1.00032	1.00667
0.03705	1.0015	0.996473	0.990937	0.99966	0.993374	1.00097	1.01512	0.999886	0.998647	1.00828
0.0371	1.00357	0.997026	0.990256	0.999988	0.99437	1.00146	1.02015	1.0006	0.99735	1.00947
0.03715	1.00505	0.99763	0.990577	1.00002	0.994997	1.00218	1.02344	1.00146	0.996485	1.01021
0.0372	1.00609	0.998064	0.991961	0.999608	0.99509	1.00329	1.0247	1.00244	0.995995	1.01048
0.03725	1.00696	0.998186	0.99426	0.998654	0.994688	1.00472	1.02423	1.00349	0.995665	1.0103
0.0373	1.00791	0.997979	0.997181	0.997181	0.994018	1.00615	1.0227	1.00452	0.995186	1.00974
0.03735	1.00904	0.997531	1.00038	0.995355	0.993411	1.00722	1.02087	1.0054	0.994292	1.00888
0.0374	1.0102	0.996976	1.00352	0.993481	0.993197	1.00766	1.01925	1.00601	0.992925	1.00786
0.03745	1.01107	0.996431	1.00634	0.991927	0.993587	1.00742	1.01808	1.00625	0.991312	1.00677
0.0375	1.01126	0.99598	1.00858	0.991008	0.994599	1.00666	1.01731	1.00604	0.989951	1.00571
0.03755	1.01048	0.995691	1.01006	0.990888	0.996033	1.00565	1.01671	1.00535	0.989473	1.00477
0.0376	1.00872	0.995614	1.01064	0.99155	0.997522	1.00472	1.01593	1.00429	0.990436	1.00406
0.03765	1.00618	0.995727	1.01031	0.992841	0.998646	1.00411	1.01471	1.00306	0.993124	1.00365
0.0377	1.00322	0.995909	1.00916	0.994549	0.999067	1.00396	1.01296	1.00188	0.997423	1.00348
0.03775	1.00027	0.995978	1.00735	0.99646	0.998638	1.00431	1.01079	1.00089	1.00281	1.00333
0.0378	0.997746	0.995802	1.0051	0.998399	0.997455	1.00508	1.00842	1.00014	1.00847	1.00291
0.03785	0.995979	0.995398	1.00268	1.00023	0.995826	1.0061	1.00603	0.999662	1.01351	1.00201
0.0379	0.995182	0.994939	1.00035	1.00182	0.994154	1.00706	1.00377	0.999488	1.01721	1.0006
0.03795	0.995369	0.994639	0.998418	1.00303	0.992783	1.00759	1.00183	0.999643	1.0192	0.998816
0.038	0.996326	0.994605	0.997107	1.00369	0.991901	1.00738	1.00042	1.0001	1.01953	0.996991
0.03805	0.997669	0.994764	0.996539	1.00368	0.991514	1.00639	0.999701	1.00076	1.0185	0.99549
0.0381	0.998956	0.994923	0.996636	1.003	0.991507	1.00481	0.999688	1.00151	1.01652	0.994595
0.03815	0.999831	0.994907	0.997139	1.0018	0.991722	1.00297	1.00011	1.00222	1.01394	0.994383
0.0382	1.00013	0.994675	0.997707	1.00036	0.992008	1.00118	1.00041	1.00281	1.01101	0.994721
0.03825	0.999899	0.994341	0.998046	0.999017	0.99222	0.999662	0.999866	1.00323	1.0079	0.995371
0.0383	0.999382	0.994107	0.997985	0.99805	0.992227	0.998517	0.997942	1.00345	1.00479	0.996123
0.03835	0.998906	0.994131	0.997501	0.997623	0.991948	0.997797	0.994516	1.00347	1.00183	0.996857
0.0384	0.998793	0.994433	0.996723	0.997745	0.991398	0.997519	0.989981	1.00325	0.999127	0.997528
0.03845	0.999241	0.994883	0.995929	0.998278	0.9907	0.997713	0.985152	1.00268	0.996635	0.998128
0.0385	1.00025	0.995273	0.995483	0.99898	0.99004	0.998406	0.981054	1.00165	0.99425	0.99869
0.03855	1.00165	0.995405	0.995699	0.999577	0.989593	0.999567	0.978625	1.00011	0.991933	0.999308
0.0386	1.00312	0.995186	0.996675	0.999844	0.989458	1.00103	0.978417	0.998209	0.989787	1.00012
0.03865	1.00439	0.994655	0.998211	0.999664	0.989654	1.00251	0.980401	0.996265	0.988027	1.00123
0.0387	1.00526	0.993983	0.999874	0.999059	0.990143	1.00362	0.984005	0.994665	0.986872	1.00264
0.03875	1.00566	0.993418	1.00117	0.998157	0.990875	1.00405	0.988345	0.993701	0.986467	1.00414
0.0388	1.00563	0.993209	1.00175	0.997151	0.991777	1.00367	0.992533	0.993457	0.986852	1.00538
0.03885	1.00526	0.99351	1.0015	0.996246	0.992761	1.00257	0.995894	0.993798	0.987973	1.006
0.0389	1.00469	0.994334	1.00054	0.995611	0.993747	1.00105	0.998029	0.994448	0.989686	1.00576
0.03895	1.00399	0.995572	0.999143	0.995351	0.99472	0.999542	0.998745	0.995085	0.991763	1.00471
0.039	1.00322	0.99706	0.997603	0.995494	0.99573	0.998434	0.997961	0.995422	0.993914	1.00316
0.03905	1.00241	0.998641	0.996218	0.995992	0.996841	0.997963	0.995697	0.995257	0.995829	1.00157
0.0391	1.00163	1.00019	0.995245	0.996734	0.998055	0.998155	0.992139	0.994507	0.997205	1.00034
0.03915	1.00095	1.0016	0.994875	0.997562	0.999298	0.99886	0.987734	0.993229	0.997802	0.999689
0.0392	1.0005	1.0028	0.99518	0.998299	1.00047	0.999841	0.983217	0.991621	0.997544	0.999582
0.03925	1.00035	1.00369	0.99606	0.998765	1.00151	1.00087	0.979529	0.989974	0.996623	0.999771
0.0393	1.00056	1.00419	0.997256	0.99882	1.00241	1.00175	0.977562	0.988592	0.995473	0.999905
0.03935	1.0011	1.00424	0.99844	0.998406	1.00317	1.00233	0.977824	0.987698	0.994561	0.999697
0.0394	1.00188	1.0039	0.999362	0.997582	1.00382	1.00245	0.980239	0.987394	0.994133	0.999071
0.03945	1.00272	1.00328	0.99997	0.996509	1.0043	1.00204	0.984187	0.987665	0.994117	0.998194
0.0395	1.00343	1.00249	1.00044	0.995384	1.00452	1.00113	0.988773	0.988407	0.994252	0.997377
0.03955	1.00386	1.00162	1.00114	0.994371	1.00441	0.999914	0.993174	0.989463	0.994328	0.996917
0.0396	1.00395	1.00071	1.0024	0.993558	1.00394	0.998705	0.996927	0.990679	0.994318	0.996984
0.03965	1.00372	0.999784	1.00436	0.992966	1.00319	0.997794	1.00001	0.99195	0.994336	0.997572
0.0397	1.00321	0.998869	1.00682	0.992597	1.00222	0.997412	1.00269	0.993249	0.994496	0.998521
0.03975	1.00242	0.998029	1.00931	0.992484	1.0011	0.997719	1.00522	0.994616	0.994833	0.999596
0.0398	1.00134	0.997394	1.01123	0.992719	0.999875	0.998806	1.00759	0.996106	0.995342	1.00061
0.03985	1.00002	0.997106	1.01211	0.993429	0.998581	1.00067	1.00952	0.99772	0.996045	1.00148
0.0399	0.998578	0.997249	1.01169	0.994689	0.997311	1.00316	1.01061	0.999361	0.996975	1.00222
0.03995	0.997211	0.997805	1.01004	0.996443	0.996194	1.00592	1.01063	1.00083	0.998118	1.00283
0.04	0.996169	0.998686	1.0074	0.998482	0.995349	1.00845	1.00963	1.00187	0.999397	1.00323
0.04005	0.995689	0.999743	1.00413	1.0005	0.994838	1.01028	1.0079	1.00228	1.00071	1.00329
0.0401	0.995954	1.00075	1.00053	1.0022	0.994654	1.01116	1.00575	1.00194	1.00197	1.00285
0.04015	0.99705	1.00139	0.996841	1.00338	0.994724	1.01109	1.00351	1.00091	1.00315	1.00188
0.0402	0.998902	1.00133	0.993272	1.00401	0.994926	1.01035	1.00149	0.999347	1.00417	1.00048
0.04025	1.00125	1.00038	0.990026	1.00419	0.995128	1.00931	0.999982	0.997467	1.0049	0.998948
0.0403	1.00367	0.998614	0.987292	1.00411	0.995239	1.00832	0.999156	0.995468	1.00515	0.997638
0.04035	1.00569	0.996375	0.985215	1.00393	0.995228	1.00762	0.998977	0.993531	1.00477	0.996846
0.0404	1.00694	0.994126	0.983866	1.00373	0.995094	1.00728	0.99915	0.991838	1.00385	0.996708
0.04045	1.00721	0.992251	0.983245	1.00352	0.994832	1.00726	0.999231	0.990567	1.00273	0.997182
0.0405	1.00658	0.990931	0.98331	1.00326	0.994454	1.00747	0.998834	0.989879	1.00193	0.998086
0.04055	1.00531	0.990139	0.98399	1.00295	0.994038	1.00777	0.997817	0.989881	1.00192	0.999168
0.0406	1.00385	0.989741	0.985162	1.00263	0.993748	1.00807	0.99632	0.990603	1.0029	1.00019
0.04065	1.0027	0.989606	0.986606	1.00236	0.993769	1.00825	0.994611	0.991991	1.00467	1.00099
0.0407	1.00227	0.989683	0.988002	1.00222	0.994196	1.0082	0.992885	0.993915	1.00674	1.00147
0.04075	1.00281	0.989997	0.989002	1.00217	0.994953	1.00777	0.991196	0.996176	1.00849	1.00158
0.0408	1.00424	0.990626	0.989337	1.0021	0.995822	1.00686	0.98953	0.998518	1.00938	1.00127
0.04085	1.00616	0.991646	0.98893	1.00187	0.996552	1.00546	0.987875	1.00066	1.00918	1.0005
0.0409	1.00798	0.993078	0.987934	1.00137	0.996963	1.00367	0.986218	1.00238	1.00801	0.999341
0.04095	1.00912	0.994817	0.986689	1.0006	0.99697	1.00171	0.984514	1.00362	1.00629	0.997995
0.041	1.00921	0.99661	0.985621	0.999674	0.996536	0.99984	0.9827	1.00451	1.00463	0.996749
0.04105	1.00822	0.998102	0.985132	0.998814	0.995636	0.998289	0.980761	1.00525	1.00354	0.995834
0.0411	1.00639	0.998955	0.9855	0.998258	0.994276	0.997242	0.978822	1.00596	1.00339	0.995332
0.04115	1.00411	0.998989	0.986796	0.998178	0.992549	0.996794	0.977213	1.0066	1.00431	0.995161
0.0412	1.00183	0.998244	0.988839	0.998601	0.990684	0.996944	0.976417	1.00706	1.00624	0.995136
0.04125	0.9999	0.996959	0.991234	0.999394	0.989032	0.997611	0.976933	1.00723	1.00891	0.995037
0.0413	0.998577	0.995485	0.993476	1.0003	0.987973	0.998672	0.979107	1.00705	1.01186	0.994673
0.04135	0.997972	0.994206	0.995118	1.00104	0.987795	0.99997	0.983028	1.00649	1.01452	0.993929
0.0414	0.998058	0.993448	0.995934	1.00137	0.988602	1.00132	0.988458	1.0055	1.01638	0.99283
0.04145	0.998677	0.9934	0.996033	1.00119	0.990292	1.00253	0.994848	1.00404	1.01721	0.991589
0.0415	0.999595	0.994057	0.995841	1.00051	0.992575	1.00338	1.00146	1.00222	1.01704	0.99058
0.04155	1.00056	0.995224	0.995914	0.999478	0.995009	1.00375	1.00759	1.0003	1.01614	0.990237
0.0416	1.00135	0.996586	0.996691	0.998293	0.997075	1.00364	1.01274	0.998625	1.01479	0.990915
0.04165	1.00185	0.997823	0.9983	0.997175	0.998297	1.00317	1.01665	0.997544	1.01315	0.992779
0.0417	1.00204	0.998727	1.00053	0.996321	0.9984	1.00252	1.01922	0.997217	1.01122	0.995735
0.04175	1.002	0.999276	1.00291	0.995884	0.997407	1.00185	1.02044	0.997567	1.00895	0.999385
0.0418	1.00186	0.999614	1.00488	0.99596	0.995633	1.00124	1.0204	0.998336	1.00642	1.00308
0.04185	1.00169	0.999927	1.006	0.996565	0.993583	1.00067	1.01934	0.999225	1.00386	1.00606
0.0419	1.00153	1.00032	1.00605	0.997623	0.991797	1.00013	1.01768	1.00002	1.00166	1.00772
0.04195	1.00135	1.00075	1.00512	0.998983	0.990708	0.99966	1.01596	1.00068	1.0002	1.00785
0.042	1.00113	1.00113	1.00351	1.00046	0.990535	0.999379	1.01472	1.00127	0.999702	1.00669
0.04205	1.0009	1.00139	1.00167	1.00186	0.991245	0.999483	1.01432	1.00194	1.00018	1.00491
0.0421	1.00075	1.00155	1.00011	1.00306	0.992569	1.00016	1.01485	1.00278	1.0014	1.0033
0.04215	1.00077	1.00166	0.999239	1.00396	0.994078	1.00147	1.01614	1.0038	1.00298	1.00253
0.0422	1.00103	1.00175	0.999278	1.00451	0.995321	1.00326	1.01783	1.00485	1.00449	1.00289
0.04225	1.00154	1.00182	1.00016	1.00472	0.995973	1.0052	1.01949	1.00573	1.00563	1.00433
0.0423	1.00223	1.00188	1.0016	1.00461	0.995942	1.00688	1.02069	1.00626	1.0063	1.00653
0.04235	1.00292	1.00191	1.00324	1.00427	0.995398	1.00797	1.0211	1.00635	1.00663	1.00903
0.0424	1.00339	1.00193	1.00481	1.00383	0.994711	1.00826	1.02063	1.00598	1.00686	1.01137
0.04245	1.00345	1.00197	1.00616	1.00346	0.994332	1.0077	1.01939	1.00523	1.00729	1.01317
0.0425	1.00303	1.00203	1.00728	1.00327	0.994613	1.00635	1.01759	1.00422	1.00815	1.01426
0.04255	1.0023	1.00209	1.00822	1.00329	0.99565	1.00438	1.01544	1.00314	1.00959	1.01468
0.0426	1.00155	1.0021	1.00903	1.00342	0.997215	1.00215	1.01314	1.00217	1.01154	1.01472
0.04265	1.00118	1.00204	1.00975	1.00346	0.998827	1.00009	1.01083	1.00149	1.01371	1.01472
0.0427	1.00146	1.0019	1.01042	1.00321	0.999954	0.99865	1.00869	1.0012	1.01573	1.0149
0.04275	1.00245	1.00163	1.01107	1.00257	1.00024	0.998113	1.00694	1.00135	1.01725	1.01529
0.0428	1.00398	1.00114	1.01172	1.00159	0.999651	0.998478	1.00581	1.00186	1.0181	1.01566
0.04285	1.00576	1.00031	1.01234	1.00042	0.998434	0.999479	1.00551	1.00255	1.01825	1.01567
0.0429	1.00752	0.999091	1.01283	0.99926	0.997038	1.00069	1.0062	1.00313	1.01785	1.01497
0.04295	1.00913	0.9976	1.01299	0.998278	0.995948	1.00171	1.0079	1.00331	1.01712	1.01331
0.043	1.01056	0.996062	1.01261	0.997575	0.995545	1.00226	1.01051	1.00289	1.01634	1.01066
0.04305	1.01177	0.994717	1.01153	0.997188	0.996003	1.00228	1.01378	1.00183	1.01573	1.00718
0.0431	1.01271	0.993723	1.00974	0.997082	0.997241	1.00192	1.01741	1.00018	1.01536	1.0032
0.04315	1.01334	0.993141	1.00742	0.99716	0.998943	1.0014	1.02109	0.998072	1.01515	0.999219
0.0432	1.01361	0.992978	1.00487	0.9973	1.00064	1.00098	1.02462	0.995651	1.01491	0.995785
0.04325	1.01354	0.993213	1.00248	0.997417	1.0018	1.00085	1.02775	0.993099	1.01444	0.993418
0.0433	1.01318	0.993792	1.00059	0.997502	1.00202	1.00108	1.03021	0.990657	1.01359	0.992481
0.04335	1.01261	0.994632	0.99943	0.997613	1.00108	1.00164	1.03156	0.988595	1.01231	0.993112
0.0434	1.01189	0.995647	0.999023	0.99781	0.999067	1.00241	1.03134	0.987154	1.01072	0.995209
0.04345	1.01109	0.996776	0.99918	0.998089	0.996292	1.00324	1.02926	0.986475	1.00905	0.998441
0.0435	1.01025	0.997959	0.999564	0.998358	0.993198	1.00396	1.02544	0.986535	1.00753	1.00228
0.04355	1.00944	0.999088	0.999813	0.998472	0.990222	1.00443	1.02045	0.987142	1.00626	1.00609
0.0436	1.00874	1.00002	0.999655	0.998307	0.987678	1.00458	1.01516	0.987994	1.00518	1.00928
0.04365	1.0082	1.00066	0.998963	0.997825	0.985705	1.0044	1.01054	0.988784	1.00418	1.01139
0.0437	1.00779	1.00096	0.997752	0.997094	0.984287	1.00397	1.00738	0.989281	1.00319	1.01227
0.04375	1.00744	1.00102	0.996176	0.996253	0.98334	1.00333	1.00609	0.989366	1.00231	1.01207
0.0438	1.00705	1.00098	0.994501	0.995439	0.982792	1.00251	1.00667	0.989035	1.00184	1.01117
0.04385	1.00653	1.00097	0.993053	0.994729	0.982624	1.00148	1.00864	0.988397	1.00207	1.01009
0.0439	1.00586	1.00112	0.992113	0.994126	0.982855	1.00021	1.01127	0.987647	1.00314	1.00921
0.04395	1.00513	1.00144	0.991859	0.993597	0.983491	0.998707	1.01378	0.987038	1.00491	1.00869
0.044	1.00448	1.00188	0.992373	0.99314	0.984465	0.997095	1.01555	0.986829	1.00698	1.00846
0.04405	1.00412	1.00233	0.99367	0.992831	0.985624	0.995598	1.01623	0.987243	1.00894	1.00839
0.0441	1.00418	1.00265	0.995682	0.992803	0.986764	0.99447	1.01581	0.98843	1.01049	1.00833
0.04415	1.00477	1.00267	0.998212	0.993184	0.987698	0.993917	1.01455	0.990426	1.01153	1.00816
0.0442	1.00585	1.00232	1.00095	0.994033	0.988323	0.994047	1.01292	0.993127	1.01209	1.00782
0.04425	1.00727	1.0016	1.00356	0.995325	0.988648	0.994853	1.0114	0.996273	1.01223	1.00722
0.0443	1.00878	1.00066	1.00571	0.996977	0.988802	0.996226	1.0102	0.999474	1.01203	1.00631
0.04435	1.01011	0.99971	1.00713	0.998864	0.98898	0.997978	1.00926	1.0023	1.01154	1.00514
0.0444	1.011	0.998874	1.00753	1.00083	0.989358	0.999863	1.00836	1.00441	1.01086	1.00391
0.04445	1.01133	0.998181	1.00677	1.00271	0.990026	1.0016	1.00735	1.00563	1.01014	1.00291
0.0445	1.01108	0.997589	1.00492	1.00433	0.990953	1.00291	1.00622	1.00601	1.00955	1.00242
0.04455	1.01038	0.997075	1.00235	1.00557	0.991992	1.00366	1.00496	1.00578	1.00922	1.00255
0.0446	1.00942	0.996659	0.999638	1.00638	0.992917	1.00385	1.00355	1.00524	1.00911	1.00318
0.04465	1.00841	0.996363	0.997384	1.00679	0.9935	1.00367	1.00191	1.00471	1.009	1.00409
0.0447	1.0075	0.996164	0.996023	1.00684	0.993621	1.00335	0.999968	1.0044	1.00856	1.00507
0.04475	1.0068	0.995986	0.995694	1.00665	0.993335	1.00311	0.997646	1.00441	1.00752	1.00599
0.0448	1.00631	0.995739	0.996239	1.00634	0.99286	1.003	0.99498	1.00476	1.00581	1.00676
0.04485	1.00596	0.995377	0.997329	1.00605	0.992468	1.00299	0.992196	1.00538	1.00362	1.0073
0.0449	1.00564	0.994939	0.998634	1.00586	0.992365	1.00292	0.989693	1.00618	1.00129	1.00754
0.04495	1.00532	0.994523	0.99994	1.00584	0.992616	1.00266	0.987861	1.00703	0.999173	1.00748
0.045	1.00507	0.994224	1.00113	1.00596	0.993136	1.00214	0.986895	1.00779	0.997526	1.00728
0.04505	1.00504	0.994079	1.00209	1.00621	0.99375	1.00143	0.986722	1.00837	0.996536	1.00715
0.0451	1.00542	0.99405	1.00269	1.00654	0.994313	1.00065	0.987046	1.00876	0.996407	1.00725
0.04515	1.00628	0.994054	1.00279	1.00695	0.994781	0.999913	0.987477	1.00897	0.997364	1.00759
0.0452	1.00757	0.994005	1.00235	1.00737	0.995197	0.999298	0.987699	1.00902	0.999505	1.00797
0.04525	1.00912	0.993846	1.00148	1.00773	0.9956	0.998876	0.987624	1.00889	1.00264	1.0081
0.0453	1.0107	0.993581	1.00035	1.00792	0.995968	0.99874	0.987442	1.0086	1.00627	1.00769
0.04535	1.01202	0.993275	0.999152	1.00783	0.99624	0.999014	0.987547	1.00818	1.00976	1.00659
0.0454	1.01284	0.993039	0.998088	1.00743	0.996388	0.999817	0.988394	1.00767	1.01252	1.00485
0.04545	1.01297	0.992978	0.997328	1.00678	0.996465	1.00119	0.990327	1.0071	1.0142	1.00272
0.0455	1.01232	0.993139	0.997016	1.00606	0.996587	1.00303	0.993403	1.00647	1.01472	1.00058
0.04555	1.01095	0.993513	0.997205	1.00546	0.996863	1.00505	0.997273	1.00576	1.01419	0.99874
0.0456	1.00896	0.994079	0.997788	1.00513	0.997332	1.00687	1.00123	1.00491	1.01293	0.997404
0.04565	1.00656	0.994829	0.998485	1.00514	0.99795	1.0081	1.00445	1.00384	1.01138	0.996634
0.0457	1.00399	0.995752	0.998935	1.00546	0.99861	1.0084	1.00628	1.00248	1.00992	0.996415
0.04575	1.00146	0.996777	0.99887	1.00603	0.999168	1.00763	1.00641	1.00087	1.00882	0.996707
0.0458	0.999195	0.997752	0.998259	1.00673	0.999455	1.00586	1.00495	0.99917	1.00812	0.997439
0.04585	0.997329	0.998475	0.997299	1.00744	0.999299	1.00336	1.00226	0.997634	1.00776	0.998485
0.0459	0.99594	0.998764	0.996268	1.00801	0.998548	1.00049	0.998864	0.996537	1.00773	0.999656
0.04595	0.995019	0.998552	0.995374	1.00826	0.997116	0.997622	0.995259	0.996032	1.00804	1.00075
0.046	0.99448	0.997936	0.994686	1.00802	0.995017	0.995136	0.991884	0.996084	1.0087	1.00163
0.04605	0.994176	0.997151	0.99415	1.00718	0.992355	0.993359	0.989155	0.996488	1.00961	1.00224
0.0461	0.993939	0.996467	0.993661	1.00577	0.989309	0.992542	0.987532	0.996959	1.01054	1.00267
0.04615	0.99363	0.99607	0.993162	1.00396	0.986145	0.992777	0.987499	0.997256	1.0112	1.00305
0.0462	0.993188	0.995984	0.992713	1.00212	0.983223	0.993964	0.98944	0.99727	1.01129	1.00344
0.04625	0.992668	0.99607	0.992475	1.00064	0.980935	0.995831	0.993476	0.997047	1.01061	1.00373
0.0463	0.99223	0.996073	0.992607	0.999803	0.979594	0.998004	0.999332	0.996736	1.00923	1.00364
0.04635	0.992081	0.995743	0.993194	0.999685	0.979343	1.00012	1.00628	0.996513	1.00746	1.00287
0.0464	0.992373	0.994974	0.994245	1.00009	0.980132	1.00191	1.01325	0.996524	1.00572	1.00125
0.04645	0.993132	0.993875	0.995733	1.00068	0.981767	1.00323	1.01911	0.996867	1.00436	0.998991
0.0465	0.994257	0.99272	0.997599	1.00111	0.983993	1.00403	1.02305	0.997585	1.00348	0.99658
0.04655	0.995581	0.991806	0.999706	1.0012	0.986553	1.00428	1.02479	0.99864	1.00294	0.994634
0.0466	0.996956	0.991332	1.00178	1.00097	0.989197	1.004	1.02461	0.999877	1.00245	0.993622
0.04665	0.998287	0.99135	1.00342	1.00059	0.991642	1.00328	1.02321	1.00102	1.00172	0.99372
0.0467	0.999523	0.991766	1.00415	1.00032	0.993571	1.00228	1.02142	1.00178	1.00056	0.994809
0.04675	1.0006	0.992395	1.00365	1.00034	0.994708	1.00116	1.02	1.00194	0.999055	0.996583
0.0468	1.00138	0.993048	1.00195	1.00073	0.994938	1.00009	1.01939	1.0015	0.997444	0.998683
0.04685	1.00167	0.99362	0.999468	1.0015	0.994379	0.999201	1.0196	1.00058	0.996084	1.00081
0.0469	1.00128	0.994126	0.99688	1.00256	0.993319	0.998567	1.02027	0.999368	0.995274	1.00278
0.04695	1.00015	0.994674	0.994863	1.00379	0.992078	0.998203	1.02081	0.998024	0.995105	1.00446
0.047	0.998388	0.995398	0.993864	1.00504	0.990893	0.998105	1.02064	0.996644	0.99542	1.00576
0.04705	0.996311	0.996388	0.993988	1.00614	0.989894	0.99827	1.0194	0.995282	0.995902	1.00653
0.0471	0.994287	0.997635	0.995034	1.00694	0.989148	0.998674	1.01701	0.993993	0.996259	1.00665
0.04715	0.992647	0.999039	0.996642	1.00728	0.988687	0.99924	1.01366	0.99286	0.996381	1.00605
0.0472	0.991599	1.00044	0.998472	1.00711	0.988504	0.999847	1.00957	0.991959	0.996392	1.00487
0.04725	0.991193	1.00168	1.00032	1.00647	0.988542	1.00039	1.00495	0.991277	0.99656	1.00343
0.0473	0.991322	1.00265	1.00212	1.00548	0.988695	1.00083	0.999862	0.99068	0.997119	1.00211
0.04735	0.991773	1.00335	1.00384	1.00436	0.988855	1.00116	0.994369	0.989971	0.998112	1.00117
0.0474	0.992317	1.00386	1.00537	1.00333	0.988994	1.00143	0.988788	0.989023	0.999335	1.00063
0.04745	0.992808	1.00421	1.00655	1.00255	0.989203	1.0017	0.98374	0.987869	1.00043	1.00033
0.0475	0.993203	1.00437	1.00721	1.0021	0.989641	1.002	0.979964	0.986687	1.00105	1.00007
0.04755	0.99353	1.0042	1.00723	1.00195	0.990395	1.00232	0.977975	0.985696	1.00109	0.999743
0.0476	0.993831	1.00356	1.00657	1.00201	0.991375	1.00254	0.977839	0.985013	1.00062	0.999397
0.04765	0.99413	1.00244	1.00525	1.00219	0.992321	1.00253	0.979198	0.984581	0.99987	0.999094
0.0477	0.994434	1.00104	1.00342	1.00244	0.992911	1.00215	0.981439	0.98423	0.99909	0.998803
0.04775	0.994779	0.999648	1.00118	1.00272	0.992884	1.00132	0.983894	0.983822	0.998502	0.998341
0.0478	0.995264	0.99859	0.998644	1.00297	0.992141	1.00005	0.985987	0.983372	0.998351	0.997421
0.04785	0.996028	0.998043	0.995876	1.00313	0.990818	0.998481	0.987328	0.983037	0.998892	0.995805
0.0479	0.997182	0.997981	0.993081	1.00317	0.989294	0.996823	0.98776	0.983005	1.00025	0.993496
0.04795	0.998745	0.998186	0.990674	1.00309	0.98809	0.995292	0.987352	0.983361	1.00228	0.990844
0.048	1.00063	0.998353	0.989193	1.00299	0.987671	0.994072	0.98631	0.984052	1.00452	0.988462
0.04805	1.00265	0.998243	0.989094	1.00302	0.988251	0.993285	0.984888	0.984941	1.00636	0.986986
0.0481	1.00456	0.997807	0.990562	1.00336	0.989737	0.992978	0.983331	0.985906	1.00722	0.986791
0.04815	1.00612	0.997194	0.993438	1.00412	0.991787	0.993116	0.981878	0.986882	1.00687	0.987835
0.0482	1.0071	0.996647	0.997264	1.00532	0.993937	0.99361	0.980746	0.987847	1.00545	0.989695
0.04825	1.00743	0.996343	1.00139	1.00685	0.995711	0.994361	0.980117	0.988793	1.00346	0.991781
0.0483	1.00709	0.996319	1.00511	1.00854	0.996718	0.995268	0.98012	0.989738	1.00157	0.993592
0.04835	1.00622	0.99648	1.00777	1.01018	0.99674	0.996217	0.980807	0.990736	1.00036	0.994915
0.0484	1.00498	0.996699	1.00889	1.01163	0.995822	0.997086	0.982085	0.991865	1.00023	0.995852
0.04845	1.0036	0.99689	1.00833	1.01277	0.994302	0.997806	0.983669	0.993179	1.00124	0.996688
0.0485	1.00232	0.997052	1.00635	1.01358	0.992739	0.998402	0.985147	0.994675	1.00309	0.997681
0.04855	1.00132	0.997251	1.00351	1.01405	0.991728	0.998968	0.986137	0.996273	1.00519	0.998904
0.0486	1.00066	0.997568	1.0005	1.0142	0.991678	0.999593	0.986449	0.997831	1.00682	1.00023
0.04865	1.0003	0.998055	0.997867	1.01411	0.992681	1.00029	0.986166	0.99917	1.0074	1.00147
0.0487	1.00009	0.998689	0.995992	1.01389	0.994515	1.00098	0.985646	1.00011	1.00668	1.0025
0.04875	0.999842	0.999357	0.995046	1.01367	0.996747	1.00154	0.985427	1.00048	1.0048	1.00337
0.0488	0.999434	0.999888	0.995064	1.01356	0.998853	1.00179	0.986021	1.00019	1.00211	1.00427
0.04885	0.998896	1.00014	0.99596	1.01353	1.00035	1.00155	0.987654	0.999213	0.99905	1.00539
0.0489	0.998377	1.00005	0.997503	1.0135	1.00095	1.00073	0.990115	0.997642	0.996006	1.00684
0.04895	0.998053	0.999718	0.999308	1.01333	1.0006	0.99939	0.992796	0.995658	0.993377	1.00856
0.049	0.99803	0.999291	1.00093	1.01295	0.999531	0.99779	0.994913	0.993491	0.991548	1.01028
0.04905	0.998325	0.998966	1.00204	1.01236	0.998122	0.99632	0.99578	0.991382	0.990794	1.0116
0.0491	0.99891	0.998901	1.00262	1.01164	0.996763	0.995327	0.995041	0.989556	0.991146	1.01217
0.04915	0.999767	0.999178	1.00299	1.01089	0.995732	0.994985	0.992835	0.988193	0.99235	1.01185
0.0492	1.0009	0.999782	1.0036	1.01016	0.99513	0.995246	0.98979	0.987375	0.993991	1.01079
0.04925	1.00227	1.00062	1.00474	1.00942	0.994913	0.9959	0.986831	0.987052	0.995663	1.00928
0.0493	1.0038	1.00157	1.00629	1.00863	0.994978	0.996701	0.984858	0.98706	0.997086	1.00768
0.04935	1.00534	1.00247	1.00784	1.0077	0.995242	0.997473	0.984468	0.987209	0.99809	1.00621
0.0494	1.00672	1.00317	1.00881	1.00658	0.995656	0.998149	0.985815	0.987358	0.998543	1.00501
0.04945	1.00784	1.00352	1.00878	1.00527	0.996145	0.998741	0.988612	0.987424	0.998333	1.00413
0.0495	1.00869	1.00344	1.00757	1.00381	0.996563	0.999301	0.992238	0.987355	0.997455	1.00358
0.04955	1.00937	1.00293	1.00531	1.00227	0.996718	0.99988	0.995928	0.987125	0.996128	1.00334
0.0496	1.01002	1.00209	1.0023	1.00076	0.996445	1.00046	0.998978	0.986765	0.994794	1.00333
0.04965	1.01072	1.00112	0.99894	0.999356	0.995666	1.00089	1.00091	0.986349	0.993955	1.00343
0.0497	1.01145	1.00027	0.995657	0.998203	0.994395	1.0009	1.00152	0.985926	0.993972	1.00347
0.04975	1.01206	0.99971	0.99287	0.997471	0.992739	1.00021	1.00096	0.985445	0.994957	1.00336
0.0498	1.01228	0.999501	0.990999	0.997328	0.990892	0.998743	0.999574	0.984777	0.996806	1.00302
0.04985	1.01187	0.999577	0.990398	0.997856	0.989116	0.996748	0.99787	0.983837	0.999301	1.00246
0.0499	1.01072	0.999831	0.991217	0.998958	0.987703	0.994714	0.996252	0.982699	1.00214	1.00164
0.04995	1.00893	1.00019	0.993273	1.00034	0.986922	0.99319	0.994902	0.981627	1.00494	1.00058
0.05	1.00677	1.00064	0.996034	1.0016	0.986984	0.99257	0.993777	0.980979	1.00725	0.999306
0.05005	1.00459	1.00117	0.998778	1.00235	0.987997	0.992983	0.992719	0.981063	1.00868	0.997968
0.0501	1.00268	1.00178	1.00087	1.00238	0.989895	0.994321	0.99154	0.982018	1.00907	0.996802
0.05015	1.0012	1.00235	1.002	1.00172	0.992382	0.996352	0.990047	0.983771	1.00852	0.996052
0.0502	1.00016	1.0027	1.00228	1.00059	0.994962	0.998832	0.988091	0.986087	1.00739	0.995855
0.05025	0.999425	1.00263	1.00205	0.999297	0.997075	1.00154	0.985689	0.988675	1.00606	0.996198
0.0503	0.998857	1.002	1.00168	0.998097	0.998312	1.00426	0.983123	0.991277	1.00478	0.996936
0.05035	0.998368	1.00075	1.00128	0.997145	0.998596	1.00674	0.980922	0.993697	1.00355	0.997864
0.0504	0.997948	0.998988	1.00071	0.996442	0.998228	1.00868	0.979674	0.995771	1.00218	0.998773
0.05045	0.997634	0.996904	0.999755	0.995881	0.997733	1.00983	0.979753	0.997363	1.00037	0.999475
0.0505	0.997457	0.994798	0.998292	0.995343	0.9976	1.01008	0.981114	0.998391	0.997958	0.999823
0.05055	0.997392	0.993011	0.996403	0.994797	0.99807	1.00947	0.983284	0.998877	0.995024	0.999748
0.0506	0.997353	0.99184	0.994342	0.994342	0.999089	1.00821	0.985565	0.998957	0.991931	0.999348
0.05065	0.997229	0.99144	0.99248	0.994161	1.00039	1.00662	0.987293	0.998856	0.989166	0.998926
0.0507	0.996951	0.991795	0.991245	0.994426	1.00163	1.00512	0.98806	0.998834	0.987099	0.998887
0.05075	0.996525	0.992765	0.991007	0.995198	1.00251	1.00408	0.987821	0.999121	0.985808	0.999551
0.0508	0.996026	0.994161	0.991922	0.996404	1.00282	1.00369	0.986855	0.999857	0.985096	1.00101
0.05085	0.995565	0.995796	0.99382	0.997861	1.00253	1.00388	0.985577	1.00105	0.984699	1.00311
0.0509	0.99524	0.997485	0.996252	0.99936	1.00177	1.00427	0.984306	1.00259	0.984497	1.00554
0.05095	0.995116	0.999028	0.998677	1.00072	1.00089	1.00437	0.983158	1.00425	0.984583	1.00795
0.051	0.995223	1.0002	1.00069	1.00185	1.00025	1.00379	0.982102	1.00572	0.985153	1.00997
0.05105	0.995559	1.00078	1.00214	1.0027	1.00016	1.00243	0.981092	1.00666	0.986353	1.01129
0.0511	0.99608	1.0007	1.00309	1.00329	1.00067	1.00055	0.980204	1.0067	0.988176	1.01172
0.05115	0.996712	1.00007	1.00365	1.00367	1.00168	0.998707	0.979725	1.0056	0.990451	1.0112
0.0512	0.997399	0.999219	1.00383	1.00385	1.00295	0.99748	0.980132	1.0033	0.992876	1.00983
0.05125	0.998167	0.998571	1.00359	1.00381	1.00423	0.997283	0.981898	1.00005	0.995115	1.00782
0.0513	0.999117	0.998491	1.0029	1.00345	1.00532	0.998204	0.985191	0.996337	0.996922	1.0054
0.05135	1.00036	0.999149	1.00183	1.00266	1.0061	1.00002	0.989662	0.992787	0.998237	1.00278
0.0514	1.00193	1.00044	1.00053	1.0014	1.00653	1.00229	0.994488	0.989964	0.999188	1.00017
0.05145	1.00371	1.00204	0.999119	0.999726	1.00665	1.00455	0.998652	0.988266	0.999984	0.997786
0.0515	1.00547	1.00352	0.997771	0.997875	1.00652	1.00638	1.0013	0.987873	1.00079	0.995864
0.05155	1.00689	1.00455	0.996626	0.996164	1.00616	1.00753	1.00197	0.988753	1.00166	0.994601
0.0516	1.00766	1.00505	0.995731	0.994927	1.00555	1.00789	1.00076	0.99067	1.00258	0.994108
0.05165	1.00761	1.00511	0.994988	0.994399	1.0047	1.0075	0.998169	0.993219	1.00352	0.994372
0.0517	1.00671	1.00495	0.994195	0.994652	1.00365	1.00654	0.994905	0.995886	1.00444	0.995233
0.05175	1.00516	1.00473	0.993181	0.995572	1.00257	1.00529	0.9916	0.998176	1.00531	0.996436
0.0518	1.00333	1.00459	0.991945	0.996901	1.00166	1.0041	0.988654	0.99974	1.00613	0.997732
0.05185	1.0016	1.00465	0.990703	0.998328	1.00116	1.00331	0.986241	1.00047	1.00692	0.998944
0.0519	1.00026	1.00497	0.989798	0.999582	1.00123	1.0031	0.984393	1.00051	1.00763	0.999969
0.05195	0.999359	1.00555	0.989503	1.00051	1.00194	1.00347	0.983114	1.00013	1.0082	1.00073
0.052	0.998727	1.00627	0.98987	1.00109	1.0032	1.00427	0.982469	0.999681	1.00853	1.00118
0.05205	0.998091	1.0069	0.990752	1.00136	1.0048	1.00528	0.982572	0.999394	1.00856	1.00132
0.0521	0.997257	1.00719	0.991934	1.00141	1.00638	1.00626	0.983465	0.999397	1.00825	1.00122
0.05215	0.996218	1.00702	0.993219	1.00131	1.00758	1.00702	0.984997	0.999694	1.00765	1.00102
0.0522	0.995165	1.00643	0.994399	1.00115	1.00807	1.00743	0.986808	1.00021	1.00688	1.00083
0.05225	0.994384	1.00561	0.995214	1.00105	1.00771	1.00742	0.988444	1.00082	1.00607	1.00069
0.0523	0.994101	1.00477	0.995404	1.00114	1.00661	1.00702	0.989506	1.00139	1.00533	1.00058
0.05235	0.994388	1.00405	0.994834	1.00144	1.00504	1.00639	0.98978	1.00181	1.00474	1.00039
0.0524	0.995163	1.00352	0.99357	1.00189	1.00342	1.00574	0.989329	1.00197	1.0044	0.999987
0.05245	0.99627	1.00322	0.991865	1.00233	1.00211	1.00532	0.988512	1.00183	1.00436	0.999288
0.0525	0.997544	1.0032	0.990058	1.00265	1.00132	1.00528	0.987867	1.00142	1.00455	0.998422
0.05255	0.998843	1.00352	0.988468	1.00278	1.00104	1.00564	0.987913	1.00078	1.00481	0.99766
0.0526	1.00006	1.00418	0.987307	1.00276	1.00107	1.00626	0.988981	0.999963	1.00498	0.997234
0.05265	1.00112	1.00504	0.986661	1.00265	1.00113	1.00683	0.991147	0.998982	1.00496	0.997149
0.0527	1.00205	1.0059	0.986519	1.0025	1.00104	1.00694	0.99421	0.997861	1.00471	0.997167
0.05275	1.00289	1.00656	0.986809	1.0023	1.00077	1.00628	0.997733	0.996668	1.00421	0.996954
0.0528	1.00369	1.00694	0.987422	1.00202	1.00047	1.00472	1.00118	0.995499	1.0034	0.996239
0.05285	1.0044	1.00704	0.988226	1.00162	1.00026	1.00241	1.00412	0.994427	1.00222	0.994908
0.0529	1.00494	1.00696	0.989089	1.0011	1.00017	0.999756	1.00639	0.993441	1.00068	0.993024
0.05295	1.00519	1.00679	0.989918	1.00051	1.00008	0.997264	1.00796	0.992432	0.99895	0.990835
0.053	1.00508	1.00655	0.990667	0.999921	0.999789	0.99538	1.00883	0.991258	0.997317	0.988734
0.05305	1.00458	1.00623	0.991325	0.999467	0.999154	0.994356	1.00892	0.989843	0.996036	0.987153
0.0531	1.00376	1.0058	0.991891	0.99928	0.99822	0.994193	1.00804	0.988264	0.995237	0.986394
0.05315	1.0027	1.00531	0.99236	0.999461	0.997251	0.994686	1.00612	0.986759	0.994924	0.986498
0.0532	1.00151	1.00491	0.992736	1.00005	0.996646	0.995523	1.00336	0.985658	0.995004	0.987246
0.05325	1.00029	1.00479	0.993024	1.00099	0.996792	0.996413	1.00029	0.985271	0.995299	0.988302
0.0533	0.999148	1.00508	0.993235	1.00215	0.997904	0.997158	0.997663	0.985788	0.995563	0.989422
0.05335	0.998124	1.00574	0.993407	1.00334	0.999918	0.99768	0.996172	0.987209	0.995563	0.990565
0.0534	0.997254	1.00658	0.993597	1.00434	1.00249	0.997985	0.996237	0.989328	0.995178	0.991842
0.05345	0.996547	1.00737	0.993832	1.00501	1.00511	0.998104	0.997834	0.991756	0.994453	0.993348
0.0535	0.996019	1.00787	0.994041	1.00531	1.00723	0.998052	1.00047	0.994028	0.993572	0.995022
0.05355	0.995699	1.00797	0.994043	1.00529	1.00841	0.997841	1.00334	0.995735	0.99275	0.996633
0.0536	0.99562	1.00765	0.993652	1.00506	1.00843	0.997512	1.00555	0.996647	0.992144	0.997898
0.05365	0.995781	1.00702	0.992803	1.00471	1.00731	0.997146	1.00648	0.996764	0.991817	0.998642
0.0537	0.996115	1.00621	0.991619	1.00431	1.00531	0.996826	1.00599	0.996268	0.991778	0.998892
0.05375	0.996508	1.0054	0.990339	1.00392	1.00284	0.99661	1.00435	0.99543	0.992063	0.99888
0.0538	0.996822	1.00475	0.989189	1.00357	1.0004	0.996522	1.00209	0.994513	0.992815	0.998945
0.05385	0.996931	1.00442	0.988291	1.00327	0.998428	0.996571	0.999756	0.99372	0.994254	0.999379
0.0539	0.996757	1.0045	0.987675	1.00301	0.997221	0.99677	0.997834	0.9932	0.996543	1.00029
0.05395	0.996308	1.005	0.987341	1.00278	0.996871	0.997142	0.996671	0.99306	0.999604	1.00155
0.054	0.995691	1.00584	0.98731	1.00253	0.997316	0.997704	0.996432	0.993362	1.00305	1.00289
0.05405	0.995086	1.00687	0.987597	1.00218	0.998422	0.998433	0.997043	0.994058	1.00634	1.00401
0.0541	0.994689	1.00792	0.988175	1.00159	1.00007	0.999238	0.998186	0.994915	1.00895	1.0047
0.05415	0.994667	1.00883	0.988968	1.00066	1.00219	0.999994	0.999423	0.995527	1.0106	1.0049
0.0542	0.995137	1.00945	0.989894	0.999381	1.00472	1.0006	1.00038	0.995471	1.01127	1.00468
0.05425	0.996155	1.00967	0.990896	0.997871	1.00756	1.00103	1.00085	0.994516	1.01105	1.00424
0.0543	0.997711	1.00949	0.991936	0.996379	1.01048	1.00134	1.00079	0.992746	1.0102	1.00383
0.05435	0.999726	1.00901	0.992952	0.995197	1.01313	1.00163	1.0003	0.990542	1.00899	1.00363
0.0544	1.00205	1.0084	0.993834	0.994572	1.01511	1.00195	0.999563	0.988445	1.00775	1.00368
0.05445	1.00447	1.00783	0.994455	0.994635	1.01615	1.00228	0.99877	0.98698	1.00675	1.00382
0.0545	1.00676	1.00737	0.994763	0.995359	1.01614	1.00244	0.998039	0.98649	1.00611	1.00378
0.05455	1.00874	1.00699	0.994836	0.996572	1.01517	1.00229	0.997344	0.987042	1.00584	1.00331
0.0546	1.0103	1.00662	0.994873	0.998013	1.01347	1.00176	0.996531	0.988441	1.00584	1.00231
0.05465	1.0114	1.00621	0.995095	0.999418	1.01132	1.00096	0.995397	0.990329	1.00601	1.00085
0.0547	1.01202	1.00573	0.995637	1.00061	1.00905	1.00011	0.993824	0.992305	1.0063	0.999097
0.05475	1.01213	1.00524	0.99647	1.00155	1.00691	0.999406	0.991854	0.994009	1.00675	0.997275
0.0548	1.01165	1.00484	0.997435	1.00229	1.00506	0.998934	0.989677	0.995157	1.00748	0.995658
0.05485	1.01053	1.00461	0.998351	1.00294	1.00354	0.998649	0.98753	0.995551	1.00862	0.994541
0.0549	1.00884	1.0046	0.999129	1.00352	1.00225	0.998391	0.985617	0.995127	1.01024	0.994183
0.05495	1.00681	1.00476	0.999799	1.00399	1.00107	0.997986	0.984078	0.99403	1.01218	0.994709
0.055	1.00477	1.00499	1.00045	1.0042	0.999878	0.997361	0.982978	0.992629	1.0141	0.996032
0.05505	1.00311	1.00511	1.00115	1.00405	0.998666	0.996609	0.9823	0.991396	1.01549	0.997854
0.0551	1.00215	1.00496	1.00188	1.00349	0.997523	0.995926	0.981995	0.990702	1.01593	0.999751
0.05515	1.00201	1.00439	1.00258	1.00262	0.996588	0.995477	0.982082	0.990669	1.01518	1.00131
0.0552	1.00262	1.00336	1.00311	1.00159	0.995981	0.995292	0.98273	0.991183	1.01328	1.00226
0.05525	1.0037	1.00197	1.0034	1.00061	0.99574	0.99527	0.98425	0.992028	1.01057	1.00245
0.0553	1.00485	1.00044	1.0035	0.999829	0.995816	0.995271	0.986988	0.993028	1.00752	1.00189
0.05535	1.00571	0.999061	1.00352	0.999291	0.996148	0.995228	0.991149	0.994099	1.00466	1.0007
0.0554	1.00608	0.998045	1.0036	0.998975	0.996737	0.99521	0.996595	0.995221	1.00234	0.999148
0.05545	1.00596	0.99752	1.00377	0.998819	0.997653	0.995377	1.00273	0.996381	1.00076	0.997631
0.0555	1.00549	0.99753	1.00397	0.998763	0.998935	0.995877	1.00859	0.997562	0.999983	0.996533
0.05555	1.00487	0.998068	1.00409	0.998752	1.00049	0.996759	1.01314	0.998762	1.00003	0.996088
0.0556	1.00424	0.999074	1.00401	0.99874	1.00209	0.997954	1.01566	1.00001	1.00096	0.996305
0.05565	1.00365	1.00041	1.00366	0.998705	1.00344	0.999314	1.01598	1.00135	1.00278	0.997008
0.0557	1.00308	1.00186	1.00308	0.998652	1.00431	1.00067	1.01448	1.00276	1.00533	0.997963
0.05575	1.00251	1.00319	1.00247	0.998592	1.00461	1.00187	1.01188	1.00414	1.00816	0.998982
0.0558	1.00198	1.00426	1.00212	0.99851	1.00442	1.00284	1.009	1.00536	1.0106	0.999955
0.05585	1.00155	1.00501	1.0022	0.998339	1.00392	1.0036	1.00655	1.00629	1.01188	1.00079
0.0559	1.00129	1.00544	1.00268	0.99798	1.00333	1.00422	1.00508	1.00688	1.01146	1.0014
0.05595	1.00116	1.00555	1.00326	0.997349	1.00281	1.00477	1.00484	1.00715	1.00929	1.00178
0.056	1.00106	1.00539	1.00352	0.996442	1.00245	1.00528	1.00581	1.00714	1.00589	1.00206
0.05605	1.00082	1.00504	1.00312	0.995372	1.00229	1.00576	1.00775	1.00694	1.00216	1.00247
0.0561	1.00033	1.00468	1.0019	0.994352	1.00233	1.00614	1.01022	1.00663	0.999058	1.00319
0.05615	0.999573	1.00453	0.999931	0.993623	1.00255	1.00632	1.01273	1.00627	0.997295	1.00422
0.0562	0.998725	1.00472	0.997432	0.993358	1.00292	1.0062	1.01475	1.00592	0.997077	1.00536
0.05625	0.99804	1.00519	0.994684	0.993605	1.00335	1.00571	1.01576	1.00561	0.998148	1.00627
0.0563	0.99774	1.00573	0.991979	0.994277	1.0037	1.0049	1.01544	1.00537	0.999982	1.00668
0.05635	0.997894	1.00604	0.989664	0.9952	1.00385	1.00391	1.01376	1.00525	1.00202	1.00649
0.0564	0.998383	1.00586	0.988183	0.996173	1.00374	1.00299	1.01104	1.0052	1.00384	1.00588
0.05645	0.998977	1.00505	0.987984	0.99703	1.00345	1.00234	1.00778	1.00513	1.00514	1.00519
0.0565	0.999465	1.00365	0.989318	0.997684	1.00307	1.00207	1.00458	1.00486	1.00577	1.00474
0.05655	0.999766	1.00191	0.992048	0.998128	1.00272	1.00219	1.00184	1.00425	1.00569	1.00471
0.0566	0.999946	1.00016	0.995624	0.998418	1.00251	1.00264	0.999792	1.00329	1.00498	1.00499
0.05665	1.00016	0.998742	0.999252	0.998638	1.00252	1.00331	0.99856	1.00219	1.00377	1.00541
0.0567	1.00056	0.997785	1.00217	0.998884	1.00278	1.00414	0.998264	1.00129	1.00228	1.00583
0.05675	1.0012	0.99723	1.00389	0.99925	1.00324	1.00501	0.999031	1.00093	1.00069	1.00631
0.0568	1.00202	0.9969	1.00431	0.999805	1.00368	1.00577	1.00085	1.00127	0.999171	1.00694
0.05685	1.0029	0.996653	1.00369	1.00057	1.00381	1.00622	1.00349	1.00214	0.997888	1.00772
0.0569	1.00372	0.996475	1.00245	1.0015	1.00333	1.00616	1.0065	1.00312	0.997022	1.00842
0.05695	1.0044	0.996473	1.00102	1.00245	1.00211	1.0055	1.00941	1.00368	0.996745	1.00867
0.057	1.00491	0.996792	0.999702	1.00324	1.00026	1.00427	1.01191	1.00346	0.997125	1.00816
0.05705	1.00524	0.997535	0.998669	1.00365	0.998138	1.00267	1.01385	1.00234	0.998049	1.00674
0.0571	1.00538	0.998726	0.997951	1.00357	0.996251	1.00102	1.01521	1.00052	0.999258	1.00453
0.05715	1.00532	1.0003	0.997512	1.00298	0.995037	0.999663	1.01588	0.998324	1.00048	1.00189
0.0572	1.00509	1.00211	0.997302	1.00205	0.994702	0.998875	1.01569	0.996134	1.00155	0.999263
0.05725	1.00471	1.00388	0.997294	1.00104	0.995168	0.998829	1.01456	0.994304	1.00244	0.997061
0.0573	1.00416	1.00532	0.997451	1.00022	0.99615	0.99955	1.01268	0.993124	1.0032	0.995511
0.05735	1.00339	1.00619	0.997691	0.999823	0.997289	1.00089	1.01059	0.99276	1.0039	0.994636
0.0574	1.00232	1.00641	0.997891	0.999925	0.998286	1.00252	1.00905	0.993175	1.0046	0.99432
0.05745	1.00093	1.00609	0.997944	1.00046	0.99898	1.00403	1.00871	0.994099	1.00536	0.994441
0.0575	0.999226	1.00543	0.997793	1.00127	0.999349	1.00507	1.00988	0.995088	1.00623	0.994975
0.05755	0.99736	1.00463	0.997443	1.00216	0.999444	1.00544	1.01242	0.99569	1.00727	0.995986
0.0576	0.995547	1.00376	0.996956	1.00293	0.999332	1.00523	1.01584	0.995641	1.00853	0.997509
0.05765	0.994033	1.00285	0.996456	1.00343	0.999082	1.0047	1.01947	0.99498	1.00998	0.999438
0.0577	0.993042	1.00189	0.996113	1.00354	0.998767	1.00422	1.02277	0.994021	1.01142	1.0015
0.05775	0.992728	1.0009	0.996079	1.00324	0.998442	1.0041	1.02544	0.993191	1.01249	1.00334
0.0578	0.993141	0.999953	0.996394	1.0026	0.998123	1.00447	1.02751	0.992852	1.01288	1.00468
0.05785	0.99418	0.99907	0.996942	1.00183	0.997788	1.00527	1.02916	0.993196	1.01248	1.00537
0.0579	0.99556	0.998268	0.997505	1.00119	0.997376	1.00624	1.03061	0.994245	1.01142	1.00553
0.05795	0.996861	0.997551	0.997856	1.00095	0.996808	1.00703	1.03193	0.995863	1.01003	1.0054
0.058	0.99767	0.996947	0.997853	1.00124	0.996026	1.00733	1.0331	0.997777	1.00862	1.00527
0.05805	0.997748	0.996527	0.997473	1.00206	0.995048	1.00693	1.03405	0.999613	1.00736	1.00537
0.0581	0.997143	0.99637	0.996819	1.00325	0.993986	1.00582	1.03473	1.00098	1.00623	1.00575
0.05815	0.996182	0.996525	0.996057	1.00453	0.993011	1.00418	1.03503	1.00156	1.00515	1.00633
0.0582	0.99533	0.996976	0.995314	1.00561	0.992305	1.00226	1.03481	1.00126	1.0041	1.00702
0.05825	0.995006	0.997621	0.994619	1.00622	0.992033	1.00036	1.03382	1.00018	1.00319	1.00774
0.0583	0.995428	0.998263	0.993914	1.00626	0.992335	0.998704	1.03182	0.998676	1.0026	1.00846
0.05835	0.996573	0.99866	0.993132	1.00578	0.993291	0.997437	1.0287	0.997181	1.00239	1.00918
0.0584	0.998222	0.99861	0.992244	1.005	0.994856	0.996566	1.02461	0.996101	1.0025	1.00984
0.05845	1.00006	0.998058	0.991293	1.00423	0.996828	0.996005	1.02006	0.995656	1.00278	1.01036
0.0585	1.00178	0.997139	0.990439	1.00373	0.998881	0.995663	1.01577	0.995851	1.00305	1.01065
0.05855	1.00314	0.996139	0.989974	1.00364	1.00064	0.995522	1.0125	0.996531	1.00314	1.01057
0.0586	1.004	0.995384	0.990218	1.00391	1.00182	0.995653	1.01077	0.997518	1.0029	1.01007
0.05865	1.00432	0.995136	0.991335	1.00439	1.00231	0.996173	1.01069	0.998713	1.00226	1.00923
0.0587	1.00414	0.995521	0.993198	1.00494	1.00222	0.99716	1.01193	1.00011	1.00128	1.00826
0.05875	1.00363	0.996512	0.995422	1.00547	1.00179	0.998544	1.01379	1.00172	1.00014	1.00743
0.0588	1.00296	0.997945	0.997526	1.00597	1.00133	1.00005	1.01552	1.0035	0.999041	1.00695
0.05885	1.00232	0.999564	0.999135	1.00644	1.00109	1.0013	1.01655	1.00533	0.998226	1.00683
0.0589	1.00172	1.00107	1.00008	1.00685	1.00125	1.00198	1.01657	1.00704	0.997919	1.00685
0.05895	1.00111	1.00217	1.00037	1.00713	1.00189	1.00204	1.01552	1.00851	0.998298	1.0067
0.059	1.00034	1.00264	1.00009	1.00718	1.00294	1.0017	1.01351	1.00966	0.999424	1.00615
0.05905	0.999379	1.00237	0.999377	1.00693	1.00429	1.00131	1.01087	1.01043	1.00118	1.00516
0.0591	0.998334	1.00143	0.998433	1.00633	1.00582	1.00117	1.00812	1.01075	1.00329	1.00388
0.05915	0.9974	1.00006	0.997615	1.00542	1.0075	1.00136	1.0058	1.01055	1.0054	1.00257
0.0592	0.996736	0.998576	0.997337	1.0043	1.00931	1.0017	1.00426	1.00978	1.00723	1.00142
0.05925	0.996358	0.997238	0.997906	1.00317	1.01121	1.00189	1.00359	1.00846	1.00862	1.00053
0.0593	0.996138	0.996231	0.999386	1.00227	1.01303	1.00171	1.00369	1.00672	1.00952	0.999884
0.05935	0.995864	0.995637	1.00155	1.0018	1.01449	1.00114	1.00447	1.00475	1.00988	0.999375
0.0594	0.995318	0.995438	1.00395	1.00185	1.01524	1.00036	1.00594	1.00279	1.00973	0.998904
0.05945	0.994351	0.995524	1.00607	1.00233	1.01496	0.999645	1.00807	1.00108	1.0092	0.998423
0.0595	0.992947	0.995738	1.00749	1.00308	1.01351	0.999258	1.01068	0.999871	1.0085	0.997963
0.05955	0.991279	0.995933	1.00803	1.0039	1.01096	0.999379	1.01334	0.999281	1.00775	0.997601
0.0596	0.989695	0.996012	1.00785	1.00462	1.00761	1.00003	1.01546	0.999305	1.00692	0.997402
0.05965	0.988606	0.995923	1.00728	1.00518	1.00392	1.00107	1.01662	0.999811	1.00583	0.99739
0.0597	0.988327	0.995638	1.00668	1.00561	1.00042	1.00228	1.01681	1.00059	1.00426	0.997589
0.05975	0.988935	0.995165	1.00626	1.00607	0.997573	1.00344	1.01653	1.00141	1.00212	0.998065
0.0598	0.990255	0.994571	1.00604	1.00673	0.995684	1.00442	1.01648	1.00209	0.999537	0.998922
0.05985	0.991944	0.993982	1.00597	1.00769	0.994818	1.00521	1.01722	1.00259	0.996794	1.00022
0.0599	0.993629	0.993531	1.00601	1.00896	0.994854	1.00585	1.0189	1.00301	0.99423	1.00191
0.05995	0.995013	0.993286	1.00612	1.01043	0.995555	1.00638	1.02132	1.00355	0.992062	1.00379
0.06	0.995914	0.993215	1.00622	1.01196	0.996616	1.00682	1.02397	1.00438	0.990312	1.00555
0.06005	0.99627	0.99324	1.00618	1.01334	0.997691	1.00719	1.02627	1.00551	0.988827	1.00685
0.0601	0.996119	0.993318	1.00589	1.01446	0.998432	1.00747	1.02766	1.00677	0.987391	1.00747
0.06015	0.99559	0.993492	1.00534	1.01523	0.998551	1.00771	1.0277	1.00797	0.985847	1.00739
0.0602	0.994868	0.993866	1.00464	1.01565	0.997877	1.00794	1.02634	1.00896	0.984165	1.00674
0.06025	0.99415	0.994541	1.00408	1.01576	0.996416	1.00814	1.02388	1.0097	0.982449	1.00572
0.0603	0.9936	0.995563	1.00392	1.01556	0.994377	1.00824	1.02098	1.01016	0.98091	1.00448
0.06035	0.993336	0.996872	1.00427	1.01499	0.992131	1.00815	1.01833	1.01029	0.979823	1.0031
0.0604	0.993461	0.998278	1.00501	1.01399	0.990107	1.00781	1.01645	1.01001	0.979449	1.00157
0.06045	0.994081	0.999496	1.00585	1.01256	0.988674	1.00719	1.01552	1.00928	0.979916	0.999846
0.0605	0.995273	1.00025	1.00654	1.0108	0.988055	1.00627	1.01541	1.00816	0.981117	0.997993
0.06055	0.997027	1.00043	1.00686	1.00897	0.988284	1.00506	1.01589	1.00677	0.982693	0.996256
0.0606	0.999199	1.00008	1.00675	1.00734	0.989195	1.00356	1.01672	1.00528	0.984124	0.995022
0.06065	1.00149	0.999411	1.00621	1.00617	0.990448	1.0019	1.01782	1.00382	0.984892	0.994601
0.0607	1.00353	0.998655	1.00527	1.00552	0.991632	1.00031	1.01918	1.00246	0.984683	0.995014
0.06075	1.00493	0.997985	1.00401	1.00531	0.992417	0.99918	1.02081	1.00128	0.983571	0.995956
0.0608	1.00551	0.997492	1.0025	1.00533	0.992677	0.998848	1.0226	1.00038	0.982043	0.996979
0.06085	1.00526	0.997202	1.00084	1.00537	0.992527	0.999479	1.02429	0.999859	0.980824	0.997773
0.0609	1.00439	0.997136	0.99922	1.00529	0.992258	1.00094	1.02545	0.999743	0.980553	0.998315
0.06095	1.00321	0.997343	0.997847	1.00507	0.99222	1.00288	1.02569	0.999975	0.981513	0.998799
0.061	1.00203	0.997878	0.996848	1.00471	0.99269	1.00485	1.0248	1.00046	0.98355	0.999432
0.06105	1.00114	0.998746	0.996224	1.00423	0.99379	1.00653	1.02285	1.00112	0.986194	1.00028
0.0611	1.00069	0.999868	0.995877	1.00364	0.995449	1.00774	1.02012	1.00193	0.988904	1.00123
0.06115	1.00078	1.00112	0.995675	1.00296	0.997394	1.0085	1.01705	1.0029	0.991293	1.00212
0.0612	1.00141	1.0024	0.995485	1.00226	0.999183	1.0089	1.01401	1.00405	0.993198	1.00278
0.06125	1.00248	1.00361	0.995187	1.00169	1.0003	1.00909	1.0112	1.00541	0.994591	1.00316
0.0613	1.00377	1.00469	0.994698	1.0014	1.00032	1.0092	1.00863	1.00692	0.995439	1.00333
0.06135	1.00501	1.00559	0.994029	1.00147	0.999093	1.00937	1.00635	1.00844	0.995672	1.00346
0.0614	1.00592	1.00624	0.993304	1.00188	0.996793	1.00967	1.00447	1.00971	0.995248	1.00377
0.06145	1.00635	1.00659	0.992724	1.00248	0.993903	1.01008	1.00319	1.01047	0.994243	1.00437
0.0615	1.00634	1.00662	0.992482	1.00307	0.99106	1.01046	1.00258	1.01053	0.992884	1.00519
0.06155	1.0061	1.00643	0.992686	1.00349	0.988872	1.01061	1.00256	1.00988	0.991498	1.00598
0.0616	1.0059	1.00612	0.993333	1.0037	0.98777	1.01038	1.00293	1.00871	0.990413	1.00639
0.06165	1.00588	1.00583	0.994326	1.0038	0.987911	1.00971	1.00346	1.00733	0.989852	1.00609
0.0617	1.00601	1.00564	0.995527	1.00397	0.989164	1.0087	1.00399	1.00604	0.989913	1.00492
0.06175	1.0061	1.00558	0.99683	1.00437	0.991146	1.00747	1.0044	1.00501	0.990606	1.00287
0.0618	1.00595	1.00565	0.998179	1.00503	0.993339	1.0062	1.00466	1.00426	0.991907	1.00022
0.06185	1.00549	1.00586	0.999526	1.00586	0.995266	1.00502	1.00481	1.00372	0.993731	0.997411
0.0619	1.00479	1.00623	1.00077	1.00665	0.99664	1.00406	1.00492	1.00338	0.995855	0.995029
0.06195	1.00399	1.00681	1.00176	1.0072	0.997441	1.00346	1.00504	1.00331	0.997895	0.993584
0.062	1.00322	1.00756	1.00238	1.00734	0.997849	1.00323	1.00506	1.00366	0.999419	0.993377
0.06205	1.00265	1.00838	1.00267	1.00707	0.998122	1.00331	1.00479	1.00453	1.00015	0.994436
0.0621	1.00235	1.00904	1.00284	1.00649	0.998473	1.00348	1.0041	1.00592	1.00015	0.99654
0.06215	1.00233	1.00931	1.00314	1.00583	0.999005	1.00353	1.00302	1.00765	0.999795	0.999279
0.0622	1.00248	1.0091	1.0037	1.00534	0.999687	1.00332	1.00177	1.00944	0.999648	1.00216
0.06225	1.00262	1.00847	1.00443	1.00523	1.00037	1.00282	1.00059	1.01095	1.00017	1.00474
0.0623	1.00258	1.00765	1.00506	1.00555	1.00087	1.00212	0.999671	1.01191	1.00152	1.00674
0.06235	1.00229	1.00689	1.00525	1.00627	1.00102	1.00137	0.999038	1.01211	1.00359	1.00811
0.0624	1.00178	1.00632	1.00472	1.00721	1.00075	1.00069	0.998633	1.01148	1.00602	1.00893
0.06245	1.00115	1.00593	1.00328	1.00811	1.00007	1.00012	0.998317	1.01004	1.00836	1.00935
0.0625	1.00048	1.00556	1.00095	1.00871	0.999137	0.99963	0.997957	1.00793	1.01022	1.00949
0.06255	0.999809	1.00498	0.997981	1.00883	0.99816	0.999172	0.997518	1.00542	1.01135	1.00947
0.0626	0.999118	1.00401	0.994756	1.00837	0.997422	0.998721	0.997112	1.00293	1.01162	1.00941
0.06265	0.99837	1.00267	0.991726	1.0074	0.997139	0.998285	0.996968	1.00092	1.01103	1.0094
0.0627	0.997572	1.00116	0.989313	1.00607	0.997344	0.997917	0.997365	0.999698	1.00971	1.00946
0.06275	0.996783	0.999807	0.987862	1.00463	0.997851	0.997716	0.998537	0.999328	1.00792	1.00951
0.0628	0.99608	0.998921	0.987588	1.00335	0.998354	0.997775	1.00057	0.999603	1.00603	1.00939
0.06285	0.995521	0.998732	0.988547	1.00245	0.998582	0.998121	1.0033	1.00017	1.00444	1.00891
0.0629	0.995127	0.999325	0.990638	1.00207	0.998393	0.998684	1.00632	1.0007	1.0034	1.00795
0.06295	0.994882	1.00061	0.993636	1.00218	0.997763	0.999356	1.00902	1.001	1.00295	1.00651
0.063	0.994737	1.00237	0.997197	1.00265	0.996745	1.00005	1.01085	1.00107	1.0029	1.00475
0.06305	0.99461	1.00432	1.00087	1.00329	0.995461	1.00073	1.01147	1.00102	1.00304	1.00292
0.0631	0.994418	1.00619	1.00418	1.00383	0.994112	1.00136	1.01094	1.001	1.00318	1.00134
0.06315	0.994123	1.00778	1.00674	1.00405	0.992979	1.00191	1.00966	1.00107	1.00324	1.00029
0.0632	0.993766	1.00897	1.0083	1.00375	0.992336	1.00233	1.00818	1.0012	1.00319	0.999872
0.06325	0.993458	1.0097	1.00879	1.00284	0.992355	1.0026	1.00695	1.00129	1.00308	1.00005
0.0633	0.993343	1.00997	1.00827	1.00134	0.993043	1.00272	1.00613	1.00123	1.00294	1.0007
0.06335	0.993552	1.00981	1.00695	0.999423	0.994284	1.00274	1.00562	1.00095	1.0028	1.00174
0.0634	0.994157	1.00929	1.00519	0.997387	0.995886	1.00272	1.00523	1.00041	1.00272	1.00315
0.06345	0.995132	1.00853	1.00344	0.995576	0.99761	1.00273	1.00491	0.999631	1.00273	1.00482
0.0635	0.996336	1.00767	1.00214	0.994305	0.99917	1.00281	1.0048	0.998648	1.00285	1.00656
0.06355	0.99755	1.00683	1.00158	0.993773	1.0003	1.00296	1.00511	0.997537	1.00305	1.00806
0.0636	0.998544	1.00608	1.00176	0.993996	1.00087	1.00315	1.00588	0.996431	1.00321	1.00902
0.06365	0.999158	1.00541	1.00244	0.994808	1.00092	1.00341	1.00681	0.99553	1.00322	1.0093
0.0637	0.999363	1.00477	1.0032	0.995924	1.00065	1.00377	1.0074	0.995052	1.00294	1.00888
0.06375	0.999282	1.00407	1.00366	0.997037	1.00023	1.0043	1.00719	0.99516	1.00222	1.00796
0.0638	0.999146	1.00331	1.00361	0.997921	0.999775	1.00509	1.00612	0.995901	1.00093	1.00677
0.06385	0.999186	1.00259	1.00304	0.998476	0.999356	1.00619	1.00459	0.9972	0.999103	1.00555
0.0639	0.999542	1.00206	1.00215	0.998732	0.999026	1.00756	1.00327	0.998903	0.99698	1.00445
0.06395	1.00024	1.00186	1.00118	0.998801	0.998844	1.00904	1.00286	1.00084	0.995028	1.0035
0.064	1.00125	1.00201	1.0003	0.99881	0.998848	1.01041	1.0037	1.00288	0.993737	1.00264
0.06405	1.00255	1.00246	0.999527	0.99884	0.999021	1.0114	1.00569	1.0049	0.993422	1.0018
0.0641	1.00414	1.00306	0.998683	0.998894	0.999313	1.01186	1.00833	1.00675	0.994123	1.00097
0.06415	1.00598	1.00365	0.997531	0.9989	0.999676	1.01174	1.01085	1.00818	0.995635	1.00019
0.0642	1.00797	1.00408	0.995967	0.998752	1.0001	1.01116	1.01257	1.0089	0.997613	0.99968
0.06425	1.00995	1.00428	0.994176	0.998363	1.00058	1.01036	1.01307	1.0087	0.999686	0.999648
0.0643	1.01173	1.00416	0.992596	0.997709	1.00108	1.00961	1.01235	1.00761	1.00156	1.00023
0.06435	1.01318	1.00374	0.99173	0.996863	1.0015	1.00917	1.01083	1.00596	1.00306	1.00137
0.0644	1.01423	1.00307	0.991928	0.995995	1.00174	1.00923	1.00912	1.00425	1.00412	1.00281
0.06445	1.01492	1.00228	0.993269	0.995316	1.00172	1.00987	1.00771	1.00297	1.00468	1.00419
0.0645	1.01532	1.00156	0.995543	0.995	1.00146	1.01105	1.00681	1.00236	1.00467	1.00522
0.06455	1.0155	1.00104	0.998321	0.99514	1.00109	1.01255	1.00631	1.00235	1.00406	1.00577
0.0646	1.01548	1.00078	1.00106	0.99575	1.00075	1.01401	1.00601	1.00258	1.00292	1.00594
0.06465	1.01525	1.00075	1.00322	0.996782	1.00046	1.01507	1.00582	1.0026	1.00143	1.00594
0.0647	1.01477	1.00088	1.00432	0.998129	1.00015	1.01547	1.0059	1.00209	0.999926	1.00598
0.06475	1.01403	1.00106	1.00402	0.999629	0.999706	1.01519	1.00648	1.00101	0.998733	1.0061
0.0648	1.01302	1.0012	1.00225	1.0011	0.999113	1.01444	1.00767	0.999621	0.998116	1.0062
0.06485	1.01171	1.00123	0.999287	1.00237	0.998535	1.01356	1.00933	0.998344	0.998202	1.00609
0.0649	1.01007	1.00108	0.995774	1.00334	0.998245	1.01284	1.01111	0.997605	0.998948	1.00568
0.06495	1.00811	1.00075	0.992496	1.00394	0.998452	1.01234	1.01255	0.997678	1.00014	1.005
0.065	1.00592	1.00031	0.990138	1.00415	0.999141	1.01187	1.01323	0.998591	1.00145	1.00425
0.06505	1.00367	0.99992	0.989057	1.004	1.00005	1.01116	1.01291	1.00015	1.00248	1.00368
0.0651	1.00159	0.999751	0.989194	1.00351	1.00086	1.00999	1.0116	1.00202	1.00293	1.00349
0.06515	0.999916	0.999914	0.990147	1.00271	1.00139	1.00841	1.00963	1.00386	1.00265	1.00375
0.0652	0.998826	1.00045	0.991367	1.00167	1.0017	1.00667	1.0075	1.00537	1.0017	1.0044
0.06525	0.998427	1.00134	0.99237	1.00046	1.00206	1.00522	1.00568	1.00646	1.00029	1.00521
0.0653	0.998703	1.00252	0.992866	0.999244	1.00274	1.00445	1.00447	1.00717	0.998739	1.00585
0.06535	0.999496	1.00386	0.992771	0.998217	1.00389	1.00458	1.00393	1.00768	0.997403	1.00605
0.0654	1.00053	1.00518	0.99217	0.997536	1.0055	1.00555	1.00383	1.00815	0.996576	1.00567
0.06545	1.00148	1.00622	0.991268	0.99725	1.00738	1.00711	1.00371	1.00864	0.996435	1.00484
0.0655	1.00211	1.00676	0.990344	0.997279	1.00918	1.00886	1.00303	1.00909	0.997023	1.00384
0.06555	1.00231	1.00668	0.989705	0.997448	1.01047	1.01039	1.00142	1.00935	0.998229	1.00297
0.0656	1.00215	1.00601	0.989621	0.997567	1.01083	1.01146	0.998933	1.00932	0.99975	1.00248
0.06565	1.00179	1.00496	0.990257	0.997514	1.01003	1.01203	0.996047	1.00895	1.00109	1.00257
0.0657	1.00143	1.00374	0.991604	0.997264	1.00813	1.01227	0.993417	1.00832	1.00166	1.00334
0.06575	1.00124	1.00256	0.993442	0.996884	1.00546	1.01249	0.991572	1.00757	1.00101	1.00484
0.0658	1.00135	1.00152	0.995392	0.996499	1.00254	1.01297	0.990716	1.00689	0.999083	1.00698
0.06585	1.00183	1.00068	0.997032	0.996258	0.999961	1.01385	0.990735	1.00641	0.996251	1.0095
0.0659	1.00264	1.00008	0.998022	0.9963	0.998185	1.01508	0.991313	1.00621	0.993155	1.01205
0.06595	1.00361	0.999711	0.998182	0.996706	0.997456	1.01643	0.992084	1.00624	0.990427	1.0142
0.066	1.00455	0.999492	0.997499	0.99745	0.997731	1.01758	0.992735	1.0064	0.988494	1.01559
0.06605	1.00524	0.999334	0.996119	0.998387	0.998757	1.01824	0.99305	1.00651	0.987515	1.01603
0.0661	1.0056	0.999183	0.994314	0.999287	1.0002	1.0182	0.992927	1.00643	0.987382	1.01564
0.06615	1.00564	0.999058	0.992418	0.999922	1.00177	1.01739	0.992413	1.00607	0.987738	1.01474
0.0662	1.00544	0.999031	0.990742	1.00016	1.00322	1.01586	0.991747	1.00545	0.988059	1.01374
0.06625	1.00512	0.999216	0.98953	1.00003	1.00437	1.01385	0.991301	1.00471	0.987836	1.01303
0.0663	1.00475	0.999729	0.988956	0.999712	1.00505	1.01173	0.99139	1.00406	0.986819	1.01277
0.06635	1.00435	1.00063	0.989111	0.999446	1.00518	1.00989	0.992079	1.00369	0.985158	1.01291
0.0664	1.00391	1.00185	0.989952	0.999451	1.0048	1.00863	0.993113	1.00371	0.983348	1.01316
0.06645	1.00337	1.00319	0.99127	0.999849	1.00403	1.00806	0.994014	1.00411	0.982019	1.01316
0.0665	1.00269	1.00441	0.992728	1.00064	1.00301	1.00814	0.994265	1.00471	0.981676	1.01259
0.06655	1.00195	1.00529	0.993953	1.00172	1.00188	1.0087	0.993523	1.00532	0.982525	1.01136
0.0666	1.00134	1.00574	0.99464	1.00294	1.00078	1.00954	0.991788	1.00577	0.984423	1.00951
0.06665	1.00107	1.00583	0.994636	1.00417	0.999884	1.01048	0.989434	1.00598	0.986965	1.00722
0.0667	1.00128	1.0057	0.993976	1.0053	0.999372	1.01137	0.987087	1.00601	0.989642	1.00467
0.06675	1.00195	1.00553	0.992874	1.00627	0.999364	1.01204	0.985438	1.00596	0.992006	1.00209
0.0668	1.00289	1.00538	0.991661	1.00701	0.999853	1.01232	0.985065	1.00592	0.993775	0.999716
0.06685	1.00381	1.00526	0.990701	1.0074	1.0007	1.01206	0.986294	1.00586	0.994852	0.997735
0.0669	1.00441	1.00509	0.990308	1.00733	1.00171	1.01124	0.989073	1.00563	0.995276	0.996248
0.06695	1.00448	1.00478	0.990636	1.00669	1.00269	1.00996	0.992928	1.00507	0.995162	0.995242
0.067	1.00399	1.00429	0.991606	1.00551	1.00352	1.00844	0.997077	1.00405	0.994676	0.994649
0.06705	1.00305	1.00366	0.992913	1.00394	1.00414	1.00698	1.00067	1.00266	0.994042	0.994411
0.0671	1.00191	1.00298	0.994147	1.0023	1.00441	1.00588	1.00301	1.00118	0.993515	0.994503
0.06715	1.00082	1.00236	0.994966	1.00099	1.00421	1.00534	1.00373	0.999958	0.993271	0.994893
0.0672	0.999916	1.00179	0.995205	1.00034	1.00343	1.00546	1.00284	0.999329	0.993329	0.995483
0.06725	0.99922	1.00118	0.994899	1.00053	1.00208	1.00616	1.00073	0.999485	0.993593	0.9961
0.0673	0.998632	1.0004	0.99425	1.00148	1.00029	1.00725	0.998029	1.00043	0.993984	0.996528
0.06735	0.998017	0.999411	0.993562	1.00291	0.998286	1.00841	0.995333	1.00198	0.994531	0.996592
0.0674	0.99727	0.998277	0.993156	1.00443	0.996318	1.00933	0.993095	1.00372	0.995324	0.996215
0.06745	0.996368	0.997173	0.993277	1.00569	0.99458	1.00978	0.991573	1.00514	0.996393	0.995446
0.0675	0.995381	0.996287	0.994009	1.00653	0.993207	1.00968	0.990869	1.0058	0.997626	0.994449
0.06755	0.994438	0.99574	0.995227	1.00694	0.992308	1.00916	0.990957	1.00554	0.99879	0.993457
0.0676	0.993689	0.995526	0.996628	1.00706	0.991986	1.00845	0.991693	1.00453	0.999644	0.992736
0.06765	0.993252	0.995509	0.997834	1.00702	0.992313	1.00774	0.992817	1.00322	1.00005	0.992541
0.0677	0.993186	0.995479	0.998523	1.00695	0.993292	1.00718	0.994016	1.00205	1.00004	0.993051
0.06775	0.993492	0.99527	0.998527	1.00694	0.994831	1.00679	0.99501	1.00128	0.999772	0.994275
0.0678	0.99414	0.994876	0.997884	1.007	0.996735	1.00652	0.99563	1.00093	0.99943	0.995998
0.06785	0.995105	0.994466	0.996829	1.00714	0.998719	1.00629	0.995847	1.0009	0.999164	0.997824
0.0679	0.996372	0.994284	0.995732	1.00735	1.00046	1.00607	0.995724	1.00107	0.999041	0.999317
0.06795	0.997928	0.994494	0.994949	1.00764	1.00169	1.00589	0.995314	1.00138	0.999072	1.00013
0.068	0.99974	0.995106	0.994657	1.00803	1.00227	1.00582	0.994588	1.00182	0.999255	1.00007
0.06805	1.00173	0.996012	0.994785	1.00852	1.00225	1.00593	0.993491	1.00233	0.999571	0.999048
0.0681	1.00375	0.997076	0.995111	1.00909	1.00181	1.00623	0.992061	1.00277	0.999942	0.997059
0.06815	1.00561	0.998208	0.995443	1.00967	1.0012	1.00667	0.990492	1.00291	1.0002	0.994233
0.0682	1.00713	0.999359	0.995742	1.01014	1.00067	1.00709	0.989059	1.00256	1.00013	0.990876
0.06825	1.00813	1.00047	0.996087	1.01032	1.00037	1.00731	0.98798	1.00175	0.999493	0.987478
0.0683	1.00852	1.00144	0.996563	1.01009	1.00039	1.0072	0.987288	1.00082	0.998149	0.984621
0.06835	1.00828	1.00215	0.997169	1.00937	1.00063	1.00671	0.986789	1.0003	0.99615	0.982817
0.0684	1.00746	1.00252	0.997782	1.00822	1.00096	1.00588	0.986137	1.00064	0.993758	0.982337
0.06845	1.00614	1.00252	0.99821	1.00682	1.00123	1.00477	0.985039	1.00196	0.991368	0.983119
0.0685	1.00442	1.00222	0.998276	1.00544	1.00132	1.00347	0.983441	1.00397	0.98936	0.984787
0.06855	1.00238	1.00173	0.997908	1.00436	1.00117	1.00208	0.981575	1.00612	0.987973	0.986774
0.0686	1.00008	1.0012	0.997169	1.00377	1.00074	1.00067	0.979813	1.00782	0.987231	0.988479
0.06865	0.997676	1.00072	0.996199	1.00367	1.00007	0.999332	0.97849	1.00871	0.986969	0.989437
0.0687	0.995339	1.00036	0.995128	1.00391	0.999242	0.998131	0.977782	1.0087	0.986974	0.98946
0.06875	0.993298	1.00009	0.994044	1.00423	0.998383	0.997125	0.977663	1.00801	0.987169	0.988707
0.0688	0.991777	0.999854	0.993019	1.00434	0.997652	0.996349	0.977918	1.00697	0.98769	0.987623
0.06885	0.990942	0.999645	0.992147	1.00402	0.99722	0.995819	0.978255	1.0059	0.988791	0.986757
0.0689	0.990845	0.999482	0.991526	1.00322	0.997202	0.99555	0.978507	1.00489	0.990634	0.986518
0.06895	0.9914	0.99941	0.991205	1.00207	0.997582	0.995557	0.978761	1.00378	0.993147	0.986995
0.069	0.992418	0.999474	0.991151	1.00083	0.998196	0.995826	0.979312	1.00224	0.996046	0.987907
0.06905	0.993696	0.999702	0.991301	0.999812	0.99883	0.996305	0.980449	1.00002	0.998958	0.988723
0.0691	0.995083	1.0001	0.991658	0.999216	0.999343	0.996911	0.982236	0.997083	1.00157	0.988893
0.06915	0.996494	1.00067	0.992352	0.999125	0.999721	0.99755	0.984424	0.99363	1.00373	0.988093
0.0692	0.99788	1.00139	0.993587	0.999479	1.00004	0.99813	0.986535	0.990077	1.00543	0.986394
0.06925	0.999203	1.00226	0.995503	1.00012	1.0004	0.998589	0.988094	0.986938	1.00676	0.984256
0.0693	1.00043	1.00327	0.99806	1.00084	1.00085	0.998918	0.98887	0.984691	1.00783	0.982346
0.06935	1.00153	1.00439	1.00102	1.00147	1.00133	0.999163	0.988989	0.98365	1.00866	0.981275
0.0694	1.00246	1.00554	1.00401	1.00185	1.00176	0.9994	0.988823	0.983901	1.00917	0.981393
0.06945	1.00319	1.00658	1.00665	1.00191	1.00202	0.999704	0.98878	0.985315	1.0092	0.982716
0.0695	1.00375	1.0074	1.00859	1.00163	1.00204	1.00012	0.989125	0.987608	1.00862	0.984982
0.06955	1.00422	1.00786	1.00967	1.00106	1.00182	1.00066	0.989928	0.990407	1.00739	0.987775
0.0696	1.00465	1.00788	1.00991	1.00034	1.00138	1.0013	0.99113	0.993302	1.00565	0.990641
0.06965	1.00501	1.00744	1.00948	0.999618	1.00081	1.00198	0.992621	0.995921	1.00363	0.993169
0.0697	1.00512	1.0066	1.00858	0.999053	1.0002	1.00263	0.994275	0.998012	1.00161	0.995066
0.06975	1.00482	1.00542	1.00733	0.998764	0.999629	1.0031	0.995956	0.999496	0.999881	0.996218
0.0698	1.00401	1.00403	1.00581	0.998799	0.999077	1.00321	0.997569	1.00046	0.998731	0.996718
0.06985	1.00281	1.00255	1.00402	0.999137	0.99845	1.00285	0.99914	1.00103	0.998341	0.996801
0.0699	1.00143	1.00106	1.00197	0.999692	0.997639	1.00204	1.0008	1.00131	0.998746	0.996735
0.06995	1.00018	0.99961	0.999706	1.00034	0.996594	1.00102	1.00263	1.00126	0.999819	0.996694
0.07	0.999263	0.99818	0.997326	1.00096	0.99534	1.00013	1.00459	1.00077	1.00134	0.996717
0.07005	0.998804	0.996761	0.994985	1.0014	0.993959	0.999689	1.00648	0.999754	1.0031	0.99674
0.0701	0.998766	0.995403	0.992907	1.00156	0.99259	0.999823	1.00805	0.998245	1.00492	0.996696
0.07015	0.99899	0.994225	0.991361	1.00136	0.991428	1.00043	1.00911	0.996414	1.00665	0.996591
0.0702	0.999264	0.993392	0.990596	1.00079	0.990712	1.00126	1.00967	0.994549	1.0081	0.996526
0.07025	0.999401	0.99305	0.990737	0.999905	0.99067	1.002	1.00996	0.992939	1.00909	0.996639
0.0703	0.99933	0.993247	0.99172	0.998817	0.991464	1.00244	1.01042	0.991764	1.00955	0.997033
0.07035	0.999125	0.993874	0.993281	0.997685	0.993139	1.00252	1.01147	0.991036	1.00953	0.997739
0.0704	0.998966	0.994691	0.995002	0.996664	0.995588	1.0023	1.01317	0.990611	1.00919	0.998706
0.07045	0.999067	0.995421	0.996413	0.995862	0.998543	1.00192	1.01516	0.990253	1.00872	0.999818
0.0705	0.999593	0.995863	0.997131	0.99532	1.00162	1.00146	1.01674	0.989749	1.00828	1.00091
0.07055	1.0006	0.995957	0.996991	0.995022	1.00441	1.00099	1.01727	0.98902	1.00807	1.00183
0.0706	1.00202	0.995788	0.996106	0.994934	1.00653	1.00053	1.01641	0.98816	1.00832	1.00249
0.07065	1.00362	0.995548	0.994802	0.995027	1.00773	1.00016	1.01419	0.987377	1.00921	1.00298
0.0707	1.0051	0.995463	0.993501	0.995294	1.00796	1.00004	1.01089	0.986871	1.01072	1.00354
0.07075	1.00615	0.995722	0.992602	0.995774	1.00737	1.0004	1.00694	0.986764	1.01263	1.00443
0.0708	1.00655	0.99644	0.992384	0.996552	1.00634	1.00138	1.00272	0.987099	1.01451	1.00587
0.07085	1.00622	0.997646	0.992943	0.997741	1.00534	1.00294	0.998601	0.987864	1.01589	1.00785
0.0709	1.00523	0.999268	0.994173	0.99944	1.00476	1.0048	0.994896	0.988987	1.01641	1.01007
0.07095	1.00378	1.00113	0.995819	1.00168	1.00483	1.00653	0.991895	0.990321	1.0159	1.01207
0.071	1.0022	1.00295	0.997576	1.00435	1.00552	1.0077	0.989818	0.991685	1.01452	1.01333
0.07105	1.00084	1.00444	0.999194	1.00719	1.00663	1.00807	0.988769	0.992933	1.01277	1.01356
0.0711	1	1.00539	1.00054	1.00982	1.00789	1.00762	0.988744	0.993996	1.01134	1.0128
0.07115	0.999855	1.00576	1.00162	1.01181	1.00897	1.00652	0.989694	0.994874	1.01083	1.01137
0.0712	1.00034	1.00569	1.00248	1.01284	1.00958	1.00512	0.991543	0.995592	1.01146	1.00969
0.07125	1.00115	1.00542	1.00319	1.01281	1.00953	1.00384	0.994129	0.996164	1.01291	1.00815
0.0713	1.00185	1.00516	1.00377	1.01188	1.00876	1.00313	0.997154	0.996585	1.01455	1.00705
0.07135	1.00203	1.00501	1.00421	1.01034	1.00735	1.00331	1.00023	0.996854	1.01573	1.00657
0.0714	1.00145	1.00495	1.00452	1.00851	1.00555	1.00453	1.00299	0.99701	1.01604	1.00672
0.07145	1.00012	1.00491	1.00472	1.00669	1.00371	1.00667	1.00518	0.99713	1.01533	1.00734
0.0715	0.998301	1.00484	1.00486	1.00507	1.00216	1.00936	1.00672	0.997254	1.01365	1.0082
0.07155	0.996377	1.00473	1.00492	1.00377	1.00115	1.01209	1.0076	0.997337	1.01118	1.00911
0.0716	0.994764	1.00461	1.00482	1.00285	1.00075	1.01439	1.00792	0.997274	1.00825	1.00995
0.07165	0.9938	1.00449	1.00446	1.00231	1.00092	1.01587	1.00785	0.997005	1.0053	1.01066
0.0717	0.993683	1.0044	1.00377	1.00206	1.00158	1.01635	1.00758	0.996599	1.00279	1.01106
0.07175	0.994444	1.00439	1.00277	1.00203	1.00262	1.01581	1.00724	0.996237	1.00113	1.01094
0.0718	0.995974	1.00453	1.00158	1.00214	1.00394	1.01441	1.00675	0.99612	1.00048	1.01015
0.07185	0.998051	1.00493	1.00039	1.00233	1.00539	1.01242	1.00584	0.996381	1.00067	1.00878
0.0719	1.00036	1.0057	0.999457	1.0026	1.0068	1.01011	1.00414	0.997066	1.00121	1.00721
0.07195	1.00253	1.00685	0.998977	1.00296	1.00807	1.00774	1.00137	0.998153	1.0014	1.00596
0.072	1.00418	1.0083	0.999045	1.00338	1.00914	1.00553	0.997497	0.99958	1.00067	1.00543
0.07205	1.00505	1.00988	0.999596	1.00387	1.01	1.00361	0.992799	1.00121	0.998795	1.00573
0.0721	1.00507	1.01139	1.00041	1.00436	1.01061	1.00204	0.98789	1.00281	0.996013	1.00668
0.07215	1.00437	1.01258	1.00119	1.00478	1.01091	1.00081	0.983584	1.00406	0.992879	1.00789
0.0722	1.00324	1.01326	1.00165	1.00506	1.01083	0.999862	0.980641	1.0046	0.990079	1.00894
0.07225	1.00206	1.01325	1.00161	1.00518	1.01037	0.999168	0.979467	1.00418	0.988207	1.00951
0.0723	1.00119	1.0125	1.00104	1.00524	1.00955	0.998731	0.979941	1.00272	0.987601	1.00943
0.07235	1.0009	1.01114	1.00008	1.00533	1.00839	0.998597	0.981515	1.0004	0.988283	1.00875
0.0724	1.00126	1.00938	0.998919	1.00559	1.00686	0.998842	0.983533	0.997539	0.99002	1.00766
0.07245	1.00215	1.00755	0.997695	1.00605	1.00494	0.999526	0.985555	0.994535	0.992449	1.00644
0.0725	1.00336	1.00594	0.996422	1.00667	1.00268	1.00064	0.987491	0.991768	0.995186	1.00533
0.07255	1.00461	1.00479	0.995041	1.00732	1.00026	1.00211	0.98949	0.989525	0.997875	1.00451
0.0726	1.00567	1.00419	0.993548	1.00782	0.997964	1.00381	0.991688	0.987946	1.00023	1.00409
0.07265	1.00645	1.00407	0.992071	1.00801	0.99602	1.00559	0.994016	0.98701	1.00209	1.00419
0.0727	1.00696	1.00427	0.99084	1.00781	0.994568	1.00728	0.996193	0.986595	1.00339	1.0048
0.07275	1.0073	1.00453	0.990068	1.00724	0.99357	1.00875	0.997883	0.98657	1.00416	1.00579
0.0728	1.00758	1.00466	0.989853	1.00644	0.992823	1.00988	0.998885	0.986853	1.00438	1.00686
0.07285	1.00785	1.00452	0.990147	1.00559	0.992037	1.01063	0.999239	0.987404	1.00401	1.00761
0.0729	1.00803	1.00407	0.990791	1.00486	0.99098	1.01099	0.999232	0.988155	1.00297	1.00774
0.07295	1.00796	1.00335	0.991602	1.00429	0.989601	1.01096	0.999322	0.988965	1.00133	1.00717
0.073	1.00745	1.00242	0.992478	1.00386	0.988061	1.0106	0.999945	0.98963	0.999293	1.00609
0.07305	1.00639	1.00139	0.993447	1.0035	0.986661	1.00999	1.00127	0.989971	0.997179	1.00487
0.0731	1.00485	1.00038	0.994609	1.00316	0.985717	1.00923	1.00305	0.989944	0.995327	1.00394
0.07315	1.00312	0.99967	0.995992	1.00281	0.985409	1.00845	1.0047	0.989677	0.994004	1.0036
0.0732	1.00159	0.999554	0.997434	1.0025	0.985706	1.00784	1.00554	0.989386	0.993343	1.00381
0.07325	1.00066	1.00026	0.998599	1.00233	0.986386	1.00758	1.00504	0.989207	0.993334	1.00428
0.0733	1.00056	1.00179	0.999147	1.00241	0.987147	1.0078	1.003	0.989103	0.99387	1.00461
0.07335	1.00136	1.00391	0.998927	1.00289	0.987757	1.00846	0.999628	0.988923	0.994815	1.00446
0.0734	1.00286	1.00617	0.998069	1.00384	0.98813	1.00934	0.995441	0.988544	0.996023	1.00371
0.07345	1.00476	1.00803	0.996916	1.0052	0.9883	1.01011	0.991128	0.987959	0.997309	1.0024
0.0735	1.00665	1.00904	0.99584	1.00681	0.988328	1.01051	0.987367	0.987247	0.998411	1.00068
0.07355	1.00819	1.00898	0.99509	1.00839	0.988253	1.01047	0.984704	0.986507	0.999023	0.998696
0.0736	1.00924	1.00784	0.994735	1.00968	0.988108	1.01017	0.98348	0.985832	0.998888	0.996621
0.07365	1.00984	1.00582	0.994696	1.01046	0.987952	1.00984	0.983791	0.985347	0.997932	0.994608
0.0737	1.01015	1.00322	0.994814	1.01063	0.987837	1.00968	0.985483	0.985225	0.996317	0.992764
0.07375	1.01033	1.00043	0.994938	1.01018	0.98774	1.00969	0.988237	0.985622	0.994364	0.991144
0.0738	1.0104	0.997866	0.994991	1.00923	0.987537	1.00975	0.991737	0.986547	0.992394	0.989775
0.07385	1.01029	0.995966	0.995001	1.00795	0.987088	1.0097	0.995798	0.987798	0.990657	0.988722
0.0739	1.0099	0.99506	0.995053	1.00652	0.986377	1.00946	1.00032	0.989027	0.989351	0.988118
0.07395	1.00921	0.995271	0.995174	1.00514	0.985605	1.00904	1.00513	0.98992	0.988663	0.988139
0.074	1.00835	0.996475	0.995261	1.00395	0.985114	1.00853	1.00981	0.990371	0.988753	0.988924
0.07405	1.00749	0.998376	0.995109	1.00308	0.985187	1.00804	1.0137	0.990546	0.989703	0.990458
0.0741	1.00676	1.00062	0.994576	1.00259	0.985855	1.00763	1.01611	0.990788	0.99148	0.992477
0.07415	1.00614	1.00289	0.99375	1.00249	0.986858	1.00733	1.01649	0.991451	0.993912	0.99452
0.0742	1.00544	1.00488	0.992953	1.00272	0.987794	1.00716	1.01469	0.992734	0.996695	0.99613
0.07425	1.00443	1.00639	0.992561	1.00316	0.988325	1.00716	1.01101	0.994595	0.999455	0.997088
0.0743	1.00291	1.00729	0.992787	1.00364	0.988321	1.00733	1.00611	0.996742	1.00186	0.997506
0.07435	1.00084	1.00756	0.993579	1.00402	0.987864	1.00766	1.00076	0.998717	1.0037	0.997746
0.0744	0.998392	1.00728	0.994646	1.00417	0.987155	1.00808	0.995697	1.00007	1.00484	0.998237
0.07445	0.995935	1.00657	0.99558	1.00409	0.986403	1.00845	0.991468	1.00054	1.00527	0.99927
0.0745	0.993961	1.00556	0.995983	1.00388	0.985753	1.0086	0.988346	1.00022	1.00507	1.00085
0.07455	0.992897	1.00443	0.995598	1.00367	0.985285	1.00834	0.986311	0.999468	1.00446	1.00264
0.0746	0.992954	1.00335	0.994399	1.00358	0.985071	1.00754	0.985162	0.998736	1.00373	1.00413
0.07465	0.994061	1.00245	0.992625	1.00363	0.985204	1.00612	0.984701	0.998394	1.00314	1.00484
0.0747	0.995908	1.00186	0.990741	1.00375	0.985761	1.00408	0.984864	0.998605	1.00285	1.00452
0.07475	0.998039	1.00165	0.98931	1.00377	0.986754	1.00159	0.985714	0.999316	1.00291	1.00327
0.0748	0.999968	1.00184	0.988793	1.0035	0.98811	0.99897	0.987314	1.00032	1.00325	1.00146
0.07485	1.00129	1.00234	0.989384	1.00287	0.989703	0.99668	0.98958	1.00138	1.00371	0.999591
0.0749	1.00177	1.00292	0.990982	1.00193	0.991389	0.995181	0.992208	1.00226	1.00405	0.998148
0.07495	1.00135	1.0033	0.993286	1.0009	0.993028	0.994788	0.994698	1.00285	1.00411	0.997493
0.075	1.00014	1.00327	0.995906	0.999999	0.994499	0.995545	0.996475	1.00309	1.00383	0.997767
0.07505	0.998391	1.00275	0.998411	0.999391	0.995725	0.997216	0.997073	1.00298	1.00327	0.998861
0.0751	0.996434	1.0018	1.00037	0.999083	0.996691	0.999384	0.996314	1.00248	1.00255	1.00045
0.07515	0.99463	1.00064	1.00145	0.998988	0.99744	1.0016	0.994454	1.0015	1.00187	1.00211
0.0752	0.993284	0.999549	1.00146	0.999009	0.998029	1.00352	0.992203	0.999947	1.00139	1.00346
0.07525	0.992579	0.998783	1.00049	0.999112	0.998491	1.00496	0.99055	0.997779	1.00122	1.00424
0.0753	0.992538	0.998497	0.998808	0.999347	0.998835	1.00591	0.990372	0.995133	1.00136	1.00437
0.07535	0.993026	0.998656	0.996797	0.999799	0.999079	1.00644	0.992024	0.992354	1.00176	1.0039
0.0754	0.993773	0.999051	0.994838	1.0005	0.999256	1.00665	0.995133	0.989909	1.00239	1.00296
0.07545	0.994444	0.99942	0.993254	1.00141	0.999381	1.00664	0.998733	0.988233	1.00328	1.00177
0.0755	0.994734	0.999581	0.99227	1.00242	0.999438	1.00649	1.00165	0.987576	1.00446	1.00052
0.07555	0.994486	0.999496	0.992002	1.00342	0.999418	1.0063	1.00296	0.987946	1.00595	0.999355
0.0756	0.993743	0.999243	0.992471	1.00433	0.999368	1.0061	1.00239	0.989125	1.00765	0.998373
0.07565	0.992733	0.998946	0.993595	1.00508	0.999379	1.00591	1.00044	0.990739	1.00936	0.99762
0.0757	0.991783	0.998703	0.995161	1.0056	0.999518	1.00575	0.998085	0.992371	1.01075	0.997114
0.07575	0.991201	0.998538	0.99679	1.00583	0.999764	1.00566	0.996401	0.993688	1.01156	0.996842
0.0758	0.991167	0.998398	0.998003	1.00569	1.00003	1.00568	0.996085	0.994537	1.01164	0.996763
0.07585	0.991663	0.99821	0.998391	1.00511	1.00024	1.00588	0.99726	0.994964	1.01101	0.996831
0.0759	0.992497	0.997945	0.997823	1.00409	1.00041	1.00623	0.999504	0.995144	1.00977	0.997013
0.07595	0.993391	0.997654	0.996528	1.00272	1.00064	1.00668	1.00205	0.995279	1.00806	0.997303
0.076	0.9941	0.997435	0.99502	1.00116	1.00106	1.00714	1.00409	0.995527	1.00602	0.997699
0.07605	0.994484	0.997355	0.993908	0.999607	1.00169	1.00751	1.00514	0.995959	1.00383	0.998189
0.0761	0.99452	0.997409	0.993688	0.998212	1.00248	1.00777	1.00516	0.996538	1.0018	0.998747
0.07615	0.994263	0.997527	0.994589	0.99705	1.00332	1.00791	1.00451	0.997103	1.00019	0.999315
0.0762	0.99382	0.997641	0.996528	0.996114	1.00402	1.0079	1.0037	0.99739	0.999221	0.999801
0.07625	0.993328	0.997764	0.99917	0.995354	1.00444	1.00768	1.00316	0.997116	0.998979	1.00009
0.0763	0.992926	0.998008	1.00207	0.994712	1.00449	1.0072	1.00316	0.996091	0.999384	1.00011
0.07635	0.992708	0.998546	1.00481	0.994146	1.00413	1.00641	1.00377	0.994329	1.00019	0.999869
0.0764	0.992673	0.999525	1.00708	0.993646	1.00346	1.00534	1.0049	0.992092	1.00105	0.999451
0.07645	0.992723	1.00102	1.00867	0.993223	1.00256	1.00407	1.00638	0.989832	1.00161	0.998979
0.0765	0.992731	1.00301	1.00947	0.992909	1.00153	1.00271	1.00795	0.988043	1.00165	0.998582
0.07655	0.992646	1.00539	1.00944	0.992736	1.00043	1.00139	1.00927	0.987095	1.00118	0.998413
0.0766	0.992567	1.00797	1.00863	0.992729	0.999303	1.00024	1.01	0.987122	1.0004	0.998664
0.07665	0.992731	1.0105	1.0072	0.99289	0.998163	0.999365	1.00984	0.988011	0.999619	0.999518
0.0767	0.993396	1.01271	1.00535	0.993198	0.99706	0.998814	1.00879	0.989477	0.999113	1.00101
0.07675	0.994712	1.01437	1.00337	0.993608	0.99606	0.998597	1.00715	0.991169	0.999041	1.00291
0.0768	0.996653	1.01538	1.0016	0.994059	0.995211	0.998659	1.0055	0.992776	0.999402	1.00474
0.07685	0.999034	1.01576	1.00037	0.994495	0.994519	0.998904	1.00442	0.994089	1.00005	1.00598
0.0769	1.00158	1.01554	0.999847	0.994869	0.993994	0.999237	1.00432	0.995003	1.00072	1.00624
0.07695	1.00401	1.01482	0.999953	0.995163	0.993711	0.999602	1.00524	0.995489	1.00116	1.00541
0.077	1.00609	1.01375	1.00039	0.9954	0.993804	0.999996	1.00686	0.995565	1.00114	1.00367
0.07705	1.00766	1.01256	1.00074	0.995658	0.994391	1.00047	1.00867	0.995298	1.00051	1.0014
0.0771	1.00864	1.01153	1.00064	0.996059	0.995473	1.00108	1.01019	0.994806	0.999254	0.999077
0.07715	1.00901	1.01086	0.99992	0.996722	0.996899	1.0019	1.0111	0.994237	0.997429	0.997124
0.0772	1.00882	1.0106	0.998603	0.997709	0.99841	1.00294	1.01132	0.993712	0.995238	0.995788
0.07725	1.00817	1.01064	0.996869	0.998976	0.999736	1.00416	1.01104	0.993278	0.993054	0.995101
0.0773	1.00719	1.0108	0.99497	1.00036	1.00067	1.00544	1.01063	0.992899	0.991404	0.994906
0.07735	1.00602	1.01091	0.99317	1.00166	1.00111	1.00669	1.01048	0.992483	0.990797	0.994968
0.0774	1.00481	1.01091	0.991703	1.00267	1.00097	1.00776	1.01078	0.991968	0.991457	0.995072
0.07745	1.00367	1.01079	0.990714	1.00331	1.00022	1.00857	1.01146	0.991415	0.993147	0.995086
0.0775	1.00277	1.01062	0.990239	1.00363	0.998877	1.00903	1.01222	0.991031	0.995248	0.994952
0.07755	1.00222	1.01044	0.990215	1.00372	0.997052	1.00917	1.01274	0.991077	0.997054	0.994692
0.0776	1.00208	1.01028	0.990508	1.00366	0.995003	1.00909	1.01284	0.991727	0.998098	0.994414
0.07765	1.00226	1.01008	0.990926	1.00349	0.993091	1.00889	1.01258	0.992969	0.998318	0.994321
0.0777	1.00257	1.0098	0.991246	1.00321	0.991712	1.00863	1.01214	0.994607	0.998019	0.994651
0.07775	1.00279	1.00939	0.991278	1.00285	0.991198	1.00824	1.01159	0.996335	0.997651	0.995582
0.0778	1.00279	1.00885	0.990963	1.00243	0.991733	1.00759	1.01083	0.997827	0.997527	0.997139
0.07785	1.00254	1.00815	0.990418	1.00202	0.993273	1.00663	1.00968	0.998808	0.997634	0.999147
0.0779	1.00211	1.0073	0.989905	1.00171	0.995508	1.00538	1.00803	0.999109	0.997635	1.00124
0.07795	1.00157	1.00633	0.989725	1.00158	0.99792	1.00406	1.00598	0.998694	0.997071	1.003
0.078	1.00097	1.00537	0.9901	1.00167	0.999944	1.00295	1.00376	0.997638	0.995665	1.0041
0.07805	1.00036	1.00453	0.991093	1.00192	1.00116	1.00229	1.00162	0.99608	0.993524	1.00454
0.0781	0.999781	1.00387	0.992579	1.00219	1.0014	1.00214	0.999762	0.99416	0.991131	1.00464
0.07815	0.999286	1.00343	0.994297	1.00229	1.00076	1.00242	0.998271	0.992029	0.98912	1.00485
0.0782	0.998937	1.00322	0.99596	1.00202	0.999521	1.00292	0.997147	0.989916	0.987993	1.00549
0.07825	0.998809	1.00323	0.997378	1.00136	0.997981	1.00342	0.996362	0.988158	0.98793	1.00653
0.0783	0.998978	1.00343	0.99852	1.00043	0.996452	1.0038	0.99589	0.987118	0.988763	1.00768
0.07835	0.999487	1.00379	0.999476	0.999473	0.995201	1.00404	0.995666	0.987008	0.99011	1.0085
0.0784	1.00033	1.00428	1.00035	0.998738	0.994431	1.00422	0.995564	0.987754	0.991581	1.00864
0.07845	1.00144	1.00488	1.00115	0.99839	0.994249	1.00442	0.995505	0.98903	0.992958	1.00797
0.0785	1.00268	1.00558	1.00175	0.998468	0.994654	1.0047	0.995572	0.990435	0.994234	1.0066
0.07855	1.00386	1.00639	1.00189	0.998894	0.995548	1.0051	0.995987	0.991699	0.995516	1.00488
0.0786	1.00483	1.00736	1.00132	0.999488	0.996796	1.00559	0.996934	0.992808	0.996884	1.00321
0.07865	1.00554	1.00852	0.999862	1	0.998247	1.00606	0.998396	0.993983	0.998321	1.00192
0.0787	1.00609	1.00979	0.997562	1.00017	0.999728	1.00637	1.00016	0.995527	0.999711	1.00112
0.07875	1.00667	1.01099	0.994651	0.999816	1.00103	1.00639	1.00193	0.997615	1.00087	1.00074
0.0788	1.00743	1.01194	0.991469	0.998926	1.00197	1.00611	1.00343	1.00013	1.00155	1.0006
0.07885	1.00832	1.01258	0.988357	0.997697	1.00246	1.0056	1.00447	1.00266	1.00154	1.00049
0.0789	1.00912	1.01296	0.985601	0.996495	1.00259	1.00504	1.00502	1.00462	1.00068	1.00022
0.07895	1.00956	1.01321	0.983411	0.99573	1.00252	1.00461	1.00519	1.00548	0.999058	0.999773
0.079	1.00943	1.01343	0.981904	0.99569	1.0025	1.00447	1.00509	1.00502	0.996955	0.999299
0.07905	1.00876	1.01361	0.981078	0.996425	1.00271	1.00466	1.0048	1.00341	0.994844	0.999087
0.0791	1.00773	1.01364	0.980825	0.997736	1.00333	1.00511	1.00431	1.00116	0.993212	0.999443
0.07915	1.00665	1.01341	0.980999	0.99927	1.00445	1.00564	1.0035	0.998936	0.992405	1.00054
0.0792	1.00574	1.01282	0.981504	1.00066	1.00601	1.00604	1.00221	0.997263	0.992539	1.00237
0.07925	1.00507	1.01184	0.982327	1.00163	1.00773	1.00611	1.00025	0.996435	0.99349	1.0047
0.0793	1.00455	1.01053	0.983519	1.00201	1.00924	1.00576	0.997456	0.996467	0.994933	1.0072
0.07935	1.00405	1.00903	0.985119	1.00178	1.01019	1.00504	0.993764	0.997176	0.996405	1.00953
0.0794	1.0035	1.00752	0.987078	1.00103	1.01044	1.00409	0.989306	0.998236	0.997437	1.0114
0.07945	1.0029	1.00617	0.98923	0.999957	1.00999	1.00304	0.984404	0.99922	0.997733	1.01262
0.0795	1.00235	1.00512	0.991291	0.998799	1.00902	1.00198	0.979521	0.999666	0.997283	1.01305
0.07955	1.00191	1.00446	0.992899	0.997769	1.00773	1.00095	0.97519	0.999222	0.996323	1.01263
0.0796	1.00163	1.00415	0.993712	0.997006	1.00638	0.999985	0.971909	0.997824	0.995195	1.0114
0.07965	1.00149	1.00407	0.99354	0.996552	1.00515	0.999156	0.970031	0.995794	0.994222	1.00957
0.0797	1.00141	1.00402	0.992463	0.996357	1.00416	0.99856	0.969666	0.993776	0.993626	1.00749
0.07975	1.00134	1.00392	0.990836	0.996301	1.00345	0.998301	0.970671	0.992531	0.993508	1.00553
0.0798	1.00117	1.00376	0.989175	0.996219	1.00297	0.998437	0.972682	0.992647	0.993829	1.00385
0.07985	1.00072	1.00357	0.98798	0.995952	1.00258	0.998925	0.975167	0.99431	0.99441	1.00243
0.0799	0.999855	1.00333	0.98757	0.99541	1.00211	0.999609	0.977538	0.997209	0.994972	1.00119
0.07995	0.998565	1.003	0.987987	0.994633	1.00136	1.00026	0.979325	1.00065	0.99523	1.00005
0.08	0.997028	1.00254	0.989013	0.99379	1.0002	1.00064	0.980341	1.00382	0.995019	0.999059
0.08005	0.995589	1.00203	0.990276	0.993132	0.998614	1.00057	0.98071	1.00608	0.994398	0.998225
0.0801	0.994651	1.00161	0.991404	0.992889	0.996756	1	0.980762	1.00712	0.993665	0.997446
0.08015	0.994544	1.00146	0.992168	0.993172	0.995002	0.999039	0.98086	1.00703	0.993243	0.996486
0.0802	0.995415	1.0016	0.992525	0.993939	0.993808	0.997901	0.981251	1.00618	0.993501	0.995116
0.08025	0.997183	1.00195	0.992564	0.995024	0.993518	0.996816	0.982011	1.0051	0.994594	0.993316
0.0803	0.999575	1.00233	0.992376	0.996226	0.994228	0.995904	0.983087	1.00422	0.996407	0.991378
0.08035	1.0022	1.0026	0.991958	0.997385	0.99578	0.995147	0.984397	1.00382	0.998603	0.989811
0.0804	1.00461	1.00269	0.991221	0.998413	0.997828	0.994463	0.9859	1.0039	1.00074	0.989111
0.08045	1.00643	1.00266	0.990083	0.999282	0.99992	0.993814	0.9876	1.00423	1.00236	0.989529
0.0805	1.00737	1.00257	0.988562	0.999989	1.00158	0.993287	0.989491	1.00452	1.00314	0.990976
0.08055	1.00732	1.00253	0.986808	1.00054	1.00242	0.99309	0.991487	1.0045	1.00293	0.993054
0.0806	1.0064	1.00265	0.985076	1.00092	1.0022	0.99347	0.993395	1.00409	1.00178	0.995194
0.08065	1.0049	1.003	0.983664	1.00114	1.00093	0.994595	0.994968	1.00339	0.999933	0.996837
0.0807	1.00324	1.00361	0.982857	1.00121	0.998907	0.996444	0.996039	1.00268	0.997696	0.997612
0.08075	1.00187	1.00436	0.982876	1.00112	0.996689	0.998783	0.996627	1.00233	0.995382	0.997448
0.0808	1.00115	1.00509	0.983811	1.00085	0.994994	1.00125	0.99694	1.00263	0.993204	0.996558
0.08085	1.00123	1.00557	0.985578	1.0004	0.994445	1.00347	0.997253	1.00371	0.991215	0.995307
0.0809	1.00203	1.00569	0.987934	0.99978	0.995327	1.0052	0.99778	1.00545	0.989352	0.994061
0.08095	1.00324	1.0054	0.990559	0.999044	0.997489	1.00637	0.998566	1.00748	0.987583	0.99308
0.081	1.00451	1.00477	0.993146	0.998286	1.00041	1.00709	0.999447	1.00936	0.986024	0.992482
0.08105	1.00548	1.00387	0.995457	0.997606	1.00337	1.00752	1.0001	1.01071	0.984928	0.992284
0.0811	1.00597	1.00273	0.997327	0.99707	1.00566	1.00777	1.00019	1.01135	0.984577	0.992463
0.08115	1.00589	1.00145	0.99867	0.996693	1.0068	1.00784	0.999512	1.01125	0.985162	0.993023
0.0812	1.0053	1.00021	0.999491	0.996437	1.00664	1.00769	0.998043	1.01055	0.986713	0.994002
0.08125	1.00436	0.999247	0.999883	0.996235	1.00539	1.00723	0.995863	1.0094	0.989046	0.995421
0.0813	1.00327	0.998822	1.00001	0.996021	1.00356	1.00644	0.993144	1.00795	0.991754	0.997212
0.08135	1.00221	0.999102	1.00002	0.99575	1.00177	1.00537	0.990207	1.00636	0.994306	0.999216
0.0814	1.0013	1.0001	0.999986	0.99542	1.00058	1.00414	0.987544	1.00488	0.996216	1.00126
0.08145	1.00056	1.00162	0.999865	0.995074	1.00038	1.00292	0.985711	1.00377	0.997203	1.00326
0.0815	0.999987	1.00326	0.999533	0.994784	1.00124	1.00186	0.98513	1.00324	0.997238	1.00519
0.08155	0.999558	1.00455	0.998901	0.994608	1.00291	1.00103	0.985894	1.00332	0.996492	1.00699
0.0816	0.999278	1.00509	0.99798	0.994559	1.00489	1.00049	0.987675	1.00387	0.995217	1.00846
0.08165	0.999194	1.00476	0.996886	0.994598	1.00658	1.00027	0.989808	1.00464	0.993649	1.00932
0.0817	0.999376	1.00375	0.995788	0.994665	1.00752	1.00046	0.991555	1.00538	0.991993	1.00933
0.08175	0.999863	1.00248	0.994835	0.994716	1.00749	1.00107	0.992433	1.00588	0.990448	1.00841
0.0818	1.00062	1.00137	0.994082	0.99474	1.00654	1.00206	0.992409	1.00601	0.989223	1.00672
0.08185	1.00152	1.0007	0.993445	0.994766	1.00493	1.00325	0.99186	1.00572	0.988525	1.00452
0.0819	1.00241	1.00057	0.992751	0.994849	1.00299	1.00436	0.991345	1.00492	0.988553	1.00205
0.08195	1.00312	1.0009	0.991879	0.995054	1.00103	1.00511	0.991326	1.00352	0.989487	0.999536
0.082	1.0036	1.00156	0.990898	0.995415	0.999271	1.00529	0.991955	1.00145	0.991409	0.997158
0.08205	1.0038	1.00236	0.990088	0.995907	0.997881	1.00486	0.993041	0.99878	0.994189	0.99512
0.0821	1.00377	1.00312	0.989804	0.996448	0.996959	1.00397	0.994215	0.995815	0.997418	0.993658
0.08215	1.0035	1.00368	0.990295	0.996935	0.996567	1.00288	0.995151	0.993056	1.00049	0.99298
0.0822	1.003	1.004	0.991564	0.997294	0.996735	1.0019	0.995697	0.991063	1.00278	0.993179
0.08225	1.00227	1.00409	0.993358	0.997519	0.997434	1.00127	0.995846	0.990256	1.00383	0.994143
0.0823	1.00141	1.00405	0.995263	0.997677	0.998517	1.00102	0.995651	0.990749	1.00346	0.995554
0.08235	1.00064	1.00393	0.996859	0.997879	0.999668	1.00101	0.995202	0.992287	1.00178	0.996996
0.0824	1.0002	1.00374	0.997851	0.998222	1.00048	1.00096	0.994637	0.994337	0.999151	0.998121
0.08245	1.0003	1.00346	0.998137	0.99873	1.00063	1.00068	0.994114	0.996299	0.996104	0.998778
0.0825	1.00096	1.00306	0.997802	0.999332	1.00004	1.00011	0.993748	0.99773	0.993223	0.999048
0.08255	1.00198	1.00256	0.997031	0.999893	0.998876	0.999405	0.993575	0.998486	0.990981	0.999196
0.0826	1.00299	1.00201	0.995994	1.00027	0.997522	0.998832	0.993597	0.998726	0.989605	0.999541
0.08265	1.00363	1.00154	0.99474	1.00035	0.996414	0.998664	0.993866	0.998814	0.989068	1.00029
0.0827	1.00361	1.00128	0.993212	1.00008	0.995922	0.999063	0.994514	0.999152	0.989227	1.00135
0.08275	1.00284	1.00132	0.991356	0.999429	0.996266	1.00002	0.995663	1.00003	0.989967	1.00231
0.0828	1.0014	1.00162	0.989251	0.998408	0.997478	1.00138	0.997242	1.00153	0.991237	1.0026
0.08285	0.999562	1.0021	0.987163	0.997081	0.999417	1.00292	0.998896	1.00355	0.992983	1.00178
0.0829	0.997675	1.00268	0.985495	0.995597	1.00181	1.00435	1.00011	1.00586	0.99507	0.999872
0.08295	0.996046	1.00332	0.984669	0.994191	1.00429	1.00547	1.00049	1.00818	0.997286	0.99737
0.083	0.994836	1.00399	0.984997	0.993108	1.00647	1.00616	1.00007	1.01026	0.999416	0.995072
0.08305	0.99404	1.00467	0.986544	0.992491	1.00801	1.00647	0.999282	1.01196	1.00133	0.993783
0.0831	0.993562	1.00525	0.989071	0.992304	1.00868	1.00659	0.998758	1.01322	1.003	0.994042
0.08315	0.993332	1.00564	0.992101	0.992374	1.00844	1.00681	0.999009	1.01404	1.00442	0.995959
0.0832	0.993376	1.00581	0.99513	0.992515	1.0074	1.00734	1.00017	1.01436	1.00554	0.999173
0.08325	0.9938	1.00575	0.997855	0.992646	1.00581	1.00825	1.00196	1.01402	1.00623	1.00295
0.0833	0.994691	1.0055	1.00026	0.992814	1.00398	1.0094	1.00382	1.01282	1.00633	1.0064
0.08335	0.996018	1.00506	1.00252	0.993136	1.00224	1.01048	1.00512	1.01062	1.00577	1.00873
0.0834	0.997589	1.00445	1.00478	0.993708	1.00091	1.01119	1.00541	1.00751	1.00476	1.00942
0.08345	0.999102	1.00372	1.00703	0.994544	1.00024	1.01132	1.00457	1.00388	1.00373	1.00837
0.0835	1.00027	1.00293	1.00907	0.995552	1.00041	1.01076	1.00283	1.00039	1.00319	1.00589
0.08355	1.00093	1.00216	1.01062	0.996574	1.00142	1.00955	1.0007	0.997759	1.00346	1.00265
0.0836	1.0011	1.00155	1.01146	0.99744	1.00305	1.0078	0.998788	0.99657	1.00449	0.999451
0.08365	1.00092	1.00121	1.0116	0.998038	1.00495	1.00573	0.99758	0.997017	1.006	0.99697
0.0837	1.00057	1.00115	1.01128	0.998339	1.00667	1.00362	0.997361	0.998839	1.00765	0.995616
0.08375	1.00025	1.00126	1.01086	0.998391	1.00784	1.00176	0.998178	1.00142	1.0092	0.995494
0.0838	1.00018	1.0014	1.01053	0.998282	1.00828	1.00046	0.999817	1.00402	1.01049	0.996498
0.08385	1.00059	1.0014	1.01019	0.9981	1.00809	0.999948	1.00183	1.00607	1.01144	0.998411
0.0839	1.00159	1.00123	1.00947	0.997892	1.00762	1.00033	1.00367	1.00737	1.012	1.00094
0.08395	1.00314	1.00096	1.00792	0.997645	1.00725	1.00156	1.00497	1.00806	1.01216	1.00374
0.084	1.00503	1.00072	1.00528	0.997287	1.00723	1.00344	1.00562	1.00847	1.01195	1.0064
0.08405	1.00688	1.0007	1.00162	0.996723	1.0076	1.0057	1.00575	1.00892	1.01139	1.00857
0.0841	1.0083	1.00089	0.997379	0.995886	1.0082	1.00803	1.00553	1.00954	1.01053	1.01004
0.08415	1.00898	1.00117	0.993206	0.994785	1.00885	1.01016	1.00501	1.01024	1.00946	1.01081
0.0842	1.00882	1.00125	0.989778	0.993524	1.00942	1.01186	1.00418	1.01078	1.00833	1.01104
0.08425	1.0079	1.0009	0.987597	0.992291	1.00978	1.01301	1.00306	1.01086	1.00741	1.01103
0.0843	1.00644	1.00004	0.986859	0.991284	1.00982	1.01363	1.00179	1.0102	1.00702	1.01108
0.08435	1.00471	0.998775	0.98743	0.990638	1.00942	1.01383	1.00057	1.0087	1.00737	1.01136
0.0844	1.00294	0.997366	0.988915	0.990367	1.00845	1.01378	0.999517	1.00639	1.00841	1.01194
0.08445	1.00126	0.996093	0.990794	0.990364	1.00694	1.01359	0.998592	1.0035	1.00987	1.01274
0.0845	0.999752	0.995175	0.992564	0.990463	1.00511	1.0133	0.99769	1.00036	1.01133	1.01362
0.08455	0.998451	0.994723	0.993833	0.990507	1.0033	1.01284	0.996763	0.997415	1.01242	1.01436
0.0846	0.997382	0.994742	0.994364	0.990401	1.00184	1.01214	0.99587	0.995102	1.01297	1.01472
0.08465	0.996552	0.995153	0.994092	0.990131	1.00091	1.01121	0.99513	0.993808	1.01301	1.01448
0.0847	0.995939	0.995835	0.993111	0.989748	1.00048	1.01018	0.994644	0.993735	1.01268	1.01339
0.08475	0.995491	0.996651	0.99162	0.989345	1.00041	1.00933	0.994455	0.994815	1.01209	1.01132
0.0848	0.995163	0.997473	0.989875	0.989022	1.00047	1.00885	0.994533	0.996704	1.01127	1.00827
0.08485	0.994953	0.998175	0.988131	0.988869	1.00051	1.00875	0.994741	0.9989	1.01014	1.00449
0.0849	0.994927	0.998659	0.98658	0.98895	1.00046	1.00887	0.994789	1.00092	1.00863	1.00042
0.08495	0.995196	0.998876	0.985288	0.989289	1.00038	1.00891	0.994263	1.00242	1.00679	0.996542
0.085	0.995856	0.998846	0.984181	0.989852	1.00035	1.00863	0.992766	1.00327	1.00477	0.993302
0.08505	0.996911	0.998639	0.983125	0.990542	1.00045	1.00796	0.990084	1.00351	1.00285	0.991014
0.0851	0.99823	0.99836	0.982092	0.991224	1.00068	1.00704	0.986319	1.00326	1.00134	0.989829
0.08515	0.999574	0.99812	0.981274	0.991765	1.00097	1.00605	0.981925	1.00265	1.00049	0.989704
0.0852	1.00068	0.998007	0.981056	0.99209	1.00116	1.00513	0.977594	1.00171	1.00049	0.990409
0.08525	1.00136	0.998063	0.981848	0.992195	1.00115	1.00428	0.974021	1.00044	1.0013	0.991584
0.0853	1.00155	0.998282	0.983912	0.992136	1.00088	1.00347	0.971669	0.998874	1.00273	0.992838
0.08535	1.00134	0.998653	0.987221	0.991996	1.00039	1.00266	0.970683	0.997189	1.00452	0.993867
0.0854	1.00085	0.999179	0.991384	0.991867	0.999787	1.00194	0.970924	0.995698	1.00645	0.994556
0.08545	1.00023	0.999844	0.995675	0.991851	0.999252	1.00146	0.972104	0.994754	1.00831	0.994983
0.0855	0.999616	1.00056	0.999213	0.992048	0.998991	1.00132	0.973937	0.994617	1.00986	0.995322
0.08555	0.999074	1.00115	1.00125	0.992522	0.999185	1.00155	0.976284	0.995353	1.0108	0.995703
0.0856	0.998628	1.00141	1.00143	0.993269	0.999913	1.00202	0.979171	0.996807	1.0109	0.996135
0.08565	0.998291	1.0012	0.999839	0.994208	1.00109	1.00254	0.982622	0.998683	1.01007	0.996524
0.0857	0.998098	1.00049	0.996977	0.995221	1.00245	1.00292	0.986439	1.00066	1.00843	0.996743
0.08575	0.998109	0.999385	0.99356	0.996197	1.00365	1.00305	0.990141	1.00243	1.00624	0.996711
0.0858	0.998361	0.998062	0.990363	0.997056	1.00437	1.00296	0.993135	1.00378	1.0038	0.996475
0.08585	0.99883	0.996718	0.988062	0.997729	1.00443	1.0028	0.994982	1.00451	1.00134	0.996228
0.0859	0.999421	0.995502	0.987111	0.998159	1.0039	1.00275	0.995593	1.00454	0.998966	0.996223
0.08595	0.999998	0.994494	0.987666	0.998306	1.003	1.00294	0.995296	1.00394	0.996737	0.996626
0.086	1.00042	0.993711	0.989551	0.998172	1.00204	1.00336	0.994741	1.00292	0.994709	0.997402
0.08605	1.0006	0.993136	0.992311	0.997807	1.00131	1.00386	0.994654	1.0018	0.993012	0.99833
0.0861	1.00048	0.992751	0.995336	0.997309	1.00095	1.00428	0.995486	1.0009	0.991825	0.999105
0.08615	1.00006	0.992567	0.998	0.996818	1.00102	1.00452	0.997181	1.00049	0.991297	0.999483
0.0862	0.999403	0.992628	0.999761	0.996491	1.00144	1.00463	0.999242	1.00068	0.99146	0.999401
0.08625	0.998579	0.99298	1.00022	0.996451	1.00208	1.00473	1.00106	1.0014	0.992177	0.999003
0.0863	0.997737	0.993626	0.999186	0.996727	1.00275	1.00499	1.00226	1.00246	0.993166	0.998564
0.08635	0.997071	0.994518	0.996821	0.997239	1.00321	1.0055	1.00286	1.00366	0.994113	0.99834
0.0864	0.996778	0.99557	0.993671	0.997837	1.00328	1.00626	1.00315	1.0049	0.994808	0.998457
0.08645	0.99697	0.99668	0.990549	0.998379	1.00285	1.00713	1.00342	1.00611	0.995232	0.998927
0.0865	0.9976	0.997734	0.988246	0.998785	1.00202	1.00787	1.00377	1.00723	0.995522	0.999735
0.08655	0.998477	0.998607	0.98725	0.999056	1.00105	1.00819	1.00402	1.0082	0.995878	1.00091
0.0866	0.999355	0.999193	0.987612	0.999264	1.00023	1.0078	1.00376	1.00897	0.996469	1.0025
0.08665	1.00005	0.999449	0.989004	0.999513	0.999769	1.00657	1.00259	1.00946	0.997412	1.0044
0.0867	1.00051	0.999447	0.990874	0.999902	0.999734	1.00465	1.00031	1.00964	0.998784	1.00631
0.08675	1.0008	0.999388	0.992665	1.00047	1.00013	1.00243	0.996978	1.00952	1.00065	1.00787
0.0868	1.00104	0.999534	0.993984	1.00119	1.00099	1.00047	0.992911	1.00917	1.00302	1.00877
0.08685	1.00133	1.00007	0.994658	1.00191	1.00242	0.999299	0.988582	1.00865	1.00583	1.00896
0.0869	1.0017	1.00096	0.994662	1.00246	1.0045	0.999273	0.98455	1.00796	1.00889	1.00855
0.08695	1.00215	1.00199	0.994026	1.00264	1.0071	1.00048	0.98133	1.00702	1.01186	1.00775
0.087	1.00261	1.00286	0.992834	1.00235	1.00986	1.0027	0.979287	1.00579	1.01437	1.00676
0.08705	1.00301	1.00338	0.991283	1.00159	1.01222	1.00546	0.978611	1.00434	1.01609	1.0057
0.0871	1.00323	1.00357	0.989719	1.0005	1.01364	1.0082	0.979354	1.00286	1.01686	1.00466
0.08715	1.00318	1.00363	0.98855	0.999272	1.01378	1.01047	0.981407	1.0016	1.01669	1.00363
0.0872	1.00281	1.0038	0.988091	0.99809	1.01267	1.01198	0.984432	1.00071	1.01576	1.00255
0.08725	1.00214	1.00427	0.988439	0.997042	1.01061	1.01268	0.987881	1.00015	1.01435	1.00136
0.0873	1.00132	1.00504	0.989429	0.996129	1.00809	1.01266	0.991153	0.999784	1.01272	1.00007
0.08735	1.0005	1.00589	0.990682	0.995289	1.00564	1.01205	0.993797	0.999453	1.01105	0.99871
0.0874	0.999879	1.00652	0.991733	0.994465	1.00358	1.01094	0.995635	0.999107	1.00942	0.99741
0.08745	0.999565	1.00663	0.992193	0.993663	1.00204	1.00941	0.996734	0.998829	1.00778	0.996334
0.0875	0.999622	1.00606	0.991882	0.992978	1.00088	1.00755	0.997268	0.998752	1.00612	0.995659
0.08755	1.00002	1.00487	0.990862	0.992574	0.999908	1.00557	0.997346	0.998962	1.00447	0.995518
0.0876	1.00059	1.00329	0.989383	0.992626	0.998989	1.00371	0.996907	0.999438	1.00297	0.995957
0.08765	1.0011	1.00161	0.987808	0.993237	0.998147	1.00225	0.995778	1.00007	1.0019	0.996936
0.0877	1.00123	1.0001	0.986537	0.994382	0.997543	1.0014	0.993866	1.00071	1.00162	0.998333
0.08775	1.00075	0.99891	0.985908	0.995894	0.997381	1.00126	0.991316	1.00127	1.00241	0.99992
0.0878	0.999602	0.998115	0.986093	0.997512	0.997772	1.00181	0.988518	1.00167	1.00434	1.00137
0.08785	0.997976	0.997684	0.987048	0.998966	0.998638	1.00294	0.986007	1.00187	1.00717	1.00231
0.0879	0.996268	0.997518	0.988581	1.00006	0.999713	1.00446	0.984315	1.00184	1.01047	1.00253
0.08795	0.994953	0.997483	0.990459	1.00074	1.00066	1.00616	0.983839	1.00161	1.01375	1.00198
0.088	0.994357	0.997482	0.99246	1.00106	1.00122	1.00787	0.984711	1.00122	1.01656	1.0009
0.08805	0.994504	0.997499	0.994359	1.00113	1.00128	1.00942	0.986753	1.00068	1.0185	0.999688
0.0881	0.995108	0.997586	0.995917	1.00111	1.00093	1.01076	0.98951	1.00004	1.01924	0.998793
0.08815	0.99575	0.997811	0.996955	1.00111	1.00036	1.01191	0.992354	0.999332	1.01851	0.998529
0.0882	0.996099	0.998221	0.997445	1.00124	0.999863	1.01293	0.994648	0.998644	1.01625	0.998921
0.08825	0.996076	0.998814	0.997561	1.00156	0.99967	1.01386	0.995948	0.998097	1.01278	0.999702
0.0883	0.995851	0.999532	0.997647	1.00209	0.999884	1.01465	0.996152	0.997794	1.00882	1.00046
0.08835	0.995723	1.00027	0.998098	1.00281	1.00044	1.01519	0.995499	0.997782	1.00524	1.00084
0.0884	0.99595	1.00091	0.999172	1.00362	1.00112	1.01543	0.994398	0.998047	1.00285	1.00075
0.08845	0.996618	1.00137	1.0008	1.00445	1.0017	1.01536	0.993215	0.998498	1.00209	1.00036
0.0885	0.997611	1.00163	1.00253	1.00519	1.00194	1.01503	0.992133	0.998968	1.00284	0.99992
0.08855	0.998655	1.00164	1.00371	1.00574	1.0017	1.01454	0.991133	0.999255	1.00449	0.999558
0.0886	0.999443	1.0014	1.00379	1.00605	1.00097	1.01396	0.990089	0.999209	1.00622	0.999161
0.08865	0.999776	1.00089	1.00256	1.00607	0.99984	1.0133	0.988894	0.998835	1.00731	0.998513
0.0887	0.999659	1.00017	1.00032	1.00577	0.998462	1.01254	0.987584	0.99831	1.00746	0.997509
0.08875	0.99927	0.999365	0.997741	1.00516	0.996994	1.01164	0.986354	0.997901	1.00677	0.996277
0.0888	0.998832	0.998636	0.995606	1.00431	0.995581	1.01056	0.985462	0.997818	1.00563	0.995116
0.08885	0.998465	0.998149	0.994509	1.00334	0.994351	1.0093	0.985095	0.998105	1.0045	0.994332
0.0889	0.998137	0.998004	0.994645	1.00242	0.9934	1.00793	0.985285	0.99864	1.00369	0.99408
0.08895	0.997723	0.998194	0.995837	1.00173	0.992785	1.00659	0.98589	0.999229	1.00332	0.994309
0.089	0.997128	0.99861	0.997707	1.00142	0.992522	1.00549	0.986598	0.999726	1.00332	0.994791
0.08905	0.996376	0.999113	0.99985	1.00157	0.992589	1.00477	0.98701	1.00008	1.00346	0.995229
0.0891	0.995614	0.999614	1.00192	1.00215	0.992927	1.00445	0.986805	1.00032	1.00351	0.995392
0.08915	0.995026	1.00011	1.00364	1.00306	0.993459	1.00444	0.98589	1.00047	1.00327	0.99524
0.0892	0.994744	1.00064	1.0048	1.00415	0.994121	1.00459	0.984406	1.00056	1.00267	0.994959
0.08925	0.994831	1.0012	1.00526	1.00526	0.994869	1.00473	0.982634	1.00058	1.00177	0.994879
0.0893	0.995313	1.00173	1.00498	1.00626	0.995656	1.00477	0.980919	1.00055	1.00073	0.995321
0.08935	0.996207	1.00216	1.00397	1.007	0.996398	1.0047	0.979664	1.0006	0.99977	0.996445
0.0894	0.997518	1.00241	1.00238	1.00736	0.996999	1.00459	0.979323	1.00092	0.999138	0.998175
0.08945	0.999202	1.0025	1.0004	1.0073	0.997425	1.00453	0.980305	1.00174	0.999049	1.00022
0.0895	1.00114	1.00248	0.998261	1.00687	0.997754	1.00458	0.98282	1.00315	0.999638	1.0022
0.08955	1.00311	1.00247	0.996138	1.00622	0.998168	1.00478	0.986729	1.00494	1.00094	1.00381
0.0896	1.00483	1.00255	0.994171	1.00554	0.998865	1.00507	0.991491	1.00671	1.0029	1.00487
0.08965	1.00602	1.00277	0.992467	1.00506	0.999974	1.00536	0.996263	1.00796	1.00533	1.00532
0.0897	1.00653	1.0031	0.991116	1.00493	1.00148	1.00549	1.00011	1.00844	1.00798	1.00513
0.08975	1.00637	1.00351	0.990155	1.00521	1.00319	1.00535	1.00225	1.00822	1.01049	1.00434
0.0898	1.00572	1.0039	0.989541	1.0058	1.00478	1.00492	1.00235	1.00766	1.01248	1.00306
0.08985	1.00488	1.00422	0.989149	1.00651	1.00587	1.00442	1.0006	1.00724	1.01363	1.00154
0.0899	1.0042	1.00438	0.988815	1.00717	1.00613	1.0042	0.997709	1.00735	1.01374	1.00004
0.08995	1.00398	1.00435	0.988414	1.00765	1.00537	1.00459	0.994567	1.00811	1.01285	0.998774
0.09	1.0044	1.0042	0.98792	1.00793	1.00362	1.00563	0.991948	1.00935	1.01123	0.997891
0.09005	1.00544	1.00403	0.987417	1.00803	1.0012	1.00708	0.990315	1.01072	1.00931	0.997448
0.0901	1.00691	1.00398	0.987057	1.00803	0.998694	1.00849	0.98984	1.01183	1.00751	0.997424
0.09015	1.00849	1.0041	0.986981	1.00796	0.996809	1.00941	0.990491	1.01237	1.00614	0.997736
0.0902	1.00986	1.00436	0.987275	1.00786	0.996131	1.00963	0.992065	1.01222	1.00541	0.998266
0.09025	1.01076	1.00456	0.987958	1.00776	0.996854	1.00919	0.994166	1.01147	1.00542	0.998889
0.0903	1.01105	1.0045	0.989006	1.0077	0.998688	1.00836	0.996219	1.01028	1.00621	0.999492
0.09035	1.01075	1.00402	0.990377	1.00769	1.00096	1.00749	0.997621	1.00885	1.00767	0.99999
0.0904	1.00998	1.00302	0.992036	1.00771	1.00286	1.0068	0.997956	1.00731	1.0096	1.00033
0.09045	1.00887	1.00159	0.993983	1.00768	1.00372	1.00633	0.997139	1.00581	1.01174	1.00049
0.0905	1.00748	0.999942	0.996227	1.00743	1.00324	1.00595	0.99539	1.0045	1.01387	1.00045
0.09055	1.00585	0.9984	0.998711	1.00684	1.00153	1.00548	0.993106	1.00353	1.01575	1.0002
0.0906	1.00407	0.997332	1.00125	1.0059	0.999007	1.00483	0.990764	1.00301	1.01713	0.999744
0.09065	1.00229	0.997038	1.00352	1.00475	0.996224	1.00403	0.988861	1.00302	1.0177	0.999161
0.0907	1.00073	0.997679	1.00517	1.00368	0.993718	1.00324	0.987806	1.00355	1.01725	0.998567
0.09075	0.999602	0.999207	1.0059	1.00296	0.991943	1.00265	0.987787	1.0045	1.01575	0.998107
0.0908	0.999079	1.00137	1.00566	1.00276	0.991259	1.00243	0.988733	1.0057	1.01346	0.997869
0.09085	0.99924	1.00377	1.0047	1.00311	0.991888	1.00265	0.990399	1.00695	1.01082	0.99779
0.0909	1.00001	1.00602	1.00348	1.00388	0.99382	1.00323	0.992475	1.00804	1.00836	0.997661
0.09095	1.00113	1.00781	1.0025	1.00489	0.996741	1.00402	0.99466	1.00878	1.00648	0.997271
0.091	1.00224	1.00894	1.002	1.00596	1.00007	1.00482	0.996694	1.009	1.0053	0.996581
0.09105	1.00296	1.00933	1.00192	1.00698	1.00314	1.00546	0.998385	1.00867	1.00467	0.995801
0.0911	1.00307	1.00899	1.00195	1.00791	1.00538	1.00586	0.999605	1.00789	1.00429	0.995288
0.09115	1.00258	1.00803	1.00175	1.00875	1.00653	1.00601	1.0003	1.00692	1.00396	0.995344
0.0912	1.00173	1.00664	1.00109	1.00955	1.00667	1.00589	1.00055	1.00609	1.00376	0.996066
0.09125	1.00084	1.00506	0.999949	1.0103	1.00613	1.00547	1.0006	1.00568	1.00403	0.997328
0.0913	1.00012	1.0035	0.998473	1.01098	1.00529	1.00473	1.00079	1.00578	1.00519	0.998879
0.09135	0.999644	1.00212	0.996819	1.01158	1.00447	1.00371	1.00143	1.00626	1.00737	1.00044
0.0914	0.999332	1.00094	0.995032	1.01212	1.00383	1.00262	1.00264	1.00676	1.0103	1.00177
0.09145	0.999066	0.999901	0.993077	1.01274	1.00345	1.00171	1.00427	1.00693	1.0133	1.0027
0.0915	0.998788	0.998887	0.990997	1.01358	1.00332	1.00123	1.00597	1.00657	1.01564	1.00317
0.09155	0.998545	0.997874	0.989056	1.01473	1.00343	1.00131	1.00719	1.00573	1.01676	1.00323
0.0916	0.998449	0.996962	0.987727	1.01611	1.00372	1.00194	1.00737	1.00472	1.01646	1.00301
0.09165	0.998567	0.996354	0.987512	1.01746	1.00404	1.00302	1.00608	1.00391	1.01492	1.00267
0.0917	0.998821	0.996265	0.988706	1.01842	1.00414	1.00444	1.00318	1.00361	1.01255	1.00235
0.09175	0.998995	0.996813	0.991281	1.01865	1.00372	1.00609	0.99885	1.00388	1.00981	1.00209
0.0918	0.998839	0.997953	0.994917	1.01793	1.00255	1.00785	0.99359	1.00447	1.00718	1.00184
0.09185	0.998198	0.999477	0.999107	1.01627	1.0006	1.00951	0.988224	1.00498	1.00499	1.00158
0.0919	0.997095	1.00111	1.00326	1.01389	0.99812	1.01085	0.98374	1.005	1.00346	1.00127
0.09195	0.995719	1.00261	1.0068	1.01111	0.995589	1.01165	0.981016	1.00434	1.00256	1.00091
0.092	0.994372	1.00382	1.0093	1.0083	0.993568	1.01185	0.980524	1.0031	1.00203	1.00057
0.09205	0.99338	1.00464	1.01057	1.00579	0.992488	1.01157	0.98218	1.00168	1.00152	1.00034
0.0921	0.993003	1.00498	1.01069	1.00377	0.992491	1.01105	0.985416	1.00058	1.00075	1.00032
0.09215	0.993361	1.00472	1.00992	1.0023	0.993379	1.01052	0.989424	1.00021	0.999699	1.0005
0.0922	0.994412	1.00378	1.0086	1.00136	0.994705	1.01012	0.993387	1.00077	0.998608	1.00081
0.09225	0.995981	1.00216	1.00709	1.00083	0.995947	1.00986	0.996623	1.00221	0.997924	1.00107
0.0923	0.997811	1.00006	1.00567	1.00063	0.996691	1.00964	0.998673	1.00421	0.998037	1.00107
0.09235	0.999615	0.997816	1.00452	1.0007	0.996745	1.00932	0.99939	1.00631	0.999054	1.00061
0.0924	1.00114	0.995906	1.00377	1.00097	0.996159	1.00878	0.999019	1.00805	1.00074	0.99965
0.09245	1.00224	0.99475	1.00348	1.00136	0.995175	1.00796	0.998107	1.00911	1.00264	0.998383
0.0925	1.00288	0.994568	1.00367	1.00177	0.994124	1.00691	0.997246	1.00945	1.00423	0.997169
0.09255	1.00313	0.995291	1.00431	1.00207	0.993315	1.00568	0.996798	1.00929	1.00514	0.996383
0.0926	1.00314	0.996582	1.00529	1.00219	0.992938	1.00435	0.996801	1.00894	1.0052	0.996232
0.09265	1.00308	0.997984	1.00638	1.0021	0.993054	1.00289	0.997096	1.00863	1.00451	0.996686
0.0927	1.00319	0.999107	1.00739	1.00189	0.993632	1.00133	0.997512	1.00841	1.00329	0.99751
0.09275	1.00372	0.999759	1.00815	1.00168	0.994622	0.999747	0.997998	1.00814	1.00179	0.99838
0.0928	1.00485	0.999946	1.00855	1.00157	0.995986	0.998363	0.998641	1.00762	1.00022	0.999029
0.09285	1.00656	0.999786	1.00858	1.00161	0.997698	0.99744	0.99958	1.00675	0.998761	0.999373
0.0929	1.00862	0.999409	1.00817	1.00173	0.999731	0.997138	1.00084	1.0056	0.99764	0.999535
0.09295	1.01063	0.998913	1.00731	1.00184	1.00203	0.997419	1.00222	1.00436	0.99713	0.999753
0.093	1.01216	0.998353	1.00597	1.00183	1.00446	0.998058	1.00332	1.00325	0.997457	1.00023
0.09305	1.01289	0.99776	1.00427	1.00167	1.0068	0.998762	1.00372	1.00242	0.998644	1.00106
0.0931	1.01272	0.997206	1.00245	1.00142	1.00872	0.9993	1.00316	1.00196	1.00042	1.00215
0.09315	1.0117	0.996836	1.00081	1.00115	1.00993	0.999578	1.00162	1.00182	1.00227	1.00332
0.0932	1.01002	0.996849	0.999593	1.00097	1.0102	0.999642	0.999332	1.00187	1.00361	1.00427
0.09325	1.00792	0.997405	0.998947	1.00093	1.00954	0.999628	0.996687	1.00196	1.004	1.00472
0.0933	1.0057	0.998537	0.998862	1.00105	1.00816	0.99969	0.994054	1.002	1.00335	1.00439
0.09335	1.00365	1.00011	0.999207	1.00133	1.0064	0.999929	0.991674	1.00194	1.00199	1.00311
0.0934	1.00201	1.00188	0.999806	1.00174	1.00461	1.00036	0.989649	1.00176	1.00051	1.00085
0.09345	1.00092	1.00354	1.00051	1.00222	1.00302	1.00091	0.988022	1.00145	0.999619	0.99783
0.0935	1.00038	1.00493	1.00124	1.00273	1.00172	1.00148	0.986815	1.00097	0.99977	0.994487
0.09355	1.00022	1.006	1.00195	1.00324	1.00071	1.00196	0.985984	1.00039	1.001	0.991462
0.0936	1.00022	1.00684	1.0026	1.00377	0.999968	1.00229	0.985379	0.999859	1.00285	0.989421
0.09365	1.00013	1.00751	1.00313	1.00432	0.999474	1.00245	0.984825	0.999612	1.00459	0.98889
0.0937	0.999774	1.00802	1.00349	1.00482	0.999246	1.00248	0.984279	0.999817	1.00545	0.99012
0.09375	0.99914	1.0083	1.0036	1.00518	0.999292	1.00242	0.983919	1.00048	1.00498	0.993009
0.0938	0.998345	1.00832	1.00335	1.00522	0.999555	1.00231	0.984055	1.00139	1.00311	0.997057
0.09385	0.997603	1.0081	1.00272	1.0048	0.999877	1.00222	0.984922	1.00218	1.00013	1.00144
0.0939	0.997139	1.00775	1.00178	1.00389	1.00003	1.0022	0.986519	1.00249	0.996639	1.0052
0.09395	0.997106	1.00745	1.00077	1.00264	0.999814	1.0023	0.988597	1.00211	0.993404	1.00757
0.094	0.997529	1.00732	1	1.00128	0.999154	1.00255	0.990801	1.00111	0.991184	1.00824
0.09405	0.998296	1.00742	0.999716	1.00008	0.998114	1.0029	0.992853	0.999867	0.990502	1.00736
0.0941	0.999192	1.00768	1.00001	0.999197	0.99683	1.00325	0.994671	0.998926	0.99149	1.00548
0.09415	0.999986	1.00801	1.00076	0.998656	0.995427	1.00348	0.996358	0.998775	0.993891	1.00317
0.0942	1.00053	1.00827	1.00172	0.998364	0.994008	1.00351	0.998086	0.999613	0.99724	1.00087
0.09425	1.00079	1.0084	1.00253	0.998192	0.992695	1.00332	0.999985	1.00124	1.00105	0.998751
0.0943	1.0009	1.00834	1.00289	0.998062	0.991658	1.00299	1.00211	1.00314	1.00491	0.996753
0.09435	1.00104	1.00807	1.00264	0.997986	0.991081	1.00267	1.00446	1.00476	1.00844	0.994763
0.0944	1.0014	1.00762	1.00179	0.998032	0.991105	1.00254	1.00694	1.00573	1.01121	0.992744
0.09445	1.00211	1.00698	1.00051	0.998253	0.991762	1.00272	1.00936	1.00605	1.01282	0.990802
0.0945	1.00312	1.0061	0.999078	0.998627	0.992946	1.00324	1.01146	1.00603	1.01304	0.98919
0.09455	1.00423	1.0049	0.997849	0.999049	0.994436	1.00404	1.013	1.00611	1.01194	0.988214
0.0946	1.00521	1.00329	0.997084	0.999373	0.995975	1.00499	1.01387	1.00665	1.00998	0.988088
0.09465	1.00593	1.00127	0.99687	0.99947	0.997367	1.00598	1.01419	1.00773	1.00786	0.98879
0.0947	1.00638	0.998923	0.997117	0.999267	0.99852	1.00689	1.01431	1.00917	1.00629	0.990042
0.09475	1.00669	0.996493	0.997656	0.998752	0.99943	1.00762	1.01455	1.01061	1.00563	0.991448
0.0948	1.00696	0.994326	0.998347	0.997966	1.00014	1.00807	1.01509	1.01159	1.00581	0.992713
0.09485	1.00727	0.992804	0.999128	0.996982	1.0007	1.00816	1.01587	1.01176	1.00638	0.993793
0.0949	1.00759	0.992202	0.999996	0.995906	1.00118	1.00786	1.01674	1.01096	1.0068	0.99486
0.09495	1.00785	0.992581	1.00095	0.994871	1.00166	1.00724	1.01751	1.00926	1.00667	0.996111
0.095	1.00792	0.993771	1.00197	0.994024	1.00225	1.00643	1.01797	1.00699	1.00584	0.997579
0.09505	1.00773	0.995444	1.00293	0.993498	1.0031	1.00561	1.01802	1.00454	1.00436	0.99908
0.0951	1.00721	0.997243	1.00366	0.993384	1.00437	1.00495	1.01765	1.00229	1.00238	1.00032
0.09515	1.00637	0.998892	1.00395	0.993719	1.00614	1.0046	1.01697	1.00051	1.00012	1.00108
0.0952	1.00526	1.00026	1.0036	0.994481	1.0083	1.00469	1.0161	0.999326	0.997855	1.00127
0.09525	1.00402	1.00134	1.00256	0.995588	1.01054	1.0053	1.01513	0.998735	0.995823	1.00102
0.0953	1.00288	1.00215	1.001	0.9969	1.01245	1.00644	1.01415	0.998635	0.994204	1.00057
0.09535	1.00208	1.00272	0.999271	0.998237	1.0137	1.00798	1.01318	0.998857	0.993042	1.00024
0.0954	1.00178	1.00302	0.99772	0.99942	1.01411	1.00963	1.01223	0.999195	0.992257	1.00032
0.09545	1.00195	1.00303	0.99649	1.00033	1.01368	1.01099	1.01125	0.999426	0.991714	1.00089
0.0955	1.00242	1.00273	0.995449	1.00092	1.01258	1.01174	1.01018	0.999347	0.991295	1.00176
0.09555	1.00291	1.00218	0.994361	1.00123	1.01102	1.01173	1.00896	0.998849	0.99095	1.0025
0.0956	1.00316	1.0015	0.993102	1.00134	1.00928	1.01105	1.00747	0.997966	0.99067	1.00265
0.09565	1.00303	1.00085	0.991789	1.00133	1.00766	1.00997	1.00562	0.996842	0.990433	1.0019
0.0957	1.00255	1.00038	0.990754	1.00127	1.00643	1.0088	1.00354	0.995655	0.990157	1.00024
0.09575	1.00185	1.00024	0.990435	1.00119	1.00573	1.00775	1.00169	0.994553	0.989754	0.997881
0.0958	1.00112	1.00052	0.991209	1.00109	1.00554	1.00689	1.00064	0.993644	0.989224	0.995225
0.09585	1.00055	1.00124	0.993209	1.00094	1.00562	1.00618	1.00084	0.99299	0.988713	0.992726
0.0959	1.00025	1.00232	0.996188	1.0007	1.00565	1.00552	1.00237	0.992602	0.98844	0.990791
0.09595	1.00028	1.00357	0.999542	1.00036	1.00533	1.00487	1.00482	0.992448	0.988549	0.989684
0.096	1.00063	1.00477	1.00249	0.999927	1.00452	1.00427	1.00749	0.992482	0.989017	0.989457
0.09605	1.00126	1.00576	1.00434	0.999469	1.00336	1.0038	1.00962	0.992661	0.989685	0.989915
0.0961	1.00206	1.00643	1.00469	0.999045	1.00217	1.00351	1.01063	0.992939	0.990353	0.990667
0.09615	1.00291	1.00673	1.00355	0.998717	1.00135	1.00334	1.0103	0.993249	0.990885	0.991295
0.0962	1.00367	1.00666	1.00136	0.998539	1.00113	1.00319	1.00878	0.993508	0.991258	0.991566
0.09625	1.00421	1.00626	0.998778	0.998549	1.00147	1.00294	1.00651	0.993653	0.99156	0.99154
0.0963	1.00441	1.00561	0.996517	0.998777	1.00216	1.00253	1.00406	0.993657	0.991958	0.991485
0.09635	1.00422	1.0048	0.995085	0.999246	1.00291	1.00203	1.00198	0.99354	0.992663	0.991689
0.0964	1.00368	1.00395	0.994733	0.99997	1.00352	1.00158	1.0006	0.993376	0.993883	0.99231
0.09645	1.00294	1.00314	0.995428	1.00095	1.00391	1.00136	0.999946	0.993289	0.99574	0.99335
0.0965	1.00221	1.00239	0.996893	1.00216	1.00412	1.0015	0.999817	0.99343	0.998193	0.99472
0.09655	1.00168	1.00165	0.998687	1.00353	1.00419	1.00197	0.999986	0.993909	1.00103	0.996287
0.0966	1.00145	1.00092	1.00037	1.00493	1.00413	1.00263	1.00032	0.994717	1.00392	0.997894
0.09665	1.00152	1.00024	1.00162	1.00616	1.00398	1.00323	1.00075	0.995701	1.00645	0.999355
0.0967	1.00186	0.99972	1.00235	1.00703	1.00383	1.00352	1.00119	0.996597	1.00821	1.0005
0.09675	1.00244	0.999454	1.00258	1.00739	1.00383	1.00336	1.00145	0.997137	1.00887	1.00125
0.0968	1.00324	0.99949	1.00245	1.00725	1.00411	1.0028	1.00125	0.99718	1.00832	1.00166
0.09685	1.00426	0.999751	1.00212	1.00669	1.00473	1.00205	1.00038	0.99681	1.00681	1.00187
0.0969	1.00549	1.00005	1.00171	1.0059	1.00563	1.00135	0.998849	0.996349	1.0049	1.00198
0.09695	1.00689	1.00016	1.00126	1.00505	1.00668	1.00084	0.99695	0.996224	1.00325	1.00204
0.097	1.00841	1	1.00079	1.0043	1.00764	1.00058	0.995197	0.996759	1.00238	1.00199
0.09705	1.00995	0.999632	1.0003	1.00372	1.0083	1.00057	0.994215	0.99799	1.00252	1.00174
0.0971	1.01144	0.999236	0.999806	1.00329	1.00851	1.00078	0.994572	0.999653	1.00351	1.00116
0.09715	1.01274	0.999021	0.999359	1.00297	1.00828	1.00118	0.996567	1.00133	1.00497	1.00019
0.0972	1.01367	0.999133	0.998966	1.00265	1.00776	1.00174	1.00004	1.00264	1.0064	0.998845
0.09725	1.01402	0.999611	0.998595	1.00219	1.00724	1.00242	1.00436	1.00337	1.0074	0.997267
0.0973	1.01359	1.00037	0.998211	1.00151	1.00702	1.00314	1.00854	1.00352	1.00769	0.995631
0.09735	1.01227	1.00126	0.997818	1.0006	1.00733	1.00384	1.01163	1.00328	1.00727	0.994083
0.0974	1.01012	1.00212	0.997488	0.999529	1.00821	1.0044	1.01302	1.00287	1.0063	0.992687
0.09745	1.00736	1.00284	0.997365	0.998471	1.00946	1.00474	1.01275	1.00246	1.00509	0.991459
0.0975	1.00437	1.00338	0.997617	0.99761	1.01073	1.00483	1.01143	1.00204	1.00396	0.990452
0.09755	1.00157	1.00375	0.998381	0.9971	1.01168	1.00464	1.00997	1.00145	1.00313	0.989821
0.0976	0.999337	1.00395	0.999688	0.997019	1.01209	1.00419	1.00915	1.0005	1.00274	0.989758
0.09765	0.997927	1.00404	1.00143	0.997354	1.01189	1.00355	1.00934	0.999057	1.00279	0.990353
0.0977	0.997397	1.00411	1.00336	0.997996	1.01121	1.00279	1.01052	0.997103	1.00326	0.9915
0.09775	0.997631	1.00424	1.00514	0.998748	1.01026	1.00203	1.01225	0.994759	1.00408	0.992959
0.0978	0.998402	1.00451	1.00644	0.999373	1.00921	1.00142	1.01388	0.99227	1.00514	0.994489
0.09785	0.999461	1.00497	1.00702	0.999681	1.00817	1.00112	1.01471	0.989953	1.00629	0.995948
0.0979	1.0006	1.00558	1.00682	0.99962	1.00715	1.00125	1.01422	0.988094	1.00726	0.997304
0.09795	1.00167	1.00626	1.00594	0.999297	1.00611	1.00186	1.01218	0.986859	1.00779	0.998594
0.098	1.0026	1.00691	1.00454	0.998916	1.00499	1.0029	1.00869	0.986269	1.00772	0.999862
0.09805	1.00334	1.00747	1.0028	0.99867	1.00381	1.00425	1.00409	0.986253	1.00701	1.00108
0.0981	1.00393	1.00797	1.00089	0.998654	1.00264	1.00575	0.998913	0.986721	1.00574	1.00212
0.09815	1.00439	1.00844	0.999055	0.998842	1.00159	1.00719	0.99381	0.987605	1.0041	1.00275
0.0982	1.00482	1.00891	0.997556	0.999119	1.00075	1.00833	0.989526	0.98883	1.00236	1.00281
0.09825	1.00528	1.00935	0.996623	0.99933	1.00015	1.00899	0.986746	0.990259	1.00083	1.00226
0.0983	1.00581	1.0097	0.99635	0.999337	0.999774	1.00907	0.985872	0.991673	0.999748	1.0013
0.09835	1.00643	1.00989	0.996649	0.999051	0.999582	1.00862	0.986843	0.992812	0.999253	1.00021
0.0984	1.00715	1.00988	0.997269	0.998462	0.999541	1.00786	0.989159	0.993454	0.999274	0.999228
0.09845	1.00799	1.00971	0.997879	0.997655	0.999629	1.00706	0.992093	0.993494	0.999546	0.998435
0.0985	1.00895	1.00947	0.998214	0.996799	0.999798	1.00645	0.994969	0.99298	0.999682	0.997767
0.09855	1.01	1.00926	0.998206	0.996106	0.999942	1.00616	0.997336	0.992103	0.999297	0.997087
0.0986	1.01102	1.00914	0.998018	0.995776	0.999911	1.00615	0.998991	0.991113	0.998191	0.996291
0.09865	1.01184	1.00911	0.997951	0.995929	0.999582	1.00628	0.999901	0.990222	0.996479	0.995366
0.0987	1.01232	1.0092	0.998271	0.99656	0.998942	1.00636	1.00013	0.989519	0.994599	0.994397
0.09875	1.01231	1.00938	0.999079	0.997548	0.998122	1.00625	0.999816	0.988978	0.993146	0.993546
0.0988	1.01176	1.00962	1.00028	0.998708	0.99735	1.00586	0.999127	0.988521	0.992657	0.993022
0.09885	1.01076	1.00987	1.00166	0.999878	0.996846	1.00523	0.998202	0.98809	0.99346	0.993034
0.0989	1.00951	1.01003	1.00296	1.00098	0.996715	1.00454	0.99709	0.98768	0.995584	0.993717
0.09895	1.00832	1.01	1.00394	1.00202	0.996927	1.00405	0.995769	0.987323	0.998704	0.995035
0.099	1.0075	1.00975	1.00448	1.00304	0.997368	1.00406	0.994209	0.987057	1.00216	0.996747
0.09905	1.00725	1.00927	1.00453	1.00406	0.997892	1.00476	0.992421	0.986896	1.00514	0.998501
0.0991	1.00757	1.00863	1.00415	1.00506	0.998359	1.00608	0.990507	0.986819	1.00695	0.999999
0.09915	1.00828	1.00791	1.00347	1.00599	0.998654	1.00771	0.988706	0.986806	1.00725	1.00112
0.0992	1.0091	1.00714	1.00265	1.00676	0.998721	1.00914	0.987399	0.986882	1.0061	1.00195
0.09925	1.00979	1.00637	1.00187	1.0073	0.998595	1.00993	0.986996	0.987169	1.00383	1.00263
0.0993	1.01026	1.00561	1.00124	1.00751	0.99838	1.00985	0.987766	0.987868	1.00083	1.00329
0.09935	1.01052	1.0049	1.00082	1.00735	0.998169	1.00906	0.989727	0.989192	0.997501	1.00397
0.0994	1.01067	1.00428	1.00058	1.00678	0.997968	1.00793	0.992644	0.991263	0.994246	1.00465
0.09945	1.01085	1.00382	1.00054	1.00582	0.997694	1.00687	0.996073	0.994029	0.991496	1.00529
0.0995	1.01115	1.0036	1.00079	1.0046	0.997252	1.00616	0.999433	0.99725	0.989635	1.00587
0.09955	1.01163	1.00372	1.00146	1.00329	0.996657	1.00584	1.00214	1.00054	0.988878	1.00636
0.0996	1.01226	1.00418	1.00259	1.00214	0.996082	1.00574	1.00378	1.00347	0.98918	1.00669
0.09965	1.01293	1.00494	1.0041	1.00137	0.995818	1.00564	1.00426	1.00561	0.990254	1.00678
0.0997	1.01347	1.00583	1.00583	1.00112	0.996145	1.0053	1.0037	1.00667	0.991677	1.00654
0.09975	1.01375	1.00666	1.00757	1.00143	0.997191	1.00462	1.00228	1.00646	0.993043	1.00595
0.0998	1.01373	1.00723	1.00918	1.00222	0.998837	1.00368	1.00009	1.00501	0.99409	1.00506
0.09985	1.01348	1.0074	1.01054	1.00336	1.00074	1.0027	0.997199	1.00252	0.994756	1.00396
0.0999	1.01315	1.00714	1.01157	1.00465	1.00246	1.00195	0.993825	0.999424	0.995148	1.00274
[truncated: 18,001 more rows]

## Sheet: figS6b
f (Hz)	WT	f (Hz).1	I550A	f (Hz).2	I551A	f (Hz).3	I641A	f (Hz).4	Q649L	f (Hz).5	Q649A	f (Hz).6	I550A/I641A	f (Hz).7	I551A/I641A	f (Hz).8	I551A/Q649L	f (Hz).9	I551A/Q649A
0.31	6.09215	0.61	1.46091	0.61	0.263533	0.61	1.6423	0.61	0.521026	0.6	0.986826	0.335	1.60523	0.105	5.00776	0.14	0.908953	0.23	0.555444
0.33	5.22342	0.63	1.40336	0.63	0.242301	0.63	1.37332	0.63	0.480464	0.62	0.933179	0.345	1.5688	0.115	4.3077	0.16	0.708734	0.25	0.534522
0.35	4.64133	0.65	1.26836	0.65	0.24092	0.65	1.33529	0.65	0.46826	0.64	0.89218	0.355	1.53063	0.125	3.55029	0.18	0.607121	0.27	0.490757
0.37	4.10832	0.67	1.25857	0.67	0.249884	0.67	1.28656	0.67	0.435261	0.66	0.844838	0.365	1.46509	0.135	3.04937	0.2	0.480785	0.29	0.434464
0.39	3.4701	0.69	1.1781	0.69	0.210887	0.69	1.21968	0.69	0.417791	0.68	0.788747	0.375	1.32522	0.145	2.90326	0.22	0.516866	0.31	0.404837
0.41	3.3848	0.71	1.14984	0.71	0.200583	0.71	1.20681	0.71	0.38064	0.7	0.722885	0.385	1.31146	0.155	2.34542	0.24	0.545456	0.33	0.37151
0.43	2.96794	0.73	1.0762	0.73	0.186098	0.73	1.10133	0.73	0.359072	0.72	0.66995	0.395	1.24575	0.165	2.23262	0.26	0.56323	0.35	0.335937
0.45	2.64188	0.75	1.01969	0.75	0.191621	0.75	1.07354	0.75	0.354971	0.74	0.630206	0.405	1.16037	0.175	2.14592	0.28	0.506505	0.37	0.307694
0.47	2.50094	0.77	0.947885	0.77	0.186874	0.77	1.01369	0.77	0.349758	0.76	0.612306	0.415	1.10277	0.185	1.63082	0.3	0.540099	0.39	0.293581
0.49	2.36503	0.79	0.932944	0.79	0.17603	0.79	0.989717	0.79	0.309823	0.78	0.59747	0.425	1.06197	0.195	1.77164	0.32	0.511627	0.41	0.28529
0.51	2.15794	0.81	0.880463	0.81	0.164955	0.81	0.973615	0.81	0.314682	0.8	0.558282	0.435	0.970843	0.205	1.55774	0.34	0.458922	0.43	0.246073
0.53	2.02373	0.83	0.85065	0.83	0.161154	0.83	0.912161	0.83	0.291459	0.82	0.54389	0.445	0.895773	0.215	1.51101	0.36	0.400389	0.45	0.242182
0.55	1.85981	0.85	0.803658	0.85	0.153283	0.85	0.921802	0.85	0.300298	0.84	0.528999	0.455	0.869424	0.225	1.31305	0.38	0.402945	0.47	0.227163
0.57	1.73513	0.87	0.763152	0.87	0.144398	0.87	0.799935	0.87	0.296905	0.86	0.502502	0.465	0.891441	0.235	1.25799	0.4	0.323621	0.49	0.224375
0.59	1.64743	0.89	0.739511	0.89	0.144824	0.89	0.712211	0.89	0.29945	0.88	0.477936	0.475	0.882004	0.245	1.15972	0.42	0.266788	0.51	0.209216
0.61	1.60136	0.91	0.68073	0.91	0.141236	0.91	0.678531	0.91	0.282876	0.9	0.46467	0.485	0.76076	0.255	1.05419	0.44	0.228583	0.53	0.199469
0.63	1.47679	0.93	0.663777	0.93	0.142885	0.93	0.681065	0.93	0.269226	0.92	0.45534	0.495	0.822974	0.265	0.996908	0.46	0.234676	0.55	0.193615
0.65	1.38011	0.95	0.628297	0.95	0.125256	0.95	0.689834	0.95	0.268191	0.94	0.452168	0.505	0.796627	0.275	0.940245	0.48	0.200852	0.57	0.182225
0.67	1.30146	0.97	0.632861	0.97	0.117873	0.97	0.645965	0.97	0.274621	0.96	0.429297	0.515	0.851064	0.285	0.883034	0.5	0.19056	0.59	0.167925
0.69	1.23788	0.99	0.599292	0.99	0.110426	0.99	0.621455	0.99	0.281443	0.98	0.422957	0.525	0.836003	0.295	0.763577	0.52	0.163878	0.61	0.159572
0.71	1.17689	1.01	0.594588	1.01	0.111278	1.01	0.608289	1.01	0.266601	1	0.382205	0.535	0.780964	0.305	0.749134	0.54	0.165719	0.63	0.155668
0.73	1.11043	1.03	0.573532	1.03	0.109242	1.03	0.585219	1.03	0.266392	1.02	0.375011	0.545	0.783911	0.315	0.761522	0.56	0.152544	0.65	0.142632
0.75	1.02134	1.05	0.573174	1.05	0.112706	1.05	0.563195	1.05	0.249637	1.04	0.367167	0.555	0.797331	0.325	0.76282	0.58	0.169909	0.67	0.1375
0.77	1.00832	1.07	0.549869	1.07	0.0997674	1.07	0.528112	1.07	0.238498	1.06	0.360003	0.565	0.754545	0.335	0.783203	0.6	0.160211	0.69	0.127982
0.79	0.888955	1.09	0.522117	1.09	0.100467	1.09	0.521407	1.09	0.229546	1.08	0.348028	0.575	0.721254	0.345	0.694976	0.62	0.177885	0.71	0.119359
0.81	0.85238	1.11	0.522512	1.11	0.10052	1.11	0.502128	1.11	0.224368	1.1	0.340584	0.585	0.720435	0.355	0.691058	0.64	0.175404	0.73	0.12058
0.83	0.806025	1.13	0.491021	1.13	0.0959081	1.13	0.462779	1.13	0.225678	1.12	0.334188	0.595	0.635935	0.365	0.682555	0.66	0.179814	0.75	0.120403
0.85	0.787908	1.15	0.496026	1.15	0.0971406	1.15	0.424408	1.15	0.216132	1.14	0.325761	0.605	0.661129	0.375	0.623872	0.68	0.157674	0.77	0.117522
0.87	0.776485	1.17	0.469604	1.17	0.0976703	1.17	0.422182	1.17	0.202477	1.16	0.314996	0.615	0.550894	0.385	0.595115	0.7	0.156507	0.79	0.117517
0.89	0.723645	1.19	0.456985	1.19	0.0983726	1.19	0.393734	1.19	0.185686	1.18	0.298312	0.625	0.590712	0.395	0.523213	0.72	0.142806	0.81	0.109079
0.91	0.693919	1.21	0.419627	1.21	0.0945327	1.21	0.398045	1.21	0.181317	1.2	0.29147	0.635	0.576379	0.405	0.508614	0.74	0.148803	0.83	0.104588
0.93	0.673113	1.23	0.419391	1.23	0.0880492	1.23	0.427844	1.23	0.189067	1.22	0.275277	0.645	0.562452	0.415	0.482414	0.76	0.13908	0.85	0.108141
0.95	0.669262	1.25	0.405968	1.25	0.0811689	1.25	0.421363	1.25	0.176844	1.24	0.271052	0.655	0.512496	0.425	0.471181	0.78	0.139686	0.87	0.104365
0.97	0.654532	1.27	0.392959	1.27	0.080631	1.27	0.431889	1.27	0.174185	1.26	0.272198	0.665	0.492711	0.435	0.443778	0.8	0.146148	0.89	0.106746
0.99	0.620664	1.29	0.379906	1.29	0.071917	1.29	0.420658	1.29	0.171982	1.28	0.256836	0.675	0.506976	0.445	0.493093	0.82	0.156131	0.91	0.107775
1.01	0.601159	1.31	0.359126	1.31	0.073531	1.31	0.41605	1.31	0.172323	1.3	0.255327	0.685	0.545807	0.455	0.481746	0.84	0.152266	0.93	0.106208
1.03	0.571902	1.33	0.369262	1.33	0.0725473	1.33	0.430346	1.33	0.16987	1.32	0.231056	0.695	0.565738	0.465	0.514225	0.86	0.151889	0.95	0.0949295
1.05	0.554499	1.35	0.356119	1.35	0.0679915	1.35	0.414169	1.35	0.16637	1.34	0.223948	0.705	0.543322	0.475	0.502591	0.88	0.144603	0.97	0.089493
1.07	0.521281	1.37	0.332487	1.37	0.0632309	1.37	0.403739	1.37	0.154727	1.36	0.221762	0.715	0.534019	0.485	0.584657	0.9	0.136094	0.99	0.0874084
1.09	0.497642	1.39	0.332275	1.39	0.0622589	1.39	0.39686	1.39	0.157325	1.38	0.209501	0.725	0.533859	0.495	0.576222	0.92	0.130978	1.01	0.091378
1.11	0.504863	1.41	0.317702	1.41	0.0592782	1.41	0.385206	1.41	0.161813	1.4	0.214373	0.735	0.53164	0.505	0.552968	0.94	0.126883	1.03	0.0904059
1.13	0.469155	1.43	0.325194	1.43	0.0602123	1.43	0.364565	1.43	0.153322	1.42	0.204025	0.745	0.528839	0.515	0.568855	0.96	0.132157	1.05	0.0846823
1.15	0.469678	1.45	0.292426	1.45	0.0713101	1.45	0.337659	1.45	0.152443	1.44	0.206968	0.755	0.516609	0.525	0.531186	0.98	0.142396	1.07	0.0838855
1.17	0.423249	1.47	0.303509	1.47	0.0724372	1.47	0.347748	1.47	0.151366	1.46	0.196761	0.765	0.529479	0.535	0.516147	1	0.136905	1.09	0.0790488
1.19	0.437005	1.49	0.293247	1.49	0.0723023	1.49	0.338463	1.49	0.13753	1.48	0.204905	0.775	0.48429	0.545	0.447313	1.02	0.142012	1.11	0.0740978
1.21	0.413977	1.51	0.300596	1.51	0.0696149	1.51	0.329956	1.51	0.131284	1.5	0.203003	0.785	0.461672	0.555	0.43452	1.04	0.142012	1.13	0.0688866
1.23	0.409691	1.53	0.279189	1.53	0.068275	1.53	0.319444	1.53	0.131228	1.52	0.193176	0.795	0.425602	0.565	0.363559	1.06	0.13382	1.15	0.0714895
1.25	0.39882	1.55	0.267394	1.55	0.0688082	1.55	0.335423	1.55	0.127073	1.54	0.198104	0.805	0.432787	0.575	0.340729	1.08	0.120243	1.17	0.0717899
1.27	0.389989	1.57	0.268375	1.57	0.0673116	1.57	0.330357	1.57	0.131712	1.56	0.191908	0.815	0.465624	0.585	0.261656	1.1	0.115791	1.19	0.0683944
1.29	0.391794	1.59	0.263464	1.59	0.0653848	1.59	0.328881	1.59	0.130904	1.58	0.196434	0.825	0.452424	0.595	0.26813	1.12	0.0968556	1.21	0.0618509
1.31	0.367278	1.61	0.264158	1.61	0.066303	1.61	0.329799	1.61	0.123131	1.6	0.197489	0.835	0.469793	0.605	0.258611	1.14	0.095063	1.23	0.0623262
1.33	0.35283	1.63	0.242947	1.63	0.0641762	1.63	0.310508	1.63	0.113249	1.62	0.185487	0.845	0.480166	0.615	0.206432	1.16	0.102869	1.25	0.0647708
1.35	0.339332	1.65	0.257265	1.65	0.0514593	1.65	0.314852	1.65	0.11471	1.64	0.19152	0.855	0.475771	0.625	0.210806	1.18	0.106124	1.27	0.0631087
1.37	0.356768	1.67	0.242499	1.67	0.0481589	1.67	0.28921	1.67	0.1163	1.66	0.180094	0.865	0.463876	0.635	0.207527	1.2	0.102879	1.29	0.0641316
1.39	0.333286	1.69	0.240408	1.69	0.046597	1.69	0.297223	1.69	0.11908	1.68	0.179903	0.875	0.47516	0.645	0.218919	1.22	0.117757	1.31	0.063298
1.41	0.347259	1.71	0.221081	1.71	0.0452491	1.71	0.294436	1.71	0.123121	1.7	0.172508	0.885	0.478895	0.655	0.238361	1.24	0.107654	1.33	0.0635028
1.43	0.324059	1.73	0.227254	1.73	0.0461024	1.73	0.302291	1.73	0.122958	1.72	0.174723	0.895	0.495118	0.665	0.233706	1.26	0.0923446	1.35	0.0598972
1.45	0.325943	1.75	0.229326	1.75	0.0462398	1.75	0.281251	1.75	0.123994	1.74	0.169991	0.905	0.518117	0.675	0.219705	1.28	0.0931961	1.37	0.0607907
1.47	0.314207	1.77	0.221064	1.77	0.0442399	1.77	0.280783	1.77	0.119001	1.76	0.162339	0.915	0.479195	0.685	0.219124	1.3	0.0970806	1.39	0.062023
1.49	0.305657	1.79	0.217636	1.79	0.0435896	1.79	0.266357	1.79	0.1212	1.78	0.161989	0.925	0.460712	0.695	0.199911	1.32	0.0885871	1.41	0.0608937
1.51	0.303298	1.81	0.215148	1.81	0.0425807	1.81	0.263499	1.81	0.116819	1.8	0.15142	0.935	0.439069	0.705	0.206943	1.34	0.0962977	1.43	0.0582314
1.53	0.290715	1.83	0.215335	1.83	0.0443803	1.83	0.280355	1.83	0.120676	1.82	0.154266	0.945	0.436736	0.715	0.235088	1.36	0.100237	1.45	0.0547854
1.55	0.301249	1.85	0.20395	1.85	0.0437845	1.85	0.267348	1.85	0.118473	1.84	0.152949	0.955	0.420935	0.725	0.214859	1.38	0.0904779	1.47	0.0548879
1.57	0.27391	1.87	0.200263	1.87	0.0495542	1.87	0.266509	1.87	0.113002	1.86	0.142261	0.965	0.422742	0.735	0.19843	1.4	0.0849669	1.49	0.0536225
1.59	0.270908	1.89	0.191226	1.89	0.0524242	1.89	0.267693	1.89	0.111761	1.88	0.144997	0.975	0.401115	0.745	0.200951	1.42	0.0732017	1.51	0.0549477
1.61	0.26593	1.91	0.197257	1.91	0.0517385	1.91	0.269607	1.91	0.108962	1.9	0.138274	0.985	0.40388	0.755	0.163968	1.44	0.063772	1.53	0.0543569
1.63	0.256512	1.93	0.181	1.93	0.0498689	1.93	0.248428	1.93	0.106778	1.92	0.133881	0.995	0.378401	0.765	0.177887	1.46	0.0573881	1.55	0.055507
1.65	0.245854	1.95	0.177076	1.95	0.0489135	1.95	0.244006	1.95	0.100778	1.94	0.134262	1.005	0.35482	0.775	0.177162	1.48	0.0536053	1.57	0.0536109
1.67	0.243634	1.97	0.172751	1.97	0.0493901	1.97	0.230745	1.97	0.100702	1.96	0.129442	1.015	0.360278	0.785	0.192169	1.5	0.0671203	1.59	0.0557591
1.69	0.241684	1.99	0.168321	1.99	0.0491687	1.99	0.237161	1.99	0.0952453	1.98	0.121707	1.025	0.330648	0.795	0.183855	1.52	0.0872805	1.61	0.0587849
1.71	0.235768	2.01	0.171246	2.01	0.0486267	2.01	0.235344	2.01	0.0951946	2	0.122794	1.035	0.326109	0.805	0.182856	1.54	0.0869673	1.63	0.0608444
1.73	0.242378	2.03	0.163173	2.03	0.0463581	2.03	0.218003	2.03	0.0926059	2.02	0.118392	1.045	0.314759	0.815	0.153377	1.56	0.0911042	1.65	0.0601381
1.75	0.225551	2.05	0.16664	2.05	0.049644	2.05	0.223973	2.05	0.0867386	2.04	0.112973	1.055	0.310979	0.825	0.156586	1.58	0.0962791	1.67	0.059501
1.77	0.228432	2.07	0.159183	2.07	0.0481237	2.07	0.213087	2.07	0.0874468	2.06	0.116011	1.065	0.313815	0.835	0.156506	1.6	0.0914358	1.69	0.0584801
1.79	0.23391	2.09	0.170624	2.09	0.0458746	2.09	0.205406	2.09	0.0900934	2.08	0.115718	1.075	0.305162	0.845	0.156271	1.62	0.0711911	1.71	0.0544077
1.81	0.214328	2.11	0.163326	2.11	0.0462135	2.11	0.194104	2.11	0.0887302	2.1	0.111113	1.085	0.285445	0.855	0.16967	1.64	0.0688454	1.73	0.0536345
1.83	0.219342	2.13	0.174849	2.13	0.0467106	2.13	0.197573	2.13	0.0867363	2.12	0.114144	1.095	0.300827	0.865	0.154217	1.66	0.0645767	1.75	0.0527891
1.85	0.215663	2.15	0.171032	2.15	0.0517969	2.15	0.192205	2.15	0.0933928	2.14	0.114901	1.105	0.273797	0.875	0.169328	1.68	0.0606315	1.77	0.0536468
1.87	0.210324	2.17	0.172572	2.17	0.052167	2.17	0.18914	2.17	0.0934261	2.16	0.111326	1.115	0.255701	0.885	0.173883	1.7	0.0599339	1.79	0.0499167
1.89	0.200257	2.19	0.174716	2.19	0.051172	2.19	0.178961	2.19	0.0924455	2.18	0.114324	1.125	0.246983	0.895	0.175042	1.72	0.0637722	1.81	0.0488782
1.91	0.201645	2.21	0.165637	2.21	0.0500349	2.21	0.171216	2.21	0.0954135	2.2	0.107022	1.135	0.230918	0.905	0.177308	1.74	0.0666862	1.83	0.0472382
1.93	0.19891	2.23	0.174705	2.23	0.0496211	2.23	0.171253	2.23	0.0922654	2.22	0.105098	1.145	0.22106	0.915	0.187861	1.76	0.0738672	1.85	0.0491302
1.95	0.18656	2.25	0.160427	2.25	0.0467175	2.25	0.174801	2.25	0.0931796	2.24	0.105639	1.155	0.227635	0.925	0.191165	1.78	0.0803138	1.87	0.0482763
1.97	0.184963	2.27	0.163345	2.27	0.0421794	2.27	0.174824	2.27	0.0913084	2.26	0.0988887	1.165	0.20754	0.935	0.191339	1.8	0.0717835	1.89	0.0472128
1.99	0.178811	2.29	0.15719	2.29	0.0422035	2.29	0.16472	2.29	0.0853791	2.28	0.101431	1.175	0.229615	0.945	0.174049	1.82	0.0763481	1.91	0.0493693
2.01	0.178494	2.31	0.154357	2.31	0.0410838	2.31	0.156751	2.31	0.0833449	2.3	0.101873	1.185	0.238384	0.955	0.168531	1.84	0.0793679	1.93	0.0496912
2.03	0.179855	2.33	0.139426	2.33	0.0395847	2.33	0.162797	2.33	0.0868372	2.32	0.0990366	1.195	0.210283	0.965	0.166687	1.86	0.0767669	1.95	0.0471505
2.05	0.176699	2.35	0.139796	2.35	0.0354878	2.35	0.150743	2.35	0.0825911	2.34	0.0948945	1.205	0.219222	0.975	0.150242	1.88	0.0648882	1.97	0.0464528
2.07	0.175701	2.37	0.133038	2.37	0.0350279	2.37	0.163943	2.37	0.0806131	2.36	0.0942163	1.215	0.219583	0.985	0.138827	1.9	0.0663292	1.99	0.0459065
2.09	0.178159	2.39	0.135286	2.39	0.0368582	2.39	0.160903	2.39	0.081194	2.38	0.0928609	1.225	0.218358	0.995	0.134817	1.92	0.0672978	2.01	0.0468085
2.11	0.170309	2.41	0.128856	2.41	0.0378726	2.41	0.168339	2.41	0.0778674	2.4	0.0879141	1.235	0.209184	1.005	0.127997	1.94	0.0712544	2.03	0.0487837
2.13	0.162757	2.43	0.122672	2.43	0.0394274	2.43	0.161599	2.43	0.0804029	2.42	0.0927006	1.245	0.204435	1.015	0.114391	1.96	0.0695657	2.05	0.0474643
2.15	0.165043	2.45	0.128986	2.45	0.0385554	2.45	0.16044	2.45	0.0803165	2.44	0.0907947	1.255	0.190111	1.025	0.114213	1.98	0.07492	2.07	0.0449223
2.17	0.161632	2.47	0.131268	2.47	0.0395691	2.47	0.159019	2.47	0.0812979	2.46	0.0912173	1.265	0.207672	1.035	0.129131	2	0.0718028	2.09	0.0452258
2.19	0.153241	2.49	0.127472	2.49	0.0396017	2.49	0.171916	2.49	0.0818793	2.48	0.0896175	1.275	0.210661	1.045	0.134216	2.02	0.0635014	2.11	0.0440628
2.21	0.151606	2.51	0.125356	2.51	0.0403789	2.51	0.181023	2.51	0.0831697	2.5	0.0886887	1.285	0.195049	1.055	0.132093	2.04	0.060394	2.13	0.0433109
2.23	0.148538	2.53	0.129186	2.53	0.042405	2.53	0.168071	2.53	0.0757683	2.52	0.0852007	1.295	0.198338	1.065	0.134181	2.06	0.0692976	2.15	0.045542
2.25	0.142626	2.55	0.120743	2.55	0.0411939	2.55	0.184745	2.55	0.0767932	2.54	0.0863977	1.305	0.202473	1.075	0.139828	2.08	0.0700148	2.17	0.043428
2.27	0.13937	2.57	0.127631	2.57	0.040631	2.57	0.176087	2.57	0.075447	2.56	0.0844544	1.315	0.219703	1.085	0.133771	2.1	0.069155	2.19	0.0425377
2.29	0.136044	2.59	0.11527	2.59	0.0400184	2.59	0.180094	2.59	0.0773565	2.58	0.0791061	1.325	0.206331	1.095	0.139545	2.12	0.0718756	2.21	0.0393557
2.31	0.138797	2.61	0.121434	2.61	0.0369299	2.61	0.164463	2.61	0.0814927	2.6	0.0837835	1.335	0.204794	1.105	0.145928	2.14	0.0683174	2.23	0.0364311
2.33	0.136244	2.63	0.121493	2.63	0.034755	2.63	0.163596	2.63	0.0799617	2.62	0.0833908	1.345	0.219076	1.115	0.146345	2.16	0.0541221	2.25	0.033305
2.35	0.144896	2.65	0.114508	2.65	0.0349304	2.65	0.152263	2.65	0.0783827	2.64	0.0844624	1.355	0.211809	1.125	0.156227	2.18	0.0478895	2.27	0.0340915
2.37	0.145618	2.67	0.113299	2.67	0.034299	2.67	0.164192	2.67	0.0776921	2.66	0.0834939	1.365	0.209709	1.135	0.137239	2.2	0.0482398	2.29	0.0347699
2.39	0.147042	2.69	0.10904	2.69	0.0331004	2.69	0.162537	2.69	0.0759413	2.68	0.081897	1.375	0.183972	1.145	0.128624	2.22	0.0588647	2.31	0.0352699
2.41	0.145655	2.71	0.11134	2.71	0.0319133	2.71	0.157587	2.71	0.0744708	2.7	0.0787241	1.385	0.188453	1.155	0.137309	2.24	0.0668445	2.33	0.0363198
2.43	0.140713	2.73	0.109738	2.73	0.0324838	2.73	0.156806	2.73	0.0747205	2.72	0.0780589	1.395	0.195825	1.165	0.135976	2.26	0.0733484	2.35	0.0345192
2.45	0.139081	2.75	0.113462	2.75	0.0317752	2.75	0.148227	2.75	0.0709753	2.74	0.0793577	1.405	0.182419	1.175	0.130237	2.28	0.0760629	2.37	0.0347347
2.47	0.136632	2.77	0.107613	2.77	0.0309441	2.77	0.152192	2.77	0.0693146	2.76	0.077977	1.415	0.155997	1.185	0.124152	2.3	0.0756071	2.39	0.0358583
2.49	0.137448	2.79	0.107121	2.79	0.0296693	2.79	0.155377	2.79	0.0638391	2.78	0.0791092	1.425	0.167876	1.195	0.130137	2.32	0.0670907	2.41	0.0395159
2.51	0.133475	2.81	0.108965	2.81	0.0317699	2.81	0.157974	2.81	0.0619573	2.8	0.0766304	1.435	0.170788	1.205	0.133116	2.34	0.0649795	2.43	0.0401443
2.53	0.142111	2.83	0.101423	2.83	0.0327755	2.83	0.163952	2.83	0.0624578	2.82	0.078218	1.445	0.172951	1.215	0.136477	2.36	0.0617814	2.45	0.0420007
2.55	0.129095	2.85	0.101114	2.85	0.0311917	2.85	0.166584	2.85	0.0607698	2.84	0.0796089	1.455	0.182258	1.225	0.130906	2.38	0.0648093	2.47	0.0408476
2.57	0.12876	2.87	0.093693	2.87	0.030976	2.87	0.168498	2.87	0.0608564	2.86	0.0736978	1.465	0.18258	1.235	0.149501	2.4	0.0681645	2.49	0.0394819
2.59	0.131296	2.89	0.0970439	2.89	0.0295712	2.89	0.160824	2.89	0.0612793	2.88	0.0747344	1.475	0.204771	1.245	0.152347	2.42	0.0631508	2.51	0.0392713
2.61	0.128523	2.91	0.0956121	2.91	0.0307737	2.91	0.16037	2.91	0.0632639	2.9	0.0695164	1.485	0.205881	1.255	0.14029	2.44	0.0566455	2.53	0.03813
2.63	0.12871	2.93	0.0940032	2.93	0.0292199	2.93	0.167929	2.93	0.0647353	2.92	0.0714644	1.495	0.191378	1.265	0.135332	2.46	0.0607951	2.55	0.0373398
2.65	0.127708	2.95	0.0938614	2.95	0.029921	2.95	0.170853	2.95	0.0651911	2.94	0.0660646	1.505	0.200045	1.275	0.144769	2.48	0.0548954	2.57	0.0379788
2.67	0.131707	2.97	0.0963844	2.97	0.0310907	2.97	0.16491	2.97	0.0648341	2.96	0.0633725	1.515	0.207791	1.285	0.143521	2.5	0.0469032	2.59	0.0367115
2.69	0.127726	2.99	0.100565	2.99	0.0319407	2.99	0.155218	2.99	0.067673	2.98	0.0659603	1.525	0.221897	1.295	0.128928	2.52	0.0461483	2.61	0.0342206
2.71	0.125241	3.01	0.0937762	3.01	0.0323075	3.01	0.158128	3.01	0.0623363	3	0.0655848	1.535	0.224985	1.305	0.123114	2.54	0.0482594	2.63	0.0331822
2.73	0.113452	3.03	0.0979039	3.03	0.0309012	3.03	0.149987	3.03	0.0611975	3.02	0.0680092	1.545	0.198632	1.315	0.120295	2.56	0.04557	2.65	0.0311564
2.75	0.116467	3.05	0.0982139	3.05	0.0326447	3.05	0.151682	3.05	0.0610665	3.04	0.0693564	1.555	0.198738	1.325	0.127128	2.58	0.0554947	2.67	0.0314647
2.77	0.115026	3.07	0.105656	3.07	0.0329374	3.07	0.136269	3.07	0.0591713	3.06	0.0663041	1.565	0.202735	1.335	0.114574	2.6	0.0629203	2.69	0.0310688
2.79	0.113681	3.09	0.102104	3.09	0.0334563	3.09	0.137379	3.09	0.0582154	3.08	0.0656173	1.575	0.19448	1.345	0.119843	2.62	0.0623377	2.71	0.0307096
2.81	0.115358	3.11	0.0989085	3.11	0.0309576	3.11	0.131584	3.11	0.0552377	3.1	0.063925	1.585	0.197152	1.355	0.121946	2.64	0.0584628	2.73	0.0321076
2.83	0.117224	3.13	0.0991489	3.13	0.0297586	3.13	0.136431	3.13	0.052381	3.12	0.0634152	1.595	0.204139	1.365	0.123499	2.66	0.0585829	2.75	0.0333713
2.85	0.120521	3.15	0.0930459	3.15	0.0284347	3.15	0.138336	3.15	0.0531492	3.14	0.0648354	1.605	0.19627	1.375	0.116876	2.68	0.0606431	2.77	0.0331326
2.87	0.112735	3.17	0.0881973	3.17	0.0270793	3.17	0.145646	3.17	0.0579995	3.16	0.0654106	1.615	0.197321	1.385	0.112801	2.7	0.0655088	2.79	0.033422
2.89	0.112771	3.19	0.0851929	3.19	0.0261195	3.19	0.142262	3.19	0.0604333	3.18	0.0668294	1.625	0.183474	1.395	0.116362	2.72	0.0692888	2.81	0.0339656
2.91	0.113172	3.21	0.082134	3.21	0.0242105	3.21	0.137825	3.21	0.0621155	3.2	0.0685614	1.635	0.179061	1.405	0.103622	2.74	0.0749747	2.83	0.0350118
2.93	0.119256	3.23	0.0835834	3.23	0.0260139	3.23	0.143133	3.23	0.059939	3.22	0.0696634	1.645	0.180772	1.415	0.10528	2.76	0.0757556	2.85	0.0357997
2.95	0.116305	3.25	0.082007	3.25	0.025453	3.25	0.137479	3.25	0.0605562	3.24	0.0690663	1.655	0.189862	1.425	0.0932829	2.78	0.0667171	2.87	0.0363666
2.97	0.115531	3.27	0.077209	3.27	0.0242025	3.27	0.143455	3.27	0.0602993	3.26	0.0684876	1.665	0.173705	1.435	0.0932446	2.8	0.0568687	2.89	0.0360051
2.99	0.115137	3.29	0.082021	3.29	0.0247179	3.29	0.144605	3.29	0.06306	3.28	0.0682366	1.675	0.169865	1.445	0.0999622	2.82	0.0529828	2.91	0.0352299
3.01	0.110943	3.31	0.0833524	3.31	0.0258294	3.31	0.157019	3.31	0.0622589	3.3	0.067999	1.685	0.163926	1.455	0.103941	2.84	0.0473339	2.93	0.0327885
3.03	0.112391	3.33	0.0805537	3.33	0.0255256	3.33	0.149985	3.33	0.0627829	3.32	0.0674411	1.695	0.18306	1.465	0.103701	2.86	0.0427641	2.95	0.0315762
3.05	0.110179	3.35	0.0821231	3.35	0.0254519	3.35	0.141121	3.35	0.0591627	3.34	0.0687087	1.705	0.18327	1.475	0.104487	2.88	0.0402523	2.97	0.0311231
3.07	0.111557	3.37	0.0848496	3.37	0.0277588	3.37	0.128886	3.37	0.0547571	3.36	0.0692313	1.715	0.175717	1.485	0.107933	2.9	0.0424074	2.99	0.029855
3.09	0.11071	3.39	0.0839202	3.39	0.0277857	3.39	0.129216	3.39	0.0516109	3.38	0.0691341	1.725	0.174078	1.495	0.106239	2.92	0.0461704	3.01	0.0281841
3.11	0.106169	3.41	0.0864672	3.41	0.0269944	3.41	0.126191	3.41	0.0520021	3.4	0.066306	1.735	0.171127	1.505	0.110804	2.94	0.0428387	3.03	0.0275098
3.13	0.104004	3.43	0.0783804	3.43	0.026141	3.43	0.124144	3.43	0.0557865	3.42	0.0656677	1.745	0.184494	1.515	0.112238	2.96	0.0461086	3.05	0.0279474
3.15	0.0996194	3.45	0.0796567	3.45	0.0257414	3.45	0.126524	3.45	0.0561108	3.44	0.0625135	1.755	0.172673	1.525	0.107432	2.98	0.0485312	3.07	0.0283835
3.17	0.105286	3.47	0.0765405	3.47	0.0260346	3.47	0.12701	3.47	0.0560917	3.46	0.0616691	1.765	0.175781	1.535	0.102358	3	0.0485637	3.09	0.029004
3.19	0.0978663	3.49	0.0714538	3.49	0.0243896	3.49	0.12082	3.49	0.0547134	3.48	0.0616934	1.775	0.185778	1.545	0.089107	3.02	0.0428283	3.11	0.0295391
3.21	0.104613	3.51	0.0703279	3.51	0.0239718	3.51	0.107972	3.51	0.0552547	3.5	0.0602185	1.785	0.183128	1.555	0.0827563	3.04	0.0510244	3.13	0.0312952
3.23	0.0987042	3.53	0.0710849	3.53	0.0243941	3.53	0.101995	3.53	0.0547186	3.52	0.0594438	1.795	0.15296	1.565	0.0856527	3.06	0.0491815	3.15	0.0306584
3.25	0.0963891	3.55	0.0706338	3.55	0.0250404	3.55	0.105842	3.55	0.057082	3.54	0.0576861	1.805	0.163819	1.575	0.0860243	3.08	0.0469459	3.17	0.0304603
3.27	0.100419	3.57	0.0665809	3.57	0.0244155	3.57	0.105773	3.57	0.0562135	3.56	0.0560103	1.815	0.174091	1.585	0.0830532	3.1	0.044497	3.19	0.0317615
3.29	0.0987855	3.59	0.070171	3.59	0.0238766	3.59	0.10543	3.59	0.0550066	3.58	0.0559515	1.825	0.177796	1.595	0.0904581	3.12	0.0502755	3.21	0.0330844
3.31	0.104003	3.61	0.0695284	3.61	0.0237403	3.61	0.109626	3.61	0.0561828	3.6	0.0523241	1.835	0.190963	1.605	0.0902023	3.14	0.0472468	3.23	0.033717
3.33	0.099614	3.63	0.0743753	3.63	0.0223318	3.63	0.108459	3.63	0.0551021	3.62	0.0520872	1.845	0.184253	1.615	0.0843194	3.16	0.0464659	3.25	0.0333409
3.35	0.103584	3.65	0.0728194	3.65	0.0206079	3.65	0.10838	3.65	0.0559823	3.64	0.0520978	1.855	0.179483	1.625	0.0834276	3.18	0.0434926	3.27	0.0310322
3.37	0.0963399	3.67	0.0769599	3.67	0.0196983	3.67	0.107044	3.67	0.0542289	3.66	0.0499751	1.865	0.174829	1.635	0.0890674	3.2	0.0400078	3.29	0.0293497
3.39	0.0983603	3.69	0.0740136	3.69	0.0215732	3.69	0.119494	3.69	0.0532057	3.68	0.05781	1.875	0.163623	1.645	0.0924895	3.22	0.0358004	3.31	0.0278757
3.41	0.0962161	3.71	0.0746925	3.71	0.0229332	3.71	0.126272	3.71	0.0517311	3.7	0.0589239	1.885	0.157921	1.655	0.100567	3.24	0.0331411	3.33	0.0258922
3.43	0.0978942	3.73	0.0725259	3.73	0.0239791	3.73	0.126672	3.73	0.0505433	3.72	0.0593109	1.895	0.171833	1.665	0.0982963	3.26	0.0329724	3.35	0.0268872
3.45	0.0954558	3.75	0.0704915	3.75	0.0264872	3.75	0.126731	3.75	0.048436	3.74	0.0579217	1.905	0.161833	1.675	0.0921022	3.28	0.0372374	3.37	0.0275673
3.47	0.0917899	3.77	0.0716912	3.77	0.0269044	3.77	0.129095	3.77	0.0504019	3.76	0.0554187	1.915	0.152534	1.685	0.0956917	3.3	0.0414381	3.39	0.0256469
3.49	0.0909359	3.79	0.0728591	3.79	0.0265776	3.79	0.13331	3.79	0.0497108	3.78	0.0544776	1.925	0.139874	1.695	0.0852281	3.32	0.0396186	3.41	0.0244554
3.51	0.089986	3.81	0.0723351	3.81	0.0274005	3.81	0.127555	3.81	0.0502413	3.8	0.0535289	1.935	0.131121	1.705	0.0818975	3.34	0.0392038	3.43	0.0239626
3.53	0.0915994	3.83	0.0680178	3.83	0.0293898	3.83	0.135011	3.83	0.0501208	3.82	0.0541743	1.945	0.124869	1.715	0.0876331	3.36	0.0385968	3.45	0.0232895
3.55	0.0919883	3.85	0.0673231	3.85	0.0298878	3.85	0.135545	3.85	0.0502829	3.84	0.053985	1.955	0.131223	1.725	0.0953921	3.38	0.0407524	3.47	0.0255788
3.57	0.0901156	3.87	0.0632079	3.87	0.0295816	3.87	0.129054	3.87	0.0516573	3.86	0.0553604	1.965	0.124215	1.735	0.0912904	3.4	0.0424557	3.49	0.0270744
3.59	0.0918972	3.89	0.0656998	3.89	0.0279972	3.89	0.117757	3.89	0.0541095	3.88	0.0568437	1.975	0.130605	1.745	0.0895949	3.42	0.0461505	3.51	0.0282851
3.61	0.0878114	3.91	0.0655057	3.91	0.0264321	3.91	0.11262	3.91	0.0534775	3.9	0.0563155	1.985	0.133383	1.755	0.0805422	3.44	0.0471806	3.53	0.029435
3.63	0.0851397	3.93	0.0723604	3.93	0.0248151	3.93	0.111435	3.93	0.0535075	3.92	0.0579553	1.995	0.130987	1.765	0.0795447	3.46	0.0453826	3.55	0.0288238
3.65	0.0877563	3.95	0.0721123	3.95	0.0209935	3.95	0.105799	3.95	0.054394	3.94	0.0500732	2.005	0.129416	1.775	0.0894671	3.48	0.0404343	3.57	0.0284879
3.67	0.0862027	3.97	0.0729161	3.97	0.018817	3.97	0.111155	3.97	0.0524846	3.96	0.0479118	2.015	0.134086	1.785	0.0861104	3.5	0.0352834	3.59	0.0297858
3.69	0.0851633	3.99	0.0682719	3.99	0.0184821	3.99	0.111553	3.99	0.0524607	3.98	0.0459114	2.025	0.141517	1.795	0.0930955	3.52	0.0296185	3.61	0.0295459
3.71	0.0805152	4.01	0.0667749	4.01	0.0175162	4.01	0.122075	4.01	0.0485542	4	0.0470746	2.035	0.146995	1.805	0.096238	3.54	0.031102	3.63	0.0279718
3.73	0.0776523	4.03	0.0675967	4.03	0.0176947	4.03	0.108872	4.03	0.047023	4.02	0.0474725	2.045	0.157207	1.815	0.0916121	3.56	0.030658	3.65	0.0278518
3.75	0.0791351	4.05	0.0659156	4.05	0.0191545	4.05	0.108136	4.05	0.0471352	4.04	0.0473395	2.055	0.15375	1.825	0.0855122	3.58	0.0380782	3.67	0.0278079
3.77	0.0766543	4.07	0.0692065	4.07	0.0200745	4.07	0.108899	4.07	0.0469432	4.06	0.0497447	2.065	0.158944	1.835	0.0938259	3.6	0.0440948	3.69	0.026538
3.79	0.0745115	4.09	0.070271	4.09	0.0195558	4.09	0.107459	4.09	0.0463021	4.08	0.0499943	2.075	0.153473	1.845	0.0959017	3.62	0.0465112	3.71	0.0263082
3.81	0.0787556	4.11	0.0670583	4.11	0.0190154	4.11	0.105425	4.11	0.0473577	4.1	0.0512931	2.085	0.154118	1.855	0.0956275	3.64	0.0431376	3.73	0.0259049
3.83	0.0759821	4.13	0.0672025	4.13	0.0188466	4.13	0.110525	4.13	0.0504921	4.12	0.0500068	2.095	0.151242	1.865	0.0989335	3.66	0.0432535	3.75	0.0261393
3.85	0.0741877	4.15	0.0662537	4.15	0.0187762	4.15	0.120896	4.15	0.0502613	4.14	0.0498075	2.105	0.150054	1.875	0.0933098	3.68	0.0333617	3.77	0.0255953
3.87	0.0736886	4.17	0.064999	4.17	0.0191031	4.17	0.113499	4.17	0.0508393	4.16	0.0491777	2.115	0.1528	1.885	0.110032	3.7	0.026219	3.79	0.0257118
3.89	0.0722024	4.19	0.0629871	4.19	0.0193125	4.19	0.114489	4.19	0.0492747	4.18	0.0467345	2.125	0.152974	1.895	0.119617	3.72	0.0249312	3.81	0.0253328
3.91	0.0781323	4.21	0.0640601	4.21	0.0196952	4.21	0.10306	4.21	0.0478522	4.2	0.0460799	2.135	0.152562	1.905	0.115256	3.74	0.0248618	3.83	0.026011
3.93	0.0799736	4.23	0.064395	4.23	0.0190215	4.23	0.110861	4.23	0.0485651	4.22	0.0476094	2.145	0.142844	1.915	0.111207	3.76	0.0254133	3.85	0.0251612
3.95	0.079204	4.25	0.0673163	4.25	0.0178525	4.25	0.108643	4.25	0.0464153	4.24	0.0471675	2.155	0.150711	1.925	0.107463	3.78	0.025818	3.87	0.0231034
3.97	0.0770729	4.27	0.0675683	4.27	0.0167441	4.27	0.109158	4.27	0.0454869	4.26	0.0457451	2.165	0.151206	1.935	0.0981106	3.8	0.0267974	3.89	0.0229516
3.99	0.0792939	4.29	0.0631195	4.29	0.0164484	4.29	0.11117	4.29	0.0442976	4.28	0.047556	2.175	0.158343	1.945	0.0973065	3.82	0.0258982	3.91	0.0230709
4.01	0.0774004	4.31	0.0644325	4.31	0.0168406	4.31	0.107125	4.31	0.0449059	4.3	0.0482721	2.185	0.152726	1.955	0.10038	3.84	0.0233127	3.93	0.0228923
4.03	0.0765588	4.33	0.0607389	4.33	0.018084	4.33	0.102812	4.33	0.0426173	4.32	0.0479375	2.195	0.15866	1.965	0.104	3.86	0.0218743	3.95	0.0223337
4.05	0.0777265	4.35	0.0624463	4.35	0.0183389	4.35	0.097532	4.35	0.0430057	4.34	0.046531	2.205	0.167226	1.975	0.0996182	3.88	0.0247506	3.97	0.022138
4.07	0.0797756	4.37	0.0642881	4.37	0.0181803	4.37	0.10335	4.37	0.0407794	4.36	0.0443846	2.215	0.163753	1.985	0.0916691	3.9	0.0247142	3.99	0.0214553
4.09	0.0840804	4.39	0.065112	4.39	0.0183738	4.39	0.102523	4.39	0.0435747	4.38	0.0447839	2.225	0.152984	1.995	0.0755736	3.92	0.023587	4.01	0.0217955
4.11	0.0771848	4.41	0.0627883	4.41	0.0195641	4.41	0.104394	4.41	0.0462043	4.4	0.0432614	2.235	0.145368	2.005	0.0766288	3.94	0.0269417	4.03	0.0216211
4.13	0.0763497	4.43	0.0624402	4.43	0.0191685	4.43	0.100313	4.43	0.0457221	4.42	0.0430914	2.245	0.148887	2.015	0.0779472	3.96	0.0298935	4.05	0.0227539
4.15	0.0753933	4.45	0.06435	4.45	0.0179162	4.45	0.0953984	4.45	0.0453691	4.44	0.0441993	2.255	0.142933	2.025	0.0797623	3.98	0.0270049	4.07	0.023961
4.17	0.0771442	4.47	0.0587079	4.47	0.0177543	4.47	0.098316	4.47	0.0447179	4.46	0.0444183	2.265	0.151557	2.035	0.0801747	4	0.0287906	4.09	0.0254633
4.19	0.0744431	4.49	0.0584	4.49	0.0188279	4.49	0.0950789	4.49	0.0428859	4.48	0.0413829	2.275	0.138704	2.045	0.0765249	4.02	0.0320948	4.11	0.0249923
4.21	0.0741013	4.51	0.0597107	4.51	0.0194344	4.51	0.0979743	4.51	0.0420789	4.5	0.0422607	2.285	0.13968	2.055	0.0819358	4.04	0.0287162	4.13	0.0241645
4.23	0.0742421	4.53	0.0576165	4.53	0.0189665	4.53	0.0990772	4.53	0.0424228	4.52	0.0427865	2.295	0.133678	2.065	0.0811676	4.06	0.0270521	4.15	0.0241451
4.25	0.0769224	4.55	0.0593876	4.55	0.0193981	4.55	0.0941568	4.55	0.0392951	4.54	0.0430796	2.305	0.128321	2.075	0.0783577	4.08	0.0287047	4.17	0.0240026
4.27	0.074516	4.57	0.0558683	4.57	0.0203884	4.57	0.0921907	4.57	0.0429855	4.56	0.0427444	2.315	0.138034	2.085	0.0729213	4.1	0.0300637	4.19	0.0236509
4.29	0.0741275	4.59	0.0552368	4.59	0.0205823	4.59	0.0876184	4.59	0.0416613	4.58	0.0409431	2.325	0.149163	2.095	0.0766509	4.12	0.0284434	4.21	0.023266
4.31	0.0763243	4.61	0.0566223	4.61	0.019473	4.61	0.0908984	4.61	0.0414001	4.6	0.0394586	2.335	0.151341	2.105	0.0784478	4.14	0.0299118	4.23	0.0231353
4.33	0.0776146	4.63	0.0565757	4.63	0.0188826	4.63	0.0851834	4.63	0.0400917	4.62	0.0383048	2.345	0.14353	2.115	0.0770068	4.16	0.0295648	4.25	0.0220656
4.35	0.0744201	4.65	0.0551472	4.65	0.019366	4.65	0.0867286	4.65	0.0404375	4.64	0.0374176	2.355	0.141165	2.125	0.0725702	4.18	0.0285185	4.27	0.0221611
4.37	0.0753027	4.67	0.055975	4.67	0.0193779	4.67	0.0825334	4.67	0.0409601	4.66	0.0380421	2.365	0.132909	2.135	0.0719498	4.2	0.0229236	4.29	0.0215038
4.39	0.0759147	4.69	0.055815	4.69	0.0190919	4.69	0.0814969	4.69	0.0407428	4.68	0.0387052	2.375	0.130186	2.145	0.0711954	4.22	0.0227157	4.31	0.0214833
4.41	0.0728912	4.71	0.053539	4.71	0.0179886	4.71	0.0809967	4.71	0.0416166	4.7	0.0376789	2.385	0.125856	2.155	0.0640283	4.24	0.0220345	4.33	0.0215601
4.43	0.0742931	4.73	0.0512316	4.73	0.0181113	4.73	0.0748859	4.73	0.0407495	4.72	0.039382	2.395	0.120048	2.165	0.0590856	4.26	0.024227	4.35	0.0219055
4.45	0.0713416	4.75	0.0486167	4.75	0.0172868	4.75	0.0721458	4.75	0.0419106	4.74	0.0386945	2.405	0.120225	2.175	0.0615939	4.28	0.0286469	4.37	0.0231288
4.47	0.0728748	4.77	0.0486319	4.77	0.0166608	4.77	0.0765254	4.77	0.0402072	4.76	0.0379795	2.415	0.109261	2.185	0.0572657	4.3	0.0311652	4.39	0.0239809
4.49	0.069525	4.79	0.0471186	4.79	0.016482	4.79	0.0813909	4.79	0.0391379	4.78	0.0374383	2.425	0.0982052	2.195	0.0572585	4.32	0.0338391	4.41	0.025054
4.51	0.0667064	4.81	0.0468059	4.81	0.0160783	4.81	0.0769274	4.81	0.0383133	4.8	0.0345781	2.435	0.0957649	2.205	0.0657162	4.34	0.0382259	4.43	0.0254826
4.53	0.0623347	4.83	0.0467725	4.83	0.0159394	4.83	0.0851358	4.83	0.038764	4.82	0.033985	2.445	0.106237	2.215	0.0750702	4.36	0.0393501	4.45	0.0261743
4.55	0.0635	4.85	0.0455593	4.85	0.0162112	4.85	0.0919091	4.85	0.0390837	4.84	0.032713	2.455	0.12221	2.225	0.0788215	4.38	0.0365405	4.47	0.025329
4.57	0.0625264	4.87	0.0461946	4.87	0.0175354	4.87	0.0912302	4.87	0.0421923	4.86	0.0325129	2.465	0.124924	2.235	0.0778017	4.4	0.0369158	4.49	0.0245101
4.59	0.062031	4.89	0.0461668	4.89	0.0178926	4.89	0.0894247	4.89	0.0449174	4.88	0.0345946	2.475	0.130149	2.245	0.0792151	4.42	0.0363795	4.51	0.0249374
4.61	0.0613687	4.91	0.0456647	4.91	0.0182308	4.91	0.0935824	4.91	0.0442932	4.9	0.0338171	2.485	0.142314	2.255	0.0769615	4.44	0.034383	4.53	0.0255355
4.63	0.0607071	4.93	0.0477308	4.93	0.0172837	4.93	0.104041	4.93	0.0447155	4.92	0.0333862	2.495	0.143802	2.265	0.0720364	4.46	0.0343135	4.55	0.0246149
4.65	0.0583945	4.95	0.0471838	4.95	0.0173723	4.95	0.108169	4.95	0.0486209	4.94	0.0320088	2.505	0.138527	2.275	0.0710667	4.48	0.0333066	4.57	0.0229946
4.67	0.0553664	4.97	0.0481931	4.97	0.0168521	4.97	0.106839	4.97	0.049632	4.96	0.0310546	2.515	0.143415	2.285	0.0693067	4.5	0.033498	4.59	0.0221367
4.69	0.0581398	4.99	0.0475737	4.99	0.0165311	4.99	0.100213	4.99	0.0493708	4.98	0.0312917	2.525	0.147441	2.295	0.0664888	4.52	0.0325203	4.61	0.0217043
4.71	0.0585667	5.01	0.04922	5.01	0.0165328	5.01	0.101965	5.01	0.0484857	5	0.0331318	2.535	0.163897	2.305	0.0547684	4.54	0.0286615	4.63	0.0213985
4.73	0.0619134	5.03	0.047681	5.03	0.0158815	5.03	0.0971272	5.03	0.0472763	5.02	0.0331784	2.545	0.153606	2.315	0.0461448	4.56	0.0250908	4.65	0.0207973
4.75	0.0616274	5.05	0.0462365	5.05	0.0161313	5.05	0.0904142	5.05	0.0457466	5.04	0.0332731	2.555	0.133355	2.325	0.0440451	4.58	0.024904	4.67	0.0202989
4.77	0.0604104	5.07	0.0482878	5.07	0.0152003	5.07	0.0932836	5.07	0.043219	5.06	0.0330566	2.565	0.129808	2.335	0.0537195	4.6	0.0261804	4.69	0.0211998
4.79	0.0655864	5.09	0.049302	5.09	0.0145911	5.09	0.0998167	5.09	0.0422671	5.08	0.0336365	2.575	0.125713	2.345	0.0614478	4.62	0.0307533	4.71	0.0213338
4.81	0.0665707	5.11	0.0505285	5.11	0.0142358	5.11	0.0963278	5.11	0.0417603	5.1	0.0350778	2.585	0.124908	2.355	0.0751825	4.64	0.0373313	4.73	0.0214014
4.83	0.0701599	5.13	0.0496147	5.13	0.014485	5.13	0.085869	5.13	0.0394591	5.12	0.0361093	2.595	0.128449	2.365	0.0786874	4.66	0.0411879	4.75	0.0210272
4.85	0.0704676	5.15	0.0524013	5.15	0.0157381	5.15	0.0857416	5.15	0.0335701	5.14	0.0360213	2.605	0.13714	2.375	0.0763924	4.68	0.0419982	4.77	0.0206854
4.87	0.0785358	5.17	0.0497021	5.17	0.0171647	5.17	0.0784648	5.17	0.0305011	5.16	0.0356834	2.615	0.132557	2.385	0.0776924	4.7	0.0398407	4.79	0.0205772
4.89	0.0759464	5.19	0.0521624	5.19	0.0174894	5.19	0.0792636	5.19	0.0309227	5.18	0.0346073	2.625	0.137418	2.395	0.0792887	4.72	0.0344211	4.81	0.0199302
4.91	0.0770822	5.21	0.0492747	5.21	0.0187645	5.21	0.0790658	5.21	0.0322827	5.2	0.0355842	2.635	0.1185	2.405	0.0852397	4.74	0.0295229	4.83	0.0195622
4.93	0.0759126	5.23	0.0495354	5.23	0.0194529	5.23	0.0837245	5.23	0.0364109	5.22	0.0370576	2.645	0.115173	2.415	0.0893852	4.76	0.0276037	4.85	0.0194523
4.95	0.0750639	5.25	0.0508511	5.25	0.0183103	5.25	0.0895919	5.25	0.0391448	5.24	0.0359198	2.655	0.115355	2.425	0.0999161	4.78	0.0304129	4.87	0.0198453
4.97	0.0759333	5.27	0.0467547	5.27	0.0176199	5.27	0.0894618	5.27	0.0382109	5.26	0.0362316	2.665	0.10862	2.435	0.089076	4.8	0.0321739	4.89	0.0190478
4.99	0.0708576	5.29	0.0442553	5.29	0.0176297	5.29	0.0902944	5.29	0.0376715	5.28	0.0378611	2.675	0.112214	2.445	0.0778743	4.82	0.0298516	4.91	0.0178449
5.01	0.0694397	5.31	0.0437712	5.31	0.0193806	5.31	0.0935449	5.31	0.0371664	5.3	0.0395428	2.685	0.0996052	2.455	0.0668404	4.84	0.027826	4.93	0.0172653
5.03	0.0628969	5.33	0.0446224	5.33	0.0201531	5.33	0.0967689	5.33	0.0388371	5.32	0.0394381	2.695	0.0896722	2.465	0.0641219	4.86	0.0239294	4.95	0.018226
5.05	0.0623663	5.35	0.0405098	5.35	0.0200073	5.35	0.0966039	5.35	0.0407921	5.34	0.0388081	2.705	0.0814807	2.475	0.0654938	4.88	0.0212021	4.97	0.0195128
5.07	0.0525645	5.37	0.0405511	5.37	0.0198911	5.37	0.0977503	5.37	0.0411341	5.36	0.0371851	2.715	0.0748919	2.485	0.0654289	4.9	0.0238654	4.99	0.0201537
5.09	0.0560965	5.39	0.0398719	5.39	0.0196097	5.39	0.102079	5.39	0.041568	5.38	0.0362242	2.725	0.0713048	2.495	0.0629772	4.92	0.0305758	5.01	0.0201702
5.11	0.0523359	5.41	0.039728	5.41	0.0190167	5.41	0.10247	5.41	0.0414405	5.4	0.0339779	2.735	0.0732287	2.505	0.0636875	4.94	0.03379	5.03	0.0204198
5.13	0.0539997	5.43	0.0403982	5.43	0.0190235	5.43	0.0973656	5.43	0.0365778	5.42	0.0354706	2.745	0.0784361	2.515	0.061033	4.96	0.0365994	5.05	0.0216484
5.15	0.0533096	5.45	0.0383108	5.45	0.01981	5.45	0.0918593	5.45	0.0334212	5.44	0.0363151	2.755	0.0850424	2.525	0.053087	4.98	0.0376834	5.07	0.0222445
5.17	0.0562327	5.47	0.0409169	5.47	0.0202678	5.47	0.0937195	5.47	0.033739	5.46	0.0361513	2.765	0.0909856	2.535	0.0557671	5	0.0338203	5.09	0.0219344
5.19	0.0540511	5.49	0.0444463	5.49	0.020781	5.49	0.0887802	5.49	0.0327183	5.48	0.0345	2.775	0.0842419	2.545	0.0590952	5.02	0.0323819	5.11	0.0229239
5.21	0.057888	5.51	0.0492654	5.51	0.0200048	5.51	0.0853217	5.51	0.0326186	5.5	0.0352369	2.785	0.0971575	2.555	0.059951	5.04	0.0309405	5.13	0.0232434
5.23	0.0616899	5.53	0.0479387	5.53	0.0187458	5.53	0.0860639	5.53	0.0312006	5.52	0.0333288	2.795	0.103681	2.565	0.0747528	5.06	0.0297484	5.15	0.0222055
5.25	0.0680264	5.55	0.0507759	5.55	0.0176415	5.55	0.0843986	5.55	0.0307502	5.54	0.0328763	2.805	0.102951	2.575	0.0828017	5.08	0.0283927	5.17	0.0208319
5.27	0.0710774	5.57	0.0515648	5.57	0.0170774	5.57	0.0825664	5.57	0.0319647	5.56	0.0316054	2.815	0.118781	2.585	0.083706	5.1	0.0286856	5.19	0.0204292
5.29	0.066509	5.59	0.050779	5.59	0.0167822	5.59	0.0782553	5.59	0.0329848	5.58	0.0306934	2.825	0.112328	2.595	0.0817942	5.12	0.0287227	5.21	0.0205612
5.31	0.0716389	5.61	0.0499971	5.61	0.0152059	5.61	0.0753034	5.61	0.032764	5.6	0.0300344	2.835	0.110008	2.605	0.0753278	5.14	0.0295128	5.23	0.0206021
5.33	0.0668096	5.63	0.0492183	5.63	0.0144659	5.63	0.0767981	5.63	0.0327176	5.62	0.0305554	2.845	0.105141	2.615	0.0744484	5.16	0.0316527	5.25	0.0200079
5.35	0.0675258	5.65	0.0522119	5.65	0.0141116	5.65	0.0832455	5.65	0.0318473	5.64	0.0308943	2.855	0.108162	2.625	0.0751347	5.18	0.031396	5.27	0.0194716
5.37	0.0654105	5.67	0.0522325	5.67	0.0140427	5.67	0.0837311	5.67	0.0322236	5.66	0.0320331	2.865	0.10433	2.635	0.0720077	5.2	0.0305998	5.29	0.0194903
5.39	0.0654562	5.69	0.0492671	5.69	0.0136235	5.69	0.0837209	5.69	0.0326448	5.68	0.0319199	2.875	0.105921	2.645	0.0701579	5.22	0.0318444	5.31	0.0189315
5.41	0.0648766	5.71	0.0467207	5.71	0.0132696	5.71	0.0834277	5.71	0.03371	5.7	0.0340782	2.885	0.0982417	2.655	0.0698289	5.24	0.0347743	5.33	0.0200025
5.43	0.0650174	5.73	0.0468418	5.73	0.0134082	5.73	0.0947686	5.73	0.0341623	5.72	0.0335524	2.895	0.0955845	2.665	0.0556393	5.26	0.0330714	5.35	0.0212375
5.45	0.0622821	5.75	0.0469175	5.75	0.0147893	5.75	0.0984117	5.75	0.0344068	5.74	0.034587	2.905	0.101083	2.675	0.0486028	5.28	0.0302905	5.37	0.0218918
5.47	0.0597467	5.77	0.0462953	5.77	0.0148058	5.77	0.101226	5.77	0.0333595	5.76	0.0325317	2.915	0.0924543	2.685	0.0491858	5.3	0.027716	5.39	0.0216855
5.49	0.0637259	5.79	0.0466071	5.79	0.0151744	5.79	0.100326	5.79	0.0320962	5.78	0.032496	2.925	0.0948745	2.695	0.0517736	5.32	0.0232289	5.41	0.0214801
5.51	0.0585781	5.81	0.0476048	5.81	0.0157537	5.81	0.104038	5.81	0.0315114	5.8	0.0342079	2.935	0.0990648	2.705	0.0522036	5.34	0.0205613	5.43	0.0212885
5.53	0.0619655	5.83	0.0499669	5.83	0.0156912	5.83	0.102645	5.83	0.0314503	5.82	0.0339083	2.945	0.106233	2.715	0.0491579	5.36	0.0212492	5.45	0.0214761
5.55	0.0619052	5.85	0.045525	5.85	0.0154554	5.85	0.101655	5.85	0.0320213	5.84	0.0351595	2.955	0.0999439	2.725	0.048488	5.38	0.0227679	5.47	0.0213071
5.57	0.0586647	5.87	0.0432596	5.87	0.015681	5.87	0.102125	5.87	0.0312858	5.86	0.0360172	2.965	0.111551	2.735	0.0523914	5.4	0.0239528	5.49	0.0222237
5.59	0.0612226	5.89	0.0424407	5.89	0.0163149	5.89	0.0978891	5.89	0.031792	5.88	0.0360179	2.975	0.109431	2.745	0.0508484	5.42	0.0260369	5.51	0.0224439
5.61	0.0567373	5.91	0.0390665	5.91	0.0161516	5.91	0.103857	5.91	0.0305349	5.9	0.0364732	2.985	0.107886	2.755	0.05015	5.44	0.0284025	5.53	0.0207207
5.63	0.0563625	5.93	0.0381337	5.93	0.0166709	5.93	0.0964114	5.93	0.0309409	5.92	0.0374603	2.995	0.109635	2.765	0.0513563	5.46	0.0272588	5.55	0.0198335
5.65	0.0534477	5.95	0.0384682	5.95	0.0154138	5.95	0.0955726	5.95	0.0317065	5.94	0.0364254	3.005	0.11069	2.775	0.0495373	5.48	0.0296435	5.57	0.019356
5.67	0.0574171	5.97	0.0419504	5.97	0.0145401	5.97	0.0934182	5.97	0.0315776	5.96	0.032726	3.015	0.110762	2.785	0.0503474	5.5	0.0332816	5.59	0.0202365
5.69	0.0534761	5.99	0.042312	5.99	0.0138307	5.99	0.0915241	5.99	0.0309645	5.98	0.0321085	3.025	0.11195	2.795	0.0480425	5.52	0.0336792	5.61	0.0195918
5.71	0.0528476	6.01	0.0413038	6.01	0.0145931	6.01	0.089604	6.01	0.0308636	6	0.0306083	3.035	0.108086	2.805	0.0479601	5.54	0.0306829	5.63	0.0196317
5.73	0.051524	6.03	0.0405915	6.03	0.0164896	6.03	0.0953322	6.03	0.0325795	6.02	0.0309786	3.045	0.104341	2.815	0.0486265	5.56	0.0307299	5.65	0.0195317
5.75	0.050427	6.05	0.0427069	6.05	0.0168241	6.05	0.0919547	6.05	0.0346455	6.04	0.0305785	3.055	0.0976746	2.825	0.0494935	5.58	0.0278553	5.67	0.0191403
5.77	0.0523592	6.07	0.0439628	6.07	0.0170449	6.07	0.0919266	6.07	0.0344191	6.06	0.0267109	3.065	0.0837859	2.835	0.0471104	5.6	0.0240537	5.69	0.018693
5.79	0.0542984	6.09	0.0434738	6.09	0.0163374	6.09	0.0958543	6.09	0.0330017	6.08	0.0266851	3.075	0.0895369	2.845	0.0533301	5.62	0.021544	5.71	0.0179392
5.81	0.0552661	6.11	0.0444286	6.11	0.016693	6.11	0.0913946	6.11	0.0328254	6.1	0.0274628	3.085	0.0890916	2.855	0.0557289	5.64	0.0211149	5.73	0.0176937
5.83	0.0525023	6.13	0.043973	6.13	0.0164159	6.13	0.0861835	6.13	0.033455	6.12	0.0266723	3.095	0.0883436	2.865	0.0536105	5.66	0.0218472	5.75	0.018023
5.85	0.0522621	6.15	0.04458	6.15	0.0165471	6.15	0.0862786	6.15	0.0325386	6.14	0.0259701	3.105	0.0867365	2.875	0.0540543	5.68	0.0211309	5.77	0.0185642
5.87	0.050589	6.17	0.0407922	6.17	0.0162644	6.17	0.0891534	6.17	0.0329752	6.16	0.0250782	3.115	0.0888631	2.885	0.0516222	5.7	0.0234095	5.79	0.0178266
5.89	0.0550435	6.19	0.0428882	6.19	0.0156626	6.19	0.0905211	6.19	0.0333778	6.18	0.0245948	3.125	0.0863123	2.895	0.0509104	5.72	0.0249206	5.81	0.0178768
5.91	0.0547294	6.21	0.0451391	6.21	0.0146706	6.21	0.0913208	6.21	0.0340865	6.2	0.0245655	3.135	0.0891356	2.905	0.0534605	5.74	0.0235437	5.83	0.0172917
5.93	0.0581828	6.23	0.043447	6.23	0.0126687	6.23	0.088309	6.23	0.0331615	6.22	0.0250537	3.145	0.089978	2.915	0.0547524	5.76	0.0242908	5.85	0.015971
5.95	0.0611777	6.25	0.0437191	6.25	0.0131173	6.25	0.0979946	6.25	0.0306478	6.24	0.0259929	3.155	0.101776	2.925	0.0540081	5.78	0.0266751	5.87	0.0157522
5.97	0.0600374	6.27	0.0449126	6.27	0.0132549	6.27	0.0988207	6.27	0.0316902	6.26	0.0266309	3.165	0.107626	2.935	0.0526041	5.8	0.0283168	5.89	0.0153826
5.99	0.0568768	6.29	0.0489889	6.29	0.0134154	6.29	0.0970303	6.29	0.0328644	6.28	0.0271334	3.175	0.104443	2.945	0.0459956	5.82	0.0303267	5.91	0.0150217
6.01	0.0573976	6.31	0.0490346	6.31	0.0126883	6.31	0.097015	6.31	0.0324231	6.3	0.0281499	3.185	0.105669	2.955	0.0439434	5.84	0.0343433	5.93	0.0147093
6.03	0.0584144	6.33	0.0492322	6.33	0.0122324	6.33	0.0951702	6.33	0.0313272	6.32	0.0285101	3.195	0.102943	2.965	0.0447229	5.86	0.0324496	5.95	0.0140995
6.05	0.0582739	6.35	0.0467642	6.35	0.012083	6.35	0.0914437	6.35	0.029492	6.34	0.0273701	3.205	0.0979636	2.975	0.0485579	5.88	0.0343793	5.97	0.0142164
6.07	0.0574358	6.37	0.0469737	6.37	0.012691	6.37	0.0904552	6.37	0.0283009	6.36	0.0254714	3.215	0.093305	2.985	0.0482012	5.9	0.0346108	5.99	0.0137077
6.09	0.056354	6.39	0.0455902	6.39	0.0139297	6.39	0.0913511	6.39	0.0294603	6.38	0.0259656	3.225	0.0923545	2.995	0.0495586	5.92	0.0354802	6.01	0.0136543
6.11	0.0593395	6.41	0.0434449	6.41	0.0150484	6.41	0.08712	6.41	0.0280786	6.4	0.0264477	3.235	0.0942517	3.005	0.0497574	5.94	0.0367066	6.03	0.0143323
6.13	0.0578094	6.43	0.0423552	6.43	0.0153735	6.43	0.0846051	6.43	0.0273618	6.42	0.0278808	3.245	0.0913917	3.015	0.0492497	5.96	0.0363898	6.05	0.0147841
6.15	0.054985	6.45	0.041142	6.45	0.0147484	6.45	0.0733935	6.45	0.0282968	6.44	0.0263403	3.255	0.079378	3.025	0.0462685	5.98	0.0325426	6.07	0.0153717
6.17	0.0543522	6.47	0.0381591	6.47	0.0137243	6.47	0.0720644	6.47	0.0299599	6.46	0.0263103	3.265	0.0786322	3.035	0.0464124	6	0.027586	6.09	0.0155709
6.19	0.0586154	6.49	0.0367334	6.49	0.0134506	6.49	0.0726316	6.49	0.0284261	6.48	0.0265429	3.275	0.0736838	3.045	0.045844	6.02	0.026897	6.11	0.0164965
6.21	0.0568829	6.51	0.0362876	6.51	0.0143545	6.51	0.0716747	6.51	0.029573	6.5	0.0250773	3.285	0.0752652	3.055	0.0465438	6.04	0.024795	6.13	0.0168803
6.23	0.0546599	6.53	0.0367718	6.53	0.0145561	6.53	0.0730323	6.53	0.0305703	6.52	0.0251196	3.295	0.0766177	3.065	0.0506849	6.06	0.0249365	6.15	0.0172689
6.25	0.0544711	6.55	0.0373639	6.55	0.0150193	6.55	0.0720251	6.55	0.0328694	6.54	0.0238631	3.305	0.0765471	3.075	0.0473171	6.08	0.0232795	6.17	0.016101
6.27	0.0547761	6.57	0.038868	6.57	0.0155811	6.57	0.0745778	6.57	0.0320379	6.56	0.0241986	3.315	0.0734537	3.085	0.0459423	6.1	0.0232875	6.19	0.0162854
6.29	0.0498104	6.59	0.037173	6.59	0.0159978	6.59	0.0770919	6.59	0.032076	6.58	0.0254548	3.325	0.0803167	3.095	0.0482217	6.12	0.0188921	6.21	0.0167636
6.31	0.0494168	6.61	0.0384917	6.61	0.0154966	6.61	0.0766485	6.61	0.0328014	6.6	0.0263869	3.335	0.0757486	3.105	0.0461227	6.14	0.0198773	6.23	0.0165935
6.33	0.0466257	6.63	0.0405431	6.63	0.0160467	6.63	0.0759735	6.63	0.0339173	6.62	0.0273421	3.345	0.0724731	3.115	0.0513299	6.16	0.0221773	6.25	0.0164507
6.35	0.0481636	6.65	0.0405525	6.65	0.0165355	6.65	0.0781461	6.65	0.0326481	6.64	0.0265381	3.355	0.0787681	3.125	0.0521743	6.18	0.0245197	6.27	0.0158356
6.37	0.0494224	6.67	0.0402246	6.67	0.0166661	6.67	0.074752	6.67	0.0307539	6.66	0.0269191	3.365	0.0783952	3.135	0.0523836	6.2	0.0261586	6.29	0.0155302
6.39	0.0454997	6.69	0.0380067	6.69	0.0163339	6.69	0.0779784	6.69	0.034568	6.68	0.0253846	3.375	0.0827377	3.145	0.0516847	6.22	0.0258225	6.31	0.0151412
6.41	0.0475062	6.71	0.0368231	6.71	0.0158912	6.71	0.0759059	6.71	0.0325419	6.7	0.0265408	3.385	0.0843636	3.155	0.0499298	6.24	0.0226289	6.33	0.0152526
6.43	0.0495489	6.73	0.0359224	6.73	0.0159933	6.73	0.0754609	6.73	0.0311767	6.72	0.0259355	3.395	0.0845934	3.165	0.045626	6.26	0.020829	6.35	0.0147308
6.45	0.0498609	6.75	0.0339425	6.75	0.0153636	6.75	0.0785971	6.75	0.0291862	6.74	0.0257449	3.405	0.0815278	3.175	0.0460194	6.28	0.0201709	6.37	0.0147564
6.47	0.0484938	6.77	0.0353668	6.77	0.0145497	6.77	0.0763412	6.77	0.0314488	6.76	0.0261309	3.415	0.0871679	3.185	0.0456854	6.3	0.0214516	6.39	0.0151854
6.49	0.0504763	6.79	0.0335547	6.79	0.0132076	6.79	0.0737414	6.79	0.0308934	6.78	0.0266347	3.425	0.0797984	3.195	0.0412832	6.32	0.0237058	6.41	0.0148755
6.51	0.0480537	6.81	0.0321409	6.81	0.0128569	6.81	0.0731021	6.81	0.0309725	6.8	0.0261323	3.435	0.0761432	3.205	0.0390099	6.34	0.0247514	6.43	0.0148835
6.53	0.0485765	6.83	0.0316423	6.83	0.0127509	6.83	0.0707265	6.83	0.0302766	6.82	0.0254163	3.445	0.0798841	3.215	0.0340104	6.36	0.0263652	6.45	0.0154746
6.55	0.0474808	6.85	0.0314314	6.85	0.0129965	6.85	0.069188	6.85	0.0317908	6.84	0.0235101	3.455	0.0765944	3.225	0.0353033	6.38	0.0258612	6.47	0.016383
6.57	0.0490667	6.87	0.0330601	6.87	0.0134355	6.87	0.0675174	6.87	0.0317584	6.86	0.0230425	3.465	0.0731841	3.235	0.0333531	6.4	0.0230549	6.49	0.0163981
6.59	0.0478992	6.89	0.0330132	6.89	0.0135128	6.89	0.0613519	6.89	0.0280425	6.88	0.0219616	3.475	0.0696499	3.245	0.0353143	6.42	0.0210964	6.51	0.0161207
6.61	0.0453015	6.91	0.037169	6.91	0.0132346	6.91	0.0602443	6.91	0.0290953	6.9	0.0221898	3.485	0.0671495	3.255	0.0372691	6.44	0.0195989	6.53	0.0161319
6.63	0.0432128	6.93	0.0364416	6.93	0.012811	6.93	0.0596468	6.93	0.0292831	6.92	0.0212033	3.495	0.0705533	3.265	0.0408261	6.46	0.0171198	6.55	0.016366
6.65	0.0427178	6.95	0.0382099	6.95	0.012646	6.95	0.059247	6.95	0.030235	6.94	0.0208394	3.505	0.0737216	3.275	0.042065	6.48	0.0189702	6.57	0.0178189
6.67	0.0418777	6.97	0.0351447	6.97	0.0120818	6.97	0.0565792	6.97	0.0301877	6.96	0.0203677	3.515	0.070695	3.285	0.0425923	6.5	0.0217081	6.59	0.0176542
6.69	0.0403758	6.99	0.0393875	6.99	0.0125203	6.99	0.0547488	6.99	0.0288272	6.98	0.020576	3.525	0.0789977	3.295	0.047319	6.52	0.0241527	6.61	0.0179088
6.71	0.0406346	7.01	0.0390942	7.01	0.0131236	7.01	0.0554269	7.01	0.0278945	7	0.0199132	3.535	0.0867346	3.305	0.0484673	6.54	0.0271905	6.63	0.0177909
6.73	0.0400271	7.03	0.0424284	7.03	0.0127109	7.03	0.0557964	7.03	0.028243	7.02	0.0201375	3.545	0.0836301	3.315	0.0544332	6.56	0.0305515	6.65	0.017246
6.75	0.0378191	7.05	0.0425448	7.05	0.0118052	7.05	0.0530789	7.05	0.0274274	7.04	0.0198601	3.555	0.0842791	3.325	0.0552119	6.58	0.0317135	6.67	0.0161334
6.77	0.0354539	7.07	0.0408126	7.07	0.0120023	7.07	0.0503462	7.07	0.0264552	7.06	0.0204848	3.565	0.0905857	3.335	0.0580105	6.6	0.0299423	6.69	0.0157591
6.79	0.0369454	7.09	0.0405908	7.09	0.0121312	7.09	0.0507975	7.09	0.0263972	7.08	0.0205045	3.575	0.0900177	3.345	0.0621373	6.62	0.0251852	6.71	0.0153649
6.81	0.0398276	7.11	0.0364917	7.11	0.0121798	7.11	0.0536577	7.11	0.0266374	7.1	0.0218308	3.585	0.0862108	3.355	0.0609361	6.64	0.0234699	6.73	0.0148896
6.83	0.0381788	7.13	0.0375389	7.13	0.0128302	7.13	0.055414	7.13	0.026873	7.12	0.0213311	3.595	0.082846	3.365	0.0599131	6.66	0.0261826	6.75	0.0148964
6.85	0.038245	7.15	0.0345197	7.15	0.0131523	7.15	0.0577957	7.15	0.0263419	7.14	0.0212655	3.605	0.0842455	3.375	0.0601441	6.68	0.0271575	6.77	0.0141635
6.87	0.039087	7.17	0.034621	7.17	0.0132591	7.17	0.0619804	7.17	0.0256513	7.16	0.021013	3.615	0.0833715	3.385	0.0630328	6.7	0.0274685	6.79	0.0143947
6.89	0.0405768	7.19	0.0319231	7.19	0.0132667	7.19	0.0656584	7.19	0.0251668	7.18	0.0213844	3.625	0.083076	3.395	0.0589616	6.72	0.0293856	6.81	0.0142752
6.91	0.0412251	7.21	0.0368467	7.21	0.013188	7.21	0.0682805	7.21	0.0264469	7.2	0.0222216	3.635	0.0818206	3.405	0.0581323	6.74	0.0281346	6.83	0.0139853
6.93	0.0411856	7.23	0.0325988	7.23	0.0137183	7.23	0.0724375	7.23	0.0264027	7.22	0.0213937	3.645	0.0879451	3.415	0.0519744	6.76	0.0229313	6.85	0.0148132
6.95	0.0426015	7.25	0.0330839	7.25	0.0137771	7.25	0.079136	7.25	0.0278208	7.24	0.0232146	3.655	0.0936173	3.425	0.0491145	6.78	0.0199276	6.87	0.016272
6.97	0.0434096	7.27	0.0343777	7.27	0.0134646	7.27	0.090217	7.27	0.0290007	7.26	0.0248019	3.665	0.0945129	3.435	0.0453343	6.8	0.0199702	6.89	0.0167009
6.99	0.0412353	7.29	0.0381187	7.29	0.0132669	7.29	0.0935278	7.29	0.0300959	7.28	0.0258138	3.675	0.100212	3.445	0.0413109	6.82	0.0197986	6.91	0.0168943
7.01	0.0390353	7.31	0.0381841	7.31	0.0125291	7.31	0.0923214	7.31	0.030151	7.3	0.0262026	3.685	0.107341	3.455	0.040349	6.84	0.0208303	6.93	0.0179444
7.03	0.0427892	7.33	0.0387576	7.33	0.0127362	7.33	0.0920309	7.33	0.0305681	7.32	0.0270316	3.695	0.106338	3.465	0.0371015	6.86	0.0202929	6.95	0.0184706
7.05	0.0428758	7.35	0.0404864	7.35	0.0131276	7.35	0.0881188	7.35	0.0317373	7.34	0.0272713	3.705	0.104824	3.475	0.0369808	6.88	0.0188562	6.97	0.0181391
7.07	0.0429055	7.37	0.040866	7.37	0.0134662	7.37	0.0848909	7.37	0.0317687	7.36	0.0261294	3.715	0.101533	3.485	0.0349462	6.9	0.018069	6.99	0.0176425
7.09	0.0441254	7.39	0.0409462	7.39	0.0136983	7.39	0.0855223	7.39	0.0324574	7.38	0.026252	3.725	0.0936244	3.495	0.0363194	6.92	0.0183044	7.01	0.0183093
7.11	0.0440019	7.41	0.0373076	7.41	0.0128042	7.41	0.0837345	7.41	0.0301665	7.4	0.0264	3.735	0.0933398	3.505	0.0393698	6.94	0.0179919	7.03	0.0188533
7.13	0.0433837	7.43	0.0395161	7.43	0.0128563	7.43	0.0793397	7.43	0.0295167	7.42	0.0263846	3.745	0.0992868	3.515	0.0461338	6.96	0.0187631	7.05	0.0194037
7.15	0.0425736	7.45	0.0372058	7.45	0.0139049	7.45	0.072215	7.45	0.0284287	7.44	0.026074	3.755	0.0936638	3.525	0.0461032	6.98	0.0203851	7.07	0.018981
7.17	0.0434403	7.47	0.0385153	7.47	0.0137564	7.47	0.0693994	7.47	0.0270986	7.46	0.0254971	3.765	0.0861385	3.535	0.0482945	7	0.0217455	7.09	0.0185765
7.19	0.044277	7.49	0.0342137	7.49	0.0138646	7.49	0.0692659	7.49	0.0266187	7.48	0.0261782	3.775	0.0802738	3.545	0.0463485	7.02	0.0220574	7.11	0.0181787
7.21	0.044069	7.51	0.0344473	7.51	0.0137819	7.51	0.073936	7.51	0.0275461	7.5	0.0246484	3.785	0.0743975	3.555	0.0479555	7.04	0.0216227	7.13	0.0176492
7.23	0.0420039	7.53	0.0351883	7.53	0.0126819	7.53	0.0764006	7.53	0.026548	7.52	0.0233511	3.795	0.076719	3.565	0.0492007	7.06	0.023513	7.15	0.0177723
7.25	0.0411337	7.55	0.0353639	7.55	0.0120819	7.55	0.074587	7.55	0.026509	7.54	0.0228253	3.805	0.0739833	3.575	0.0496202	7.08	0.0254505	7.17	0.0180951
7.27	0.0400514	7.57	0.0361411	7.57	0.0118459	7.57	0.0710779	7.57	0.0277296	7.56	0.02158	3.815	0.0724589	3.585	0.0515327	7.1	0.0232747	7.19	0.0179294
7.29	0.0406671	7.59	0.0378721	7.59	0.0113308	7.59	0.0670685	7.59	0.027594	7.58	0.0210305	3.825	0.0725883	3.595	0.051706	7.12	0.0233017	7.21	0.0174156
7.31	0.0412976	7.61	0.0374075	7.61	0.0114252	7.61	0.0665135	7.61	0.0275541	7.6	0.0212742	3.835	0.0665387	3.605	0.0487609	7.14	0.0236316	7.23	0.0171117
7.33	0.0424201	7.63	0.0347343	7.63	0.0108655	7.63	0.0664474	7.63	0.0274279	7.62	0.0215813	3.845	0.0579737	3.615	0.0411734	7.16	0.0227263	7.25	0.0163208
7.35	0.0415852	7.65	0.0354529	7.65	0.00991189	7.65	0.0686824	7.65	0.0275256	7.64	0.0213368	3.855	0.0660792	3.625	0.0406601	7.18	0.0217111	7.27	0.0160134
7.37	0.0398594	7.67	0.0336288	7.67	0.00963715	7.67	0.0622086	7.67	0.0286537	7.66	0.0213054	3.865	0.0688996	3.635	0.0394242	7.2	0.0242694	7.29	0.0163005
7.39	0.0401259	7.69	0.0331106	7.69	0.00940458	7.69	0.0591712	7.69	0.0296345	7.68	0.0213381	3.875	0.0706118	3.645	0.0392838	7.22	0.0245273	7.31	0.0176728
7.41	0.0411995	7.71	0.0324463	7.71	0.0099304	7.71	0.057218	7.71	0.0290954	7.7	0.0213653	3.885	0.0775481	3.655	0.0375674	7.24	0.0253406	7.33	0.0177458
7.43	0.0408845	7.73	0.0299111	7.73	0.0106173	7.73	0.0557286	7.73	0.0298233	7.72	0.021397	3.895	0.0794992	3.665	0.0386594	7.26	0.0227889	7.35	0.0171151
7.45	0.0409704	7.75	0.0312253	7.75	0.0101992	7.75	0.0570177	7.75	0.0285716	7.74	0.021533	3.905	0.0860587	3.675	0.037812	7.28	0.0215039	7.37	0.016482
7.47	0.0405664	7.77	0.0302974	7.77	0.0103878	7.77	0.0555263	7.77	0.0267186	7.76	0.0214219	3.915	0.0891576	3.685	0.0375019	7.3	0.0215038	7.39	0.0163165
7.49	0.0391876	7.79	0.0283627	7.79	0.0111779	7.79	0.0587156	7.79	0.0263356	7.78	0.0218895	3.925	0.0903296	3.695	0.0369691	7.32	0.02079	7.41	0.0159403
7.51	0.0391202	7.81	0.0256468	7.81	0.011546	7.81	0.0644777	7.81	0.0262819	7.8	0.0209779	3.935	0.0924509	3.705	0.0356535	7.34	0.0184292	7.43	0.0153657
7.53	0.0393387	7.83	0.0239674	7.83	0.011815	7.83	0.0685539	7.83	0.0266469	7.82	0.022038	3.945	0.0910414	3.715	0.0343427	7.36	0.0178235	7.45	0.0147804
7.55	0.0416659	7.85	0.024925	7.85	0.0121274	7.85	0.0691886	7.85	0.0282291	7.84	0.0213969	3.955	0.0819388	3.725	0.0347018	7.38	0.0173001	7.47	0.0142699
7.57	0.0417718	7.87	0.0236001	7.87	0.0131111	7.87	0.0741239	7.87	0.0271973	7.86	0.021638	3.965	0.0835199	3.735	0.0346623	7.4	0.0175174	7.49	0.0147683
7.59	0.0433177	7.89	0.0248606	7.89	0.0133722	7.89	0.0741564	7.89	0.0257602	7.88	0.0211716	3.975	0.086058	3.745	0.0341524	7.42	0.0199371	7.51	0.0140057
7.61	0.0445196	7.91	0.026161	7.91	0.013182	7.91	0.0701703	7.91	0.0240798	7.9	0.0219396	3.985	0.0779684	3.755	0.0338871	7.44	0.0246707	7.53	0.0134107
7.63	0.0450503	7.93	0.0271734	7.93	0.0123796	7.93	0.0697028	7.93	0.0230023	7.92	0.024586	3.995	0.0726381	3.765	0.0334143	7.46	0.0263915	7.55	0.0134443
7.65	0.0485384	7.95	0.0250626	7.95	0.0129159	7.95	0.0695274	7.95	0.0244211	7.94	0.0248678	4.005	0.0688379	3.775	0.0304984	7.48	0.0280668	7.57	0.0140102
7.67	0.0506118	7.97	0.0250741	7.97	0.0125209	7.97	0.0711032	7.97	0.0252123	7.96	0.0256409	4.015	0.0640051	3.785	0.0306522	7.5	0.0272815	7.59	0.0145813
7.69	0.0487141	7.99	0.0239831	7.99	0.011329	7.99	0.0723423	7.99	0.0266498	7.98	0.0256196	4.025	0.0688018	3.795	0.0321897	7.52	0.0263458	7.61	0.0147151
7.71	0.047889	8.01	0.026932	8.01	0.010914	8.01	0.072364	8.01	0.0283317	8	0.0259764	4.035	0.0706716	3.805	0.0328415	7.54	0.0227538	7.63	0.0154394
7.73	0.0455319	8.03	0.0276314	8.03	0.0110102	8.03	0.0713824	8.03	0.0279711	8.02	0.0260778	4.045	0.0734796	3.815	0.0345948	7.56	0.0224122	7.65	0.0155932
7.75	0.0443602	8.05	0.0288006	8.05	0.0108895	8.05	0.0683334	8.05	0.02648	8.04	0.0255983	4.055	0.0734872	3.825	0.0381753	7.58	0.0190998	7.67	0.016071
7.77	0.0440365	8.07	0.0317178	8.07	0.0105395	8.07	0.0655098	8.07	0.0268907	8.06	0.0267033	4.065	0.0665725	3.835	0.0453868	7.6	0.0191461	7.69	0.0163839
7.79	0.03962	8.09	0.0312929	8.09	0.0105096	8.09	0.0724558	8.09	0.0267692	8.08	0.0279504	4.075	0.0634067	3.845	0.046513	7.62	0.0172241	7.71	0.0161264
7.81	0.0375613	8.11	0.0306348	8.11	0.0103311	8.11	0.0758293	8.11	0.027681	8.1	0.0295073	4.085	0.0731946	3.855	0.0462072	7.64	0.0168986	7.73	0.0162216
7.83	0.0382705	8.13	0.0309632	8.13	0.0107072	8.13	0.0749602	8.13	0.0284493	8.12	0.0295939	4.095	0.0728699	3.865	0.0491673	7.66	0.0163628	7.75	0.0158449
7.85	0.0337291	8.15	0.0311139	8.15	0.0108728	8.15	0.0754074	8.15	0.0275464	8.14	0.0300203	4.105	0.0748717	3.875	0.0525742	7.68	0.0198468	7.77	0.0151431
7.87	0.0320449	8.17	0.0306361	8.17	0.0119281	8.17	0.0789708	8.17	0.0267212	8.16	0.0290446	4.115	0.0889845	3.885	0.052729	7.7	0.0200309	7.79	0.014616
7.89	0.033692	8.19	0.032454	8.19	0.0136125	8.19	0.0737935	8.19	0.0265274	8.18	0.0271519	4.125	0.0850514	3.895	0.0515112	7.72	0.0206391	7.81	0.0147025
7.91	0.0324139	8.21	0.0312513	8.21	0.0138538	8.21	0.0693236	8.21	0.0266267	8.2	0.0276114	4.135	0.0804116	3.905	0.0508163	7.74	0.0221862	7.83	0.0137729
7.93	0.0331643	8.23	0.0326484	8.23	0.0134102	8.23	0.067454	8.23	0.0271683	8.22	0.0283035	4.145	0.0752612	3.915	0.0493571	7.76	0.0241728	7.85	0.0131412
7.95	0.0354301	8.25	0.0309757	8.25	0.0133606	8.25	0.0690171	8.25	0.0286388	8.24	0.0288007	4.155	0.0782609	3.925	0.0461443	7.78	0.0231975	7.87	0.0125729
7.97	0.0362687	8.27	0.03049	8.27	0.0130122	8.27	0.0721972	8.27	0.0288236	8.26	0.0283842	4.165	0.0820717	3.935	0.0400843	7.8	0.0227099	7.89	0.0120547
7.99	0.037236	8.29	0.0325225	8.29	0.0130812	8.29	0.0677972	8.29	0.0283188	8.28	0.0293209	4.175	0.0851977	3.945	0.042349	7.82	0.0224548	7.91	0.0124034
8.01	0.0385114	8.31	0.0312738	8.31	0.013353	8.31	0.0695458	8.31	0.0279427	8.3	0.0296033	4.185	0.0778559	3.955	0.0431102	7.84	0.0222584	7.93	0.0127999
8.03	0.0384441	8.33	0.0318428	8.33	0.0131084	8.33	0.0689409	8.33	0.0280725	8.32	0.0292892	4.195	0.0784378	3.965	0.0404506	7.86	0.0223438	7.95	0.0134325
8.05	0.0386342	8.35	0.0321779	8.35	0.0127729	8.35	0.06532	8.35	0.0271792	8.34	0.0274979	4.205	0.0762591	3.975	0.0385095	7.88	0.0236427	7.97	0.013948
8.07	0.0383856	8.37	0.0323989	8.37	0.0120471	8.37	0.062661	8.37	0.0276805	8.36	0.0266481	4.215	0.0661654	3.985	0.0400623	7.9	0.0233944	7.99	0.0139168
8.09	0.0368871	8.39	0.0319691	8.39	0.0107582	8.39	0.0650971	8.39	0.026853	8.38	0.0256402	4.225	0.0684638	3.995	0.0381118	7.92	0.0256868	8.01	0.0145893
8.11	0.039082	8.41	0.0313941	8.41	0.0104723	8.41	0.0622731	8.41	0.0253219	8.4	0.0252875	4.235	0.0728543	4.005	0.040397	7.94	0.0265297	8.03	0.0148173
8.13	0.0394919	8.43	0.0323269	8.43	0.0102493	8.43	0.0602993	8.43	0.024622	8.42	0.0257862	4.245	0.0762179	4.015	0.0425839	7.96	0.0239536	8.05	0.0150226
8.15	0.0368065	8.45	0.0316443	8.45	0.0101323	8.45	0.0619597	8.45	0.0217217	8.44	0.0256776	4.255	0.0759948	4.025	0.0454979	7.98	0.022298	8.07	0.0151334
8.17	0.0367416	8.47	0.0301769	8.47	0.00974823	8.47	0.0557354	8.47	0.0207947	8.46	0.0241981	4.265	0.0768337	4.035	0.045239	8	0.0212897	8.09	0.0148399
8.19	0.0365164	8.49	0.0285258	8.49	0.00958489	8.49	0.052869	8.49	0.0216553	8.48	0.023047	4.275	0.0771078	4.045	0.0445868	8.02	0.0190467	8.11	0.0147246
8.21	0.0364012	8.51	0.0296743	8.51	0.00944152	8.51	0.0475023	8.51	0.021959	8.5	0.0227706	4.285	0.0787111	4.055	0.0430863	8.04	0.0164536	8.13	0.0147908
8.23	0.0351497	8.53	0.0282846	8.53	0.009419	8.53	0.0458798	8.53	0.0217753	8.52	0.0221664	4.295	0.0814608	4.065	0.0406099	8.06	0.0195623	8.15	0.0141473
8.25	0.037182	8.55	0.028274	8.55	0.00934009	8.55	0.049552	8.55	0.0230198	8.54	0.0210784	4.305	0.0819474	4.075	0.0431569	8.08	0.019841	8.17	0.0139496
8.27	0.0385418	8.57	0.028229	8.57	0.0092213	8.57	0.0533453	8.57	0.0215936	8.56	0.020577	4.315	0.0817091	4.085	0.0394984	8.1	0.0215174	8.19	0.0140367
8.29	0.0390243	8.59	0.0266215	8.59	0.00918735	8.59	0.0541527	8.59	0.0220726	8.58	0.0210504	4.325	0.079097	4.095	0.0407775	8.12	0.0218163	8.21	0.0129937
8.31	0.0375474	8.61	0.0260101	8.61	0.0090577	8.61	0.0567075	8.61	0.0228521	8.6	0.0209083	4.335	0.0816232	4.105	0.0374276	8.14	0.0219349	8.23	0.0133954
8.33	0.0369159	8.63	0.0248206	8.63	0.00925221	8.63	0.057202	8.63	0.0224361	8.62	0.0207436	4.345	0.0809195	4.115	0.0347351	8.16	0.0211432	8.25	0.0139734
8.35	0.0366065	8.65	0.0270737	8.65	0.00938007	8.65	0.0519697	8.65	0.0233068	8.64	0.0201577	4.355	0.0789065	4.125	0.0292932	8.18	0.022315	8.27	0.0142758
8.37	0.0357972	8.67	0.0266451	8.67	0.00924999	8.67	0.0528068	8.67	0.0248918	8.66	0.0206484	4.365	0.0734928	4.135	0.0274787	8.2	0.0214107	8.29	0.0139577
8.39	0.0380778	8.69	0.0253496	8.69	0.00899535	8.69	0.0582352	8.69	0.0251034	8.68	0.020457	4.375	0.0745492	4.145	0.0247712	8.22	0.0228151	8.31	0.0134432
8.41	0.0368049	8.71	0.0264223	8.71	0.008781	8.71	0.0611921	8.71	0.0258662	8.7	0.0207951	4.385	0.074983	4.155	0.0242551	8.24	0.0241845	8.33	0.0132373
8.43	0.035711	8.73	0.026698	8.73	0.0086403	8.73	0.0632023	8.73	0.0263801	8.72	0.0214184	4.395	0.0757157	4.165	0.0254921	8.26	0.0231488	8.35	0.0136606
8.45	0.0357533	8.75	0.0268635	8.75	0.00863822	8.75	0.0614319	8.75	0.0258411	8.74	0.0211225	4.405	0.0768395	4.175	0.0214882	8.28	0.0233218	8.37	0.0138143
8.47	0.0361822	8.77	0.0267742	8.77	0.00856	8.77	0.0599061	8.77	0.026431	8.76	0.0214948	4.415	0.0736087	4.185	0.0196356	8.3	0.0231302	8.39	0.0139959
8.49	0.0356155	8.79	0.0274621	8.79	0.0081392	8.79	0.0581439	8.79	0.0259851	8.78	0.0211882	4.425	0.0699792	4.195	0.0173869	8.32	0.0212644	8.41	0.01356
8.51	0.0365848	8.81	0.0279035	8.81	0.00842689	8.81	0.060204	8.81	0.0255311	8.8	0.0206574	4.435	0.0663026	4.205	0.0200735	8.34	0.0198511	8.43	0.0130526
8.53	0.0369259	8.83	0.0268432	8.83	0.00825435	8.83	0.0602367	8.83	0.0252466	8.82	0.0207329	4.445	0.0664116	4.215	0.0216123	8.36	0.0187826	8.45	0.0125837
8.55	0.0389732	8.85	0.0241026	8.85	0.00766731	8.85	0.0636893	8.85	0.0257492	8.84	0.0190445	4.455	0.0630631	4.225	0.0237186	8.38	0.0191087	8.47	0.0119833
8.57	0.0391961	8.87	0.0244463	8.87	0.00857844	8.87	0.0678871	8.87	0.0254149	8.86	0.0191898	4.465	0.0647544	4.235	0.0238982	8.4	0.021044	8.49	0.0118017
8.59	0.0371532	8.89	0.0259503	8.89	0.00934736	8.89	0.0652668	8.89	0.0265536	8.88	0.0197158	4.475	0.0581771	4.245	0.0263372	8.42	0.0221585	8.51	0.012013
8.61	0.0371059	8.91	0.0253351	8.91	0.0101838	8.91	0.0608446	8.91	0.0273555	8.9	0.0206433	4.485	0.0565869	4.255	0.0256236	8.44	0.0222589	8.53	0.0121888
8.63	0.039372	8.93	0.0256004	8.93	0.0106877	8.93	0.0569897	8.93	0.0270932	8.92	0.0214204	4.495	0.0538935	4.265	0.0262023	8.46	0.0229335	8.55	0.0119213
8.65	0.0380593	8.95	0.0266301	8.95	0.0106464	8.95	0.0567066	8.95	0.0269456	8.94	0.0220474	4.505	0.0525678	4.275	0.02826	8.48	0.0220915	8.57	0.0112698
8.67	0.0369626	8.97	0.0271427	8.97	0.0112055	8.97	0.0538321	8.97	0.0279085	8.96	0.0211327	4.515	0.0660153	4.285	0.0292797	8.5	0.0223667	8.59	0.0107262
8.69	0.0384416	8.99	0.0269276	8.99	0.0120933	8.99	0.053346	8.99	0.0282576	8.98	0.021253	4.525	0.0691165	4.295	0.0347564	8.52	0.0214205	8.61	0.0116838
8.71	0.0375949	9.01	0.0278538	9.01	0.011834	9.01	0.0520339	9.01	0.0289484	9	0.0209127	4.535	0.0719339	4.305	0.0352391	8.54	0.0222622	8.63	0.0118244
8.73	0.0384621	9.03	0.0277214	9.03	0.012191	9.03	0.0549939	9.03	0.0304377	9.02	0.0204964	4.545	0.0747835	4.315	0.0344568	8.56	0.0235535	8.65	0.0115977
8.75	0.0353641	9.05	0.0290355	9.05	0.0123961	9.05	0.0576795	9.05	0.0302755	9.04	0.02151	4.555	0.0822806	4.325	0.0336076	8.58	0.0237297	8.67	0.0118112
8.77	0.0361977	9.07	0.0297918	9.07	0.0117736	9.07	0.0578994	9.07	0.0288884	9.06	0.0221996	4.565	0.087688	4.335	0.0366126	8.6	0.0220779	8.69	0.012256
8.79	0.0366258	9.09	0.0283701	9.09	0.0110066	9.09	0.0582782	9.09	0.0267928	9.08	0.0226481	4.575	0.0924936	4.345	0.0364262	8.62	0.0226834	8.71	0.0122258
8.81	0.0382251	9.11	0.0267244	9.11	0.0100714	9.11	0.0614395	9.11	0.0264888	9.1	0.0236748	4.585	0.0911053	4.355	0.0417354	8.64	0.0222414	8.73	0.0115787
8.83	0.0371927	9.13	0.0263481	9.13	0.00943677	9.13	0.0645245	9.13	0.0267285	9.12	0.0239465	4.595	0.0920178	4.365	0.0443449	8.66	0.0217073	8.75	0.0115038
8.85	0.0374951	9.15	0.0239276	9.15	0.00979745	9.15	0.0671268	9.15	0.0269703	9.14	0.023554	4.605	0.0937989	4.375	0.0475603	8.68	0.0191666	8.77	0.0118684
8.87	0.0367608	9.17	0.0239369	9.17	0.00941834	9.17	0.0701717	9.17	0.0261994	9.16	0.0228085	4.615	0.0879544	4.385	0.0467294	8.7	0.0173369	8.79	0.0122155
8.89	0.0369739	9.19	0.0248947	9.19	0.00934021	9.19	0.0693426	9.19	0.0258174	9.18	0.0221963	4.625	0.0856297	4.395	0.0432764	8.72	0.0181483	8.81	0.0120982
8.91	0.0383592	9.21	0.0256217	9.21	0.00958384	9.21	0.0660377	9.21	0.0260512	9.2	0.0210819	4.635	0.0832413	4.405	0.042269	8.74	0.0183151	8.83	0.0120191
8.93	0.0373531	9.23	0.0256555	9.23	0.00943209	9.23	0.0643318	9.23	0.0260887	9.22	0.0214071	4.645	0.0797838	4.415	0.0423034	8.76	0.0162816	8.85	0.0117956
8.95	0.0391599	9.25	0.0251691	9.25	0.00941268	9.25	0.0629425	9.25	0.025027	9.24	0.0211161	4.655	0.08265	4.425	0.0447628	8.78	0.0182465	8.87	0.0115409
8.97	0.0377663	9.27	0.0246072	9.27	0.00931076	9.27	0.0582485	9.27	0.0255497	9.26	0.0209194	4.665	0.086854	4.435	0.0426988	8.8	0.0204467	8.89	0.0113665
8.99	0.0400374	9.29	0.0263264	9.29	0.00933489	9.29	0.0534509	9.29	0.026561	9.28	0.0200455	4.675	0.0960181	4.445	0.0411439	8.82	0.0184015	8.91	0.011955
9.01	0.0384214	9.31	0.027666	9.31	0.0093606	9.31	0.053292	9.31	0.0255116	9.3	0.0193297	4.685	0.0947374	4.455	0.0382145	8.84	0.017384	8.93	0.0118015
9.03	0.0374344	9.33	0.0266418	9.33	0.00961861	9.33	0.0587258	9.33	0.0251379	9.32	0.0191701	4.695	0.0931102	4.465	0.0331375	8.86	0.0186185	8.95	0.0116953
9.05	0.0355099	9.35	0.027079	9.35	0.0092633	9.35	0.0618531	9.35	0.0243337	9.34	0.01844	4.705	0.093699	4.475	0.0308291	8.88	0.0162332	8.97	0.0118507
9.07	0.0379326	9.37	0.0250457	9.37	0.00914418	9.37	0.062939	9.37	0.0242293	9.36	0.0184665	4.715	0.0883244	4.485	0.0337382	8.9	0.0157053	8.99	0.0122739
9.09	0.0363761	9.39	0.0238344	9.39	0.00892848	9.39	0.0650679	9.39	0.0244848	9.38	0.0184624	4.725	0.0890957	4.495	0.0308386	8.92	0.0173598	9.01	0.0125262
9.11	0.0337891	9.41	0.023726	9.41	0.009327	9.41	0.0677315	9.41	0.0248949	9.4	0.0174159	4.735	0.0881316	4.505	0.031839	8.94	0.017234	9.03	0.0127631
9.13	0.0344595	9.43	0.0251116	9.43	0.00978113	9.43	0.0675301	9.43	0.024835	9.42	0.0172395	4.745	0.0867625	4.515	0.0325282	8.96	0.0178269	9.05	0.0130655
9.15	0.0339186	9.45	0.0258035	9.45	0.0102183	9.45	0.0632523	9.45	0.0261225	9.44	0.0172475	4.755	0.0797057	4.525	0.0309918	8.98	0.0205174	9.07	0.0134021
9.17	0.0331514	9.47	0.0248941	9.47	0.0106975	9.47	0.0643903	9.47	0.0256849	9.46	0.018132	4.765	0.0750052	4.535	0.0311175	9	0.0221344	9.09	0.013487
9.19	0.0321808	9.49	0.0235817	9.49	0.0107442	9.49	0.0647323	9.49	0.025166	9.48	0.019153	4.775	0.0631478	4.545	0.0329403	9.02	0.0211101	9.11	0.0134687
9.21	0.0328788	9.51	0.0252926	9.51	0.0106358	9.51	0.0639767	9.51	0.0248546	9.5	0.0199295	4.785	0.0664522	4.555	0.0308682	9.04	0.0220581	9.13	0.0136286
9.23	0.0329767	9.53	0.0266329	9.53	0.0106522	9.53	0.060445	9.53	0.0251764	9.52	0.0200018	4.795	0.0671445	4.565	0.0311181	9.06	0.0207146	9.15	0.0138954
9.25	0.033978	9.55	0.0284292	9.55	0.0102838	9.55	0.0575284	9.55	0.02489	9.54	0.0206793	4.805	0.0639698	4.575	0.0292791	9.08	0.021052	9.17	0.0148292
9.27	0.0315342	9.57	0.0300514	9.57	0.0102284	9.57	0.0564863	9.57	0.0243811	9.56	0.0213418	4.815	0.061881	4.585	0.0270737	9.1	0.0177467	9.19	0.0156059
9.29	0.0352037	9.59	0.0295382	9.59	0.0103763	9.59	0.0539002	9.59	0.0238163	9.58	0.0207024	4.825	0.0660868	4.595	0.0308642	9.12	0.017157	9.21	0.0156214
9.31	0.0359446	9.61	0.0276411	9.61	0.00950384	9.61	0.0544484	9.61	0.0227661	9.6	0.0211462	4.835	0.065659	4.605	0.0295233	9.14	0.0183937	9.23	0.0155182
9.33	0.0359632	9.63	0.0261379	9.63	0.00851746	9.63	0.0529736	9.63	0.0213549	9.62	0.0210108	4.845	0.0662141	4.615	0.0293204	9.16	0.0173571	9.25	0.0158362
9.35	0.0363513	9.65	0.0251499	9.65	0.00824961	9.65	0.0532419	9.65	0.019412	9.64	0.0203335	4.855	0.0621626	4.625	0.0322816	9.18	0.0143058	9.27	0.0163912
9.37	0.0358455	9.67	0.0256947	9.67	0.00816599	9.67	0.0515397	9.67	0.0191508	9.66	0.0208524	4.865	0.0569899	4.635	0.0330363	9.2	0.015151	9.29	0.0165164
9.39	0.0338357	9.69	0.0255806	9.69	0.00822053	9.69	0.0569425	9.69	0.0180861	9.68	0.0213146	4.875	0.0581198	4.645	0.0308468	9.22	0.0157676	9.31	0.0157064
9.41	0.033515	9.71	0.0225795	9.71	0.00843596	9.71	0.0558468	9.71	0.0171401	9.7	0.0206934	4.885	0.0562901	4.655	0.0342928	9.24	0.0147772	9.33	0.0159913
9.43	0.0346118	9.73	0.021311	9.73	0.00875518	9.73	0.0541689	9.73	0.0168308	9.72	0.0202518	4.895	0.0571862	4.665	0.0333221	9.26	0.0157274	9.35	0.0164526
9.45	0.0352331	9.75	0.0208	9.75	0.00922397	9.75	0.0530263	9.75	0.0185632	9.74	0.0188455	4.905	0.0599564	4.675	0.031516	9.28	0.0161804	9.37	0.0161849
9.47	0.035799	9.77	0.0205285	9.77	0.00950303	9.77	0.0517998	9.77	0.0193363	9.76	0.0179188	4.915	0.0616031	4.685	0.0317759	9.3	0.0151926	9.39	0.0153974
9.49	0.0330282	9.79	0.0214777	9.79	0.00923039	9.79	0.0553516	9.79	0.0191171	9.78	0.018698	4.925	0.055838	4.695	0.0307237	9.32	0.0140564	9.41	0.0143791
9.51	0.0325698	9.81	0.0217686	9.81	0.00956715	9.81	0.063083	9.81	0.0190823	9.8	0.0199016	4.935	0.0542697	4.705	0.0303671	9.34	0.0134108	9.43	0.0144478
9.53	0.031101	9.83	0.024192	9.83	0.00990839	9.83	0.0726339	9.83	0.0194181	9.82	0.0189293	4.945	0.0518459	4.715	0.0304346	9.36	0.0130963	9.45	0.0149786
9.55	0.031321	9.85	0.0254913	9.85	0.00979308	9.85	0.0794922	9.85	0.0202101	9.84	0.0197684	4.955	0.0560782	4.725	0.0258949	9.38	0.0128263	9.47	0.0148347
9.57	0.0342122	9.87	0.0249025	9.87	0.00985088	9.87	0.0795338	9.87	0.0203234	9.86	0.0196025	4.965	0.0569365	4.735	0.024347	9.4	0.0137419	9.49	0.0151536
9.59	0.0356646	9.89	0.0254741	9.89	0.00972757	9.89	0.0756012	9.89	0.0218954	9.88	0.0188763	4.975	0.055155	4.745	0.0241062	9.42	0.01421	9.51	0.0158404
9.61	0.0354769	9.91	0.0262989	9.91	0.0104716	9.91	0.0772096	9.91	0.0228125	9.9	0.0193281	4.985	0.0547247	4.755	0.0247136	9.44	0.0142077	9.53	0.0157237
9.63	0.036643	9.93	0.0276484	9.93	0.0103794	9.93	0.0782163	9.93	0.0220085	9.92	0.0184976	4.995	0.0498692	4.765	0.0299893	9.46	0.0153776	9.55	0.0146849
9.65	0.0371554	9.95	0.0270562	9.95	0.0104867	9.95	0.0781664	9.95	0.0211859	9.94	0.018025	5.005	0.0432107	4.775	0.0376344	9.48	0.016056	9.57	0.0137977
9.67	0.036281	9.97	0.0264208	9.97	0.0103685	9.97	0.0795723	9.97	0.0209494	9.96	0.0182633	5.015	0.0427438	4.785	0.0423118	9.5	0.0148927	9.59	0.0128719
9.69	0.0363196	9.99	0.0255176	9.99	0.00974764	9.99	0.0806153	9.99	0.0208878	9.98	0.0184891	5.025	0.0458022	4.795	0.0421008	9.52	0.0154533	9.61	0.0129415
9.71	0.0369369	10.01	0.0261728	10.01	0.00943588	10.01	0.0728881	10.01	0.0202113	10	0.0192762	5.035	0.0490867	4.805	0.0429119	9.54	0.0152491	9.63	0.0129468
9.73	0.036332	10.03	0.0236563	10.03	0.00938989	10.03	0.0673051	10.03	0.0198584	10.02	0.019813	5.045	0.0524819	4.815	0.0449157	9.56	0.0150309	9.65	0.011985
9.75	0.0357455	10.05	0.0239803	10.05	0.00896376	10.05	0.0625568	10.05	0.0189408	10.04	0.0187052	5.055	0.0515627	4.825	0.0463783	9.58	0.016115	9.67	0.0111908
9.77	0.0325886	10.07	0.0250475	10.07	0.00872357	10.07	0.064027	10.07	0.0191397	10.06	0.0168033	5.065	0.0524679	4.835	0.0462576	9.6	0.0172821	9.69	0.0103932
9.79	0.0304812	10.09	0.0256327	10.09	0.00914159	10.09	0.065678	10.09	0.0184164	10.08	0.0174331	5.075	0.0513336	4.845	0.0464612	9.62	0.0156835	9.71	0.00963737
9.81	0.0310562	10.11	0.0270029	10.11	0.00853811	10.11	0.0667631	10.11	0.0181552	10.1	0.0185815	5.085	0.0507988	4.855	0.0442069	9.64	0.0157581	9.73	0.0096682
9.83	0.0316744	10.13	0.0254948	10.13	0.00834092	10.13	0.0681138	10.13	0.0182318	10.12	0.0187996	5.095	0.054031	4.865	0.0416567	9.66	0.0154883	9.75	0.00997009
9.85	0.030018	10.15	0.024476	10.15	0.00811866	10.15	0.0689601	10.15	0.0186063	10.14	0.0190203	5.105	0.0561939	4.875	0.0349339	9.68	0.0137412	9.77	0.0104229
9.87	0.0309296	10.17	0.0239145	10.17	0.00770071	10.17	0.0690253	10.17	0.0191914	10.16	0.0183687	5.115	0.0574033	4.885	0.0288753	9.7	0.0131904	9.79	0.0110565
9.89	0.0293878	10.19	0.0237847	10.19	0.00830731	10.19	0.0661586	10.19	0.0199372	10.18	0.0207056	5.125	0.0595172	4.895	0.0289391	9.72	0.013532	9.81	0.0120282
9.91	0.0278026	10.21	0.0235237	10.21	0.0085269	10.21	0.0622679	10.21	0.0200094	10.2	0.020808	5.135	0.0612166	4.905	0.0288464	9.74	0.0128073	9.83	0.0124114
9.93	0.0306627	10.23	0.0260516	10.23	0.00857815	10.23	0.0582976	10.23	0.0193861	10.22	0.0203782	5.145	0.0633815	4.915	0.0273053	9.76	0.0134761	9.85	0.0131355
9.95	0.0326525	10.25	0.0237128	10.25	0.00883316	10.25	0.0619817	10.25	0.020702	10.24	0.0192804	5.155	0.0672387	4.925	0.0264029	9.78	0.0140856	9.87	0.013224
9.97	0.0341936	10.27	0.0235535	10.27	0.00858685	10.27	0.0608593	10.27	0.0219895	10.26	0.0179926	5.165	0.0722855	4.935	0.0260247	9.8	0.0151243	9.89	0.0129819
9.99	0.0342825	10.29	0.0233498	10.29	0.00791985	10.29	0.0595735	10.29	0.0221458	10.28	0.0177763	5.175	0.0722312	4.945	0.0268671	9.82	0.0161759	9.91	0.0131784
10.01	0.033929	10.31	0.0215991	10.31	0.00805204	10.31	0.058698	10.31	0.0223707	10.3	0.0183361	5.185	0.0789059	4.955	0.0252667	9.84	0.016724	9.93	0.0128149
10.03	0.0319346	10.33	0.0219184	10.33	0.00825383	10.33	0.0552705	10.33	0.0233222	10.32	0.0188336	5.195	0.0797783	4.965	0.0247934	9.86	0.0148103	9.95	0.0134358
10.05	0.0320944	10.35	0.0234556	10.35	0.00847629	10.35	0.0555352	10.35	0.0216737	10.34	0.0185414	5.205	0.0832104	4.975	0.0287002	9.88	0.0150105	9.97	0.0133918
10.07	0.0317081	10.37	0.0258591	10.37	0.00842295	10.37	0.053964	10.37	0.0202577	10.36	0.0164387	5.215	0.0816889	4.985	0.0288789	9.9	0.0145647	9.99	0.0135201
10.09	0.03332	10.39	0.0266593	10.39	0.00822421	10.39	0.0538309	10.39	0.020205	10.38	0.0168118	5.225	0.0763246	4.995	0.0262063	9.92	0.0152286	10.01	0.0128889
10.11	0.0350533	10.41	0.0279122	10.41	0.00822591	10.41	0.0536593	10.41	0.0206167	10.4	0.0170278	5.235	0.0727846	5.005	0.0255205	9.94	0.0158354	10.03	0.0123983
10.13	0.0348837	10.43	0.026067	10.43	0.00870629	10.43	0.0540504	10.43	0.0213664	10.42	0.0169247	5.245	0.0699177	5.015	0.0277002	9.96	0.0173195	10.05	0.0118383
10.15	0.0334277	10.45	0.026369	10.45	0.00901656	10.45	0.0468611	10.45	0.0210552	10.44	0.0147225	5.255	0.0742205	5.025	0.0301017	9.98	0.0169593	10.07	0.0117628
10.17	0.0330781	10.47	0.0253462	10.47	0.00920128	10.47	0.0466299	10.47	0.0195084	10.46	0.0151207	5.265	0.0735844	5.035	0.0304962	10	0.0168533	10.09	0.0119525
10.19	0.0349579	10.49	0.0249404	10.49	0.00958922	10.49	0.0482452	10.49	0.0193865	10.48	0.0156083	5.275	0.0749439	5.045	0.028292	10.02	0.0161484	10.11	0.0119735
10.21	0.0380384	10.51	0.0256607	10.51	0.00934748	10.51	0.0508276	10.51	0.0194118	10.5	0.0167081	5.285	0.0726372	5.055	0.0284951	10.04	0.0171316	10.13	0.0118418
10.23	0.0412106	10.53	0.0265575	10.53	0.00939204	10.53	0.0536083	10.53	0.0188041	10.52	0.0172879	5.295	0.0719727	5.065	0.0269632	10.06	0.0187688	10.15	0.0107066
10.25	0.0413594	10.55	0.0259745	10.55	0.00935608	10.55	0.0518612	10.55	0.019797	10.54	0.0172119	5.305	0.0695018	5.075	0.0289106	10.08	0.0197053	10.17	0.0108887
10.27	0.0421454	10.57	0.0235971	10.57	0.00979742	10.57	0.0524763	10.57	0.0210544	10.56	0.016983	5.315	0.0715931	5.085	0.0321153	10.1	0.0184952	10.19	0.0109304
10.29	0.0430284	10.59	0.0239397	10.59	0.00974667	10.59	0.0528004	10.59	0.0209076	10.58	0.0177579	5.325	0.0722053	5.095	0.03449	10.12	0.0182906	10.21	0.0106908
10.31	0.0436516	10.61	0.0213506	10.61	0.00996456	10.61	0.056475	10.61	0.0199117	10.6	0.0178738	5.335	0.0734448	5.105	0.0341166	10.14	0.0186303	10.23	0.0111177
10.33	0.0429752	10.63	0.022385	10.63	0.0096156	10.63	0.0620775	10.63	0.0199774	10.62	0.0193869	5.345	0.0712778	5.115	0.0312079	10.16	0.0185679	10.25	0.0116691
10.35	0.0423592	10.65	0.0233305	10.65	0.00958022	10.65	0.0651007	10.65	0.0205678	10.64	0.0191484	5.355	0.065133	5.125	0.0302828	10.18	0.0166861	10.27	0.0116253
10.37	0.0420029	10.67	0.024753	10.67	0.00947802	10.67	0.066296	10.67	0.0222203	10.66	0.0187992	5.365	0.0597451	5.135	0.0306154	10.2	0.018092	10.29	0.0115102
10.39	0.0401971	10.69	0.0245094	10.69	0.00946036	10.69	0.0662687	10.69	0.0221956	10.68	0.0189636	5.375	0.0610129	5.145	0.0319653	10.22	0.0197746	10.31	0.0112322
10.41	0.0383072	10.71	0.0233186	10.71	0.0096369	10.71	0.0623895	10.71	0.0214742	10.7	0.0193762	5.385	0.0577329	5.155	0.0329495	10.24	0.018213	10.33	0.0110619
10.43	0.0336085	10.73	0.0219297	10.73	0.00967501	10.73	0.0604196	10.73	0.0204936	10.72	0.0199063	5.395	0.0566507	5.165	0.0328741	10.26	0.0176793	10.35	0.0111852
10.45	0.0347034	10.75	0.0241898	10.75	0.00942065	10.75	0.0652138	10.75	0.0212907	10.74	0.0195244	5.405	0.057868	5.175	0.027813	10.28	0.0185294	10.37	0.010769
10.47	0.0326656	10.77	0.0256028	10.77	0.00924603	10.77	0.0661599	10.77	0.0207005	10.76	0.0192242	5.415	0.0566182	5.185	0.0295138	10.3	0.0179792	10.39	0.0110998
10.49	0.0297174	10.79	0.0263895	10.79	0.00953438	10.79	0.0630437	10.79	0.0208421	10.78	0.01872	5.425	0.059021	5.195	0.0309941	10.32	0.0188595	10.41	0.0110382
10.51	0.0288756	10.81	0.0267255	10.81	0.00959774	10.81	0.0606028	10.81	0.0225038	10.8	0.0183817	5.435	0.0576487	5.205	0.0339433	10.34	0.0179088	10.43	0.0101256
10.53	0.0273322	10.83	0.026006	10.83	0.0093153	10.83	0.0528395	10.83	0.023266	10.82	0.0176273	5.445	0.0598169	5.215	0.0347994	10.36	0.0162382	10.45	0.00927645
10.55	0.0262805	10.85	0.0251931	10.85	0.00943356	10.85	0.0547915	10.85	0.0241142	10.84	0.0170942	5.455	0.0575007	5.225	0.0363618	10.38	0.0165956	10.47	0.00925693
10.57	0.0280393	10.87	0.024734	10.87	0.0103539	10.87	0.0543881	10.87	0.0233537	10.86	0.016728	5.465	0.06192	5.235	0.0364269	10.4	0.0159331	10.49	0.00937915
10.59	0.0283149	10.89	0.0238681	10.89	0.0103051	10.89	0.0511199	10.89	0.0226812	10.88	0.015694	5.475	0.0594734	5.245	0.039317	10.42	0.0135689	10.51	0.00950364
10.61	0.0260528	10.91	0.0238319	10.91	0.0101206	10.91	0.0502003	10.91	0.0225659	10.9	0.0148549	5.485	0.0600884	5.255	0.045699	10.44	0.0139999	10.53	0.0097858
10.63	0.028933	10.93	0.0240105	10.93	0.0093501	10.93	0.0495683	10.93	0.0229306	10.92	0.0144171	5.495	0.0583167	5.265	0.0510098	10.46	0.0143311	10.55	0.0100704
10.65	0.0292426	10.95	0.0212706	10.95	0.00880331	10.95	0.0456281	10.95	0.0220161	10.94	0.0141327	5.505	0.055535	5.275	0.0523929	10.48	0.0157357	10.57	0.0099729
10.67	0.0308355	10.97	0.0203432	10.97	0.00848058	10.97	0.0437702	10.97	0.0222227	10.96	0.0143241	5.515	0.0581725	5.285	0.048631	10.5	0.0164738	10.59	0.00933718
10.69	0.0324568	10.99	0.0186783	10.99	0.00858782	10.99	0.0471748	10.99	0.0216749	10.98	0.0141509	5.525	0.0535006	5.295	0.0467183	10.52	0.0164901	10.61	0.0092418
10.71	0.030878	11.01	0.0188467	11.01	0.00861057	11.01	0.0535658	11.01	0.0211759	11	0.0144444	5.535	0.0532248	5.305	0.043795	10.54	0.0154527	10.63	0.00942449
10.73	0.0306155	11.03	0.0185482	11.03	0.00875511	11.03	0.0590721	11.03	0.0218657	11.02	0.0147136	5.545	0.0562726	5.315	0.0429995	10.56	0.0157751	10.65	0.00992531
10.75	0.0319769	11.05	0.0189998	11.05	0.00863016	11.05	0.0559559	11.05	0.0220505	11.04	0.0151147	5.555	0.0572836	5.325	0.0400793	10.58	0.0164424	10.67	0.0103972
10.77	0.0307252	11.07	0.0180429	11.07	0.00781599	11.07	0.0558725	11.07	0.0210799	11.06	0.0150376	5.565	0.0541673	5.335	0.0400585	10.6	0.0164243	10.69	0.0105735
10.79	0.0314379	11.09	0.0181066	11.09	0.00758946	11.09	0.0575662	11.09	0.0213494	11.08	0.0153414	5.575	0.0528851	5.345	0.0368358	10.62	0.0174695	10.71	0.0103484
10.81	0.0316953	11.11	0.0172493	11.11	0.00766774	11.11	0.0590299	11.11	0.0228928	11.1	0.0145186	5.585	0.0496747	5.355	0.03122	10.64	0.020825	10.73	0.0105574
10.83	0.029282	11.13	0.0176078	11.13	0.00803894	11.13	0.0596316	11.13	0.0241375	11.12	0.0148582	5.595	0.0511091	5.365	0.0257782	10.66	0.0201134	10.75	0.0108204
10.85	0.0276554	11.15	0.0185462	11.15	0.00834493	11.15	0.058831	11.15	0.0250236	11.14	0.0148033	5.605	0.0528969	5.375	0.0228023	10.68	0.0171537	10.77	0.0105296
10.87	0.0273601	11.17	0.0186088	11.17	0.00877131	11.17	0.0572982	11.17	0.0250038	11.16	0.0154464	5.615	0.0533599	5.385	0.0208926	10.7	0.0168525	10.79	0.010523
10.89	0.0255731	11.19	0.0182303	11.19	0.00831695	11.19	0.0539757	11.19	0.0252445	11.18	0.016272	5.625	0.0559406	5.395	0.0202674	10.72	0.0152266	10.81	0.0112114
10.91	0.0254948	11.21	0.0180885	11.21	0.00801081	11.21	0.0487518	11.21	0.0245319	11.2	0.016758	5.635	0.0575949	5.405	0.0196964	10.74	0.0131824	10.83	0.0116433
10.93	0.0253257	11.23	0.0180192	11.23	0.0085021	11.23	0.0468187	11.23	0.0234455	11.22	0.0173048	5.645	0.0513261	5.415	0.0196771	10.76	0.0131946	10.85	0.0112785
10.95	0.0255329	11.25	0.0178334	11.25	0.0083736	11.25	0.0487086	11.25	0.021594	11.24	0.0165039	5.655	0.0505367	5.425	0.019491	10.78	0.0140614	10.87	0.0116135
10.97	0.0262945	11.27	0.0190177	11.27	0.00827793	11.27	0.0487049	11.27	0.0217261	11.26	0.0159405	5.665	0.0497384	5.435	0.0196838	10.8	0.013743	10.89	0.0120126
10.99	0.0261164	11.29	0.0210782	11.29	0.00832765	11.29	0.0460458	11.29	0.0214913	11.28	0.0155045	5.675	0.0552391	5.445	0.0206472	10.82	0.0143456	10.91	0.012887
11.01	0.0251356	11.31	0.022417	11.31	0.00843618	11.31	0.0465819	11.31	0.0212711	11.3	0.0149313	5.685	0.0589863	5.455	0.0204549	10.84	0.0149384	10.93	0.0128522
11.03	0.0257613	11.33	0.0222522	11.33	0.00875997	11.33	0.0483597	11.33	0.0225422	11.32	0.0146522	5.695	0.0646669	5.465	0.022458	10.86	0.0148967	10.95	0.012547
11.05	0.0260115	11.35	0.0213192	11.35	0.00967264	11.35	0.0493202	11.35	0.02196	11.34	0.0147566	5.705	0.0668356	5.475	0.0226026	10.88	0.0138447	10.97	0.01252
11.07	0.0274058	11.37	0.0233142	11.37	0.0100823	11.37	0.0510988	11.37	0.0213536	11.36	0.0146489	5.715	0.0601074	5.485	0.0251334	10.9	0.0156218	10.99	0.0122033
11.09	0.0291256	11.39	0.023783	11.39	0.0108653	11.39	0.0545843	11.39	0.022028	11.38	0.0137258	5.725	0.0581307	5.495	0.0301605	10.92	0.0163127	11.01	0.0117067
11.11	0.030707	11.41	0.0238872	11.41	0.0110864	11.41	0.0568085	11.41	0.0226127	11.4	0.0134683	5.735	0.0567775	5.505	0.0308801	10.94	0.0158706	11.03	0.0112983
11.13	0.0316553	11.43	0.0230227	11.43	0.0104625	11.43	0.0565797	11.43	0.0218176	11.42	0.0131941	5.745	0.0577856	5.515	0.0319389	10.96	0.0152987	11.05	0.0111156
11.15	0.0299572	11.45	0.0241096	11.45	0.0105109	11.45	0.0558103	11.45	0.0216138	11.44	0.0131016	5.755	0.0584396	5.525	0.0314275	10.98	0.0171105	11.07	0.0109023
11.17	0.0292996	11.47	0.0237256	11.47	0.0105292	11.47	0.0607803	11.47	0.0218287	11.46	0.0133499	5.765	0.0600342	5.535	0.0294205	11	0.0160413	11.09	0.0109144
11.19	0.0291912	11.49	0.0241113	11.49	0.0108029	11.49	0.0658908	11.49	0.022619	11.48	0.0136389	5.775	0.0561412	5.545	0.0290928	11.02	0.0157128	11.11	0.0101587
11.21	0.0297269	11.51	0.0236237	11.51	0.010825	11.51	0.064639	11.51	0.0220021	11.5	0.014141	5.785	0.0549108	5.555	0.0279368	11.04	0.0160203	11.13	0.0101122
11.23	0.0296015	11.53	0.0238005	11.53	0.0104751	11.53	0.0601342	11.53	0.0201229	11.52	0.0143383	5.795	0.0511884	5.565	0.0254106	11.06	0.0158776	11.15	0.0103224
11.25	0.031678	11.55	0.024369	11.55	0.0098379	11.55	0.0591265	11.55	0.0202795	11.54	0.0144645	5.805	0.0478578	5.575	0.0260113	11.08	0.0140005	11.17	0.0104763
11.27	0.0310339	11.57	0.0240589	11.57	0.00951407	11.57	0.0577394	11.57	0.0208347	11.56	0.0151374	5.815	0.0510443	5.585	0.0242696	11.1	0.0137463	11.19	0.0104329
11.29	0.0299773	11.59	0.0252684	11.59	0.00918545	11.59	0.0552481	11.59	0.019583	11.58	0.0153469	5.825	0.0518369	5.595	0.0185875	11.12	0.0124566	11.21	0.010255
11.31	0.0314602	11.61	0.0249051	11.61	0.00896401	11.61	0.0525862	11.61	0.0198608	11.6	0.0158894	5.835	0.0519135	5.605	0.0186059	11.14	0.0110619	11.23	0.0103887
11.33	0.0341608	11.63	0.0246551	11.63	0.00931456	11.63	0.0492022	11.63	0.0210094	11.62	0.0164784	5.845	0.0557261	5.615	0.0172935	11.16	0.0124542	11.25	0.0104125
11.35	0.0361744	11.65	0.02442	11.65	0.00954728	11.65	0.0500493	11.65	0.0228003	11.64	0.0173029	5.855	0.053423	5.625	0.0181554	11.18	0.0148968	11.27	0.0103339
11.37	0.0358635	11.67	0.0248422	11.67	0.00951697	11.67	0.0468906	11.67	0.0239133	11.66	0.0176397	5.865	0.0508758	5.635	0.0189548	11.2	0.0154233	11.29	0.0105155
11.39	0.0366322	11.69	0.0225381	11.69	0.00906405	11.69	0.0464315	11.69	0.0250889	11.68	0.017495	5.875	0.0512554	5.645	0.0184351	11.22	0.0154175	11.31	0.0106297
11.41	0.037982	11.71	0.0224788	11.71	0.0090407	11.71	0.0457059	11.71	0.0255437	11.7	0.0170685	5.885	0.0498743	5.655	0.0196009	11.24	0.0164711	11.33	0.0108162
11.43	0.0378369	11.73	0.0234628	11.73	0.00922698	11.73	0.050347	11.73	0.0257859	11.72	0.0162218	5.895	0.0464885	5.665	0.0242696	11.26	0.0170187	11.35	0.0104436
11.45	0.0364758	11.75	0.0241654	11.75	0.00901712	11.75	0.0528828	11.75	0.0248084	11.74	0.0152737	5.905	0.0460861	5.675	0.0242182	11.28	0.0155547	11.37	0.0103926
11.47	0.0345622	11.77	0.0213846	11.77	0.00912671	11.77	0.0527086	11.77	0.0246307	11.76	0.0146171	5.915	0.0486244	5.685	0.0240577	11.3	0.0155108	11.39	0.0110188
11.49	0.0334521	11.79	0.0194094	11.79	0.00903957	11.79	0.0517954	11.79	0.0242799	11.78	0.0146452	5.925	0.0520615	5.695	0.0269245	11.32	0.0167408	11.41	0.0115687
11.51	0.0314203	11.81	0.0203036	11.81	0.00923121	11.81	0.0529292	11.81	0.0235059	11.8	0.014406	5.935	0.0525901	5.705	0.0288722	11.34	0.015944	11.43	0.0115312
11.53	0.028955	11.83	0.021145	11.83	0.00881142	11.83	0.0542234	11.83	0.0228772	11.82	0.0139356	5.945	0.0513874	5.715	0.0284768	11.36	0.0143876	11.45	0.0117655
11.55	0.0277933	11.85	0.0201541	11.85	0.00852459	11.85	0.0536361	11.85	0.0205937	11.84	0.0146961	5.955	0.0533641	5.725	0.0302432	11.38	0.0148414	11.47	0.0116651
11.57	0.0286254	11.87	0.0197064	11.87	0.00868645	11.87	0.0525552	11.87	0.0193122	11.86	0.0143275	5.965	0.0592489	5.735	0.0355324	11.4	0.0143537	11.49	0.0107473
11.59	0.0268463	11.89	0.0206982	11.89	0.00963314	11.89	0.0535073	11.89	0.0173498	11.88	0.0140598	5.975	0.0597821	5.745	0.0402057	11.42	0.0137015	11.51	0.0104975
11.61	0.028808	11.91	0.0215473	11.91	0.00955018	11.91	0.0567233	11.91	0.0168531	11.9	0.0142986	5.985	0.060202	5.755	0.0434445	11.44	0.0133537	11.53	0.0100755
11.63	0.0298402	11.93	0.0203369	11.93	0.00944484	11.93	0.058789	11.93	0.0160965	11.92	0.0146747	5.995	0.0608708	5.765	0.0401627	11.46	0.0126533	11.55	0.010452
11.65	0.0286903	11.95	0.0198864	11.95	0.00954593	11.95	0.0568253	11.95	0.0161655	11.94	0.0150202	6.005	0.060876	5.775	0.0409788	11.48	0.0113934	11.57	0.0101119
11.67	0.0288841	11.97	0.0217265	11.97	0.00908152	11.97	0.0563712	11.97	0.0156167	11.96	0.0147523	6.015	0.0572748	5.785	0.0409761	11.5	0.0100605	11.59	0.00928198
11.69	0.0308376	11.99	0.0231315	11.99	0.00860319	11.99	0.0579455	11.99	0.016849	11.98	0.014958	6.025	0.055041	5.795	0.0375845	11.52	0.0113688	11.61	0.00852793
11.71	0.0321441	12.01	0.0228731	12.01	0.00884055	12.01	0.0579271	12.01	0.0172791	12	0.0145973	6.035	0.0533831	5.805	0.0348038	11.54	0.0132263	11.63	0.00840024
11.73	0.0310451	12.03	0.0237338	12.03	0.00944878	12.03	0.0611487	12.03	0.017101	12.02	0.0146247	6.045	0.0515565	5.815	0.0354488	11.56	0.0144851	11.65	0.00848917
11.75	0.0308428	12.05	0.0229574	12.05	0.00995486	12.05	0.0633629	12.05	0.0179416	12.04	0.0144118	6.055	0.048057	5.825	0.0338666	11.58	0.0152089	11.67	0.0080107
11.77	0.0294029	12.07	0.0220833	12.07	0.01004	12.07	0.0654059	12.07	0.017509	12.06	0.0144538	6.065	0.0433421	5.835	0.0311401	11.6	0.0181973	11.69	0.00810588
11.79	0.0294239	12.09	0.0222677	12.09	0.0092633	12.09	0.0608968	12.09	0.0172229	12.08	0.0148629	6.075	0.0420803	5.845	0.0262115	11.62	0.0169348	11.71	0.00824588
11.81	0.0266121	12.11	0.0220034	12.11	0.00917971	12.11	0.057793	12.11	0.01747	12.1	0.0139558	6.085	0.0459124	5.855	0.0207666	11.64	0.014662	11.73	0.00841697
11.83	0.0257544	12.13	0.021894	12.13	0.00953526	12.13	0.0526384	12.13	0.017691	12.12	0.0138654	6.095	0.0481816	5.865	0.0205022	11.66	0.0141908	11.75	0.0082558
11.85	0.0257965	12.15	0.021435	12.15	0.00941998	12.15	0.0547478	12.15	0.0183732	12.14	0.0135959	6.105	0.0475632	5.875	0.018729	11.68	0.0143785	11.77	0.00878783
11.87	0.0259704	12.17	0.0209647	12.17	0.00947604	12.17	0.0572697	12.17	0.0190799	12.16	0.0139006	6.115	0.0481387	5.885	0.0189331	11.7	0.012939	11.79	0.00957607
11.89	0.0256201	12.19	0.0220092	12.19	0.00964114	12.19	0.058225	12.19	0.0190134	12.18	0.0133385	6.125	0.0479731	5.895	0.0200885	11.72	0.0138432	11.81	0.0100109
11.91	0.0260384	12.21	0.0220996	12.21	0.00943611	12.21	0.0595266	12.21	0.01801	12.2	0.0128755	6.135	0.0491448	5.905	0.0201022	11.74	0.0170373	11.83	0.0106944
11.93	0.0253011	12.23	0.0205544	12.23	0.00933945	12.23	0.0604812	12.23	0.0171651	12.22	0.0131115	6.145	0.0477012	5.915	0.0190521	11.76	0.0190701	11.85	0.011213
11.95	0.0259112	12.25	0.0221915	12.25	0.0089132	12.25	0.0586922	12.25	0.0175383	12.24	0.0134066	6.155	0.0486141	5.925	0.0185614	11.78	0.0201971	11.87	0.0117861
11.97	0.0257294	12.27	0.0220418	12.27	0.00824467	12.27	0.0548965	12.27	0.0181547	12.26	0.0137211	6.165	0.0491321	5.935	0.0161285	11.8	0.0197512	11.89	0.0118653
11.99	0.0253372	12.29	0.0213614	12.29	0.00842235	12.29	0.055859	12.29	0.0182396	12.28	0.0142917	6.175	0.0494233	5.945	0.0170426	11.82	0.019444	11.91	0.0124233
12.01	0.0256839	12.31	0.0201599	12.31	0.00873468	12.31	0.0546777	12.31	0.0178786	12.3	0.0143843	6.185	0.0445341	5.955	0.0186124	11.84	0.0165547	11.93	0.0128337
12.03	0.0253261	12.33	0.0194104	12.33	0.00901093	12.33	0.0563214	12.33	0.0174262	12.32	0.0141951	6.195	0.0440473	5.965	0.0200484	11.86	0.0160054	11.95	0.0130779
12.05	0.0252709	12.35	0.0194171	12.35	0.00933449	12.35	0.0527792	12.35	0.0169786	12.34	0.0140819	6.205	0.0475587	5.975	0.0199178	11.88	0.0154933	11.97	0.0130917
12.07	0.0266139	12.37	0.0204093	12.37	0.00969566	12.37	0.0526296	12.37	0.0165511	12.36	0.0139876	6.215	0.0515417	5.985	0.0196041	11.9	0.015788	11.99	0.0135283
12.09	0.0266494	12.39	0.0182726	12.39	0.00964145	12.39	0.0520961	12.39	0.0160788	12.38	0.0141666	6.225	0.056048	5.995	0.0203538	11.92	0.0160086	12.01	0.0143366
12.11	0.0254681	12.41	0.0177713	12.41	0.00913137	12.41	0.0498543	12.41	0.0158051	12.4	0.0148024	6.235	0.0567192	6.005	0.0204605	11.94	0.0178744	12.03	0.0138737
12.13	0.0258923	12.43	0.0187763	12.43	0.00892477	12.43	0.047427	12.43	0.0160246	12.42	0.0142432	6.245	0.0576836	6.015	0.020536	11.96	0.0162635	12.05	0.0134529
12.15	0.0255123	12.45	0.0188489	12.45	0.008778	12.45	0.0448441	12.45	0.0154337	12.44	0.0144297	6.255	0.0573972	6.025	0.0230521	11.98	0.0148038	12.07	0.0132485
12.17	0.0255635	12.47	0.0205353	12.47	0.00941636	12.47	0.0444709	12.47	0.0155957	12.46	0.014966	6.265	0.0568536	6.035	0.026115	12	0.0158065	12.09	0.013559
12.19	0.0271306	12.49	0.0202557	12.49	0.00942036	12.49	0.0438987	12.49	0.0154963	12.48	0.0157675	6.275	0.059925	6.045	0.026127	12.02	0.0146352	12.11	0.0128423
12.21	0.0257586	12.51	0.0208813	12.51	0.00899809	12.51	0.0464901	12.51	0.0151374	12.5	0.0162958	6.285	0.0623214	6.055	0.0258361	12.04	0.0148154	12.13	0.0126232
12.23	0.026539	12.53	0.0210007	12.53	0.00825268	12.53	0.0449537	12.53	0.0158929	12.52	0.0157062	6.295	0.061326	6.065	0.0261756	12.06	0.0159978	12.15	0.0126594
12.25	0.0263416	12.55	0.0201019	12.55	0.00812054	12.55	0.0480203	12.55	0.017742	12.54	0.0154407	6.305	0.0574873	6.075	0.0272241	12.08	0.0161988	12.17	0.0128897
12.27	0.0250305	12.57	0.0182562	12.57	0.00811551	12.57	0.0493964	12.57	0.0183282	12.56	0.0153237	6.315	0.0510871	6.085	0.0271782	12.1	0.0144132	12.19	0.0120795
12.29	0.0251503	12.59	0.0184561	12.59	0.00831912	12.59	0.0524968	12.59	0.0178814	12.58	0.0154273	6.325	0.0455306	6.095	0.0271011	12.12	0.0156042	12.21	0.0116266
12.31	0.0240298	12.61	0.0189692	12.61	0.00882181	12.61	0.054739	12.61	0.0186276	12.6	0.0148416	6.335	0.0428543	6.105	0.0280535	12.14	0.0143966	12.23	0.0111702
12.33	0.0247636	12.63	0.0182706	12.63	0.00854271	12.63	0.0535872	12.63	0.0189131	12.62	0.0150493	6.345	0.0426685	6.115	0.0294897	12.16	0.0142867	12.25	0.0108407
12.35	0.0247207	12.65	0.0179739	12.65	0.00809053	12.65	0.0543472	12.65	0.0184849	12.64	0.0147105	6.355	0.042247	6.125	0.0282503	12.18	0.0160578	12.27	0.010225
12.37	0.0247137	12.67	0.0166314	12.67	0.00810527	12.67	0.0581642	12.67	0.0179121	12.66	0.0143372	6.365	0.0414181	6.135	0.0247313	12.2	0.0175688	12.29	0.00971175
12.39	0.0249252	12.69	0.0171347	12.69	0.00822455	12.69	0.0588404	12.69	0.0182314	12.68	0.0140672	6.375	0.0375668	6.145	0.0240081	12.22	0.0168055	12.31	0.0101993
12.41	0.0290033	12.71	0.0178754	12.71	0.00840371	12.71	0.0561462	12.71	0.0186211	12.7	0.0138382	6.385	0.0383301	6.155	0.0257259	12.24	0.0162981	12.33	0.00994739
12.43	0.0284756	12.73	0.0189343	12.73	0.00819291	12.73	0.0579609	12.73	0.0195757	12.72	0.0142024	6.395	0.0412588	6.165	0.0240277	12.26	0.0155694	12.35	0.00973652
12.45	0.0292038	12.75	0.0188072	12.75	0.00809912	12.75	0.0567745	12.75	0.018266	12.74	0.0143375	6.405	0.0442614	6.175	0.0228663	12.28	0.0143644	12.37	0.00925702
12.47	0.0298517	12.77	0.0211134	12.77	0.0076896	12.77	0.0528965	12.77	0.0169837	12.76	0.0138629	6.415	0.0468262	6.185	0.0230562	12.3	0.0130616	12.39	0.00931864
12.49	0.0302833	12.79	0.0209087	12.79	0.00754739	12.79	0.0489003	12.79	0.0169549	12.78	0.0140739	6.425	0.0490165	6.195	0.0234124	12.32	0.0119433	12.41	0.00922745
12.51	0.0313301	12.81	0.0199913	12.81	0.00721462	12.81	0.0462932	12.81	0.0174017	12.8	0.0137279	6.435	0.0487437	6.205	0.0241455	12.34	0.0130966	12.43	0.0094425
12.53	0.0310163	12.83	0.0202616	12.83	0.00706268	12.83	0.0475748	12.83	0.0182478	12.82	0.0137834	6.445	0.0476225	6.215	0.0255003	12.36	0.0141892	12.45	0.00979198
12.55	0.0305745	12.85	0.0199485	12.85	0.00726126	12.85	0.0481956	12.85	0.0187011	12.84	0.0136282	6.455	0.0492005	6.225	0.0275797	12.38	0.012986	12.47	0.0103103
12.57	0.0304808	12.87	0.0198005	12.87	0.00666144	12.87	0.0458757	12.87	0.0182438	12.86	0.014025	6.465	0.0518588	6.235	0.0303196	12.4	0.0127986	12.49	0.0105841
12.59	0.0295713	12.89	0.0195225	12.89	0.00676859	12.89	0.0463132	12.89	0.0184014	12.88	0.0141136	6.475	0.0527995	6.245	0.0296607	12.42	0.0138345	12.51	0.00995623
12.61	0.0261701	12.91	0.0194751	12.91	0.00669196	12.91	0.0507671	12.91	0.0181898	12.9	0.0146122	6.485	0.0527796	6.255	0.0267699	12.44	0.0121776	12.53	0.0102262
12.63	0.0263986	12.93	0.0198822	12.93	0.00695646	12.93	0.0494851	12.93	0.0166709	12.92	0.0148555	6.495	0.0469015	6.265	0.0254991	12.46	0.0103264	12.55	0.0105749
12.65	0.0253229	12.95	0.0222753	12.95	0.00691882	12.95	0.046463	12.95	0.0172549	12.94	0.0148153	6.505	0.0443028	6.275	0.0275302	12.48	0.0116424	12.57	0.0105903
12.67	0.0263135	12.97	0.0198918	12.97	0.00695484	12.97	0.0473703	12.97	0.0181323	12.96	0.0145231	6.515	0.0464101	6.285	0.0276946	12.5	0.0121109	12.59	0.010183
12.69	0.0244767	12.99	0.0200973	12.99	0.00685526	12.99	0.0505131	12.99	0.0182831	12.98	0.0136161	6.525	0.0458373	6.295	0.027167	12.52	0.0126257	12.61	0.00998766
12.71	0.0250336	13.01	0.0229739	13.01	0.00703342	13.01	0.0502064	13.01	0.0186099	13	0.012219	6.535	0.0481011	6.305	0.0267221	12.54	0.0130383	12.63	0.0100712
12.73	0.026018	13.03	0.0228364	13.03	0.00754323	13.03	0.0486225	13.03	0.0182754	13.02	0.0116449	6.545	0.0505985	6.315	0.0241973	12.56	0.0131039	12.65	0.00995028
12.75	0.0268199	13.05	0.0224009	13.05	0.00783593	13.05	0.0506648	13.05	0.0188733	13.04	0.0113812	6.555	0.0498523	6.325	0.0200491	12.58	0.0122561	12.67	0.00973612
12.77	0.0276877	13.07	0.0229583	13.07	0.00803205	13.07	0.0580009	13.07	0.0192263	13.06	0.0124914	6.565	0.0488525	6.335	0.017904	12.6	0.0122157	12.69	0.00967166
12.79	0.029455	13.09	0.0225221	13.09	0.00747738	13.09	0.0632336	13.09	0.0198094	13.08	0.0127777	6.575	0.046735	6.345	0.0190205	12.62	0.0107693	12.71	0.0105091
12.81	0.0294768	13.11	0.0225524	13.11	0.00733317	13.11	0.0610575	13.11	0.0191837	13.1	0.0140704	6.585	0.0427687	6.355	0.0193154	12.64	0.0121848	12.73	0.0107432
12.83	0.028417	13.13	0.0228614	13.13	0.00721655	13.13	0.061188	13.13	0.0188734	13.12	0.0142845	6.595	0.0446244	6.365	0.0201803	12.66	0.0134388	12.75	0.0102692
12.85	0.0294708	13.15	0.0213927	13.15	0.0070695	13.15	0.0617334	13.15	0.0183531	13.14	0.0145405	6.605	0.0459848	6.375	0.0181889	12.68	0.012613	12.77	0.0101648
12.87	0.0275115	13.17	0.0228909	13.17	0.00698775	13.17	0.0618569	13.17	0.0182593	13.16	0.014309	6.615	0.0428625	6.385	0.0166327	12.7	0.012561	12.79	0.0104708
12.89	0.028501	13.19	0.0237995	13.19	0.00711497	13.19	0.0580034	13.19	0.0187661	13.18	0.0139682	6.625	0.0421711	6.395	0.015591	12.72	0.0137148	12.81	0.00982275
12.91	0.0272662	13.21	0.0223434	13.21	0.00704875	13.21	0.0568983	13.21	0.0182549	13.2	0.0135265	6.635	0.0423295	6.405	0.0133844	12.74	0.0119763	12.83	0.00964424
12.93	0.0280011	13.23	0.0237763	13.23	0.00690724	13.23	0.0577517	13.23	0.0185435	13.22	0.0142915	6.645	0.0449081	6.415	0.0118688	12.76	0.0103902	12.85	0.00913954
12.95	0.0279203	13.25	0.024402	13.25	0.0070821	13.25	0.0546702	13.25	0.0188236	13.24	0.0145035	6.655	0.048671	6.425	0.0131888	12.78	0.0113624	12.87	0.00905507
12.97	0.0264989	13.27	0.0234597	13.27	0.00694742	13.27	0.0471	13.27	0.0191323	13.26	0.0157753	6.665	0.0497787	6.435	0.0137301	12.8	0.0117603	12.89	0.00922513
12.99	0.0237051	13.29	0.0233842	13.29	0.00693959	13.29	0.0436769	13.29	0.0173514	13.28	0.0176373	6.675	0.0502174	6.445	0.0123009	12.82	0.0117133	12.91	0.00900184
13.01	0.0231426	13.31	0.0226409	13.31	0.0067804	13.31	0.0442175	13.31	0.0175135	13.3	0.0187603	6.685	0.0551539	6.455	0.0161346	12.84	0.0120083	12.93	0.00867706
13.03	0.0239934	13.33	0.0229344	13.33	0.00668288	13.33	0.0445842	13.33	0.0180352	13.32	0.0175293	6.695	0.0575681	6.465	0.0180786	12.86	0.0124145	12.95	0.00906642
13.05	0.0234452	13.35	0.0230248	13.35	0.00675496	13.35	0.0470198	13.35	0.0180187	13.34	0.0170874	6.705	0.0603482	6.475	0.0212446	12.88	0.0127618	12.97	0.00925704
13.07	0.0252971	13.37	0.0222513	13.37	0.00649443	13.37	0.04602	13.37	0.0187984	13.36	0.0160713	6.715	0.063637	6.485	0.0242988	12.9	0.0127349	12.99	0.00942417
13.09	0.0254779	13.39	0.0221524	13.39	0.00611752	13.39	0.0470071	13.39	0.0183657	13.38	0.0159763	6.725	0.061132	6.495	0.0237583	12.92	0.0129753	13.01	0.00981835
13.11	0.0263296	13.41	0.0215699	13.41	0.00608874	13.41	0.046455	13.41	0.0186151	13.4	0.0154426	6.735	0.0604956	6.505	0.0253709	12.94	0.0141433	13.03	0.00976536
13.13	0.025496	13.43	0.020247	13.43	0.00576753	13.43	0.0452237	13.43	0.0176936	13.42	0.0156121	6.745	0.0567236	6.515	0.0269707	12.96	0.0166989	13.05	0.00977977
13.15	0.0244855	13.45	0.0205922	13.45	0.00529509	13.45	0.0479927	13.45	0.0161838	13.44	0.0168463	6.755	0.0538106	6.525	0.025796	12.98	0.0181539	13.07	0.00952677
13.17	0.024818	13.47	0.0226191	13.47	0.00509278	13.47	0.0484308	13.47	0.0151034	13.46	0.0178605	6.765	0.0532068	6.535	0.0246997	13	0.0191363	13.09	0.00903949
13.19	0.0245233	13.49	0.0226895	13.49	0.00499193	13.49	0.0491719	13.49	0.0155732	13.48	0.0175757	6.775	0.0556763	6.545	0.0251786	13.02	0.0201467	13.11	0.00867805
13.21	0.025757	13.51	0.024219	13.51	0.00536032	13.51	0.0525009	13.51	0.0164309	13.5	0.0171695	6.785	0.0542932	6.555	0.0208853	13.04	0.0196032	13.13	0.00897897
13.23	0.0271531	13.53	0.0226306	13.53	0.00531535	13.53	0.0582299	13.53	0.0165289	13.52	0.0160525	6.795	0.05323	6.565	0.0177895	13.06	0.0168366	13.15	0.00925071
13.25	0.0269858	13.55	0.0228424	13.55	0.00523133	13.55	0.0597791	13.55	0.0158873	13.54	0.0149991	6.805	0.0500841	6.575	0.0147524	13.08	0.0157559	13.17	0.00923799
13.27	0.0245153	13.57	0.0239197	13.57	0.00563811	13.57	0.060403	13.57	0.0149671	13.56	0.0142535	6.815	0.0487462	6.585	0.0133322	13.1	0.0143794	13.19	0.00914823
13.29	0.0250597	13.59	0.024883	13.59	0.0058863	13.59	0.0615752	13.59	0.0159251	13.58	0.0148716	6.825	0.0513638	6.595	0.0149761	13.12	0.0127697	13.21	0.00931965
13.31	0.0233167	13.61	0.0236508	13.61	0.0060722	13.61	0.0641908	13.61	0.015659	13.6	0.0149619	6.835	0.0530091	6.605	0.0138703	13.14	0.0135091	13.23	0.00983356
13.33	0.0223411	13.63	0.0235588	13.63	0.00643248	13.63	0.064231	13.63	0.0154942	13.62	0.0146696	6.845	0.0520947	6.615	0.0126739	13.16	0.0145827	13.25	0.0108343
13.35	0.0222193	13.65	0.0217394	13.65	0.00667087	13.65	0.0624811	13.65	0.0157859	13.64	0.014971	6.855	0.0541526	6.625	0.0142439	13.18	0.0142019	13.27	0.0115128
13.37	0.0226643	13.67	0.0200518	13.67	0.00696602	13.67	0.062469	13.67	0.0162867	13.66	0.0151659	6.865	0.0516043	6.635	0.0156862	13.2	0.0135941	13.29	0.0116847
13.39	0.0235871	13.69	0.0224327	13.69	0.00715921	13.69	0.0607329	13.69	0.0163748	13.68	0.0153144	6.875	0.0488038	6.645	0.0158454	13.22	0.0134642	13.31	0.0122838
13.41	0.0223721	13.71	0.0215551	13.71	0.00698362	13.71	0.0557886	13.71	0.0157831	13.7	0.0145699	6.885	0.0472524	6.655	0.0185918	13.24	0.0130839	13.33	0.0127989
13.43	0.0208507	13.73	0.0217568	13.73	0.00750463	13.73	0.0513032	13.73	0.0151826	13.72	0.0141158	6.895	0.0463618	6.665	0.0220554	13.26	0.0134965	13.35	0.0123456
13.45	0.0206893	13.75	0.0215526	13.75	0.00775212	13.75	0.0511655	13.75	0.0150761	13.74	0.0138504	6.905	0.0474421	6.675	0.0239858	13.28	0.0131303	13.37	0.0121937
13.47	0.0205123	13.77	0.019779	13.77	0.00774684	13.77	0.0549568	13.77	0.015157	13.76	0.0140023	6.915	0.0502218	6.685	0.025171	13.3	0.0137365	13.39	0.0124336
13.49	0.0185115	13.79	0.0178087	13.79	0.00785481	13.79	0.0562377	13.79	0.0145525	13.78	0.0145829	6.925	0.0521318	6.695	0.0262432	13.32	0.0142889	13.41	0.0121057
13.51	0.0197567	13.81	0.0190085	13.81	0.00772792	13.81	0.0560049	13.81	0.0145256	13.8	0.0142494	6.935	0.0500107	6.705	0.0296102	13.34	0.0152886	13.43	0.0117399
13.53	0.0211553	13.83	0.0191432	13.83	0.00739059	13.83	0.058966	13.83	0.0143874	13.82	0.0145168	6.945	0.0515225	6.715	0.0318819	13.36	0.0146043	13.45	0.0107338
13.55	0.0214529	13.85	0.0202632	13.85	0.00726709	13.85	0.060586	13.85	0.0144295	13.84	0.0141005	6.955	0.0479503	6.725	0.030685	13.38	0.0150173	13.47	0.0104857
13.57	0.0235736	13.87	0.0200223	13.87	0.00743368	13.87	0.0593619	13.87	0.0142838	13.86	0.0144691	6.965	0.0482821	6.735	0.0294851	13.4	0.015223	13.49	0.0103248
13.59	0.0240123	13.89	0.0173304	13.89	0.00757944	13.89	0.0578912	13.89	0.0145162	13.88	0.0145835	6.975	0.0502427	6.745	0.0302035	13.42	0.0136492	13.51	0.00973818
13.61	0.0252246	13.91	0.0164685	13.91	0.00785832	13.91	0.0590713	13.91	0.0153029	13.9	0.0139384	6.985	0.0491661	6.755	0.0274242	13.44	0.0117562	13.53	0.00856523
13.63	0.0249815	13.93	0.0168067	13.93	0.00769573	13.93	0.0563998	13.93	0.0163987	13.92	0.0139879	6.995	0.0511759	6.765	0.0241597	13.46	0.0123835	13.55	0.0080938
13.65	0.0243161	13.95	0.0157131	13.95	0.00724166	13.95	0.0548322	13.95	0.0164391	13.94	0.0139045	7.005	0.0528875	6.775	0.0230863	13.48	0.0124212	13.57	0.00765536
13.67	0.0262269	13.97	0.0166905	13.97	0.00700233	13.97	0.0534056	13.97	0.0161192	13.96	0.0130206	7.015	0.050388	6.785	0.0223151	13.5	0.0131752	13.59	0.00702527
13.69	0.0288169	13.99	0.0175622	13.99	0.0069607	13.99	0.0522474	13.99	0.0156283	13.98	0.0130225	7.025	0.0487222	6.795	0.0208679	13.52	0.0141246	13.61	0.00714807
13.71	0.0303786	14.01	0.0180197	14.01	0.00654557	14.01	0.0534744	14.01	0.0154839	14	0.0130768	7.035	0.0476209	6.805	0.0174811	13.54	0.0154068	13.63	0.00692199
13.73	0.0301761	14.03	0.0179352	14.03	0.00676143	14.03	0.0515667	14.03	0.0159605	14.02	0.0128084	7.045	0.0496583	6.815	0.0174122	13.56	0.0152928	13.65	0.00717175
13.75	0.0304822	14.05	0.0172877	14.05	0.00674236	14.05	0.0510982	14.05	0.0158653	14.04	0.0123601	7.055	0.0474197	6.825	0.0174706	13.58	0.015941	13.67	0.00736917
13.77	0.028631	14.07	0.0181225	14.07	0.00652056	14.07	0.0505425	14.07	0.0164184	14.06	0.012378	7.065	0.0457292	6.835	0.0178055	13.6	0.0161678	13.69	0.0075548
13.79	0.0300277	14.09	0.0186677	14.09	0.00640536	14.09	0.0493445	14.09	0.0169317	14.08	0.0120665	7.075	0.0475795	6.845	0.0168217	13.62	0.0163888	13.71	0.00807205
13.81	0.029319	14.11	0.0187812	14.11	0.00631141	14.11	0.0477499	14.11	0.0163476	14.1	0.0123424	7.085	0.0463488	6.855	0.0167528	13.64	0.0143224	13.73	0.00828944
13.83	0.0297375	14.13	0.0176452	14.13	0.00611793	14.13	0.0482403	14.13	0.0157702	14.12	0.012177	7.095	0.043387	6.865	0.0174018	13.66	0.0127384	13.75	0.00883697
13.85	0.03197	14.15	0.0177909	14.15	0.00623285	14.15	0.0465316	14.15	0.0171727	14.14	0.011929	7.105	0.0402138	6.875	0.0174616	13.68	0.011001	13.77	0.00945441
13.87	0.0312813	14.17	0.0168313	14.17	0.00663761	14.17	0.0460494	14.17	0.0184436	14.16	0.0115958	7.115	0.0427758	6.885	0.0172624	13.7	0.00995316	13.79	0.00965557
13.89	0.0286642	14.19	0.0157595	14.19	0.0065488	14.19	0.0447311	14.19	0.0188366	14.18	0.0117255	7.125	0.0431279	6.895	0.0169906	13.72	0.0107844	13.81	0.00947039
13.91	0.0271415	14.21	0.0146258	14.21	0.00685846	14.21	0.0414929	14.21	0.0190448	14.2	0.0113113	7.135	0.042596	6.905	0.0174212	13.74	0.0136679	13.83	0.00988019
13.93	0.0272241	14.23	0.0143661	14.23	0.00717616	14.23	0.0384036	14.23	0.0185746	14.22	0.0118079	7.145	0.039928	6.915	0.0156171	13.76	0.0162305	13.85	0.010193
13.95	0.0280299	14.25	0.0146666	14.25	0.00792491	14.25	0.036007	14.25	0.0187801	14.24	0.011873	7.155	0.0455205	6.925	0.0154436	13.78	0.0194975	13.87	0.00988935
13.97	0.0280134	14.27	0.013448	14.27	0.00840778	14.27	0.0379969	14.27	0.018726	14.26	0.0128165	7.165	0.0463731	6.935	0.0150497	13.8	0.0214332	13.89	0.00974303
13.99	0.0271831	14.29	0.0145726	14.29	0.00859312	14.29	0.0378744	14.29	0.0175333	14.28	0.0130881	7.175	0.0405857	6.945	0.0178171	13.82	0.0208795	13.91	0.0094269
14.01	0.0285604	14.31	0.014941	14.31	0.00868335	14.31	0.039286	14.31	0.0169061	14.3	0.0132045	7.185	0.0439599	6.955	0.0187486	13.84	0.0189763	13.93	0.00948814
14.03	0.0286934	14.33	0.0164218	14.33	0.00860053	14.33	0.0390326	14.33	0.0164885	14.32	0.0132025	7.195	0.0476031	6.965	0.0186455	13.86	0.0183747	13.95	0.00901894
14.05	0.027992	14.35	0.016262	14.35	0.00859605	14.35	0.0425005	14.35	0.015237	14.34	0.0132703	7.205	0.0491539	6.975	0.019465	13.88	0.0171521	13.97	0.00851844
14.07	0.0286549	14.37	0.0169184	14.37	0.00838055	14.37	0.0420291	14.37	0.0144147	14.36	0.012724	7.215	0.0445058	6.985	0.0197469	13.9	0.0146741	13.99	0.00822484
14.09	0.0289329	14.39	0.0173806	14.39	0.00833289	14.39	0.0448353	14.39	0.0143299	14.38	0.0120819	7.225	0.0440226	6.995	0.0204163	13.92	0.0129901	14.01	0.00837746
14.11	0.0287108	14.41	0.0186442	14.41	0.00838106	14.41	0.0449601	14.41	0.0155552	14.4	0.0123378	7.235	0.0451875	7.005	0.022399	13.94	0.0122208	14.03	0.00806279
14.13	0.0301597	14.43	0.0193622	14.43	0.00816294	14.43	0.0485438	14.43	0.0170486	14.42	0.0128995	7.245	0.0464883	7.015	0.0228732	13.96	0.0109199	14.05	0.00796968
14.15	0.0294113	14.45	0.0189832	14.45	0.00822394	14.45	0.0485837	14.45	0.0168678	14.44	0.0129667	7.255	0.0443522	7.025	0.023053	13.98	0.0101921	14.07	0.00804486
14.17	0.0299467	14.47	0.019163	14.47	0.00798919	14.47	0.0465275	14.47	0.0163692	14.46	0.0128739	7.265	0.0436338	7.035	0.0227006	14	0.0119797	14.09	0.00799659
14.19	0.0313966	14.49	0.0185278	14.49	0.00791471	14.49	0.0456507	14.49	0.0172741	14.48	0.012744	7.275	0.0462018	7.045	0.0203586	14.02	0.0142003	14.11	0.00778988
14.21	0.0291918	14.51	0.0182721	14.51	0.00806036	14.51	0.0434238	14.51	0.0181575	14.5	0.0122809	7.285	0.0449654	7.055	0.0205889	14.04	0.0144398	14.13	0.00769609
14.23	0.0292515	14.53	0.0175986	14.53	0.00838627	14.53	0.0414821	14.53	0.0182543	14.52	0.0110323	7.295	0.0442741	7.065	0.021848	14.06	0.013937	14.15	0.0076068
14.25	0.0288259	14.55	0.0178625	14.55	0.00856277	14.55	0.0388836	14.55	0.0185061	14.54	0.0108363	7.305	0.0462097	7.075	0.0224585	14.08	0.0125838	14.17	0.00761005
14.27	0.028263	14.57	0.0181075	14.57	0.00859919	14.57	0.0374682	14.57	0.0183337	14.56	0.010595	7.315	0.0487293	7.085	0.0230483	14.1	0.0105882	14.19	0.00742639
14.29	0.0291685	14.59	0.0186582	14.59	0.00864032	14.59	0.0364421	14.59	0.01844	14.58	0.0102559	7.325	0.0498884	7.095	0.0220437	14.12	0.00858316	14.21	0.00754453
14.31	0.0299699	14.61	0.0181447	14.61	0.00927245	14.61	0.039508	14.61	0.0179611	14.6	0.00998927	7.335	0.0506646	7.105	0.021578	14.14	0.0083346	14.23	0.00772161
14.33	0.028863	14.63	0.017817	14.63	0.00917368	14.63	0.0414672	14.63	0.018118	14.62	0.0103056	7.345	0.0523576	7.115	0.0235542	14.16	0.00941797	14.25	0.0071537
14.35	0.0296613	14.65	0.0177957	14.65	0.00831594	14.65	0.0443617	14.65	0.019019	14.64	0.0104905	7.355	0.0534976	7.125	0.0226794	14.18	0.0104242	14.27	0.00679958
14.37	0.0280715	14.67	0.0178795	14.67	0.00809961	14.67	0.0501857	14.67	0.0199208	14.66	0.010852	7.365	0.0558894	7.135	0.0228368	14.2	0.0104378	14.29	0.00688994
14.39	0.0257381	14.69	0.0166826	14.69	0.00821764	14.69	0.0558605	14.69	0.0202079	14.68	0.0111091	7.375	0.0552509	7.145	0.0233201	14.22	0.0133073	14.31	0.00703527
14.41	0.0255166	14.71	0.0161658	14.71	0.00845604	14.71	0.0588446	14.71	0.020048	14.7	0.010919	7.385	0.0525393	7.155	0.0248193	14.24	0.0147185	14.33	0.00714232
14.43	0.0246241	14.73	0.0179642	14.73	0.00889196	14.73	0.0596435	14.73	0.019973	14.72	0.0114555	7.395	0.049219	7.165	0.0242925	14.26	0.0132638	14.35	0.00797641
14.45	0.0249094	14.75	0.0172529	14.75	0.00890408	14.75	0.0568902	14.75	0.0195838	14.74	0.0115528	7.405	0.0449288	7.175	0.0220927	14.28	0.0119208	14.37	0.0084995
14.47	0.0244045	14.77	0.0168106	14.77	0.00891777	14.77	0.0560393	14.77	0.0191025	14.76	0.0115978	7.415	0.0417951	7.185	0.0214095	14.3	0.0130624	14.39	0.00905732
14.49	0.0236089	14.79	0.0162133	14.79	0.00907701	14.79	0.0556276	14.79	0.0187285	14.78	0.0124645	7.425	0.0383853	7.195	0.02204	14.32	0.0126206	14.41	0.00887259
14.51	0.0230382	14.81	0.0161597	14.81	0.00820401	14.81	0.052677	14.81	0.0171522	14.8	0.0126392	7.435	0.0346732	7.205	0.020085	14.34	0.011382	14.43	0.00862199
14.53	0.0218797	14.83	0.0156232	14.83	0.00792889	14.83	0.0492173	14.83	0.015844	14.82	0.0130963	7.445	0.0300822	7.215	0.0169876	14.36	0.0119163	14.45	0.00877016
14.55	0.0210212	14.85	0.0159641	14.85	0.00821148	14.85	0.0467969	14.85	0.0146657	14.84	0.013916	7.455	0.0267083	7.225	0.019451	14.38	0.0124885	14.47	0.00929995
14.57	0.0223509	14.87	0.0157831	14.87	0.00796118	14.87	0.0422668	14.87	0.0136906	14.86	0.0143623	7.465	0.0260203	7.235	0.0207622	14.4	0.012847	14.49	0.00925826
14.59	0.0220461	14.89	0.0165887	14.89	0.0076218	14.89	0.0413766	14.89	0.0131252	14.88	0.01405	7.475	0.0274796	7.245	0.0201011	14.42	0.0119416	14.51	0.0091114
14.61	0.0232615	14.91	0.0162886	14.91	0.00681972	14.91	0.0397805	14.91	0.0127786	14.9	0.0146144	7.485	0.0307363	7.255	0.0171001	14.44	0.0132497	14.53	0.00883383
14.63	0.0250477	14.93	0.014029	14.93	0.00605924	14.93	0.0402564	14.93	0.0128007	14.92	0.0145743	7.495	0.0368672	7.265	0.0161415	14.46	0.0136697	14.55	0.00784294
14.65	0.0251125	14.95	0.0142743	14.95	0.00587747	14.95	0.0441858	14.95	0.0125339	14.94	0.0137869	7.505	0.0402472	7.275	0.0162707	14.48	0.0146176	14.57	0.00746313
14.67	0.0249804	14.97	0.014307	14.97	0.0055588	14.97	0.0462737	14.97	0.0130899	14.96	0.0132801	7.515	0.0412527	7.285	0.0161936	14.5	0.014199	14.59	0.00743049
14.69	0.0258237	14.99	0.0142741	14.99	0.00615824	14.99	0.0441867	14.99	0.0133042	14.98	0.0127494	7.525	0.0427411	7.295	0.0166289	14.52	0.0142989	14.61	0.00762539
14.71	0.0253176	15.01	0.0133806	15.01	0.00662499	15.01	0.0462557	15.01	0.0137851	15	0.0131474	7.535	0.0440437	7.305	0.019711	14.54	0.0127769	14.63	0.00798491
14.73	0.025068	15.03	0.0148601	15.03	0.0067454	15.03	0.0475113	15.03	0.0137219	15.02	0.0133795	7.545	0.0440397	7.315	0.0201613	14.56	0.0127864	14.65	0.00844164
14.75	0.0259101	15.05	0.0156439	15.05	0.00635473	15.05	0.0497877	15.05	0.014211	15.04	0.0130185	7.555	0.044239	7.325	0.0192579	14.58	0.0134174	14.67	0.00811108
14.77	0.0269819	15.07	0.0156263	15.07	0.0067999	15.07	0.0509496	15.07	0.0152331	15.06	0.0132504	7.565	0.0447466	7.335	0.0190451	14.6	0.0138073	14.69	0.00794954
14.79	0.0266585	15.09	0.0154519	15.09	0.00694709	15.09	0.0494972	15.09	0.0153735	15.08	0.0130986	7.575	0.0485606	7.345	0.0192039	14.62	0.0131423	14.71	0.00801123
14.81	0.0266242	15.11	0.0166118	15.11	0.00702512	15.11	0.0518373	15.11	0.0152367	15.1	0.0121076	7.585	0.0485296	7.355	0.021146	14.64	0.0143238	14.73	0.00821206
14.83	0.0238974	15.13	0.0180708	15.13	0.00765102	15.13	0.0545443	15.13	0.0151539	15.12	0.0121376	7.595	0.0466258	7.365	0.0234747	14.66	0.014357	14.75	0.00854687
14.85	0.0235619	15.15	0.0186336	15.15	0.00791244	15.15	0.0528702	15.15	0.0159362	15.14	0.0127454	7.605	0.044401	7.375	0.0247437	14.68	0.0138676	14.77	0.00884027
14.87	0.0248774	15.17	0.0192366	15.17	0.00811562	15.17	0.0519738	15.17	0.0159622	15.16	0.0125243	7.615	0.048458	7.385	0.0233185	14.7	0.012838	14.79	0.00874565
14.89	0.0240467	15.19	0.0200454	15.19	0.00771892	15.19	0.0566312	15.19	0.0160915	15.18	0.0123058	7.625	0.0483436	7.395	0.021496	14.72	0.0127368	14.81	0.00831916
14.91	0.0244112	15.21	0.0217356	15.21	0.00772633	15.21	0.0580504	15.21	0.0156206	15.2	0.0127236	7.635	0.0488853	7.405	0.0196074	14.74	0.0121358	14.83	0.00788495
14.93	0.0252727	15.23	0.020072	15.23	0.00803594	15.23	0.0557643	15.23	0.0155985	15.22	0.0134824	7.645	0.0520008	7.415	0.0205596	14.76	0.0114903	14.85	0.00757926
14.95	0.0252574	15.25	0.0199698	15.25	0.00801677	15.25	0.0535044	15.25	0.0156797	15.24	0.0138148	7.655	0.0529691	7.425	0.0202198	14.78	0.0114484	14.87	0.00749628
14.97	0.0242457	15.27	0.0202998	15.27	0.00783443	15.27	0.0540169	15.27	0.0161398	15.26	0.013698	7.665	0.0520182	7.435	0.0205253	14.8	0.0136398	14.89	0.00811404
14.99	0.0249852	15.29	0.0191142	15.29	0.00779465	15.29	0.0529114	15.29	0.0174583	15.28	0.0133966	7.675	0.0485756	7.445	0.0229132	14.82	0.0150578	14.91	0.00848347
15.01	0.0259176	15.31	0.0188629	15.31	0.00796661	15.31	0.0498284	15.31	0.0182179	15.3	0.0129416	7.685	0.0472683	7.455	0.0227058	14.84	0.0146593	14.93	0.00822092
15.03	0.0283717	15.33	0.0172067	15.33	0.00772715	15.33	0.0480662	15.33	0.0184554	15.32	0.0125698	7.695	0.047505	7.465	0.0218637	14.86	0.0151185	14.95	0.00797391
15.05	0.0279764	15.35	0.017022	15.35	0.00816542	15.35	0.051	15.35	0.0179621	15.34	0.0120703	7.705	0.0487058	7.475	0.0198492	14.88	0.0152754	14.97	0.00773847
15.07	0.0268331	15.37	0.016117	15.37	0.00830456	15.37	0.0538976	15.37	0.0182478	15.36	0.0123586	7.715	0.0450903	7.485	0.0197804	14.9	0.0125289	14.99	0.0078849
15.09	0.027072	15.39	0.0155477	15.39	0.00796087	15.39	0.0511025	15.39	0.0177252	15.38	0.0119216	7.725	0.043056	7.495	0.0203006	14.92	0.0102686	15.01	0.00831694
15.11	0.0269944	15.41	0.016558	15.41	0.00802823	15.41	0.0514178	15.41	0.0181473	15.4	0.0114064	7.735	0.0440241	7.505	0.0193493	14.94	0.0107429	15.03	0.00840767
15.13	0.0287179	15.43	0.0184168	15.43	0.00802761	15.43	0.0535975	15.43	0.017993	15.42	0.0112385	7.745	0.0421871	7.515	0.0188014	14.96	0.0129424	15.05	0.00862768
15.15	0.0288024	15.45	0.0180459	15.45	0.00845864	15.45	0.0529924	15.45	0.0184085	15.44	0.0106479	7.755	0.0411284	7.525	0.0191345	14.98	0.0134072	15.07	0.00922057
15.17	0.0292624	15.47	0.0185208	15.47	0.00897112	15.47	0.0487635	15.47	0.0183209	15.46	0.0101132	7.765	0.0406995	7.535	0.017876	15	0.0143911	15.09	0.00957422
15.19	0.0302068	15.49	0.0192979	15.49	0.00914043	15.49	0.0503429	15.49	0.017152	15.48	0.00969041	7.775	0.037584	7.545	0.0160657	15.02	0.0159642	15.11	0.0097124
15.21	0.0286365	15.51	0.0184287	15.51	0.00918345	15.51	0.0543032	15.51	0.0166247	15.5	0.00959153	7.785	0.038028	7.555	0.0163532	15.04	0.0169481	15.13	0.0100683
15.23	0.0263795	15.53	0.018915	15.53	0.00885241	15.53	0.0538679	15.53	0.0162667	15.52	0.00924678	7.795	0.0333688	7.565	0.014587	15.06	0.0154623	15.15	0.0104726
15.25	0.025852	15.55	0.0187356	15.55	0.00806812	15.55	0.050897	15.55	0.0158166	15.54	0.00942199	7.805	0.0306086	7.575	0.0146537	15.08	0.0141322	15.17	0.0103102
15.27	0.0263278	15.57	0.0187667	15.57	0.00791632	15.57	0.0489005	15.57	0.0151668	15.56	0.00961682	7.815	0.0285525	7.585	0.0154593	15.1	0.0132623	15.19	0.0100411
15.29	0.0268588	15.59	0.0181176	15.59	0.00827799	15.59	0.0483103	15.59	0.0155263	15.58	0.0103057	7.825	0.0293155	7.595	0.0163711	15.12	0.0113485	15.21	0.00963628
15.31	0.0261475	15.61	0.0154313	15.61	0.00820498	15.61	0.0517275	15.61	0.0168452	15.6	0.0106096	7.835	0.0271432	7.605	0.016934	15.14	0.0101225	15.23	0.00972293
15.33	0.0227549	15.63	0.0140538	15.63	0.00839129	15.63	0.0559702	15.63	0.017505	15.62	0.0112019	7.845	0.0256299	7.615	0.016919	15.16	0.00847871	15.25	0.00938788
15.35	0.0234024	15.65	0.0132597	15.65	0.00798379	15.65	0.0601452	15.65	0.0175008	15.64	0.0114327	7.855	0.0262306	7.625	0.0178092	15.18	0.00816154	15.27	0.0093609
15.37	0.0229822	15.67	0.0131589	15.67	0.00772117	15.67	0.062223	15.67	0.0176414	15.66	0.0114961	7.865	0.0241777	7.635	0.018429	15.2	0.00947261	15.29	0.00912065
15.39	0.0220129	15.69	0.0133502	15.69	0.00763211	15.69	0.0607009	15.69	0.017644	15.68	0.0111625	7.875	0.0262816	7.645	0.0190521	15.22	0.011371	15.31	0.00844809
15.41	0.0225928	15.71	0.0143395	15.71	0.00736429	15.71	0.058296	15.71	0.0176018	15.7	0.011265	7.885	0.0280062	7.655	0.0182209	15.24	0.0114742	15.33	0.00822452
15.43	0.0241278	15.73	0.0147206	15.73	0.00746363	15.73	0.0601744	15.73	0.0176904	15.72	0.0121335	7.895	0.0311872	7.665	0.0196944	15.26	0.012757	15.35	0.0084738
15.45	0.0243953	15.75	0.0155652	15.75	0.00778941	15.75	0.0622409	15.75	0.0184422	15.74	0.0122714	7.905	0.034801	7.675	0.0209438	15.28	0.0131589	15.37	0.00954723
15.47	0.0233431	15.77	0.0156594	15.77	0.00770905	15.77	0.0636266	15.77	0.0194391	15.76	0.0120679	7.915	0.0349695	7.685	0.0215071	15.3	0.0119575	15.39	0.00987931
15.49	0.0222289	15.79	0.0169117	15.79	0.00702751	15.79	0.0661605	15.79	0.0188608	15.78	0.0118952	7.925	0.0374654	7.695	0.0206202	15.32	0.0117194	15.41	0.010443
15.51	0.0223842	15.81	0.0178442	15.81	0.00654514	15.81	0.0612665	15.81	0.0173147	15.8	0.0118461	7.935	0.0401236	7.705	0.0206425	15.34	0.0122476	15.43	0.0103702
15.53	0.02398	15.83	0.0179248	15.83	0.00602945	15.83	0.0573384	15.83	0.0170056	15.82	0.0116294	7.945	0.0424375	7.715	0.019789	15.36	0.012589	15.45	0.0106931
15.55	0.0227503	15.85	0.0184498	15.85	0.00596108	15.85	0.0549215	15.85	0.0163901	15.84	0.0109339	7.955	0.0442718	7.725	0.0176331	15.38	0.0127174	15.47	0.0107295
15.57	0.0217243	15.87	0.0190726	15.87	0.00556616	15.87	0.055289	15.87	0.0152014	15.86	0.0109665	7.965	0.0453037	7.735	0.017926	15.4	0.0129286	15.49	0.0101659
15.59	0.0215494	15.89	0.018927	15.89	0.00521983	15.89	0.0542265	15.89	0.0144977	15.88	0.0112797	7.975	0.0444395	7.745	0.0173665	15.42	0.0122727	15.51	0.00982632
15.61	0.0213149	15.91	0.018363	15.91	0.00520913	15.91	0.0542326	15.91	0.0143028	15.9	0.0111628	7.985	0.0398089	7.755	0.0160214	15.44	0.0124164	15.53	0.00992692
15.63	0.0202112	15.93	0.0179498	15.93	0.00503214	15.93	0.0530047	15.93	0.0147857	15.92	0.0117706	7.995	0.0366928	7.765	0.0145662	15.46	0.0114114	15.55	0.009688
15.65	0.0208532	15.95	0.0169165	15.95	0.00488814	15.95	0.0504228	15.95	0.013923	15.94	0.0120516	8.005	0.0328211	7.775	0.0149545	15.48	0.0125402	15.57	0.0087076
15.67	0.0212456	15.97	0.0169447	15.97	0.00509524	15.97	0.0477633	15.97	0.0129807	15.96	0.0120666	8.015	0.032882	7.785	0.0154159	15.5	0.0133188	15.59	0.00913761
15.69	0.0220362	15.99	0.0158237	15.99	0.00546564	15.99	0.0435089	15.99	0.0139208	15.98	0.0116454	8.025	0.0288764	7.795	0.0172998	15.52	0.013332	15.61	0.00921365
15.71	0.0222828	16.01	0.0160724	16.01	0.00586167	16.01	0.0420731	16.01	0.0139982	16	0.0114388	8.035	0.027695	7.805	0.0198922	15.54	0.0134143	15.63	0.00916371
15.73	0.022555	16.03	0.0161607	16.03	0.00648682	16.03	0.0425874	16.03	0.0136745	16.02	0.0112117	8.045	0.0271856	7.815	0.0225526	15.56	0.0139539	15.65	0.00903338
15.75	0.0217691	16.05	0.0172387	16.05	0.00679247	16.05	0.0421945	16.05	0.0140399	16.04	0.0112359	8.055	0.0267256	7.825	0.0222531	15.58	0.0132334	15.67	0.0087939
15.77	0.0212935	16.07	0.0155853	16.07	0.00690984	16.07	0.0415436	16.07	0.0149634	16.06	0.0115885	8.065	0.0267445	7.835	0.021649	15.6	0.0129628	15.69	0.00870046
15.79	0.0203527	16.09	0.0151872	16.09	0.00707731	16.09	0.0409439	16.09	0.0160961	16.08	0.0115699	8.075	0.0266347	7.845	0.0212393	15.62	0.012056	15.71	0.00915398
15.81	0.0207274	16.11	0.0153434	16.11	0.00729202	16.11	0.0382847	16.11	0.0165863	16.1	0.0114654	8.085	0.0305847	7.855	0.0225136	15.64	0.0100807	15.73	0.00897119
15.83	0.0220297	16.13	0.0158435	16.13	0.00724398	16.13	0.0404528	16.13	0.0161338	16.12	0.0114541	8.095	0.0321081	7.865	0.0235604	15.66	0.00886274	15.75	0.00868906
15.85	0.0214731	16.15	0.01606	16.15	0.0072269	16.15	0.0431902	16.15	0.0166082	16.14	0.0107663	8.105	0.0322699	7.875	0.0244494	15.68	0.00911417	15.77	0.0085871
15.87	0.0210941	16.17	0.0156743	16.17	0.00716847	16.17	0.0447847	16.17	0.0165578	16.16	0.0107127	8.115	0.0338977	7.885	0.0236985	15.7	0.0100572	15.79	0.00786326
15.89	0.021085	16.19	0.0178254	16.19	0.00722148	16.19	0.0473755	16.19	0.0154467	16.18	0.0104835	8.125	0.0367984	7.895	0.022422	15.72	0.0112395	15.81	0.0070775
15.91	0.0220992	16.21	0.0167274	16.21	0.00713797	16.21	0.0494671	16.21	0.0146713	16.2	0.0110446	8.135	0.0362581	7.905	0.0201863	15.74	0.013036	15.83	0.00711771
15.93	0.0212592	16.23	0.0174467	16.23	0.00711163	16.23	0.0482147	16.23	0.0144702	16.22	0.0112609	8.145	0.0350168	7.915	0.0184471	15.76	0.0144997	15.85	0.00706455
15.95	0.0212615	16.25	0.0157933	16.25	0.00751829	16.25	0.0504073	16.25	0.0140841	16.24	0.0108537	8.155	0.0337468	7.925	0.0187931	15.78	0.0143971	15.87	0.00698448
15.97	0.0215906	16.27	0.0164073	16.27	0.00764705	16.27	0.0535263	16.27	0.0129077	16.26	0.0110733	8.165	0.0358233	7.935	0.0191102	15.8	0.0120325	15.89	0.00704998
15.99	0.0216483	16.29	0.0167261	16.29	0.00778574	16.29	0.0562231	16.29	0.0121697	16.28	0.0117885	8.175	0.0350743	7.945	0.0190137	15.82	0.010744	15.91	0.00738194
16.01	0.0207704	16.31	0.0165287	16.31	0.00783599	16.31	0.0580372	16.31	0.0126541	16.3	0.0119463	8.185	0.0312387	7.955	0.0182378	15.84	0.0101989	15.93	0.00769669
16.03	0.0189318	16.33	0.0161985	16.33	0.00809804	16.33	0.0584741	16.33	0.013702	16.32	0.0114419	8.195	0.0295882	7.965	0.0177578	15.86	0.00949562	15.95	0.00757626
16.05	0.0197243	16.35	0.0163104	16.35	0.00818001	16.35	0.0585366	16.35	0.0140061	16.34	0.0115313	8.205	0.0304478	7.975	0.0160483	15.88	0.00872531	15.97	0.00797879
16.07	0.0203551	16.37	0.0172272	16.37	0.00806173	16.37	0.0572815	16.37	0.0138009	16.36	0.0120232	8.215	0.0287141	7.985	0.0157016	15.9	0.00981275	15.99	0.00873805
16.09	0.021115	16.39	0.0158067	16.39	0.00800672	16.39	0.0558769	16.39	0.0136057	16.38	0.0119487	8.225	0.0319294	7.995	0.0155946	15.92	0.0108784	16.01	0.00909439
16.11	0.0196928	16.41	0.0162512	16.41	0.00784289	16.41	0.057046	16.41	0.0141283	16.4	0.0116121	8.235	0.0353526	8.005	0.0159534	15.94	0.0111022	16.03	0.00886934
16.13	0.0193113	16.43	0.0146602	16.43	0.00732132	16.43	0.0571972	16.43	0.014079	16.42	0.0114649	8.245	0.0345989	8.015	0.0170891	15.96	0.0120945	16.05	0.0088698
16.15	0.0203275	16.45	0.0151631	16.45	0.00679005	16.45	0.0533537	16.45	0.0137556	16.44	0.0107843	8.255	0.0356655	8.025	0.0188581	15.98	0.0132469	16.07	0.00838329
16.17	0.021253	16.47	0.0149804	16.47	0.00668185	16.47	0.0514978	16.47	0.0134667	16.46	0.00998374	8.265	0.0339441	8.035	0.0189604	16	0.013407	16.09	0.00838728
16.19	0.0224518	16.49	0.0159438	16.49	0.00693384	16.49	0.0500079	16.49	0.0132092	16.48	0.00960454	8.275	0.0336728	8.045	0.0179207	16.02	0.0132591	16.11	0.00803272
16.21	0.0236272	16.51	0.0165691	16.51	0.0074636	16.51	0.0520424	16.51	0.011795	16.5	0.00968833	8.285	0.0369723	8.055	0.0182058	16.04	0.0131378	16.13	0.00750988
16.23	0.0240056	16.53	0.0167494	16.53	0.00746612	16.53	0.05027	16.53	0.0103678	16.52	0.00948396	8.295	0.0374895	8.065	0.018549	16.06	0.0123569	16.15	0.00728205
16.25	0.02277	16.55	0.0171031	16.55	0.00733489	16.55	0.0494963	16.55	0.00993205	16.54	0.00879522	8.305	0.0369673	8.075	0.0187256	16.08	0.0116334	16.17	0.00682996
16.27	0.0230334	16.57	0.016566	16.57	0.007173	16.57	0.051409	16.57	0.0103358	16.56	0.00866137	8.315	0.0406101	8.085	0.0176993	16.1	0.0118813	16.19	0.00606363
16.29	0.0217118	16.59	0.0163416	16.59	0.00711455	16.59	0.0519117	16.59	0.0103931	16.58	0.00851425	8.325	0.0383605	8.095	0.0167027	16.12	0.0108388	16.21	0.00590982
16.31	0.0223992	16.61	0.0163582	16.61	0.00679694	16.61	0.0485539	16.61	0.0106064	16.6	0.00839625	8.335	0.0347458	8.105	0.0158972	16.14	0.0103985	16.23	0.00615762
16.33	0.0221939	16.63	0.0181206	16.63	0.0064642	16.63	0.0473343	16.63	0.0107517	16.62	0.00782281	8.345	0.0360836	8.115	0.0148748	16.16	0.0101598	16.25	0.00665445
16.35	0.0217491	16.65	0.0186107	16.65	0.00682318	16.65	0.0492237	16.65	0.0108609	16.64	0.00788318	8.355	0.033923	8.125	0.0141699	16.18	0.00992424	16.27	0.00713574
16.37	0.0203914	16.67	0.0193746	16.67	0.00736848	16.67	0.0460835	16.67	0.011153	16.66	0.00816943	8.365	0.033912	8.135	0.0130472	16.2	0.0103407	16.29	0.00695414
16.39	0.01997	16.69	0.0178444	16.69	0.00701977	16.69	0.0447044	16.69	0.0113095	16.68	0.00833777	8.375	0.0339388	8.145	0.014278	16.22	0.0112408	16.31	0.00656572
16.41	0.0197123	16.71	0.0173569	16.71	0.00627151	16.71	0.0438935	16.71	0.012303	16.7	0.00866653	8.385	0.0315158	8.155	0.0144524	16.24	0.0119113	16.33	0.00662952
16.43	0.0209522	16.73	0.0164	16.73	0.00629135	16.73	0.0450753	16.73	0.0125124	16.72	0.00926088	8.395	0.0307938	8.165	0.0140601	16.26	0.0131797	16.35	0.00712035
16.45	0.0215514	16.75	0.0152268	16.75	0.00646552	16.75	0.0422539	16.75	0.0126304	16.74	0.00950072	8.405	0.0306517	8.175	0.0152117	16.28	0.0136883	16.37	0.00714187
16.47	0.0214864	16.77	0.0155347	16.77	0.006814	16.77	0.0399841	16.77	0.0130573	16.76	0.00945979	8.415	0.0279187	8.185	0.0191574	16.3	0.012831	16.39	0.00727632
16.49	0.0232118	16.79	0.015896	16.79	0.00696624	16.79	0.0407824	16.79	0.0137437	16.78	0.00965102	8.425	0.0260516	8.195	0.0217567	16.32	0.0140955	16.41	0.007714
16.51	0.0231006	16.81	0.0164683	16.81	0.00722934	16.81	0.0466591	16.81	0.0140904	16.8	0.0100756	8.435	0.0281544	8.205	0.0209216	16.34	0.0143048	16.43	0.00809293
16.53	0.0224811	16.83	0.0156444	16.83	0.00757783	16.83	0.0496328	16.83	0.0143609	16.82	0.00992179	8.445	0.0279609	8.215	0.0215829	16.36	0.0137007	16.45	0.00752003
16.55	0.0219981	16.85	0.0150369	16.85	0.00771189	16.85	0.0517025	16.85	0.0142127	16.84	0.010416	8.455	0.0273523	8.225	0.0219038	16.38	0.0129026	16.47	0.00698111
16.57	0.0239394	16.87	0.0145346	16.87	0.00745031	16.87	0.0566889	16.87	0.0147404	16.86	0.0106041	8.465	0.0282709	8.235	0.0229914	16.4	0.0117572	16.49	0.00697457
16.59	0.0235279	16.89	0.0158796	16.89	0.0073767	16.89	0.0601099	16.89	0.014939	16.88	0.0106716	8.475	0.0292593	8.245	0.0227516	16.42	0.0103013	16.51	0.00760916
16.61	0.0223842	16.91	0.0160239	16.91	0.0075244	16.91	0.0604186	16.91	0.0147357	16.9	0.0103291	8.485	0.028247	8.255	0.0225441	16.44	0.00970357	16.53	0.00790381
16.63	0.0223925	16.93	0.0173119	16.93	0.00739876	16.93	0.0600769	16.93	0.0148629	16.92	0.0101688	8.495	0.0289708	8.265	0.0238212	16.46	0.00953732	16.55	0.00803131
16.65	0.0228154	16.95	0.0181987	16.95	0.00731298	16.95	0.0624345	16.95	0.0144421	16.94	0.0102147	8.505	0.0300432	8.275	0.0233795	16.48	0.0108986	16.57	0.00806924
16.67	0.0229984	16.97	0.0179942	16.97	0.007112	16.97	0.0655895	16.97	0.0136512	16.96	0.0103011	8.515	0.0310956	8.285	0.0196798	16.5	0.0130902	16.59	0.00809608
16.69	0.0220307	16.99	0.0174376	16.99	0.00696765	16.99	0.0661741	16.99	0.0132691	16.98	0.0103364	8.525	0.0364798	8.295	0.0180069	16.52	0.0144479	16.61	0.00784622
16.71	0.0215269	17.01	0.0173633	17.01	0.00749183	17.01	0.0614519	17.01	0.0128541	17	0.0106167	8.535	0.0364706	8.305	0.0191456	16.54	0.0138203	16.63	0.00768578
16.73	0.0225957	17.03	0.0173805	17.03	0.00748424	17.03	0.0594738	17.03	0.0120127	17.02	0.0109203	8.545	0.0375466	8.315	0.018365	16.56	0.0127287	16.65	0.00817155
16.75	0.0220198	17.05	0.0175462	17.05	0.00717121	17.05	0.0568706	17.05	0.0123014	17.04	0.0109536	8.555	0.0453448	8.325	0.0169298	16.58	0.0117051	16.67	0.00900033
16.77	0.0205562	17.07	0.0183472	17.07	0.00663878	17.07	0.0533603	17.07	0.012206	17.06	0.0106443	8.565	0.0462605	8.335	0.015713	16.6	0.0105309	16.69	0.00943548
16.79	0.0219545	17.09	0.0178294	17.09	0.00650513	17.09	0.0517921	17.09	0.0124151	17.08	0.0111274	8.575	0.0476975	8.345	0.0147306	16.62	0.00953143	16.71	0.00933618
16.81	0.0232055	17.11	0.0171682	17.11	0.00612791	17.11	0.0503338	17.11	0.0121037	17.1	0.0110973	8.585	0.0504173	8.355	0.0147212	16.64	0.010862	16.73	0.00954427
16.83	0.0232184	17.13	0.0161824	17.13	0.0061619	17.13	0.0477593	17.13	0.0124098	17.12	0.0110682	8.595	0.0508678	8.365	0.0139077	16.66	0.0119306	16.75	0.00956323
16.85	0.0216163	17.15	0.0156367	17.15	0.00651479	17.15	0.0465124	17.15	0.013644	17.14	0.0114817	8.605	0.0505253	8.375	0.013344	16.68	0.0110092	16.77	0.0101048
16.87	0.0206783	17.17	0.0159009	17.17	0.00638008	17.17	0.0448996	17.17	0.0136894	17.16	0.0115863	8.615	0.0493194	8.385	0.0154018	16.7	0.0106077	16.79	0.00993464
16.89	0.0198318	17.19	0.0156366	17.19	0.00612689	17.19	0.044519	17.19	0.0139992	17.18	0.0113112	8.625	0.0447329	8.395	0.0147843	16.72	0.0111143	16.81	0.009782
16.91	0.0210644	17.21	0.0147388	17.21	0.00593084	17.21	0.0432357	17.21	0.0145558	17.2	0.0111257	8.635	0.0429867	8.405	0.0144404	16.74	0.0107064	16.83	0.00985381
16.93	0.0209259	17.23	0.014473	17.23	0.00573699	17.23	0.043743	17.23	0.016294	17.22	0.0110608	8.645	0.0454226	8.415	0.0134318	16.76	0.00999607	16.85	0.00951295
16.95	0.0217821	17.25	0.0137161	17.25	0.00546653	17.25	0.0449104	17.25	0.0168157	17.24	0.0107087	8.655	0.0416715	8.425	0.012681	16.78	0.0100974	16.87	0.00897566
16.97	0.0224861	17.27	0.0135475	17.27	0.00556779	17.27	0.0462341	17.27	0.0168513	17.26	0.0106487	8.665	0.0401849	8.435	0.0126597	16.8	0.00962843	16.89	0.00875519
16.99	0.0216691	17.29	0.0139071	17.29	0.00591594	17.29	0.0446235	17.29	0.0165954	17.28	0.0104588	8.675	0.0388632	8.445	0.013155	16.82	0.00845611	16.91	0.00850593
17.01	0.0216509	17.31	0.0151203	17.31	0.00633469	17.31	0.0453415	17.31	0.0166836	17.3	0.0102165	8.685	0.039119	8.455	0.0126699	16.84	0.00754519	16.93	0.008235
17.03	0.0213006	17.33	0.0145531	17.33	0.00633178	17.33	0.0502788	17.33	0.0166804	17.32	0.0105969	8.695	0.0385843	8.465	0.0118254	16.86	0.00752478	16.95	0.00831519
17.05	0.022352	17.35	0.0144106	17.35	0.00573953	17.35	0.0509765	17.35	0.016441	17.34	0.0104663	8.705	0.0402151	8.475	0.0109756	16.88	0.00925245	16.97	0.00823314
17.07	0.0227723	17.37	0.0142902	17.37	0.00595677	17.37	0.0483398	17.37	0.0162201	17.36	0.010317	8.715	0.0413372	8.485	0.00957005	16.9	0.0123928	16.99	0.00829315
17.09	0.0229654	17.39	0.0148239	17.39	0.00632036	17.39	0.0462618	17.39	0.0164397	17.38	0.0109661	8.725	0.0412836	8.495	0.00936573	16.92	0.0149998	17.01	0.00876971
17.11	0.0221493	17.41	0.0153131	17.41	0.00603601	17.41	0.0468619	17.41	0.0161577	17.4	0.0102899	8.735	0.0417908	8.505	0.00855634	16.94	0.0162047	17.03	0.00840122
17.13	0.0216516	17.43	0.0147299	17.43	0.0059024	17.43	0.0470703	17.43	0.0152161	17.42	0.0100843	8.745	0.0385607	8.515	0.00936629	16.96	0.0176713	17.05	0.00805577
17.15	0.0216085	17.45	0.0148957	17.45	0.00584084	17.45	0.0459211	17.45	0.0147346	17.44	0.0103229	8.755	0.0360848	8.525	0.010665	16.98	0.0167288	17.07	0.00806162
17.17	0.0216623	17.47	0.0142117	17.47	0.00616646	17.47	0.0479301	17.47	0.0146978	17.46	0.0101164	8.765	0.0373	8.535	0.0112364	17	0.0146826	17.09	0.00830787
17.19	0.0218972	17.49	0.0141894	17.49	0.00608203	17.49	0.0518342	17.49	0.0147724	17.48	0.0105315	8.775	0.0379016	8.545	0.0126052	17.02	0.013402	17.11	0.00847756
17.21	0.0211868	17.51	0.013851	17.51	0.00609682	17.51	0.053528	17.51	0.0152401	17.5	0.0101777	8.785	0.0364131	8.555	0.0139536	17.04	0.0128306	17.13	0.00823883
17.23	0.0206107	17.53	0.0152039	17.53	0.00588403	17.53	0.0523364	17.53	0.015377	17.52	0.00980433	8.795	0.0359865	8.565	0.0144777	17.06	0.0115789	17.15	0.00780974
17.25	0.0203784	17.55	0.0158638	17.55	0.0058259	17.55	0.0571818	17.55	0.0153908	17.54	0.00996922	8.805	0.0340205	8.575	0.0143946	17.08	0.0108425	17.17	0.00716533
17.27	0.0201172	17.57	0.0145358	17.57	0.00564916	17.57	0.0647016	17.57	0.0162257	17.56	0.00997087	8.815	0.0331737	8.585	0.014123	17.1	0.0108471	17.19	0.00686961
17.29	0.02024	17.59	0.0143357	17.59	0.0056812	17.59	0.0674755	17.59	0.0160818	17.58	0.00951724	8.825	0.0335103	8.595	0.0139959	17.12	0.0101251	17.21	0.00678491
17.31	0.020048	17.61	0.0133108	17.61	0.00595216	17.61	0.0679302	17.61	0.0161395	17.6	0.00906177	8.835	0.0322071	8.605	0.0151705	17.14	0.0102543	17.23	0.00711122
17.33	0.0207692	17.63	0.0135565	17.63	0.00655082	17.63	0.0694511	17.63	0.016213	17.62	0.00906885	8.845	0.0303711	8.615	0.0158537	17.16	0.010265	17.25	0.00734619
17.35	0.0207516	17.65	0.0140849	17.65	0.00689591	17.65	0.0706662	17.65	0.0166636	17.64	0.00853551	8.855	0.0301712	8.625	0.0157138	17.18	0.010748	17.27	0.00738245
17.37	0.0207611	17.67	0.013856	17.67	0.00700009	17.67	0.0691073	17.67	0.0163159	17.66	0.00911859	8.865	0.0283486	8.635	0.0152558	17.2	0.0101872	17.29	0.00711034
17.39	0.0195987	17.69	0.0136504	17.69	0.00672066	17.69	0.0665466	17.69	0.0159468	17.68	0.00946929	8.875	0.0280036	8.645	0.0143455	17.22	0.00944992	17.31	0.00739483
17.41	0.0192837	17.71	0.0140676	17.71	0.00619288	17.71	0.06408	17.71	0.0154631	17.7	0.00961181	8.885	0.0275792	8.655	0.0131662	17.24	0.00898137	17.33	0.00771104
17.43	0.020537	17.73	0.0133308	17.73	0.00629291	17.73	0.0616519	17.73	0.0150982	17.72	0.0100246	8.895	0.0302903	8.665	0.0125359	17.26	0.00833333	17.35	0.00769768
17.45	0.0207506	17.75	0.012835	17.75	0.00661162	17.75	0.0557867	17.75	0.0148943	17.74	0.00969448	8.905	0.0310928	8.675	0.0135821	17.28	0.00832226	17.37	0.00800426
17.47	0.0207016	17.77	0.0139759	17.77	0.00695989	17.77	0.0509657	17.77	0.0141259	17.76	0.0102267	8.915	0.0303183	8.685	0.0143327	17.3	0.00935937	17.39	0.00838416
17.49	0.0198829	17.79	0.013725	17.79	0.00670889	17.79	0.0479983	17.79	0.0134653	17.78	0.0104724	8.925	0.0280483	8.695	0.0144868	17.32	0.0098862	17.41	0.00853856
17.51	0.0213682	17.81	0.0144404	17.81	0.00659853	17.81	0.0461155	17.81	0.0133933	17.8	0.0106933	8.935	0.030953	8.705	0.0138863	17.34	0.0103643	17.43	0.00827161
17.53	0.0215007	17.83	0.0143069	17.83	0.00639412	17.83	0.0455393	17.83	0.0138024	17.82	0.0106265	8.945	0.0395452	8.715	0.0129686	17.36	0.0113496	17.45	0.00794372
17.55	0.0211715	17.85	0.0139298	17.85	0.00621779	17.85	0.0463133	17.85	0.0135456	17.84	0.0105397	8.955	0.0430192	8.725	0.0126929	17.38	0.0107217	17.47	0.00773856
17.57	0.0215292	17.87	0.0138229	17.87	0.00611427	17.87	0.0499084	17.87	0.0132076	17.86	0.0110256	8.965	0.0448162	8.735	0.0139925	17.4	0.00891149	17.49	0.0077611
17.59	0.0221412	17.89	0.0134735	17.89	0.0062225	17.89	0.0556601	17.89	0.0126358	17.88	0.0111669	8.975	0.044079	8.745	0.0141155	17.42	0.00851187	17.51	0.00716461
17.61	0.0228822	17.91	0.0122539	17.91	0.00642086	17.91	0.0581437	17.91	0.0126621	17.9	0.010892	8.985	0.0455458	8.755	0.0153708	17.44	0.0080142	17.53	0.00676902
17.63	0.0210302	17.93	0.0118407	17.93	0.00629173	17.93	0.0578899	17.93	0.0123971	17.92	0.0107704	8.995	0.0457117	8.765	0.0162589	17.46	0.008651	17.55	0.00704166
17.65	0.0208959	17.95	0.0116058	17.95	0.00597793	17.95	0.0603198	17.95	0.0122605	17.94	0.0105677	9.005	0.046252	8.775	0.0163226	17.48	0.00990147	17.57	0.00733283
17.67	0.0210539	17.97	0.0108973	17.97	0.00565558	17.97	0.0602763	17.97	0.0133408	17.96	0.010421	9.015	0.047501	8.785	0.0174219	17.5	0.0106273	17.59	0.0072611
17.69	0.0210996	17.99	0.0111612	17.99	0.00576806	17.99	0.0613682	17.99	0.0145977	17.98	0.0102566	9.025	0.0483051	8.795	0.0183611	17.52	0.0113559	17.61	0.00663946
17.71	0.0189973	18.01	0.0109497	18.01	0.0053475	18.01	0.0630215	18.01	0.0152152	18	0.0100028	9.035	0.0460277	8.805	0.0196969	17.54	0.0132195	17.63	0.00658451
17.73	0.0191741	18.03	0.0112111	18.03	0.00532793	18.03	0.0645623	18.03	0.0139225	18.02	0.00973046	9.045	0.0389285	8.815	0.0207509	17.56	0.0140226	17.65	0.0066095
17.75	0.0193149	18.05	0.0111693	18.05	0.00505231	18.05	0.065973	18.05	0.0132475	18.04	0.00964731	9.055	0.0367609	8.825	0.0214062	17.58	0.0154729	17.67	0.00662002
17.77	0.0181435	18.07	0.0114101	18.07	0.00458922	18.07	0.0618712	18.07	0.0131216	18.06	0.00964245	9.065	0.036441	8.835	0.020344	17.6	0.0163663	17.69	0.0063735
17.79	0.018405	18.09	0.0118584	18.09	0.00466511	18.09	0.0564598	18.09	0.0134757	18.08	0.010094	9.075	0.0364972	8.845	0.0205593	17.62	0.0153696	17.71	0.00639696
17.81	0.0184179	18.11	0.0120335	18.11	0.00473566	18.11	0.0544302	18.11	0.0134436	18.1	0.0101137	9.085	0.0365556	8.855	0.0196751	17.64	0.0141773	17.73	0.00657191
17.83	0.0189057	18.13	0.0126744	18.13	0.00489954	18.13	0.0550686	18.13	0.0141196	18.12	0.00982919	9.095	0.0348617	8.865	0.018592	17.66	0.0127892	17.75	0.00644368
17.85	0.018231	18.15	0.0126878	18.15	0.00503217	18.15	0.0538675	18.15	0.0139791	18.14	0.00950536	9.105	0.0354967	8.875	0.0174381	17.68	0.00991832	17.77	0.00602396
17.87	0.0177317	18.17	0.01228	18.17	0.00496959	18.17	0.0517673	18.17	0.0140544	18.16	0.00991061	9.115	0.0362139	8.885	0.0152424	17.7	0.00838527	17.79	0.00610281
17.89	0.0175058	18.19	0.0113704	18.19	0.00495843	18.19	0.0520952	18.19	0.0141804	18.18	0.00986515	9.125	0.0370854	8.895	0.0147037	17.72	0.00926719	17.81	0.00630184
17.91	0.0178499	18.21	0.0120564	18.21	0.00523057	18.21	0.0513404	18.21	0.0135969	18.2	0.0103124	9.135	0.0388557	8.905	0.0129422	17.74	0.0100119	17.83	0.00592723
17.93	0.0162408	18.23	0.0122879	18.23	0.00541314	18.23	0.0485427	18.23	0.0142267	18.22	0.0104589	9.145	0.0393825	8.915	0.0124875	17.76	0.0102326	17.85	0.00633125
17.95	0.0154611	18.25	0.0129036	18.25	0.0057932	18.25	0.0435971	18.25	0.0149796	18.24	0.0109176	9.155	0.0402804	8.925	0.0112725	17.78	0.0102968	17.87	0.00678783
17.97	0.0154588	18.27	0.0127691	18.27	0.00631108	18.27	0.0450406	18.27	0.0155754	18.26	0.0115479	9.165	0.0416913	8.935	0.0114527	17.8	0.0108367	17.89	0.00683413
17.99	0.0149923	18.29	0.01219	18.29	0.0064003	18.29	0.0466024	18.29	0.0156659	18.28	0.0117937	9.175	0.0420266	8.945	0.0105711	17.82	0.0103606	17.91	0.00713413
18.01	0.0151087	18.31	0.0119939	18.31	0.00650679	18.31	0.0468689	18.31	0.0152541	18.3	0.0121597	9.185	0.0398381	8.955	0.0100838	17.84	0.00895748	17.93	0.00716196
18.03	0.016978	18.33	0.0128022	18.33	0.0064961	18.33	0.0465799	18.33	0.015499	18.32	0.0116561	9.195	0.0381779	8.965	0.010177	17.86	0.00755463	17.95	0.00738179
18.05	0.0174094	18.35	0.0137134	18.35	0.00685689	18.35	0.047991	18.35	0.0164665	18.34	0.0109772	9.205	0.0352615	8.975	0.00993275	17.88	0.00772338	17.97	0.00781978
18.07	0.0171871	18.37	0.0141766	18.37	0.00709834	18.37	0.0478632	18.37	0.0162257	18.36	0.0114365	9.215	0.0341105	8.985	0.00972224	17.9	0.00847028	17.99	0.00757128
18.09	0.017888	18.39	0.0148691	18.39	0.00701906	18.39	0.0463514	18.39	0.0158123	18.38	0.0114148	9.225	0.0346039	8.995	0.0109058	17.92	0.00875796	18.01	0.00726986
18.11	0.0194584	18.41	0.014309	18.41	0.00692665	18.41	0.0461045	18.41	0.0155842	18.4	0.0118404	9.235	0.0335074	9.005	0.012621	17.94	0.00946122	18.03	0.0078774
18.13	0.0203446	18.43	0.0143927	18.43	0.00696753	18.43	0.04819	18.43	0.015193	18.42	0.0116752	9.245	0.031984	9.015	0.0125875	17.96	0.0106514	18.05	0.00794975
18.15	0.0221102	18.45	0.015337	18.45	0.00694062	18.45	0.0498503	18.45	0.0143978	18.44	0.0119449	9.255	0.0307215	9.025	0.0128186	17.98	0.0115321	18.07	0.00761583
18.17	0.0224377	18.47	0.0163922	18.47	0.00672553	18.47	0.0467575	18.47	0.0141539	18.46	0.011928	9.265	0.0272499	9.035	0.0145426	18	0.0117232	18.09	0.00759428
18.19	0.0232405	18.49	0.0168408	18.49	0.00680111	18.49	0.0467201	18.49	0.0146661	18.48	0.0114981	9.275	0.0283001	9.045	0.0160605	18.02	0.0131489	18.11	0.00736375
18.21	0.0235612	18.51	0.0166901	18.51	0.00700536	18.51	0.0469412	18.51	0.0154364	18.5	0.0112956	9.285	0.0327182	9.055	0.0163433	18.04	0.0131258	18.13	0.00744062
18.23	0.0219843	18.53	0.0150184	18.53	0.0075365	18.53	0.0446121	18.53	0.0145724	18.52	0.0109054	9.295	0.0336715	9.065	0.0176741	18.06	0.0128997	18.15	0.00721439
18.25	0.0231209	18.55	0.0146297	18.55	0.00760909	18.55	0.0414122	18.55	0.0133624	18.54	0.01062	9.305	0.0331179	9.075	0.0180199	18.08	0.0123206	18.17	0.00708969
18.27	0.0248976	18.57	0.0144066	18.57	0.00769522	18.57	0.0429253	18.57	0.0124475	18.56	0.0100085	9.315	0.0343746	9.085	0.0189236	18.1	0.0134863	18.19	0.00762849
18.29	0.0252731	18.59	0.0146534	18.59	0.00782071	18.59	0.0453513	18.59	0.0123953	18.58	0.0104777	9.325	0.0348503	9.095	0.0191815	18.12	0.0143312	18.21	0.00797091
18.31	0.0237593	18.61	0.0140747	18.61	0.00819805	18.61	0.0456222	18.61	0.0127697	18.6	0.0109818	9.335	0.0350571	9.105	0.0186861	18.14	0.013462	18.23	0.00774594
18.33	0.023543	18.63	0.013226	18.63	0.00803837	18.63	0.0433118	18.63	0.0128182	18.62	0.0107	9.345	0.037008	9.115	0.0185919	18.16	0.0128468	18.25	0.00733777
18.35	0.0213	18.65	0.011487	18.65	0.00793304	18.65	0.043499	18.65	0.0130257	18.64	0.011298	9.355	0.0386852	9.125	0.0203624	18.18	0.0123879	18.27	0.00753738
18.37	0.0207105	18.67	0.0106607	18.67	0.0079331	18.67	0.0457706	18.67	0.0132295	18.66	0.0111554	9.365	0.0404467	9.135	0.0188013	18.2	0.0105835	18.29	0.00761213
18.39	0.0193689	18.69	0.0113335	18.69	0.00773836	18.69	0.0433699	18.69	0.0132375	18.68	0.0110556	9.375	0.0398429	9.145	0.0182676	18.22	0.00929027	18.31	0.00743053
18.41	0.0186536	18.71	0.0128605	18.71	0.00757591	18.71	0.0429516	18.71	0.013237	18.7	0.010947	9.385	0.0421469	9.155	0.0180377	18.24	0.00966877	18.33	0.00715991
18.43	0.0184818	18.73	0.0134961	18.73	0.00744873	18.73	0.0480231	18.73	0.0133805	18.72	0.0105774	9.395	0.0472061	9.165	0.0172332	18.26	0.00963401	18.35	0.00708157
18.45	0.0180748	18.75	0.0136821	18.75	0.00705929	18.75	0.049405	18.75	0.0130724	18.74	0.0109638	9.405	0.0496122	9.175	0.0175878	18.28	0.0101804	18.37	0.00665383
18.47	0.0170719	18.77	0.0135727	18.77	0.00706502	18.77	0.0484983	18.77	0.0129801	18.76	0.0107337	9.415	0.0484146	9.185	0.0173033	18.3	0.0102679	18.39	0.00645457
18.49	0.0172883	18.79	0.0131175	18.79	0.00719141	18.79	0.0470179	18.79	0.0121099	18.78	0.0106953	9.425	0.0470689	9.195	0.015638	18.32	0.0100368	18.41	0.00691862
18.51	0.0174035	18.81	0.0138546	18.81	0.00711325	18.81	0.0472904	18.81	0.0116065	18.8	0.0110645	9.435	0.0470366	9.205	0.0158168	18.34	0.0100422	18.43	0.00717904
18.53	0.017512	18.83	0.0146849	18.83	0.00718566	18.83	0.0468663	18.83	0.0120168	18.82	0.0110704	9.445	0.0469498	9.215	0.0156916	18.36	0.0108593	18.45	0.0074274
18.55	0.0186486	18.85	0.0152006	18.85	0.00713878	18.85	0.0447969	18.85	0.012418	18.84	0.0109801	9.455	0.0438351	9.225	0.0146365	18.38	0.0108491	18.47	0.00724919
18.57	0.0195039	18.87	0.0146939	18.87	0.00714035	18.87	0.0446592	18.87	0.0126147	18.86	0.0109269	9.465	0.0418654	9.235	0.0147391	18.4	0.0111885	18.49	0.00711798
18.59	0.0193043	18.89	0.0132811	18.89	0.00729354	18.89	0.0469473	18.89	0.0125278	18.88	0.0107753	9.475	0.0401324	9.245	0.0151549	18.42	0.0102012	18.51	0.00762499
18.61	0.0193248	18.91	0.0116824	18.91	0.00746473	18.91	0.0459411	18.91	0.0124909	18.9	0.00987219	9.485	0.0355344	9.255	0.0151454	18.44	0.00873799	18.53	0.00803632
18.63	0.0189139	18.93	0.0126869	18.93	0.00728961	18.93	0.0422424	18.93	0.0131705	18.92	0.0098894	9.495	0.0318326	9.265	0.0147938	18.46	0.00794277	18.55	0.00806036
18.65	0.0187214	18.95	0.0120814	18.95	0.00767359	18.95	0.0429099	18.95	0.0136036	18.94	0.00985031	9.505	0.0352155	9.275	0.0148869	18.48	0.00790675	18.57	0.00818591
18.67	0.0182859	18.97	0.0126357	18.97	0.00747533	18.97	0.0431767	18.97	0.0138517	18.96	0.00961805	9.515	0.0372461	9.285	0.0156773	18.5	0.00719821	18.59	0.00764817
18.69	0.0178019	18.99	0.0128963	18.99	0.00731923	18.99	0.0422711	18.99	0.0142849	18.98	0.00971633	9.525	0.037526	9.295	0.0172168	18.52	0.00696769	18.61	0.00688458
18.71	0.0181739	19.01	0.012958	19.01	0.00732683	19.01	0.0430719	19.01	0.0148707	19	0.00915164	9.535	0.0367659	9.305	0.0160136	18.54	0.00834275	18.63	0.00684222
18.73	0.01743	19.03	0.0120684	19.03	0.00729456	19.03	0.0443872	19.03	0.0147324	19.02	0.00871966	9.545	0.0384504	9.315	0.0156702	18.56	0.0101576	18.65	0.00714137
18.75	0.0170912	19.05	0.0123311	19.05	0.007329	19.05	0.0461776	19.05	0.0144332	19.04	0.00859617	9.555	0.0424091	9.325	0.0159311	18.58	0.0109334	18.67	0.00748235
18.77	0.0169261	19.07	0.0127021	19.07	0.00728177	19.07	0.044378	19.07	0.0137282	19.06	0.00826279	9.565	0.0438211	9.335	0.0152509	18.6	0.0117692	18.69	0.00773102
18.79	0.0178399	19.09	0.013261	19.09	0.00734751	19.09	0.0434222	19.09	0.0134821	19.08	0.0086345	9.575	0.0445198	9.345	0.0148915	18.62	0.0116017	18.71	0.0074307
18.81	0.0180798	19.11	0.0138183	19.11	0.00713818	19.11	0.0452937	19.11	0.0137748	19.1	0.00846692	9.585	0.0415633	9.355	0.0147344	18.64	0.0111798	18.73	0.00732385
18.83	0.0178245	19.13	0.0128751	19.13	0.0070406	19.13	0.0446282	19.13	0.0134437	19.12	0.00861623	9.595	0.0397302	9.365	0.0145804	18.66	0.0100975	18.75	0.00755074
18.85	0.0175602	19.15	0.0139943	19.15	0.0067698	19.15	0.0437435	19.15	0.0135084	19.14	0.00898196	9.605	0.036469	9.375	0.014411	18.68	0.00880456	18.77	0.00743901
18.87	0.0182844	19.17	0.0141517	19.17	0.00672225	19.17	0.0450402	19.17	0.0138393	19.16	0.00942237	9.615	0.0353201	9.385	0.0139401	18.7	0.00764057	18.79	0.00789861
18.89	0.0186919	19.19	0.0137467	19.19	0.00678677	19.19	0.0462218	19.19	0.0139468	19.18	0.00901631	9.625	0.0343952	9.395	0.0124812	18.72	0.00787487	18.81	0.0081995
18.91	0.0182328	19.21	0.0131938	19.21	0.00643464	19.21	0.0450262	19.21	0.0137565	19.2	0.00903621	9.635	0.0334581	9.405	0.0121609	18.74	0.00941399	18.83	0.00778986
18.93	0.0189315	19.23	0.0129552	19.23	0.00671716	19.23	0.0445274	19.23	0.0141122	19.22	0.0092844	9.645	0.0299247	9.415	0.0136421	18.76	0.00869556	18.85	0.00733016
18.95	0.0188071	19.25	0.0121763	19.25	0.00711631	19.25	0.0441631	19.25	0.0141666	19.24	0.00921163	9.655	0.0262069	9.425	0.0125459	18.78	0.00887105	18.87	0.00699376
18.97	0.0190701	19.27	0.0120308	19.27	0.00736927	19.27	0.0439363	19.27	0.014318	19.26	0.00948073	9.665	0.025706	9.435	0.0124913	18.8	0.00893149	18.89	0.00730155
18.99	0.0187078	19.29	0.0122728	19.29	0.00707509	19.29	0.0423557	19.29	0.0143886	19.28	0.00981513	9.675	0.0279367	9.445	0.011987	18.82	0.00905049	18.91	0.00726183
19.01	0.019136	19.31	0.012116	19.31	0.00694543	19.31	0.0409129	19.31	0.01409	19.3	0.0101519	9.685	0.0307317	9.455	0.0123686	18.84	0.00736785	18.93	0.00724263
19.03	0.0190175	19.33	0.0116721	19.33	0.00684199	19.33	0.0412923	19.33	0.0137995	19.32	0.0102563	9.695	0.0303839	9.465	0.013007	18.86	0.00693987	18.95	0.00726146
19.05	0.0193029	19.35	0.0109411	19.35	0.00725832	19.35	0.0419503	19.35	0.0141945	19.34	0.00995302	9.705	0.0292693	9.475	0.0130073	18.88	0.00720749	18.97	0.00769345
19.07	0.0188401	19.37	0.010493	19.37	0.00753004	19.37	0.0445544	19.37	0.0139218	19.36	0.0106217	9.715	0.0281845	9.485	0.0131349	18.9	0.00772274	18.99	0.00754165
19.09	0.0184568	19.39	0.0103111	19.39	0.00755135	19.39	0.0440069	19.39	0.0134586	19.38	0.0109835	9.725	0.0294898	9.495	0.0137426	18.92	0.00905414	19.01	0.00753836
19.11	0.0186253	19.41	0.0101733	19.41	0.00752244	19.41	0.0429712	19.41	0.0136297	19.4	0.0107447	9.735	0.0312159	9.505	0.0150231	18.94	0.0112132	19.03	0.00766238
19.13	0.0191212	19.43	0.0112492	19.43	0.00690394	19.43	0.04148	19.43	0.01344	19.42	0.0102642	9.745	0.0328676	9.515	0.0137577	18.96	0.0127402	19.05	0.00792068
19.15	0.0186025	19.45	0.0110527	19.45	0.00658839	19.45	0.0427949	19.45	0.0137762	19.44	0.0103758	9.755	0.035335	9.525	0.0142699	18.98	0.0123577	19.07	0.00801917
19.17	0.0173151	19.47	0.011646	19.47	0.00634862	19.47	0.0433292	19.47	0.0133405	19.46	0.010426	9.765	0.0403129	9.535	0.0145684	19	0.012799	19.09	0.00764538
19.19	0.0170862	19.49	0.0116452	19.49	0.00629439	19.49	0.0445435	19.49	0.0135923	19.48	0.0101913	9.775	0.0421838	9.545	0.0142855	19.02	0.0120703	19.11	0.00741542
19.21	0.0163444	19.51	0.0114707	19.51	0.00645095	19.51	0.0444617	19.51	0.0138009	19.5	0.0100624	9.785	0.0435734	9.555	0.0139761	19.04	0.0112326	19.13	0.00721093
19.23	0.0180011	19.53	0.0118391	19.53	0.00648271	19.53	0.0445336	19.53	0.0140544	19.52	0.0101787	9.795	0.0445664	9.565	0.013602	19.06	0.0116615	19.15	0.00708399
19.25	0.0172259	19.55	0.0123004	19.55	0.00611907	19.55	0.0435631	19.55	0.0141909	19.54	0.0102749	9.805	0.0445585	9.575	0.0135116	19.08	0.0128788	19.17	0.00655012
19.27	0.0164185	19.57	0.0128286	19.57	0.00578016	19.57	0.0400068	19.57	0.0156712	19.56	0.0100785	9.815	0.0427043	9.585	0.013501	19.1	0.0128437	19.19	0.00628833
19.29	0.017194	19.59	0.0134145	19.59	0.00540961	19.59	0.0412879	19.59	0.0164291	19.58	0.0100089	9.825	0.0418615	9.595	0.0135296	19.12	0.0128381	19.21	0.00624188
19.31	0.0169581	19.61	0.0138369	19.61	0.00582584	19.61	0.0435758	19.61	0.0158579	19.6	0.0102369	9.835	0.042274	9.605	0.0129134	19.14	0.0127047	19.23	0.00655795
19.33	0.0157199	19.63	0.0136873	19.63	0.00578946	19.63	0.0458014	19.63	0.0159245	19.62	0.00970235	9.845	0.0433185	9.615	0.012938	19.16	0.0119736	19.25	0.00651247
19.35	0.0156131	19.65	0.0145061	19.65	0.00545477	19.65	0.0453042	19.65	0.0165312	19.64	0.00880271	9.855	0.0413748	9.625	0.0122232	19.18	0.0107887	19.27	0.00624946
19.37	0.016357	19.67	0.0139497	19.67	0.00529081	19.67	0.0455044	19.67	0.017982	19.66	0.00848331	9.865	0.036632	9.635	0.0123987	19.2	0.0114893	19.29	0.00632997
19.39	0.0172925	19.69	0.014188	19.69	0.00559931	19.69	0.0454403	19.69	0.0179058	19.68	0.00868214	9.875	0.0344948	9.645	0.0138386	19.22	0.0111396	19.31	0.0070489
19.41	0.0171743	19.71	0.014441	19.71	0.00540246	19.71	0.0461279	19.71	0.017695	19.7	0.00880456	9.885	0.0342633	9.655	0.0153824	19.24	0.0110801	19.33	0.00764382
19.43	0.0171341	19.73	0.0144563	19.73	0.00531036	19.73	0.0466213	19.73	0.0177041	19.72	0.00833783	9.895	0.0335446	9.665	0.0162796	19.26	0.0117962	19.35	0.00735304
19.45	0.0182625	19.75	0.0148138	19.75	0.00533818	19.75	0.0461324	19.75	0.0179618	19.74	0.00834166	9.905	0.0339187	9.675	0.0175788	19.28	0.0115125	19.37	0.007431
19.47	0.019716	19.77	0.0141866	19.77	0.00524405	19.77	0.0475208	19.77	0.01739	19.76	0.00891295	9.915	0.034936	9.685	0.0181385	19.3	0.010061	19.39	0.00744574
19.49	0.0183013	19.79	0.0136746	19.79	0.00565635	19.79	0.0477683	19.79	0.0180134	19.78	0.00875878	9.925	0.0337457	9.695	0.0188778	19.32	0.0111638	19.41	0.00717426
19.51	0.0189593	19.81	0.0136998	19.81	0.00551913	19.81	0.0471003	19.81	0.0181043	19.8	0.00848465	9.935	0.0323004	9.705	0.0188407	19.34	0.0110425	19.43	0.00699428
19.53	0.0198126	19.83	0.0134189	19.83	0.00575241	19.83	0.0453155	19.83	0.0173599	19.82	0.00834665	9.945	0.0293399	9.715	0.0181942	19.36	0.010636	19.45	0.00707458
19.55	0.0209739	19.85	0.0126871	19.85	0.00618715	19.85	0.0446903	19.85	0.0162463	19.84	0.00849833	9.955	0.0286332	9.725	0.019473	19.38	0.0108996	19.47	0.00753547
19.57	0.0215398	19.87	0.0129855	19.87	0.00667558	19.87	0.0450536	19.87	0.0157702	19.86	0.00850151	9.965	0.0273146	9.735	0.019059	19.4	0.0108557	19.49	0.00766195
19.59	0.0221476	19.89	0.0124837	19.89	0.00640479	19.89	0.0440111	19.89	0.0156445	19.88	0.0083228	9.975	0.0243729	9.745	0.0186824	19.42	0.00961666	19.51	0.00739959
19.61	0.0228959	19.91	0.0134724	19.91	0.00654909	19.91	0.0431233	19.91	0.015258	19.9	0.00813755	9.985	0.0238018	9.755	0.0184889	19.44	0.0106097	19.53	0.00731496
19.63	0.0227163	19.93	0.0134833	19.93	0.00630963	19.93	0.0430575	19.93	0.0152696	19.92	0.00820126	9.995	0.0225786	9.765	0.0176068	19.46	0.011435	19.55	0.00754495
19.65	0.0218995	19.95	0.0130405	19.95	0.00599862	19.95	0.0425489	19.95	0.0146836	19.94	0.00829007	10.005	0.0221166	9.775	0.0156883	19.48	0.0123001	19.57	0.00792688
19.67	0.0213627	19.97	0.01331	19.97	0.00595242	19.97	0.0396494	19.97	0.0133982	19.96	0.00831636	10.015	0.0221565	9.785	0.0148244	19.5	0.0132273	19.59	0.00812179
19.69	0.0225058	19.99	0.0135636	19.99	0.00565948	19.99	0.0383501	19.99	0.012728	19.98	0.00850187	10.025	0.0232054	9.795	0.0140203	19.52	0.0147463	19.61	0.00841831
19.71	0.0219031	20.01	0.0138026	20.01	0.00528132	20.01	0.0390128	20.01	0.0134075	20	0.00837546	10.035	0.0254261	9.805	0.0140237	19.54	0.0145848	19.63	0.00839919
19.73	0.0219298	20.03	0.0143714	20.03	0.00507437	20.03	0.0395974	20.03	0.0138058	20.02	0.0079896	10.045	0.0250298	9.815	0.0146185	19.56	0.0142345	19.65	0.007873
19.75	0.0219399	20.05	0.0144722	20.05	0.00501531	20.05	0.0397349	20.05	0.0139781	20.04	0.00772027	10.055	0.0250307	9.825	0.0133872	19.58	0.0153851	19.67	0.00755722
19.77	0.0221851	20.07	0.0144998	20.07	0.00490784	20.07	0.0392798	20.07	0.0140927	20.06	0.00784981	10.065	0.0279939	9.835	0.0134753	19.6	0.0163083	19.69	0.00723051
19.79	0.0204596	20.09	0.0147871	20.09	0.00524959	20.09	0.0399521	20.09	0.0145067	20.08	0.00776669	10.075	0.0311063	9.845	0.0118189	19.62	0.0151901	19.71	0.0067279
19.81	0.0198349	20.11	0.0133296	20.11	0.0052083	20.11	0.0415146	20.11	0.0144772	20.1	0.0073882	10.085	0.0289303	9.855	0.0100503	19.64	0.0145042	19.73	0.00634555
19.83	0.018473	20.13	0.0129426	20.13	0.00570023	20.13	0.0416746	20.13	0.0145806	20.12	0.00705668	10.095	0.0307607	9.865	0.00974165	19.66	0.0134367	19.75	0.00656967
19.85	0.018482	20.15	0.0129856	20.15	0.00606661	20.15	0.0462569	20.15	0.0147577	20.14	0.00696858	10.105	0.0321554	9.875	0.0120025	19.68	0.0111357	19.77	0.00648355
19.87	0.0185577	20.17	0.0129264	20.17	0.00607369	20.17	0.0520854	20.17	0.0150936	20.16	0.00717572	10.115	0.0314674	9.885	0.0125801	19.7	0.00909019	19.79	0.00656577
19.89	0.0173865	20.19	0.0129128	20.19	0.0061093	20.19	0.0521498	20.19	0.0149266	20.18	0.00727264	10.125	0.0298301	9.895	0.0116308	19.72	0.00880013	19.81	0.00633549
19.91	0.0167441	20.21	0.0117468	20.21	0.00622126	20.21	0.0500341	20.21	0.013705	20.2	0.00718133	10.135	0.0289873	9.905	0.0114848	19.74	0.00851807	19.83	0.0067506
19.93	0.0163481	20.23	0.0108666	20.23	0.00624965	20.23	0.0522518	20.23	0.0134894	20.22	0.00707203	10.145	0.031213	9.915	0.0112795	19.76	0.00840325	19.85	0.00706944
19.95	0.0163274	20.25	0.0106528	20.25	0.00616549	20.25	0.0562152	20.25	0.0134678	20.24	0.00701508	10.155	0.0336163	9.925	0.011826	19.78	0.00895882	19.87	0.00711039
19.97	0.0159182	20.27	0.0108405	20.27	0.00600248	20.27	0.0560755	20.27	0.0127047	20.26	0.0068005	10.165	0.0333989	9.935	0.0123122	19.8	0.00899286	19.89	0.00732039
19.99	0.0167182	20.29	0.0107668	20.29	0.00580877	20.29	0.0563368	20.29	0.012341	20.28	0.0065801	10.175	0.0334921	9.945	0.0140706	19.82	0.0107109	19.91	0.00803692
20.01	0.0166847	20.31	0.0115628	20.31	0.00566123	20.31	0.0601814	20.31	0.0121989	20.3	0.00732064	10.185	0.0350544	9.955	0.0143595	19.84	0.0114636	19.93	0.00807362
20.03	0.0169726	20.33	0.0115925	20.33	0.00559686	20.33	0.0620035	20.33	0.0115535	20.32	0.00778635	10.195	0.036423	9.965	0.0137377	19.86	0.0111461	19.95	0.00805849
20.05	0.0163369	20.35	0.0103094	20.35	0.00526896	20.35	0.0579447	20.35	0.0109879	20.34	0.00784111	10.205	0.0354348	9.975	0.0115934	19.88	0.0116124	19.97	0.00829947
20.07	0.0155923	20.37	0.0109334	20.37	0.00527475	20.37	0.0513747	20.37	0.0110062	20.36	0.00796516	10.215	0.0376675	9.985	0.0104207	19.9	0.0124837	19.99	0.00872585
20.09	0.0165125	20.39	0.0103069	20.39	0.00523361	20.39	0.0496452	20.39	0.0112456	20.38	0.00817085	10.225	0.0388976	9.995	0.010509	19.92	0.0109386	20.01	0.00894567
20.11	0.0172808	20.41	0.0109726	20.41	0.00568772	20.41	0.0501242	20.41	0.0118014	20.4	0.00821247	10.235	0.039358	10.005	0.0103123	19.94	0.0111879	20.03	0.00856297
20.13	0.0180881	20.43	0.0124786	20.43	0.00581236	20.43	0.0460856	20.43	0.0124517	20.42	0.00839049	10.245	0.0381035	10.015	0.00997801	19.96	0.0117612	20.05	0.00879492
20.15	0.0179174	20.45	0.0135697	20.45	0.0056058	20.45	0.0418393	20.45	0.0126583	20.44	0.00815589	10.255	0.037471	10.025	0.00977969	19.98	0.0106005	20.07	0.00889353
20.17	0.0171896	20.47	0.0137009	20.47	0.00538405	20.47	0.0436667	20.47	0.0134792	20.46	0.00852891	10.265	0.0358149	10.035	0.00921344	20	0.0102224	20.09	0.00879054
20.19	0.0168393	20.49	0.0134354	20.49	0.00565645	20.49	0.0445722	20.49	0.0141293	20.48	0.00868955	10.275	0.0346405	10.045	0.00758265	20.02	0.0101931	20.11	0.00854699
20.21	0.0167849	20.51	0.0138908	20.51	0.00616928	20.51	0.039391	20.51	0.0149539	20.5	0.00946978	10.285	0.0331728	10.055	0.00725212	20.04	0.0084545	20.13	0.00857154
20.23	0.017791	20.53	0.0142235	20.53	0.00622097	20.53	0.0373032	20.53	0.0156061	20.52	0.00988924	10.295	0.0315401	10.065	0.00848373	20.06	0.00741348	20.15	0.00836088
20.25	0.0185501	20.55	0.0154817	20.55	0.00665402	20.55	0.0389909	20.55	0.0159882	20.54	0.0105766	10.305	0.0334609	10.075	0.00983894	20.08	0.0072619	20.17	0.00806536
20.27	0.0195089	20.57	0.014551	20.57	0.00718255	20.57	0.0420776	20.57	0.0161851	20.56	0.0107161	10.315	0.0327566	10.085	0.0100165	20.1	0.00660617	20.19	0.0072394
20.29	0.0208866	20.59	0.015537	20.59	0.00720218	20.59	0.0432646	20.59	0.0158695	20.58	0.010439	10.325	0.0332822	10.095	0.0110366	20.12	0.00596573	20.21	0.00705566
20.31	0.0209485	20.61	0.0155679	20.61	0.00677018	20.61	0.0432401	20.61	0.015548	20.6	0.0103444	10.335	0.032637	10.105	0.0121507	20.14	0.00642626	20.23	0.0072595
20.33	0.020508	20.63	0.0147843	20.63	0.00661198	20.63	0.046036	20.63	0.0150875	20.62	0.0099947	10.345	0.0320994	10.115	0.013971	20.16	0.00730528	20.25	0.00693676
20.35	0.0205248	20.65	0.0147882	20.65	0.00652978	20.65	0.0453791	20.65	0.0149001	20.64	0.00980384	10.355	0.0306915	10.125	0.0154856	20.18	0.00832955	20.27	0.00674015
20.37	0.0203409	20.67	0.0140418	20.67	0.00654259	20.67	0.044243	20.67	0.0142215	20.66	0.0099171	10.365	0.0319487	10.135	0.0149258	20.2	0.00855275	20.29	0.00705388
20.39	0.0194147	20.69	0.0144657	20.69	0.00618353	20.69	0.0424228	20.69	0.0128902	20.68	0.00963422	10.375	0.0313139	10.145	0.0154258	20.22	0.00871286	20.31	0.0070847
20.41	0.0181753	20.71	0.0134682	20.71	0.00574747	20.71	0.0425541	20.71	0.0121127	20.7	0.00966611	10.385	0.0303914	10.155	0.0164043	20.24	0.00867455	20.33	0.00700045
20.43	0.0164046	20.73	0.0131621	20.73	0.00540801	20.73	0.0432264	20.73	0.0117084	20.72	0.00931756	10.395	0.0292768	10.165	0.0159114	20.26	0.00818665	20.35	0.00676475
20.45	0.0156283	20.75	0.0122199	20.75	0.00512177	20.75	0.0413222	20.75	0.0110437	20.74	0.00929676	10.405	0.026874	10.175	0.0144503	20.28	0.0090016	20.37	0.00666859
20.47	0.0152662	20.77	0.0125676	20.77	0.00473002	20.77	0.0412016	20.77	0.0103441	20.76	0.0086182	10.415	0.0275799	10.185	0.0145572	20.3	0.00993347	20.39	0.00707824
20.49	0.013241	20.79	0.0121833	20.79	0.00473092	20.79	0.0440468	20.79	0.0102228	20.78	0.00825854	10.425	0.0269205	10.195	0.0141477	20.32	0.0101442	20.41	0.00717488
20.51	0.0130822	20.81	0.0119302	20.81	0.00482267	20.81	0.0463054	20.81	0.0100798	20.8	0.00782028	10.435	0.0255254	10.205	0.0128567	20.34	0.00974529	20.43	0.00682265
20.53	0.0133566	20.83	0.0117677	20.83	0.0046675	20.83	0.0451627	20.83	0.010215	20.82	0.00731069	10.445	0.026692	10.215	0.0116062	20.36	0.0103087	20.45	0.00670408
20.55	0.012961	20.85	0.0122615	20.85	0.00494626	20.85	0.0481674	20.85	0.0107876	20.84	0.0073627	10.455	0.0263638	10.225	0.0103796	20.38	0.00996763	20.47	0.00699744
20.57	0.0139838	20.87	0.0125103	20.87	0.0051608	20.87	0.0497848	20.87	0.0111465	20.86	0.00771303	10.465	0.0255253	10.235	0.0109882	20.4	0.00913232	20.49	0.00673384
20.59	0.0154624	20.89	0.0130611	20.89	0.00540039	20.89	0.0517903	20.89	0.012457	20.88	0.00796996	10.475	0.0258622	10.245	0.0108903	20.42	0.00856513	20.51	0.00673963
20.61	0.0160806	20.91	0.0132713	20.91	0.00546425	20.91	0.0530321	20.91	0.0131679	20.9	0.00796222	10.485	0.0275878	10.255	0.0106816	20.44	0.00829989	20.53	0.00645268
20.63	0.016747	20.93	0.0131259	20.93	0.00558418	20.93	0.0522623	20.93	0.0135751	20.92	0.00805944	10.495	0.0296033	10.265	0.0105122	20.46	0.00817075	20.55	0.00639096
20.65	0.0172659	20.95	0.0135948	20.95	0.00538916	20.95	0.053849	20.95	0.0146421	20.94	0.00831255	10.505	0.0315738	10.275	0.0101536	20.48	0.00747276	20.57	0.0062138
20.67	0.0170961	20.97	0.0130669	20.97	0.00546529	20.97	0.0570247	20.97	0.0155903	20.96	0.00834468	10.515	0.0300983	10.285	0.00941507	20.5	0.00691141	20.59	0.00611117
20.69	0.0171868	20.99	0.0130573	20.99	0.00531851	20.99	0.0559545	20.99	0.0154622	20.98	0.00826634	10.525	0.0300529	10.295	0.00932546	20.52	0.00699663	20.61	0.00636343
20.71	0.0171799	21.01	0.0132432	21.01	0.00512288	21.01	0.0523355	21.01	0.0163303	21	0.00780666	10.535	0.0306101	10.305	0.0112716	20.54	0.00716059	20.63	0.00703729
20.73	0.0167618	21.03	0.0125877	21.03	0.00552273	21.03	0.0517151	21.03	0.0166179	21.02	0.00794764	10.545	0.030769	10.315	0.0118667	20.56	0.00674371	20.65	0.00754747
20.75	0.0174987	21.05	0.0110221	21.05	0.00561702	21.05	0.0491499	21.05	0.0157544	21.04	0.00799481	10.555	0.0313782	10.325	0.0126952	20.58	0.00740931	20.67	0.00744633
20.77	0.0178953	21.07	0.0114082	21.07	0.00557918	21.07	0.047439	21.07	0.0152418	21.06	0.00800009	10.565	0.0315733	10.335	0.0132464	20.6	0.00865057	20.69	0.00727463
20.79	0.0178631	21.09	0.0102506	21.09	0.00573933	21.09	0.0452923	21.09	0.0148166	21.08	0.00814361	10.575	0.0322039	10.345	0.0136747	20.62	0.00910359	20.71	0.00704165
20.81	0.0186309	21.11	0.0102408	21.11	0.00584194	21.11	0.0456097	21.11	0.014504	21.1	0.00781564	10.585	0.0306201	10.355	0.0133266	20.64	0.00894876	20.73	0.00762015
20.83	0.0192768	21.13	0.0103652	21.13	0.00566892	21.13	0.046875	21.13	0.0142959	21.12	0.00761386	10.595	0.0288777	10.365	0.0136318	20.66	0.00908395	20.75	0.00834704
20.85	0.018815	21.15	0.0100317	21.15	0.00581034	21.15	0.0442859	21.15	0.0140245	21.14	0.00791158	10.605	0.0275322	10.375	0.01442	20.68	0.00856742	20.77	0.00912023
20.87	0.0199633	21.17	0.0114255	21.17	0.00565894	21.17	0.04065	21.17	0.0134986	21.16	0.00791541	10.615	0.0310798	10.385	0.0157807	20.7	0.00863886	20.79	0.00914865
20.89	0.0204063	21.19	0.0120362	21.19	0.00563285	21.19	0.0396392	21.19	0.0131348	21.18	0.00788111	10.625	0.0307309	10.395	0.0163629	20.72	0.00871384	20.81	0.0088007
20.91	0.0202334	21.21	0.0122077	21.21	0.00577634	21.21	0.0393879	21.21	0.0128984	21.2	0.00754175	10.635	0.0304553	10.405	0.0154618	20.74	0.00942844	20.83	0.00809895
20.93	0.0207028	21.23	0.0120154	21.23	0.00536344	21.23	0.0384111	21.23	0.012472	21.22	0.00776729	10.645	0.0309581	10.415	0.0154854	20.76	0.00909633	20.85	0.0079241
20.95	0.0198603	21.25	0.012725	21.25	0.00541909	21.25	0.0401541	21.25	0.0127165	21.24	0.00778591	10.655	0.0294034	10.425	0.0150084	20.78	0.00845049	20.87	0.00801485
20.97	0.0185413	21.27	0.013082	21.27	0.00552596	21.27	0.0433785	21.27	0.0129402	21.26	0.00797101	10.665	0.030643	10.435	0.0148687	20.8	0.00769713	20.89	0.00815743
20.99	0.0178081	21.29	0.0135614	21.29	0.00503004	21.29	0.0437166	21.29	0.0129254	21.28	0.00780284	10.675	0.0298159	10.445	0.0142661	20.82	0.007685	20.91	0.00823841
21.01	0.0176242	21.31	0.0139642	21.31	0.0048615	21.31	0.0409365	21.31	0.0127028	21.3	0.00817699	10.685	0.0320281	10.455	0.0142203	20.84	0.00703139	20.93	0.00773903
21.03	0.0166599	21.33	0.0137762	21.33	0.0052175	21.33	0.0391214	21.33	0.0128378	21.32	0.00777665	10.695	0.0359249	10.465	0.0145077	20.86	0.00681888	20.95	0.00721315
21.05	0.0175112	21.35	0.0136274	21.35	0.00530739	21.35	0.0449264	21.35	0.0130004	21.34	0.00761724	10.705	0.0369379	10.475	0.0147294	20.88	0.00691165	20.97	0.00665746
21.07	0.0171263	21.37	0.0125128	21.37	0.0055878	21.37	0.0486399	21.37	0.013141	21.36	0.00830416	10.715	0.0337301	10.485	0.0143965	20.9	0.00683574	20.99	0.00676581
21.09	0.0171007	21.39	0.0116211	21.39	0.00582482	21.39	0.0495309	21.39	0.0137178	21.38	0.00799394	10.725	0.0343179	10.495	0.0143911	20.92	0.00697502	21.01	0.00673821
21.11	0.0184748	21.41	0.0117677	21.41	0.00575569	21.41	0.0536836	21.41	0.013805	21.4	0.00769901	10.735	0.0371387	10.505	0.0133925	20.94	0.00776179	21.03	0.00677353
21.13	0.0170817	21.43	0.0124721	21.43	0.0061977	21.43	0.0564876	21.43	0.0137437	21.42	0.00886869	10.745	0.0405471	10.515	0.013217	20.96	0.00825083	21.05	0.00635121
21.15	0.0168505	21.45	0.0122883	21.45	0.00593742	21.45	0.055791	21.45	0.0139358	21.44	0.00912437	10.755	0.0437455	10.525	0.0161783	20.98	0.00886661	21.07	0.00615616
21.17	0.0171709	21.47	0.0110267	21.47	0.00593625	21.47	0.0515844	21.47	0.0141029	21.46	0.00959378	10.765	0.0412029	10.535	0.0171107	21	0.00903378	21.09	0.00607576
21.19	0.0178559	21.49	0.0108541	21.49	0.00642638	21.49	0.0533716	21.49	0.0135284	21.48	0.00935892	10.775	0.0399839	10.545	0.0169591	21.02	0.00878641	21.11	0.00596082
21.21	0.0192609	21.51	0.0103746	21.51	0.00671438	21.51	0.0568665	21.51	0.0131739	21.5	0.00944317	10.785	0.0389797	10.555	0.0171849	21.04	0.00837955	21.13	0.00601778
21.23	0.0207505	21.53	0.0101744	21.53	0.00637446	21.53	0.0581076	21.53	0.0136168	21.52	0.00969986	10.795	0.0344799	10.565	0.0172064	21.06	0.00866916	21.15	0.00579173
21.25	0.0212939	21.55	0.010929	21.55	0.00607586	21.55	0.0548556	21.55	0.0128031	21.54	0.0101515	10.805	0.0328474	10.575	0.0168645	21.08	0.00917318	21.17	0.00567568
21.27	0.020639	21.57	0.0117696	21.57	0.0055843	21.57	0.0538037	21.57	0.0121568	21.56	0.0104543	10.815	0.0346297	10.585	0.0169734	21.1	0.0103049	21.19	0.00542878
21.29	0.0199809	21.59	0.0119615	21.59	0.00545117	21.59	0.054306	21.59	0.0117863	21.58	0.0108161	10.825	0.0341867	10.595	0.017098	21.12	0.0116251	21.21	0.0056969
21.31	0.0197661	21.61	0.0114834	21.61	0.00573058	21.61	0.0510945	21.61	0.0110247	21.6	0.0107834	10.835	0.0317984	10.605	0.0188612	21.14	0.0126151	21.23	0.00624825
21.33	0.0203213	21.63	0.0122808	21.63	0.00567323	21.63	0.0479283	21.63	0.0106228	21.62	0.0102949	10.845	0.0255816	10.615	0.018117	21.16	0.0126934	21.25	0.00661812
21.35	0.0207737	21.65	0.0120502	21.65	0.00564024	21.65	0.0466365	21.65	0.00978662	21.64	0.0104715	10.855	0.0226868	10.625	0.014351	21.18	0.0126066	21.27	0.00621432
21.37	0.0208486	21.67	0.0125325	21.67	0.00539442	21.67	0.0463421	21.67	0.00973666	21.66	0.0106392	10.865	0.0247968	10.635	0.0136806	21.2	0.0117788	21.29	0.0059523
21.39	0.0196101	21.69	0.0120424	21.69	0.00508713	21.69	0.0437806	21.69	0.0101425	21.68	0.00954344	10.875	0.0266881	10.645	0.0136218	21.22	0.0113798	21.31	0.00589303
21.41	0.0175354	21.71	0.0118599	21.71	0.00492408	21.71	0.0423027	21.71	0.010857	21.7	0.0090547	10.885	0.0268294	10.655	0.0135026	21.24	0.0109769	21.33	0.00619953
21.43	0.0170707	21.73	0.0120776	21.73	0.00524001	21.73	0.0435327	21.73	0.00979635	21.72	0.00900072	10.895	0.0272362	10.665	0.0135086	21.26	0.0102067	21.35	0.00629838
21.45	0.0165479	21.75	0.0115508	21.75	0.00525282	21.75	0.0446322	21.75	0.00959056	21.74	0.0094255	10.905	0.0268718	10.675	0.0145189	21.28	0.0105709	21.37	0.0064397
21.47	0.0167916	21.77	0.0118177	21.77	0.00539071	21.77	0.0417887	21.77	0.00948418	21.76	0.00932051	10.915	0.0246989	10.685	0.013676	21.3	0.0112681	21.39	0.0067128
21.49	0.0178705	21.79	0.0123463	21.79	0.00533308	21.79	0.0398437	21.79	0.00909553	21.78	0.00897714	10.925	0.0259805	10.695	0.0123701	21.32	0.0100628	21.41	0.00714081
21.51	0.0174279	21.81	0.0127095	21.81	0.00514336	21.81	0.0411275	21.81	0.00949668	21.8	0.00896536	10.935	0.024685	10.705	0.0108369	21.34	0.0092981	21.43	0.00658033
21.53	0.0184836	21.83	0.0119448	21.83	0.0049935	21.83	0.0433103	21.83	0.0102935	21.82	0.00866446	10.945	0.0253093	10.715	0.0107342	21.36	0.00989719	21.45	0.00647255
21.55	0.0198382	21.85	0.0123681	21.85	0.00491586	21.85	0.0437632	21.85	0.0111659	21.84	0.00860663	10.955	0.0269696	10.725	0.0113097	21.38	0.00898083	21.47	0.00673731
21.57	0.0198878	21.87	0.0121266	21.87	0.00475276	21.87	0.0481125	21.87	0.010879	21.86	0.00847545	10.965	0.0237945	10.735	0.0111812	21.4	0.00820172	21.49	0.00690393
21.59	0.0203549	21.89	0.0125999	21.89	0.00467225	21.89	0.0503437	21.89	0.0101112	21.88	0.00816464	10.975	0.0213239	10.745	0.0116027	21.42	0.00884022	21.51	0.0071295
21.61	0.0212738	21.91	0.012592	21.91	0.00434792	21.91	0.0508544	21.91	0.0101578	21.9	0.00819092	10.985	0.0196677	10.755	0.0111089	21.44	0.00951123	21.53	0.00736684
21.63	0.0206828	21.93	0.0135123	21.93	0.00411988	21.93	0.0494695	21.93	0.0107789	21.92	0.00791228	10.995	0.0219857	10.765	0.0108822	21.46	0.00994806	21.55	0.00787458
21.65	0.0205115	21.95	0.0142316	21.95	0.00440753	21.95	0.0496208	21.95	0.0111234	21.94	0.00793	11.005	0.0228782	10.775	0.011534	21.48	0.00925702	21.57	0.00781261
21.67	0.0206419	21.97	0.0134018	21.97	0.00447864	21.97	0.0529659	21.97	0.0119041	21.96	0.0079583	11.015	0.0226423	10.785	0.0119128	21.5	0.00919402	21.59	0.00744124
21.69	0.0195027	21.99	0.013179	21.99	0.00481111	21.99	0.054531	21.99	0.0123998	21.98	0.00781842	11.025	0.0213272	10.795	0.0135532	21.52	0.00911322	21.61	0.00670372
21.71	0.018911	22.01	0.0127486	22.01	0.00502996	22.01	0.0542314	22.01	0.0125278	22	0.00756205	11.035	0.0245616	10.805	0.0141041	21.54	0.00859596	21.63	0.0071962
21.73	0.0182734	22.03	0.0128619	22.03	0.0047178	22.03	0.0547818	22.03	0.0128058	22.02	0.00766613	11.045	0.0267824	10.815	0.0136808	21.56	0.00827357	21.65	0.00694446
21.75	0.0169596	22.05	0.012244	22.05	0.00476067	22.05	0.057281	22.05	0.0126328	22.04	0.00784841	11.055	0.0258572	10.825	0.0131808	21.58	0.00930116	21.67	0.00690002
21.77	0.0169851	22.07	0.0131212	22.07	0.00465513	22.07	0.054079	22.07	0.0132155	22.06	0.00737611	11.065	0.0268736	10.835	0.0122023	21.6	0.00925263	21.69	0.00708906
21.79	0.0177397	22.09	0.0131379	22.09	0.00433406	22.09	0.0542085	22.09	0.0147335	22.08	0.00719426	11.075	0.0264468	10.845	0.0117305	21.62	0.00939396	21.71	0.0067817
21.81	0.0173635	22.11	0.0141483	22.11	0.00450794	22.11	0.0565629	22.11	0.0151109	22.1	0.00750789	11.085	0.0279856	10.855	0.0119844	21.64	0.00968557	21.73	0.00636563
21.83	0.0170399	22.13	0.0131757	22.13	0.00449013	22.13	0.0570706	22.13	0.0150717	22.12	0.0076488	11.095	0.0252109	10.865	0.0112806	21.66	0.00946677	21.75	0.00592591
21.85	0.0168335	22.15	0.0129327	22.15	0.00472184	22.15	0.0562204	22.15	0.0152007	22.14	0.00783753	11.105	0.0248656	10.875	0.00990683	21.68	0.00890906	21.77	0.0059867
21.87	0.0154469	22.17	0.0140915	22.17	0.00506501	22.17	0.0520643	22.17	0.0145535	22.16	0.00811006	11.115	0.0267663	10.885	0.0101223	21.7	0.0089743	21.79	0.00613112
21.89	0.0157293	22.19	0.0142204	22.19	0.00506682	22.19	0.0525105	22.19	0.0143953	22.18	0.00859193	11.125	0.028717	10.895	0.00901004	21.72	0.00847935	21.81	0.0066565
21.91	0.0165937	22.21	0.0149298	22.21	0.00469004	22.21	0.0554642	22.21	0.0145064	22.2	0.00879383	11.135	0.0287487	10.905	0.00805277	21.74	0.00842099	21.83	0.00610609
21.93	0.0166194	22.23	0.0140207	22.23	0.00484165	22.23	0.0571582	22.23	0.0135884	22.22	0.00851135	11.145	0.0267391	10.915	0.00829616	21.76	0.00876806	21.85	0.00620978
21.95	0.0170362	22.25	0.01433	22.25	0.0048295	22.25	0.057503	22.25	0.0130186	22.24	0.00841361	11.155	0.0258683	10.925	0.00936345	21.78	0.00933788	21.87	0.00630662
21.97	0.0168721	22.27	0.0137466	22.27	0.00509216	22.27	0.0565103	22.27	0.0130802	22.26	0.00835725	11.165	0.026805	10.935	0.010441	21.8	0.0100388	21.89	0.00612333
21.99	0.0157175	22.29	0.013393	22.29	0.00545744	22.29	0.0541402	22.29	0.0128843	22.28	0.00847266	11.175	0.0276437	10.945	0.0108578	21.82	0.0104942	21.91	0.00629866
22.01	0.0158258	22.31	0.0121762	22.31	0.00551838	22.31	0.0519183	22.31	0.0122758	22.3	0.00853464	11.185	0.0265163	10.955	0.0112743	21.84	0.00989856	21.93	0.00623381
22.03	0.0170201	22.33	0.0122411	22.33	0.00582213	22.33	0.0499351	22.33	0.0119535	22.32	0.00871543	11.195	0.027373	10.965	0.0113398	21.86	0.00959756	21.95	0.00619377
22.05	0.0174062	22.35	0.0116485	22.35	0.00586678	22.35	0.0485647	22.35	0.0113778	22.34	0.0088613	11.205	0.0281604	10.975	0.0112366	21.88	0.00910986	21.97	0.00602691
22.07	0.0180214	22.37	0.0102493	22.37	0.00567888	22.37	0.047713	22.37	0.0114415	22.36	0.00839669	11.215	0.0269205	10.985	0.0108949	21.9	0.0092131	21.99	0.0058407
22.09	0.0181266	22.39	0.0102659	22.39	0.0054457	22.39	0.0460407	22.39	0.0112249	22.38	0.00802363	11.225	0.0249812	10.995	0.0104474	21.92	0.00909598	22.01	0.00545864
22.11	0.0172976	22.41	0.0100882	22.41	0.0058581	22.41	0.0451487	22.41	0.0105232	22.4	0.00823037	11.235	0.0224183	11.005	0.011475	21.94	0.00939785	22.03	0.00578369
22.13	0.0170244	22.43	0.01061	22.43	0.00586105	22.43	0.0419672	22.43	0.0106323	22.42	0.00825477	11.245	0.0228915	11.015	0.011543	21.96	0.00960734	22.05	0.00631085
22.15	0.0165656	22.45	0.0106047	22.45	0.00624922	22.45	0.0382443	22.45	0.0113981	22.44	0.0077953	11.255	0.0241785	11.025	0.0108521	21.98	0.0107722	22.07	0.00668733
22.17	0.017037	22.47	0.0100094	22.47	0.00689976	22.47	0.0380895	22.47	0.0108894	22.46	0.00772886	11.265	0.0260015	11.035	0.0102214	22	0.0116216	22.09	0.00679422
22.19	0.0174961	22.49	0.010258	22.49	0.00708355	22.49	0.0376349	22.49	0.0102469	22.48	0.00803321	11.275	0.0262023	11.045	0.0106406	22.02	0.0122226	22.11	0.00671751
22.21	0.017278	22.51	0.0108477	22.51	0.00696067	22.51	0.0353271	22.51	0.0104635	22.5	0.00804801	11.285	0.0262834	11.055	0.0110433	22.04	0.0123577	22.13	0.00677813
22.23	0.0167017	22.53	0.0112194	22.53	0.00675051	22.53	0.0371464	22.53	0.0102159	22.52	0.00773358	11.295	0.0260662	11.065	0.0120739	22.06	0.0120079	22.15	0.00683199
22.25	0.016789	22.55	0.0114452	22.55	0.0063256	22.55	0.0384673	22.55	0.0108335	22.54	0.00744322	11.305	0.0242662	11.075	0.012136	22.08	0.0109732	22.17	0.00676398
22.27	0.01837	22.57	0.0109648	22.57	0.00607874	22.57	0.037928	22.57	0.0111407	22.56	0.0072433	11.315	0.0229469	11.085	0.012598	22.1	0.00876518	22.19	0.00703743
22.29	0.0188379	22.59	0.0104395	22.59	0.00604196	22.59	0.0378575	22.59	0.0117208	22.58	0.00704818	11.325	0.0221257	11.095	0.0134075	22.12	0.00793997	22.21	0.00710106
22.31	0.0186549	22.61	0.0101521	22.61	0.00560864	22.61	0.0357826	22.61	0.0127402	22.6	0.00671217	11.335	0.0223423	11.105	0.0124334	22.14	0.00824912	22.23	0.006709
22.33	0.0186025	22.63	0.0106461	22.63	0.00584611	22.63	0.0349366	22.63	0.0136724	22.62	0.00704311	11.345	0.0215728	11.115	0.0124027	22.16	0.00918764	22.25	0.00628399
22.35	0.0185296	22.65	0.0109123	22.65	0.0054463	22.65	0.0366068	22.65	0.013962	22.64	0.00751435	11.355	0.0207286	11.125	0.012653	22.18	0.00913992	22.27	0.00608256
22.37	0.0180731	22.67	0.0118564	22.67	0.00480147	22.67	0.0368149	22.67	0.0139116	22.66	0.00736533	11.365	0.0198204	11.135	0.0132451	22.2	0.0101085	22.29	0.00589559
22.39	0.0181293	22.69	0.0112578	22.69	0.00475109	22.69	0.039271	22.69	0.0137969	22.68	0.00722033	11.375	0.0211796	11.145	0.0133116	22.22	0.0101775	22.31	0.00609924
22.41	0.0181418	22.71	0.0117171	22.71	0.00517919	22.71	0.0412317	22.71	0.0132328	22.7	0.00719955	11.385	0.0221636	11.155	0.0134152	22.24	0.00988326	22.33	0.00597527
22.43	0.0177967	22.73	0.0116092	22.73	0.00499957	22.73	0.0421821	22.73	0.013554	22.72	0.0072232	11.395	0.0241342	11.165	0.0130385	22.26	0.00946309	22.35	0.00613849
22.45	0.0169081	22.75	0.0117604	22.75	0.00501635	22.75	0.0403009	22.75	0.0138482	22.74	0.0072032	11.405	0.0268273	11.175	0.013223	22.28	0.00926521	22.37	0.00633504
22.47	0.0152917	22.77	0.0123874	22.77	0.0053626	22.77	0.0407487	22.77	0.0138383	22.76	0.00713265	11.415	0.0273344	11.185	0.0133285	22.3	0.00842828	22.39	0.00643636
22.49	0.0141582	22.79	0.012553	22.79	0.00555319	22.79	0.0393486	22.79	0.0140893	22.78	0.00752416	11.425	0.0274196	11.195	0.0134071	22.32	0.00870552	22.41	0.00669155
22.51	0.0136692	22.81	0.0120394	22.81	0.00561545	22.81	0.0399433	22.81	0.0136783	22.8	0.00769591	11.435	0.0270978	11.205	0.0140327	22.34	0.00900456	22.43	0.00703934
22.53	0.0136081	22.83	0.0114735	22.83	0.00547638	22.83	0.0413433	22.83	0.0131306	22.82	0.00801955	11.445	0.0278413	11.215	0.0146718	22.36	0.00911077	22.45	0.00703396
22.55	0.01367	22.85	0.0107238	22.85	0.00543782	22.85	0.0424706	22.85	0.0124609	22.84	0.00842847	11.455	0.0282454	11.225	0.0148144	22.38	0.00911939	22.47	0.00675668
22.57	0.013073	22.87	0.0102632	22.87	0.00522226	22.87	0.0444979	22.87	0.0123572	22.86	0.0084251	11.465	0.0260728	11.235	0.0146487	22.4	0.00925816	22.49	0.00679573
22.59	0.01302	22.89	0.0106084	22.89	0.004907	22.89	0.0439645	22.89	0.0127029	22.88	0.00793528	11.475	0.0253351	11.245	0.0147451	22.42	0.0084852	22.51	0.00675764
22.61	0.0129504	22.91	0.00979049	22.91	0.00438982	22.91	0.0427612	22.91	0.0127612	22.9	0.00773675	11.485	0.0267319	11.255	0.0148577	22.44	0.0086016	22.53	0.00721701
22.63	0.013502	22.93	0.00955218	22.93	0.0044528	22.93	0.0417325	22.93	0.0127791	22.92	0.00744456	11.495	0.0240854	11.265	0.0153501	22.46	0.00809201	22.55	0.00682692
22.65	0.0139461	22.95	0.0094336	22.95	0.00447222	22.95	0.0417212	22.95	0.0131083	22.94	0.00722743	11.505	0.0213971	11.275	0.0149076	22.48	0.00850967	22.57	0.00652895
22.67	0.014606	22.97	0.00917738	22.97	0.00436153	22.97	0.0411232	22.97	0.0131254	22.96	0.00710269	11.515	0.0209359	11.285	0.015628	22.5	0.00891634	22.59	0.00627354
22.69	0.0161139	22.99	0.00864573	22.99	0.00401274	22.99	0.042671	22.99	0.012775	22.98	0.00673249	11.525	0.0219109	11.295	0.0153865	22.52	0.00912137	22.61	0.0059502
22.71	0.0160524	23.01	0.00970904	23.01	0.0039745	23.01	0.044369	23.01	0.0128911	23	0.0069364	11.535	0.024076	11.305	0.0146455	22.54	0.00821046	22.63	0.00593249
22.73	0.016081	23.03	0.0101609	23.03	0.00374148	23.03	0.0451791	23.03	0.0123583	23.02	0.00712591	11.545	0.0250797	11.315	0.0154012	22.56	0.00846923	22.65	0.00599291
22.75	0.0157034	23.05	0.0104348	23.05	0.00358963	23.05	0.0429563	23.05	0.0132647	23.04	0.00683632	11.555	0.0255758	11.325	0.0152134	22.58	0.00959978	22.67	0.00584401
22.77	0.016548	23.07	0.0106844	23.07	0.0036566	23.07	0.0438917	23.07	0.0148333	23.06	0.00672326	11.565	0.0264697	11.335	0.0148752	22.6	0.00910043	22.69	0.00591252
22.79	0.0166217	23.09	0.0111302	23.09	0.00404613	23.09	0.0473035	23.09	0.0140315	23.08	0.00660716	11.575	0.0268956	11.345	0.0149474	22.62	0.00917105	22.71	0.00595925
22.81	0.0162785	23.11	0.011036	23.11	0.00448272	23.11	0.0480041	23.11	0.0135959	23.1	0.00631429	11.585	0.0254204	11.355	0.0163077	22.64	0.00990955	22.73	0.00590982
22.83	0.0160037	23.13	0.0110892	23.13	0.00450007	23.13	0.0479927	23.13	0.0134394	23.12	0.00646714	11.595	0.0262233	11.365	0.0173231	22.66	0.00961813	22.75	0.00607238
22.85	0.0163682	23.15	0.0109927	23.15	0.00469735	23.15	0.0480736	23.15	0.0122885	23.14	0.00658213	11.605	0.027794	11.375	0.0180541	22.68	0.0076109	22.77	0.00611177
22.87	0.0162544	23.17	0.0116924	23.17	0.00470751	23.17	0.0495128	23.17	0.0116395	23.16	0.00664142	11.615	0.0278377	11.385	0.0167973	22.7	0.00725019	22.79	0.00602324
22.89	0.0161033	23.19	0.013225	23.19	0.00514082	23.19	0.0491474	23.19	0.0114181	23.18	0.00658993	11.625	0.0269081	11.395	0.0162416	22.72	0.00735151	22.81	0.00623811
22.91	0.0166861	23.21	0.0121661	23.21	0.00541083	23.21	0.0486483	23.21	0.0107232	23.2	0.00645481	11.635	0.0247046	11.405	0.016147	22.74	0.00733561	22.83	0.00663084
22.93	0.0166994	23.23	0.0117902	23.23	0.00569343	23.23	0.0490388	23.23	0.0108381	23.22	0.0064319	11.645	0.0251915	11.415	0.0140526	22.76	0.00751085	22.85	0.00681708
22.95	0.0168253	23.25	0.0126442	23.25	0.00615266	23.25	0.0515158	23.25	0.00985973	23.24	0.00676946	11.655	0.025104	11.425	0.0134384	22.78	0.00793917	22.87	0.00724655
22.97	0.0168715	23.27	0.0119899	23.27	0.00630761	23.27	0.0539289	23.27	0.00835131	23.26	0.00658638	11.665	0.0267109	11.435	0.013488	22.8	0.00857551	22.89	0.00716903
22.99	0.0170625	23.29	0.0113534	23.29	0.00598022	23.29	0.0526571	23.29	0.00843215	23.28	0.00645233	11.675	0.0246372	11.445	0.012368	22.82	0.00999359	22.91	0.00702626
23.01	0.0182595	23.31	0.0114884	23.31	0.0057637	23.31	0.0534877	23.31	0.00845741	23.3	0.00675169	11.685	0.02539	11.455	0.00997939	22.84	0.00999247	22.93	0.0068285
23.03	0.0188598	23.33	0.0118338	23.33	0.00583367	23.33	0.0539012	23.33	0.00863246	23.32	0.00709996	11.695	0.0266893	11.465	0.00867618	22.86	0.0104632	22.95	0.00727671
23.05	0.0181034	23.35	0.0125584	23.35	0.00561789	23.35	0.0551385	23.35	0.00899612	23.34	0.00706047	11.705	0.0252977	11.475	0.00857434	22.88	0.0123245	22.97	0.00789914
23.07	0.0174523	23.37	0.0130404	23.37	0.00576004	23.37	0.056036	23.37	0.00910127	23.36	0.00725499	11.715	0.0261321	11.485	0.00956408	22.9	0.0128649	22.99	0.00835259
23.09	0.01638	23.39	0.0122813	23.39	0.00596168	23.39	0.058743	23.39	0.00960185	23.38	0.00736735	11.725	0.0282031	11.495	0.0101234	22.92	0.0120441	23.01	0.0082605
23.11	0.0176026	23.41	0.0129276	23.41	0.00614521	23.41	0.0572253	23.41	0.00987896	23.4	0.00732446	11.735	0.0269909	11.505	0.010154	22.94	0.0125334	23.03	0.00754806
23.13	0.0187598	23.43	0.0131013	23.43	0.00596631	23.43	0.0563345	23.43	0.0102217	23.42	0.00727562	11.745	0.026261	11.515	0.0109161	22.96	0.0119276	23.05	0.00732113
23.15	0.018206	23.45	0.0119503	23.45	0.00562722	23.45	0.0537967	23.45	0.0106692	23.44	0.00761146	11.755	0.027715	11.525	0.0109456	22.98	0.0105598	23.07	0.00700571
23.17	0.0174653	23.47	0.0121159	23.47	0.00555848	23.47	0.0501428	23.47	0.0114533	23.46	0.00788681	11.765	0.0253206	11.535	0.0114209	23	0.0103546	23.09	0.00678125
23.19	0.0183952	23.49	0.0120031	23.49	0.00571025	23.49	0.0459698	23.49	0.0124812	23.48	0.00797098	11.775	0.0257164	11.545	0.0122803	23.02	0.00977796	23.11	0.00665769
23.21	0.0174688	23.51	0.0115132	23.51	0.00571839	23.51	0.0453852	23.51	0.0127481	23.5	0.00760114	11.785	0.0240853	11.555	0.0122061	23.04	0.00949109	23.13	0.00647236
23.23	0.017139	23.53	0.0113474	23.53	0.00578528	23.53	0.0461008	23.53	0.0127012	23.52	0.0072552	11.795	0.0218193	11.565	0.0119893	23.06	0.0106678	23.15	0.00593787
23.25	0.0170068	23.55	0.0104451	23.55	0.00580059	23.55	0.0465515	23.55	0.0135473	23.54	0.00699178	11.805	0.0213559	11.575	0.0117432	23.08	0.0102995	23.17	0.00536148
23.27	0.0169384	23.57	0.00990883	23.57	0.00581358	23.57	0.0474557	23.57	0.0141793	23.56	0.00673073	11.815	0.0196919	11.585	0.0111914	23.1	0.010051	23.19	0.00512142
23.29	0.0166539	23.59	0.0105271	23.59	0.00560476	23.59	0.0454904	23.59	0.0133473	23.58	0.00651079	11.825	0.0174322	11.595	0.0104204	23.12	0.00955628	23.21	0.00516823
23.31	0.0155869	23.61	0.0111951	23.61	0.00527368	23.61	0.045357	23.61	0.0128631	23.6	0.00661893	11.835	0.018496	11.605	0.0103171	23.14	0.00843668	23.23	0.00519545
23.33	0.0156811	23.63	0.0108164	23.63	0.0051471	23.63	0.0479869	23.63	0.0125396	23.62	0.00645018	11.845	0.0187922	11.615	0.010993	23.16	0.00703086	23.25	0.00521665
23.35	0.0176251	23.65	0.0107619	23.65	0.00517967	23.65	0.0482054	23.65	0.012199	23.64	0.00594997	11.855	0.0171943	11.625	0.0120752	23.18	0.00679598	23.27	0.00550177
23.37	0.0183916	23.67	0.0111752	23.67	0.00517715	23.67	0.0474857	23.67	0.0111763	23.66	0.00591318	11.865	0.0178905	11.635	0.0132602	23.2	0.00824025	23.29	0.00593263
23.39	0.0170493	23.69	0.0118267	23.69	0.00497251	23.69	0.0475332	23.69	0.011144	23.68	0.00574495	11.875	0.0190679	11.645	0.0124587	23.22	0.00913711	23.31	0.006147
23.41	0.0178252	23.71	0.0124958	23.71	0.00486185	23.71	0.0461648	23.71	0.0117517	23.7	0.00553359	11.885	0.0219487	11.655	0.0132336	23.24	0.00919885	23.33	0.00638405
23.43	0.017166	23.73	0.0127329	23.73	0.00475191	23.73	0.0466951	23.73	0.0116124	23.72	0.00566094	11.895	0.0230745	11.665	0.0134732	23.26	0.00907239	23.35	0.00613157
23.45	0.0171387	23.75	0.0132439	23.75	0.00475768	23.75	0.0482495	23.75	0.0111558	23.74	0.00576439	11.905	0.0239224	11.675	0.0127168	23.28	0.00906683	23.37	0.00604941
23.47	0.0181018	23.77	0.0125727	23.77	0.00470344	23.77	0.0459837	23.77	0.0106931	23.76	0.00603771	11.915	0.0261353	11.685	0.0123004	23.3	0.00778201	23.39	0.00594682
23.49	0.0183796	23.79	0.0111628	23.79	0.00457715	23.79	0.0448943	23.79	0.0107639	23.78	0.00648409	11.925	0.0278737	11.695	0.0133909	23.32	0.0075383	23.41	0.00559832
23.51	0.0192935	23.81	0.0102079	23.81	0.00446129	23.81	0.0440735	23.81	0.0111911	23.8	0.00702558	11.935	0.0279228	11.705	0.0146432	23.34	0.00788396	23.43	0.00568011
23.53	0.0192777	23.83	0.0101829	23.83	0.00479368	23.83	0.0401347	23.83	0.0118051	23.82	0.00715044	11.945	0.0291141	11.715	0.0145417	23.36	0.00815564	23.45	0.00541505
23.55	0.0182311	23.85	0.0106521	23.85	0.00478914	23.85	0.041724	23.85	0.0116464	23.84	0.0070676	11.955	0.0285296	11.725	0.0129841	23.38	0.00871028	23.47	0.00502432
23.57	0.0177371	23.87	0.0100358	23.87	0.00498909	23.87	0.0449584	23.87	0.012043	23.86	0.00684985	11.965	0.0286409	11.735	0.0110107	23.4	0.00869573	23.49	0.00479132
23.59	0.0187006	23.89	0.00935791	23.89	0.00529988	23.89	0.0486461	23.89	0.0109997	23.88	0.00704203	11.975	0.027952	11.745	0.0117674	23.42	0.0087905	23.51	0.00451416
23.61	0.0175831	23.91	0.00917364	23.91	0.00553884	23.91	0.051007	23.91	0.0102406	23.9	0.00786408	11.985	0.0244399	11.755	0.0108708	23.44	0.00950016	23.53	0.00459826
23.63	0.0173516	23.93	0.00903765	23.93	0.00568752	23.93	0.0498983	23.93	0.0115561	23.92	0.00794153	11.995	0.0236964	11.765	0.0101883	23.46	0.0109402	23.55	0.00499232
23.65	0.0180321	23.95	0.00936256	23.95	0.00591597	23.95	0.0457709	23.95	0.0125193	23.94	0.00805605	12.005	0.0246594	11.775	0.0115289	23.48	0.0110363	23.57	0.00513001
23.67	0.0186356	23.97	0.00994277	23.97	0.00569158	23.97	0.0456443	23.97	0.0128674	23.96	0.0085436	12.015	0.025302	11.785	0.0118517	23.5	0.0106937	23.59	0.00519551
23.69	0.0194174	23.99	0.0106829	23.99	0.00538988	23.99	0.0451844	23.99	0.0139619	23.98	0.00894221	12.025	0.0254061	11.795	0.0116368	23.52	0.0101681	23.61	0.00517606
23.71	0.0182855	24.01	0.0111576	24.01	0.00550972	24.01	0.0453813	24.01	0.0138645	24	0.00932917	12.035	0.0244603	11.805	0.0122038	23.54	0.010181	23.63	0.00513025
23.73	0.0164118	24.03	0.0108942	24.03	0.00541283	24.03	0.0474752	24.03	0.0139338	24.02	0.00921949	12.045	0.0223236	11.815	0.0134278	23.56	0.00923379	23.65	0.00527646
23.75	0.0154718	24.05	0.010285	24.05	0.00567976	24.05	0.0458147	24.05	0.0144249	24.04	0.00913432	12.055	0.0224982	11.825	0.0158413	23.58	0.00811779	23.67	0.00579174
23.77	0.015597	24.07	0.0105016	24.07	0.00568425	24.07	0.0420891	24.07	0.0146439	24.06	0.00905406	12.065	0.0218121	11.835	0.0165409	23.6	0.00775131	23.69	0.00626334
23.79	0.0167922	24.09	0.0111754	24.09	0.00568368	24.09	0.0407852	24.09	0.0157124	24.08	0.00887342	12.075	0.0217645	11.845	0.0160071	23.62	0.00742645	23.71	0.00692697
23.81	0.0181034	24.11	0.0116038	24.11	0.00560454	24.11	0.0397018	24.11	0.0162106	24.1	0.00876965	12.085	0.0220442	11.855	0.016286	23.64	0.0062936	23.73	0.00675026
23.83	0.0186316	24.13	0.011408	24.13	0.00566611	24.13	0.039924	24.13	0.0152096	24.12	0.00872574	12.095	0.0250414	11.865	0.0166709	23.66	0.00570156	23.75	0.00658695
23.85	0.0185977	24.15	0.0109204	24.15	0.00551036	24.15	0.0406109	24.15	0.0143878	24.14	0.00900183	12.105	0.0242811	11.875	0.0164102	23.68	0.00570537	23.77	0.00661621
23.87	0.0174837	24.17	0.0111516	24.17	0.00573599	24.17	0.0397599	24.17	0.0148556	24.16	0.00878033	12.115	0.0227895	11.885	0.0163076	23.7	0.00618705	23.79	0.00648244
23.89	0.0169939	24.19	0.010929	24.19	0.00619099	24.19	0.0404815	24.19	0.0147711	24.18	0.0088184	12.125	0.0216879	11.895	0.0151845	23.72	0.00720982	23.81	0.00660135
23.91	0.017814	24.21	0.0109065	24.21	0.00608673	24.21	0.0418636	24.21	0.0150667	24.2	0.00859786	12.135	0.0227049	11.905	0.0137072	23.74	0.00820644	23.83	0.00682134
23.93	0.018449	24.23	0.0125577	24.23	0.00622517	24.23	0.0418903	24.23	0.0144446	24.22	0.00807648	12.145	0.0233908	11.915	0.0124472	23.76	0.00844203	23.85	0.00665814
23.95	0.0194282	24.25	0.0135753	24.25	0.00616261	24.25	0.0437044	24.25	0.0146196	24.24	0.00760035	12.155	0.0227267	11.925	0.0107751	23.78	0.0080686	23.87	0.00612873
23.97	0.0190982	24.27	0.0146093	24.27	0.00614752	24.27	0.0469193	24.27	0.0152348	24.26	0.00728257	12.165	0.0245563	11.935	0.0103323	23.8	0.00740472	23.89	0.0058156
23.99	0.0163459	24.29	0.0142793	24.29	0.00632463	24.29	0.0467663	24.29	0.0141876	24.28	0.00732952	12.175	0.0279292	11.945	0.0109927	23.82	0.0064969	23.91	0.00519305
24.01	0.0152439	24.31	0.0136056	24.31	0.00629888	24.31	0.0473344	24.31	0.0137727	24.3	0.00717283	12.185	0.0290243	11.955	0.0110967	23.84	0.00658954	23.93	0.00492599
24.03	0.0154006	24.33	0.0132725	24.33	0.00615976	24.33	0.0468921	24.33	0.0134177	24.32	0.0068788	12.195	0.0266052	11.965	0.010648	23.86	0.00645189	23.95	0.00509439
24.05	0.015671	24.35	0.0127048	24.35	0.00615662	24.35	0.0481447	24.35	0.0131058	24.34	0.00709302	12.205	0.026967	11.975	0.00994862	23.88	0.00705692	23.97	0.00514156
24.07	0.0155047	24.37	0.0119243	24.37	0.00641536	24.37	0.0531332	24.37	0.0127947	24.36	0.00708766	12.215	0.0259138	11.985	0.0103504	23.9	0.0080064	23.99	0.00504672
24.09	0.0166939	24.39	0.0119776	24.39	0.00618013	24.39	0.0555805	24.39	0.0125017	24.38	0.00721476	12.225	0.0258729	11.995	0.0108254	23.92	0.00890125	24.01	0.00512772
24.11	0.0166718	24.41	0.0116262	24.41	0.00630011	24.41	0.0572639	24.41	0.0127038	24.4	0.00654598	12.235	0.0255984	12.005	0.0105082	23.94	0.00842336	24.03	0.00503395
24.13	0.0174158	24.43	0.0107051	24.43	0.00642927	24.43	0.0576831	24.43	0.0125227	24.42	0.0060881	12.245	0.0249597	12.015	0.00972858	23.96	0.00781187	24.05	0.00537108
24.15	0.0179332	24.45	0.0107546	24.45	0.006434	24.45	0.0554044	24.45	0.0121958	24.44	0.00625575	12.255	0.0267911	12.025	0.00979494	23.98	0.00747196	24.07	0.00554885
24.17	0.0185236	24.47	0.0104901	24.47	0.00633831	24.47	0.0544245	24.47	0.0114734	24.46	0.00680894	12.265	0.0268684	12.035	0.0101168	24	0.00664271	24.09	0.00530948
24.19	0.019671	24.49	0.0107194	24.49	0.0061927	24.49	0.0540379	24.49	0.0118002	24.48	0.00750433	12.275	0.024593	12.045	0.0097376	24.02	0.00719511	24.11	0.00529905
24.21	0.0206197	24.51	0.0112659	24.51	0.00622929	24.51	0.0507627	24.51	0.0126885	24.5	0.00816697	12.285	0.0234328	12.055	0.00968828	24.04	0.00827024	24.13	0.00539444
24.23	0.0205155	24.53	0.0117142	24.53	0.00611905	24.53	0.0507069	24.53	0.0134181	24.52	0.00819252	12.295	0.0246153	12.065	0.0100679	24.06	0.00925567	24.15	0.0055465
24.25	0.0202623	24.55	0.0120937	24.55	0.00627193	24.55	0.0522977	24.55	0.0130307	24.54	0.00822892	12.305	0.0300076	12.075	0.0102773	24.08	0.0101371	24.17	0.0056919
24.27	0.0205296	24.57	0.0128107	24.57	0.0060283	24.57	0.0497595	24.57	0.0127661	24.56	0.00880178	12.315	0.0320661	12.085	0.0105055	24.1	0.0113621	24.19	0.00596744
24.29	0.0203511	24.59	0.0131936	24.59	0.00602775	24.59	0.0478455	24.59	0.0124297	24.58	0.00937147	12.325	0.0333218	12.095	0.0131693	24.12	0.0102633	24.21	0.00630257
24.31	0.0202678	24.61	0.013387	24.61	0.00582714	24.61	0.0458493	24.61	0.011925	24.6	0.00936441	12.335	0.0357538	12.105	0.0142637	24.14	0.00941838	24.23	0.00657453
24.33	0.0200156	24.63	0.0129172	24.63	0.00538312	24.63	0.045989	24.63	0.0123022	24.62	0.00956087	12.345	0.0361279	12.115	0.0149533	24.16	0.00890345	24.25	0.00657614
24.35	0.0196474	24.65	0.0121572	24.65	0.00522856	24.65	0.0472565	24.65	0.0119192	24.64	0.00949063	12.355	0.0348047	12.125	0.0148836	24.18	0.00909808	24.27	0.00657925
24.37	0.0192585	24.67	0.0108982	24.67	0.00518041	24.67	0.0439602	24.67	0.0117406	24.66	0.00951585	12.365	0.0336678	12.135	0.0145373	24.2	0.00842711	24.29	0.0068765
24.39	0.0196198	24.69	0.0107012	24.69	0.00490248	24.69	0.0421925	24.69	0.0119193	24.68	0.00973624	12.375	0.0333745	12.145	0.0142304	24.22	0.00911458	24.31	0.00695898
24.41	0.0185092	24.71	0.011	24.71	0.00472418	24.71	0.0431205	24.71	0.0112576	24.7	0.00954854	12.385	0.0337647	12.155	0.0142711	24.24	0.00876938	24.33	0.00721697
24.43	0.0183104	24.73	0.0107057	24.73	0.00471403	24.73	0.0404714	24.73	0.010643	24.72	0.00914823	12.395	0.0317652	12.165	0.0145294	24.26	0.00890082	24.35	0.00714892
24.45	0.0176547	24.75	0.010811	24.75	0.00448728	24.75	0.0393451	24.75	0.0106496	24.74	0.008376	12.405	0.0248005	12.175	0.0146828	24.28	0.00944223	24.37	0.00685189
24.47	0.0175307	24.77	0.0107328	24.77	0.00457806	24.77	0.0366332	24.77	0.011159	24.76	0.00769725	12.415	0.0240567	12.185	0.0139571	24.3	0.00949635	24.39	0.00675353
24.49	0.0165756	24.79	0.0103309	24.79	0.00490051	24.79	0.035608	24.79	0.0113415	24.78	0.00792881	12.425	0.0236158	12.195	0.0122859	24.32	0.00892373	24.41	0.00646127
24.51	0.0161052	24.81	0.00998363	24.81	0.00512513	24.81	0.0353946	24.81	0.0118227	24.8	0.00785693	12.435	0.0219723	12.205	0.0118695	24.34	0.00903068	24.43	0.0063038
24.53	0.0158342	24.83	0.0105603	24.83	0.00544444	24.83	0.0336277	24.83	0.0125225	24.82	0.00725575	12.445	0.0223016	12.215	0.0117333	24.36	0.00852296	24.45	0.00622813
24.55	0.0154778	24.85	0.0103654	24.85	0.00581653	24.85	0.0321647	24.85	0.0133507	24.84	0.00737492	12.455	0.0235004	12.225	0.0115753	24.38	0.00799133	24.47	0.00625725
24.57	0.0164633	24.87	0.0105512	24.87	0.00614892	24.87	0.0341872	24.87	0.0135155	24.86	0.0072444	12.465	0.0242097	12.235	0.012692	24.4	0.0084605	24.49	0.00597815
24.59	0.0169447	24.89	0.0103138	24.89	0.00641974	24.89	0.0369879	24.89	0.0139551	24.88	0.00709318	12.475	0.0242158	12.245	0.0126226	24.42	0.00902807	24.51	0.00607955
24.61	0.016891	24.91	0.00994657	24.91	0.00647597	24.91	0.0374207	24.91	0.0141815	24.9	0.00687531	12.485	0.0240198	12.255	0.0128404	24.44	0.00940634	24.53	0.00597629
24.63	0.0168614	24.93	0.0104036	24.93	0.00634251	24.93	0.0401603	24.93	0.0143536	24.92	0.00693862	12.495	0.0250172	12.265	0.0122941	24.46	0.00959937	24.55	0.00580574
24.65	0.0167969	24.95	0.0107442	24.95	0.00614377	24.95	0.0395358	24.95	0.0143274	24.94	0.00677998	12.505	0.026886	12.275	0.0114518	24.48	0.00953476	24.57	0.00616006
24.67	0.0172324	24.97	0.0109795	24.97	0.0056439	24.97	0.0415438	24.97	0.0137432	24.96	0.00673207	12.515	0.0265227	12.285	0.011787	24.5	0.00873002	24.59	0.00618515
24.69	0.0176822	24.99	0.0114733	24.99	0.00521169	24.99	0.0434402	24.99	0.0141881	24.98	0.0066679	12.525	0.0249353	12.295	0.0107837	24.52	0.00736479	24.61	0.00596439
24.71	0.0171548	25.01	0.0117052	25.01	0.00507853	25.01	0.043804	25.01	0.014609	25	0.00672561	12.535	0.0237266	12.305	0.0117482	24.54	0.00664068	24.63	0.0056708
24.73	0.0167049	25.03	0.0121397	25.03	0.00489533	25.03	0.0444036	25.03	0.0142228	25.02	0.00683183	12.545	0.0232767	12.315	0.0124133	24.56	0.00681661	24.65	0.00548202
24.75	0.0165971	25.05	0.0128249	25.05	0.00451888	25.05	0.0457729	25.05	0.0134869	25.04	0.00675742	12.555	0.0229193	12.325	0.012333	24.58	0.00620857	24.67	0.00539897
24.77	0.0158132	25.07	0.0130383	25.07	0.00415884	25.07	0.0479263	25.07	0.0133562	25.06	0.00665633	12.565	0.0220011	12.335	0.0115563	24.6	0.00681338	24.69	0.0057927
24.79	0.0142143	25.09	0.0130091	25.09	0.00405525	25.09	0.0484497	25.09	0.013255	25.08	0.00655695	12.575	0.0214694	12.345	0.0114351	24.62	0.00771926	24.71	0.00580608
24.81	0.0143742	25.11	0.0124167	25.11	0.00442796	25.11	0.0477925	25.11	0.0132258	25.1	0.0059635	12.585	0.0226656	12.355	0.0113405	24.64	0.00797158	24.73	0.00550066
24.83	0.014716	25.13	0.0117246	25.13	0.00468233	25.13	0.0453735	25.13	0.0130296	25.12	0.00596585	12.595	0.0278024	12.365	0.0114229	24.66	0.00832992	24.75	0.00587602
24.85	0.0163696	25.15	0.0108163	25.15	0.00489694	25.15	0.0450514	25.15	0.0131103	25.14	0.00583489	12.605	0.031026	12.375	0.0118701	24.68	0.00941353	24.77	0.00606034
24.87	0.0153564	25.17	0.00961025	25.17	0.00547773	25.17	0.0440622	25.17	0.0137417	25.16	0.00586	12.615	0.0330987	12.385	0.0116985	24.7	0.00976826	24.79	0.00597499
24.89	0.0147416	25.19	0.00840403	25.19	0.00564179	25.19	0.0433071	25.19	0.0131356	25.18	0.00607651	12.625	0.0333388	12.395	0.0120952	24.72	0.0104028	24.81	0.00640193
24.91	0.0153586	25.21	0.00800462	25.21	0.00556688	25.21	0.0417132	25.21	0.0119892	25.2	0.00624855	12.635	0.0344637	12.405	0.0104537	24.74	0.010426	24.83	0.00655748
24.93	0.0153905	25.23	0.00707258	25.23	0.00557227	25.23	0.0394863	25.23	0.0116642	25.22	0.00611769	12.645	0.0330654	12.415	0.00895877	24.76	0.0106953	24.85	0.00643709
24.95	0.0162294	25.25	0.00674894	25.25	0.00566282	25.25	0.0389454	25.25	0.0118302	25.24	0.00623236	12.655	0.032893	12.425	0.0084871	24.78	0.00991448	24.87	0.00649117
24.97	0.0164939	25.27	0.00720337	25.27	0.00573121	25.27	0.0352403	25.27	0.0119969	25.26	0.00638338	12.665	0.0332943	12.435	0.00768729	24.8	0.00946473	24.89	0.00605245
24.99	0.0168323	25.29	0.00717384	25.29	0.00581469	25.29	0.0321856	25.29	0.0119144	25.28	0.00612426	12.675	0.034086	12.445	0.00790606	24.82	0.00957908	24.91	0.00602478
25.01	0.0175623	25.31	0.00759261	25.31	0.00539944	25.31	0.0322418	25.31	0.0118288	25.3	0.00588133	12.685	0.0342073	12.455	0.0080655	24.84	0.0101272	24.93	0.00645117
25.03	0.017166	25.33	0.00819038	25.33	0.00532895	25.33	0.0322283	25.33	0.0125717	25.32	0.00623282	12.695	0.030495	12.465	0.00832661	24.86	0.00961407	24.95	0.00582414
25.05	0.0168923	25.35	0.00853025	25.35	0.00529558	25.35	0.0314713	25.35	0.0130276	25.34	0.00674136	12.705	0.0273148	12.475	0.00895398	24.88	0.0103063	24.97	0.00528013
25.07	0.0187009	25.37	0.00899505	25.37	0.00467949	25.37	0.033371	25.37	0.0127843	25.36	0.00672918	12.715	0.0271288	12.485	0.00920793	24.9	0.0105156	24.99	0.00553667
25.09	0.0192235	25.39	0.0100127	25.39	0.00431211	25.39	0.035328	25.39	0.0124681	25.38	0.00665811	12.725	0.0280625	12.495	0.00942008	24.92	0.0102603	25.01	0.00534719
25.11	0.0195172	25.41	0.01009	25.41	0.00429397	25.41	0.0371255	25.41	0.0129415	25.4	0.0065606	12.735	0.0267657	12.505	0.00957542	24.94	0.00963512	25.03	0.00561507
25.13	0.0195509	25.43	0.0101318	25.43	0.00446733	25.43	0.0411347	25.43	0.0128227	25.42	0.00695477	12.745	0.0286317	12.515	0.00966978	24.96	0.00951127	25.05	0.0060438
25.15	0.0186077	25.45	0.00994838	25.45	0.0043277	25.45	0.0444422	25.45	0.0126935	25.44	0.0072775	12.755	0.0277558	12.525	0.00984494	24.98	0.00855316	25.07	0.00635367
25.17	0.0184798	25.47	0.00936882	25.47	0.00431909	25.47	0.0449541	25.47	0.0125418	25.46	0.00764334	12.765	0.0285958	12.535	0.0106056	25	0.00838361	25.09	0.00649025
25.19	0.0185472	25.49	0.00973748	25.49	0.0042555	25.49	0.04586	25.49	0.0120404	25.48	0.00765406	12.775	0.0286401	12.545	0.010623	25.02	0.00765013	25.11	0.00627812
25.21	0.0178691	25.51	0.0100925	25.51	0.00424206	25.51	0.0472571	25.51	0.0118322	25.5	0.00783952	12.785	0.0281593	12.555	0.00984858	25.04	0.00752544	25.13	0.00634771
25.23	0.0181959	25.53	0.00999192	25.53	0.004352	25.53	0.0491895	25.53	0.011084	25.52	0.00794737	12.795	0.0267643	12.565	0.00934303	25.06	0.00713492	25.15	0.00686842
25.25	0.0168148	25.55	0.0101931	25.55	0.00448556	25.55	0.0523822	25.55	0.0107659	25.54	0.00792665	12.805	0.0260199	12.575	0.0100183	25.08	0.00691094	25.17	0.00718133
25.27	0.0156196	25.57	0.00978405	25.57	0.0048931	25.57	0.055177	25.57	0.0110828	25.56	0.00807123	12.815	0.024208	12.585	0.0104286	25.1	0.00601239	25.19	0.00702203
25.29	0.0155057	25.59	0.00923996	25.59	0.00520105	25.59	0.0533447	25.59	0.0118663	25.58	0.00781359	12.825	0.0235371	12.595	0.00957576	25.12	0.00652439	25.21	0.00685031
25.31	0.014965	25.61	0.00972682	25.61	0.00522439	25.61	0.0520386	25.61	0.0121288	25.6	0.00735454	12.835	0.0240203	12.605	0.0100355	25.14	0.00656718	25.23	0.00645175
25.33	0.0154084	25.63	0.00932505	25.63	0.00491666	25.63	0.0485524	25.63	0.0123604	25.62	0.00723033	12.845	0.0235698	12.615	0.0106787	25.16	0.00731299	25.25	0.00619968
25.35	0.0155618	25.65	0.00956542	25.65	0.00498301	25.65	0.0447903	25.65	0.0129408	25.64	0.0079485	12.855	0.0234625	12.625	0.0113381	25.18	0.00756597	25.27	0.0059268
25.37	0.0147858	25.67	0.00950506	25.67	0.0049465	25.67	0.046021	25.67	0.0133292	25.66	0.00825656	12.865	0.0215686	12.635	0.0112153	25.2	0.0079023	25.29	0.00626948
25.39	0.0150134	25.69	0.00933214	25.69	0.00485106	25.69	0.0464754	25.69	0.0134967	25.68	0.00793436	12.875	0.0210171	12.645	0.0111487	25.22	0.00718057	25.31	0.00683884
25.41	0.0151439	25.71	0.00934373	25.71	0.00514455	25.71	0.0451813	25.71	0.0135829	25.7	0.00743569	12.885	0.0205131	12.655	0.0118142	25.24	0.00792851	25.33	0.00694859
25.43	0.0153715	25.73	0.00940238	25.73	0.00495684	25.73	0.044939	25.73	0.0133627	25.72	0.00707482	12.895	0.0201629	12.665	0.0116511	25.26	0.00858692	25.35	0.00671343
25.45	0.016605	25.75	0.00883435	25.75	0.00476151	25.75	0.0428326	25.75	0.0133099	25.74	0.00718171	12.905	0.0193276	12.675	0.00979814	25.28	0.00895199	25.37	0.0063322
25.47	0.0168252	25.77	0.00888291	25.77	0.00448837	25.77	0.0399161	25.77	0.0127972	25.76	0.00729356	12.915	0.0192651	12.685	0.00900824	25.3	0.00887869	25.39	0.00630325
25.49	0.0167686	25.79	0.00947506	25.79	0.00458307	25.79	0.0405337	25.79	0.011889	25.78	0.00723785	12.925	0.0182182	12.695	0.00938301	25.32	0.0086862	25.41	0.00624519
25.51	0.0172049	25.81	0.00946021	25.81	0.00479809	25.81	0.0432082	25.81	0.0118022	25.8	0.00731853	12.935	0.0207612	12.705	0.00937951	25.34	0.00780231	25.43	0.0061906
25.53	0.0178406	25.83	0.00979879	25.83	0.00482659	25.83	0.0437421	25.83	0.0112986	25.82	0.00749352	12.945	0.0221145	12.715	0.00963251	25.36	0.00649244	25.45	0.00615377
25.55	0.0193262	25.85	0.011243	25.85	0.00462334	25.85	0.0432802	25.85	0.0112497	25.84	0.00760128	12.955	0.0237875	12.725	0.0101088	25.38	0.00683674	25.47	0.00601576
25.57	0.0203216	25.87	0.0116787	25.87	0.00444665	25.87	0.0449735	25.87	0.0114138	25.86	0.00797301	12.965	0.0233443	12.735	0.0100289	25.4	0.00813382	25.49	0.00568482
25.59	0.0211539	25.89	0.0117986	25.89	0.00430218	25.89	0.0483402	25.89	0.0109774	25.88	0.00795098	12.975	0.0227747	12.745	0.00970509	25.42	0.00991552	25.51	0.00542758
25.61	0.0207659	25.91	0.0111469	25.91	0.00397632	25.91	0.0500851	25.91	0.0109938	25.9	0.00720917	12.985	0.0234813	12.755	0.00926684	25.44	0.0102341	25.53	0.00520175
25.63	0.0203667	25.93	0.0111101	25.93	0.00389207	25.93	0.0500326	25.93	0.0110705	25.92	0.00712081	12.995	0.0242876	12.765	0.0101893	25.46	0.0106831	25.55	0.00537222
25.65	0.0202186	25.95	0.0115982	25.95	0.00377978	25.95	0.0493359	25.95	0.0108967	25.94	0.00711053	13.005	0.0238234	12.775	0.0108685	25.48	0.0107502	25.57	0.00563803
25.67	0.0201149	25.97	0.0122455	25.97	0.00388254	25.97	0.0492078	25.97	0.0106634	25.96	0.00715448	13.015	0.0248561	12.785	0.0105858	25.5	0.0102825	25.59	0.00539435
25.69	0.0189141	25.99	0.0119038	25.99	0.00367366	25.99	0.0476891	25.99	0.0112222	25.98	0.00720127	13.025	0.0255075	12.795	0.0113313	25.52	0.00946217	25.61	0.00525277
25.71	0.0182496	26.01	0.0113685	26.01	0.00373285	26.01	0.0475167	26.01	0.010961	26	0.00739781	13.035	0.0220722	12.805	0.0108837	25.54	0.00950745	25.63	0.0053082
25.73	0.0170303	26.03	0.0117369	26.03	0.0040236	26.03	0.0484105	26.03	0.010783	26.02	0.00702541	13.045	0.01994	12.815	0.0107323	25.56	0.00917512	25.65	0.00537095
25.75	0.0158866	26.05	0.00997854	26.05	0.00414636	26.05	0.049567	26.05	0.0101177	26.04	0.0066158	13.055	0.0193	12.825	0.0104083	25.58	0.00852341	25.67	0.00532769
25.77	0.0158399	26.07	0.0097015	26.07	0.00440639	26.07	0.0475514	26.07	0.00943905	26.06	0.00641996	13.065	0.0202059	12.835	0.0104594	25.6	0.0078293	25.69	0.0052655
25.79	0.0150231	26.09	0.00969336	26.09	0.00444748	26.09	0.0435242	26.09	0.00973491	26.08	0.00639925	13.075	0.0217081	12.845	0.0114815	25.62	0.00712319	25.71	0.00529643
25.81	0.0155595	26.11	0.0105596	26.11	0.00468619	26.11	0.0414936	26.11	0.0100565	26.1	0.00642403	13.085	0.0245057	12.855	0.0118826	25.64	0.0073781	25.73	0.0056757
25.83	0.0156627	26.13	0.0114012	26.13	0.0048733	26.13	0.0404962	26.13	0.0104858	26.12	0.00645977	13.095	0.0241829	12.865	0.0118359	25.66	0.00845488	25.75	0.00555541
25.85	0.0151163	26.15	0.0115611	26.15	0.00497896	26.15	0.0396186	26.15	0.0107983	26.14	0.00708643	13.105	0.0258597	12.875	0.0137107	25.68	0.00960537	25.77	0.00551526
25.87	0.0154823	26.17	0.0116112	26.17	0.00506551	26.17	0.036939	26.17	0.0106198	26.16	0.00750332	13.115	0.0257415	12.885	0.0147435	25.7	0.0101848	25.79	0.00567381
25.89	0.0171452	26.19	0.0110934	26.19	0.00519783	26.19	0.0387541	26.19	0.00989738	26.18	0.00772638	13.125	0.0265694	12.895	0.0139844	25.72	0.0104672	25.81	0.00592018
25.91	0.0176785	26.21	0.0112173	26.21	0.00514755	26.21	0.0388447	26.21	0.00989518	26.2	0.00781852	13.135	0.0280855	12.905	0.0141869	25.74	0.0102356	25.83	0.00612614
25.93	0.0181268	26.23	0.0110038	26.23	0.00508174	26.23	0.0415872	26.23	0.0109878	26.22	0.00786174	13.145	0.0297111	12.915	0.013465	25.76	0.00969816	25.85	0.00670475
25.95	0.0170661	26.25	0.0112736	26.25	0.00522527	26.25	0.0444375	26.25	0.0118138	26.24	0.00741843	13.155	0.0294386	12.925	0.0132496	25.78	0.00901193	25.87	0.00716552
25.97	0.016929	26.27	0.0112804	26.27	0.00500305	26.27	0.0462988	26.27	0.0118895	26.26	0.0070576	13.165	0.0297844	12.935	0.0128082	25.8	0.00794714	25.89	0.00730313
25.99	0.0169204	26.29	0.0112966	26.29	0.00517993	26.29	0.0482976	26.29	0.0122561	26.28	0.00690397	13.175	0.0291688	12.945	0.0115675	25.82	0.00691709	25.91	0.00707906
26.01	0.0164899	26.31	0.0107556	26.31	0.00509501	26.31	0.049718	26.31	0.0121476	26.3	0.00706008	13.185	0.0257892	12.955	0.0111932	25.84	0.00616533	25.93	0.00649174
26.03	0.01582	26.33	0.00959297	26.33	0.00525266	26.33	0.0489854	26.33	0.011803	26.32	0.00718495	13.195	0.0247559	12.965	0.0108911	25.86	0.00560825	25.95	0.0065062
26.05	0.0158013	26.35	0.00981181	26.35	0.00614206	26.35	0.0516519	26.35	0.0117986	26.34	0.0071857	13.205	0.0232553	12.975	0.00947539	25.88	0.00574501	25.97	0.00637673
26.07	0.0150045	26.37	0.00927916	26.37	0.00647271	26.37	0.0537676	26.37	0.0121931	26.36	0.00718009	13.215	0.0217903	12.985	0.00833796	25.9	0.00675412	25.99	0.00653062
26.09	0.0138581	26.39	0.00926129	26.39	0.00634246	26.39	0.0523741	26.39	0.0129531	26.38	0.00719326	13.225	0.0233978	12.995	0.00788807	25.92	0.00821536	26.01	0.00647338
26.11	0.0133062	26.41	0.00957898	26.41	0.00616685	26.41	0.0514979	26.41	0.0134839	26.4	0.00656089	13.235	0.0244008	13.005	0.00731373	25.94	0.00879505	26.03	0.00629441
26.13	0.012687	26.43	0.00947715	26.43	0.00596872	26.43	0.0480192	26.43	0.0124617	26.42	0.00614946	13.245	0.0237195	13.015	0.00699993	25.96	0.00903636	26.05	0.00555046
26.15	0.0131704	26.45	0.00932512	26.45	0.00590206	26.45	0.0449137	26.45	0.0119959	26.44	0.00581127	13.255	0.0250077	13.025	0.00689502	25.98	0.00852053	26.07	0.00487283
26.17	0.0125985	26.47	0.00898608	26.47	0.00591886	26.47	0.0434856	26.47	0.0122246	26.46	0.00587732	13.265	0.0244078	13.035	0.00727746	26	0.00798129	26.09	0.00447796
26.19	0.0120308	26.49	0.00878328	26.49	0.00562151	26.49	0.0407018	26.49	0.0116575	26.48	0.00572374	13.275	0.0238067	13.045	0.00919865	26.02	0.00728181	26.11	0.00437763
26.21	0.012869	26.51	0.0091625	26.51	0.00538737	26.51	0.0400799	26.51	0.011176	26.5	0.0059299	13.285	0.0241843	13.055	0.00916091	26.04	0.00713468	26.13	0.0043636
26.23	0.013935	26.53	0.00970698	26.53	0.0051626	26.53	0.0415913	26.53	0.0116601	26.52	0.00616677	13.295	0.025395	13.065	0.00964484	26.06	0.00751733	26.15	0.00461113
26.25	0.0135107	26.55	0.00906025	26.55	0.00450843	26.55	0.0417483	26.55	0.0114035	26.54	0.00651587	13.305	0.0277383	13.075	0.0105498	26.08	0.0073424	26.17	0.00470274
26.27	0.0133138	26.57	0.00948638	26.57	0.004407	26.57	0.0434216	26.57	0.011308	26.56	0.0067352	13.315	0.0297711	13.085	0.0110391	26.1	0.00716068	26.19	0.00446925
26.29	0.0139984	26.59	0.00962178	26.59	0.00470604	26.59	0.04345	26.59	0.0107694	26.58	0.00674174	13.325	0.0286159	13.095	0.011999	26.12	0.00768069	26.21	0.00469916
26.31	0.0136691	26.61	0.00981637	26.61	0.00481558	26.61	0.0411305	26.61	0.010287	26.6	0.00651457	13.335	0.0267516	13.105	0.0135949	26.14	0.00858878	26.23	0.00480972
26.33	0.0142995	26.63	0.0104361	26.63	0.0051286	26.63	0.0400906	26.63	0.0105041	26.62	0.00634257	13.345	0.0267007	13.115	0.015636	26.16	0.00805645	26.25	0.00486935
26.35	0.0150933	26.65	0.0105574	26.65	0.00538587	26.65	0.0428502	26.65	0.0103092	26.64	0.00582466	13.355	0.0248304	13.125	0.0161832	26.18	0.00802291	26.27	0.00541227
26.37	0.0152861	26.67	0.0106818	26.67	0.00546989	26.67	0.046206	26.67	0.00985339	26.66	0.0060783	13.365	0.026089	13.135	0.0163146	26.2	0.00873858	26.29	0.00583741
26.39	0.0156918	26.69	0.0105331	26.69	0.0057525	26.69	0.0526279	26.69	0.010426	26.68	0.00626243	13.375	0.02892	13.145	0.0147102	26.22	0.00926767	26.31	0.00592634
26.41	0.0145072	26.71	0.00976243	26.71	0.00601997	26.71	0.0567916	26.71	0.0105523	26.7	0.00631845	13.385	0.0326899	13.155	0.0152302	26.24	0.00814571	26.33	0.00610121
26.43	0.0137973	26.73	0.00963597	26.73	0.00622967	26.73	0.057053	26.73	0.0100471	26.72	0.0066071	13.395	0.0334795	13.165	0.0146009	26.26	0.00823023	26.35	0.00576538
26.45	0.0143814	26.75	0.00945924	26.75	0.00605391	26.75	0.0559146	26.75	0.00990112	26.74	0.00664948	13.405	0.033533	13.175	0.0131119	26.28	0.008195	26.37	0.00595906
26.47	0.0150692	26.77	0.00933623	26.77	0.00565643	26.77	0.0541441	26.77	0.00997448	26.76	0.00663181	13.415	0.0329223	13.185	0.013966	26.3	0.00728833	26.39	0.00593774
26.49	0.0144493	26.79	0.010276	26.79	0.00550352	26.79	0.0566128	26.79	0.0103405	26.78	0.00638566	13.425	0.0324011	13.195	0.0135094	26.32	0.00624088	26.41	0.00587635
26.51	0.0148129	26.81	0.00977958	26.81	0.00540207	26.81	0.0579377	26.81	0.0107692	26.8	0.00651896	13.435	0.0330851	13.205	0.0126727	26.34	0.00583255	26.43	0.00575702
26.53	0.0143227	26.83	0.00929677	26.83	0.00506057	26.83	0.05813	26.83	0.0111838	26.82	0.00640423	13.445	0.0321895	13.215	0.0113899	26.36	0.00589966	26.45	0.00562538
26.55	0.014461	26.85	0.00933801	26.85	0.00522513	26.85	0.0551423	26.85	0.0111427	26.84	0.00623112	13.455	0.0313674	13.225	0.0104413	26.38	0.00554723	26.47	0.00523831
26.57	0.0145131	26.87	0.00959181	26.87	0.00554143	26.87	0.0507235	26.87	0.0113964	26.86	0.00603323	13.465	0.0295921	13.235	0.0100288	26.4	0.0067772	26.49	0.00526544
26.59	0.0137104	26.89	0.00958285	26.89	0.00544317	26.89	0.0451092	26.89	0.0107115	26.88	0.00585959	13.475	0.0270889	13.245	0.0114376	26.42	0.00765012	26.51	0.00549624
26.61	0.0134062	26.91	0.00999456	26.91	0.00524625	26.91	0.0422479	26.91	0.010788	26.9	0.00598109	13.485	0.0227253	13.255	0.0112283	26.44	0.0081356	26.53	0.00512124
26.63	0.0137504	26.93	0.00941563	26.93	0.00520526	26.93	0.044243	26.93	0.0106696	26.92	0.00572225	13.495	0.0214326	13.265	0.0111695	26.46	0.00807097	26.55	0.00499204
26.65	0.0126655	26.95	0.00970215	26.95	0.00526914	26.95	0.0457665	26.95	0.0113009	26.94	0.00565577	13.505	0.0195394	13.275	0.0109799	26.48	0.00869875	26.57	0.00487435
26.67	0.0126025	26.97	0.00914291	26.97	0.00505217	26.97	0.0454501	26.97	0.0114611	26.96	0.00616976	13.515	0.0187394	13.285	0.0103884	26.5	0.00813834	26.59	0.0049712
26.69	0.0126342	26.99	0.00803637	26.99	0.00509386	26.99	0.0430481	26.99	0.0114524	26.98	0.00606352	13.525	0.0208724	13.295	0.00986361	26.52	0.00742422	26.61	0.00482726
26.71	0.0137523	27.01	0.00911784	27.01	0.00526289	27.01	0.0433518	27.01	0.0113983	27	0.0059498	13.535	0.0274098	13.305	0.00926835	26.54	0.00817767	26.63	0.0049628
26.73	0.014042	27.03	0.00955079	27.03	0.0055083	27.03	0.0443543	27.03	0.0111142	27.02	0.00610284	13.545	0.0294039	13.315	0.00889051	26.56	0.00860169	26.65	0.00520482
26.75	0.0126863	27.05	0.00944128	27.05	0.00529726	27.05	0.0448689	27.05	0.0113876	27.04	0.00656782	13.555	0.0303739	13.325	0.00853108	26.58	0.00831552	26.67	0.00533668
26.77	0.0127557	27.07	0.00927636	27.07	0.00536538	27.07	0.0448031	27.07	0.0112342	27.06	0.00653157	13.565	0.0304969	13.335	0.00836598	26.6	0.00807202	26.69	0.00533825
26.79	0.0132102	27.09	0.00948342	27.09	0.00547878	27.09	0.0462494	27.09	0.0116318	27.08	0.0065613	13.575	0.0319159	13.345	0.00699134	26.62	0.0077759	26.71	0.00521848
26.81	0.0151679	27.11	0.00937975	27.11	0.00549255	27.11	0.046382	27.11	0.0112826	27.1	0.00666435	13.585	0.0321099	13.355	0.0071059	26.64	0.00776666	26.73	0.00561552
26.83	0.0154033	27.13	0.00968122	27.13	0.00524999	27.13	0.046083	27.13	0.0113918	27.12	0.00695371	13.595	0.0311503	13.365	0.00696622	26.66	0.00739333	26.75	0.0056338
26.85	0.0162006	27.15	0.0102797	27.15	0.0051614	27.15	0.045891	27.15	0.0109028	27.14	0.00720493	13.605	0.0315389	13.375	0.00736756	26.68	0.00784123	26.77	0.00532539
26.87	0.0157086	27.17	0.0105556	27.17	0.00538133	27.17	0.0456803	27.17	0.0109012	27.16	0.00716457	13.615	0.031418	13.385	0.00746605	26.7	0.00787506	26.79	0.00532683
26.89	0.0160391	27.19	0.0108385	27.19	0.00534229	27.19	0.0450759	27.19	0.0109122	27.18	0.00707125	13.625	0.0300336	13.395	0.00875312	26.72	0.00789151	26.81	0.00538198
26.91	0.0146516	27.21	0.010722	27.21	0.0051321	27.21	0.0440416	27.21	0.0102128	27.2	0.00702459	13.635	0.025012	13.405	0.00895394	26.74	0.00747338	26.83	0.00533072
26.93	0.0154099	27.23	0.0106591	27.23	0.00498393	27.23	0.0419926	27.23	0.0102775	27.22	0.00655172	13.645	0.0229926	13.415	0.00938458	26.76	0.00777767	26.85	0.00523361
26.95	0.0165989	27.25	0.0104652	27.25	0.00474762	27.25	0.0418311	27.25	0.00961225	27.24	0.00650084	13.655	0.022565	13.425	0.0106972	26.78	0.00792635	26.87	0.00536556
26.97	0.0171906	27.27	0.0103391	27.27	0.0043661	27.27	0.0423158	27.27	0.00939923	27.26	0.00713161	13.665	0.0224416	13.435	0.0141603	26.8	0.00792088	26.89	0.00567033
26.99	0.0176601	27.29	0.0101558	27.29	0.00422978	27.29	0.038876	27.29	0.0091013	27.28	0.00705374	13.675	0.0211551	13.445	0.016036	26.82	0.00868184	26.91	0.00558185
27.01	0.0171001	27.31	0.00977861	27.31	0.0043857	27.31	0.0365387	27.31	0.00969682	27.3	0.00679159	13.685	0.0220408	13.455	0.0160464	26.84	0.00943458	26.93	0.00545861
27.03	0.0171976	27.33	0.0101484	27.33	0.0048354	27.33	0.0351509	27.33	0.0100455	27.32	0.00638651	13.695	0.0229248	13.465	0.0169764	26.86	0.00940338	26.95	0.00547229
27.05	0.0168159	27.35	0.0101524	27.35	0.00535817	27.35	0.0317338	27.35	0.0100768	27.34	0.00620102	13.705	0.0223705	13.475	0.0167534	26.88	0.00860831	26.97	0.00571538
27.07	0.0160854	27.37	0.0110202	27.37	0.0054425	27.37	0.0297891	27.37	0.00962153	27.36	0.00609155	13.715	0.0224533	13.485	0.0168811	26.9	0.00907142	26.99	0.00563035
27.09	0.0158294	27.39	0.0117787	27.39	0.00522352	27.39	0.0303618	27.39	0.00935261	27.38	0.00576947	13.725	0.0216509	13.495	0.0165776	26.92	0.00903451	27.01	0.00531984
27.11	0.0166363	27.41	0.0121689	27.41	0.00524314	27.41	0.0316963	27.41	0.00989527	27.4	0.00588716	13.735	0.0210792	13.505	0.0169316	26.94	0.00782882	27.03	0.00514127
27.13	0.0164129	27.43	0.0123782	27.43	0.00534944	27.43	0.0351814	27.43	0.0102672	27.42	0.00595569	13.745	0.0222516	13.515	0.017338	26.96	0.00749089	27.05	0.00524487
27.15	0.0159167	27.45	0.0124464	27.45	0.00533708	27.45	0.038042	27.45	0.0102525	27.44	0.00590615	13.755	0.0216371	13.525	0.0177767	26.98	0.00785167	27.07	0.00527874
27.17	0.0151369	27.47	0.0125255	27.47	0.00511652	27.47	0.0407332	27.47	0.0101519	27.46	0.00601919	13.765	0.0223595	13.535	0.0148132	27	0.00728481	27.09	0.00476373
27.19	0.0144361	27.49	0.0127956	27.49	0.00493932	27.49	0.0445579	27.49	0.010259	27.48	0.00606312	13.775	0.023384	13.545	0.0131553	27.02	0.00690532	27.11	0.00472184
27.21	0.0135365	27.51	0.0135106	27.51	0.00475733	27.51	0.0442955	27.51	0.00959854	27.5	0.00571271	13.785	0.0238366	13.555	0.0127663	27.04	0.00770669	27.13	0.00458215
27.23	0.012672	27.53	0.0130862	27.53	0.00432553	27.53	0.0424296	27.53	0.0091462	27.52	0.00515522	13.795	0.0240659	13.565	0.012513	27.06	0.00811523	27.15	0.00455918
27.25	0.0130601	27.55	0.0121543	27.55	0.00368163	27.55	0.0445705	27.55	0.00908653	27.54	0.00520349	13.805	0.0240751	13.575	0.012734	27.08	0.00770877	27.17	0.00435392
27.27	0.0137253	27.57	0.010831	27.57	0.00384421	27.57	0.0490973	27.57	0.0092717	27.56	0.0052328	13.815	0.0241868	13.585	0.0117184	27.1	0.00798144	27.19	0.00463411
27.29	0.0135209	27.59	0.00972475	27.59	0.00428814	27.59	0.0490576	27.59	0.00945456	27.58	0.00530209	13.825	0.0234854	13.595	0.0112863	27.12	0.00875087	27.21	0.00506522
27.31	0.0130793	27.61	0.00844245	27.61	0.00483622	27.61	0.0475985	27.61	0.00946	27.6	0.00557742	13.835	0.0231632	13.605	0.0107926	27.14	0.00826866	27.23	0.00521956
27.33	0.0125412	27.63	0.00786484	27.63	0.00482162	27.63	0.0443292	27.63	0.00928907	27.62	0.00563148	13.845	0.0218843	13.615	0.0100269	27.16	0.00719395	27.25	0.00542896
27.35	0.0124998	27.65	0.0079056	27.65	0.00494744	27.65	0.0401639	27.65	0.00991491	27.64	0.00557236	13.855	0.0226263	13.625	0.00885966	27.18	0.00778128	27.27	0.00524366
27.37	0.0124896	27.67	0.0080449	27.67	0.00565822	27.67	0.0383095	27.67	0.0103626	27.66	0.00522668	13.865	0.0218127	13.635	0.00803647	27.2	0.00750798	27.29	0.00506299
27.39	0.0128041	27.69	0.00790634	27.69	0.00599455	27.69	0.0379374	27.69	0.0106083	27.68	0.00534039	13.875	0.01995	13.645	0.00769707	27.22	0.00698109	27.31	0.00496515
27.41	0.0137104	27.71	0.00769804	27.71	0.00605518	27.71	0.0396785	27.71	0.0114141	27.7	0.00540754	13.885	0.0192536	13.655	0.00750295	27.24	0.00742846	27.33	0.00501129
27.43	0.0141199	27.73	0.00861314	27.73	0.00585714	27.73	0.0408841	27.73	0.0113013	27.72	0.00582245	13.895	0.0202438	13.665	0.00713095	27.26	0.00811886	27.35	0.00514591
27.45	0.0140736	27.75	0.00928036	27.75	0.00579309	27.75	0.0424811	27.75	0.0112776	27.74	0.00599506	13.905	0.0195826	13.675	0.00691648	27.28	0.00738235	27.37	0.00523833
27.47	0.0143597	27.77	0.0100225	27.77	0.00541932	27.77	0.0413613	27.77	0.0113601	27.76	0.0061343	13.915	0.0181369	13.685	0.00788906	27.3	0.00706443	27.39	0.00491704
27.49	0.0149146	27.79	0.0105903	27.79	0.00487845	27.79	0.0407439	27.79	0.0112287	27.78	0.00660241	13.925	0.0189251	13.695	0.00822985	27.32	0.00669309	27.41	0.00461642
[truncated: 328,630+ more rows]

## Sheet: figS6c
f (Hz)	WT	f (Hz).1	I550A	f (Hz).2	I551A	f (Hz).3	I641A	f (Hz).4	Q649L	f (Hz).5	Q649A	f (Hz).6	I550A/I641A	f (Hz).7	I551A/I641A	f (Hz).8	I551A/Q649L	f (Hz).9	I551A/Q649A
[truncated: 129,985 more rows]
